# Supplementary material for: Rootstock–scion exchanging mRNAs participate in the pathways of amino acid and fatty acid metabolism in cucumber under early chilling stress
Source: Hortic Res. 2022 Feb 19;9:uhac031. doi: 10.1093/hr/uhac031 (PMC9039506; doi:10.1093/hr/uhac031)
Supplement: Web_Material_uhac031 [file web_material_uhac031.zip › Table S1.xlsx]

## Sheet: Principal component scores 
Supplementary Table 1.Principal component analysis on physiological traits of all graft combination under chilling stress
id	PC1(94.2%)	PC2(4.1%)	PC3(1.1%)	PC4(0.6%)
Chl a-0h	-5.57571	-2.0768	-0.545471	-0.857547
Chl a-6h	-8.43934	3.08846	-0.649198	-0.118831
Chl a-24h	-8.39407	-1.35367	0.0022231	1.26818
Chl a-72h	-7.19762	-0.588795	1.12218	-0.0435527
Chl a-120h	-7.70392	0.458168	0.6948	-0.470934
Chl b-0h	3.08268	-0.998554	0.14118	-0.36882
Chl b-6h	1.57622	0.959269	-0.368216	-0.210253
Chl b-24h	1.61951	-1.13713	-1.50907	0.110264
Chl b-72h	1.38409	-0.218792	0.12098	-0.126132
Chl b-120h	-0.0258488	0.797138	-0.247831	0.394175
Caro-0h	6.23895	-0.0516579	0.0548841	0.038768
Caro-6h	5.73971	0.870284	0.162632	0.0818518
Caro-24h	5.65488	0.128859	0.26016	0.337792
Caro-72h	5.88355	0.0557332	0.320026	0.0461394
Caro-120h	6.15692	0.0674984	0.44072	-0.081104
The distribution of PC1 and PC2 score of all samples
	id	PC1	PC2
	Csa/Csa	-0.386346	0.0991639
	Csa/Cmo	-0.409595	0.847529
	Cmo/Cmo	-0.665767	-0.237671
	Cmo/Csa	-0.489615	-0.464083
