# Supplementary material for: Rootstock–scion exchanging mRNAs participate in the pathways of amino acid and fatty acid metabolism in cucumber under early chilling stress
Source: Hortic Res. 2022 Feb 19;9:uhac031. doi: 10.1093/hr/uhac031 (PMC9039506; doi:10.1093/hr/uhac031)
Supplement: Web_Material_uhac031 [file web_material_uhac031.zip › Table S2.xlsx]

## Sheet: TableS2-update0624-allc_desc
Supplementary Table S2. Ion intensity values of 760 metabolites in leaf and root of all four cucumber and pumpkin graft combinations under control conditions and after 6 h chilling
Matched.Compound	Compound_name	Classfication	Pathway	Query.Mass	ES	Compound_name	0hA1_1	0hA1_2	0hA1_3	0hA1_5	0hA3_1	0hA3_2	0hA3_3	0hA3_4	0hB1_1	0hB1_2	0hB1_3	0hB1_4	0hB3_1	0hB3_2	0hB3_3	0hB3_4	0hC1_1	0hC1_3	0hC1_4	0hC1_5	0hC3_1	0hC3_3	0hC3_4	0hC3_5	0hC3_6	0hC3_7	0hC3_8	0hD1_1	0hD1_3	0hD1_4	0hD1_5	0hD3_1	0hD3_2	0hD3_3	0hD3_4	6hA1_1	6hA1_2	6hA1_3	6hA1_5	6hA3_1	6hA3_2	6hA3_3	6hA3_4
C11393	(-)-alpha-Terpineol	A:Terpenoids;B:Monoterpenoids (C10);C:Cyclic monoterpenes;D:(-)-alpha-Terpineol	00902:Monoterpenoid biosynthesis;01100:Metabolic pathways;01110:Biosynthesis of secondary metabolites;	223.131	ES+	1	0	0	0	0	0	0	0	0	92586.8	112280	0	134406	0	0	0	0	181026	0	92860.5	106994	0	0	22312.3	21379	17586.1	24546.9	24685.5	0	0	0	0	0	0	0	0	0	0	0	0	0	0	0	0
C09727	(-)-Epicatechin	A:Flavonoids;B:Flavonoids;C:Flavan 3-ols;D:(-)-Epicatechin	00941:Flavonoid biosynthesis;01110:Biosynthesis of secondary metabolites;	231.065	ES+	2	0	218663	0	0	0	0	0	0	0	0	0	0	0	0	0	0	0	0	0	0	568538	564158	67862.9	68154.4	77345.6	71608.8	70505.4	401382	0	0	0	0	0	0	0	0	0	0	0	0	0	0	0
C12136	(-)-Epigallocatechin	A:Flavonoids;B:Flavonoids;C:Flavan 3-ols;D:(-)-Epigallocatechin	00941:Flavonoid biosynthesis;01110:Biosynthesis of secondary metabolites;	307.08	ES+	3	0	0	0	0	0	0	0	0	0	0	0	0	0	0	0	0	0	1062347	0	0	0	0	228567	134014	117186	174184	176230	0	0	0	0	0	0	0	0	0	0	0	0	0	0	0	0
C08491	(-)-Jasmonic acid	A:Fatty acids related compounds;B:Fatty acids;C:Others;D:Jasmonate	00592:alpha-Linolenic acid metabolism;01100:Metabolic pathways;01110:Biosynthesis of secondary metabolites;04075:Plant hormone signal transduction;	233.115	ES+	4	0	0	0	0	0	0	0	0	0	0	0	0	0	0	0	0	0	0	0	0	0	0	1.60361e+06	1.60396e+06	1.90387e+06	2.06239e+06	1.50777e+06	0	0	0	0	0	0	0	0	0	0	0	0	0	0	567688	0
C00843	(-)-Menthone	A:Terpenoids;B:Monoterpenoids (C10);C:Cyclic monoterpenes;D:(-)-Menthone	00902:Monoterpenoid biosynthesis;01110:Biosynthesis of secondary metabolites;	223.131	ES+	5	0	0	0	0	0	0	0	0	92586.8	112280	0	134406	0	0	0	0	181026	0	92860.5	106994	0	0	22312.3	21379	17586.1	24546.9	24685.5	0	0	0	0	0	0	0	0	0	0	0	0	0	0	0	0
C11389	(+)-Linalool	A:Terpenoids;B:Monoterpenoids (C10);C:Linear monoterpenes;D:(+)-Linalool	00902:Monoterpenoid biosynthesis;01110:Biosynthesis of secondary metabolites;	223.131	ES+	6	0	0	0	0	0	0	0	0	92586.8	112280	0	134406	0	0	0	0	181026	0	92860.5	106994	0	0	22312.3	21379	17586.1	24546.9	24685.5	0	0	0	0	0	0	0	0	0	0	0	0	0	0	0	0
C05366	(+)-Pinoresinol	A:Phenylpropanoids;B:Lignans;C:Lignans;D:(+)-Pinoresinol	NA	341.138	ES+	7	0	0	0	0	0	0	0	0	0	0	0	0	0	0	0	0	0	0	0	0	0	0	212650	204797	143189	175800	244650	0	0	0	0	0	0	0	0	0	0	0	0	0	0	0	0
C04742	(15S)-15-Hydroxy-5,8,11-cis-13-trans-eicosatetraenoate	NA	NA	758.403	ES+	8	0	0	0	0	0	0	0	0	0	0	0	0	0	0	0	0	0	0	0	0	0	0	1.96948e+06	1.54387e+06	1.45084e+06	1.55873e+06	2.0381e+06	0	0	0	0	0	0	0	0	0	0	0	0	0	0	0	0
C05817	(1R,6R)-6-Hydroxy-2-succinylcyclohexa-2,4-diene-1-carboxylate	NA	00130:Ubiquinone and other terpenoid-quinone biosynthesis;01100:Metabolic pathways;01110:Biosynthesis of secondary metabolites;	195.065	ES+	9	90053.1	0	0	0	0	0	0	0	335319	324810	0	413859	336102	328934	341736	326500	767882	315677	277989	288487	0	0	84329.4	78297.5	60445.5	78073.9	79963.2	119565	0	0	0	218776	216852	208872	217007	0	0	0	0	0	0	0	0
C16253	(22R,23R)-22,23-Dihydroxy-campest-4-en-3-one	NA	NA	1467.93	ES+	10	0	0	0	0	0	0	0	0	0	0	0	0	365046	307448	0	0	0	0	0	0	0	0	248090	176778	170489	304136	300428	0	0	0	0	0	0	0	0	0	0	0	0	0	0	0	0
C18796	(2R)-2-Hydroxy-2-methylbutanenitrile	NA	00460:Cyanoamino acid metabolism;01110:Biosynthesis of secondary metabolites;	99.1427	ES+	11	608776	503041	356381	300255	250443	216182	139520	413981	44207.6	156808	270277	85326.6	0	0	0	0	496865	509803	253737	250237	443783	441897	3.46392e+06	2.78034e+06	2.9846e+06	2.67157e+06	2.79745e+06	658438	717516	577653	444911	0	0	0	0	1.13851e+06	1.20614e+06	475760	429305	459777	54001.9	303046	312996
C04411	(2R,3S)-3-Isopropylmalate	NA	00290:Valine, leucine and isoleucine biosynthesis;01100:Metabolic pathways;01110:Biosynthesis of secondary metabolites;01210:2-Oxocarboxylic acid metabolism;01230:Biosynthesis of amino acids;	159.065	ES+	12	0	0	0	0	0	1445096	0	0	0	0	0	0	0	0	0	0	0	0	0	0	0	0	383692	372047	385705	248316	272742	0	0	0	0	0	0	0	0	0	0	0	0	0	0	0	0
C04236	(2S)-2-Isopropyl-3-oxosuccinate	NA	00290:Valine, leucine and isoleucine biosynthesis;01100:Metabolic pathways;01110:Biosynthesis of secondary metabolites;01210:2-Oxocarboxylic acid metabolism;	243.048	ES+	13	179212	116833	152261	123105	116594	0	120198	164143	0	0	0	0	0	0	0	0	0	85742.2	0	0	0	0	79927.3	69941.6	59887.7	60394.4	72410.2	0	78595.5	200404	282978	0	0	0	0	115350	197949	128222	132944	0	0	134183	151351
C20258	(2S,4S)-4-Hydroxy-2,3,4,5-tetrahydrodipicolinate	NA	00261:Monobactam biosynthesis;00300:Lysine biosynthesis;01100:Metabolic pathways;01110:Biosynthesis of secondary metabolites;01230:Biosynthesis of amino acids;	164.733	ES+	14	0	0	0	0	0	0	0	0	0	142920	0	116457	0	0	0	0	609754	263901	190517	0	0	0	209435	209479	156877	136668	263789	0	0	0	0	0	0	0	0	0	0	0	0	0	0	0	0
C05913	(3Z)-Phytochromobilin	NA	00860:Porphyrin and chlorophyll metabolism;01110:Biosynthesis of secondary metabolites;	196.097	ES+	15	0	0	0	0	0	0	0	0	0	0	0	0	0	0	0	0	319896	0	0	0	0	0	40408.2	25078.6	29187.4	19744.2	39587.3	0	0	0	0	0	0	0	0	0	0	0	0	0	0	0	0
C17621	(6E)-8-Hydroxygeraniol	A:Terpenoids;B:Monoterpenoids (C10);C:Linear monoterpenes;D:10-Hydroxygeraniol	00902:Monoterpenoid biosynthesis;01100:Metabolic pathways;01110:Biosynthesis of secondary metabolites;	193.12	ES+	16	0	0	0	0	0	0	0	0	0	0	0	0	0	0	0	0	0	0	0	0	0	0	108550	130014	182320	234910	148582	0	0	0	0	0	0	0	0	0	0	0	0	0	0	0	0
C08362	(9Z)-Hexadecenoic acid	NA	NA	1663.29	ES+	17	0	0	0	0	0	0	0	0	0	0	0	0	185760	173390	147403	185281	0	0	0	0	0	0	154115	169950	147412	139078	155064	0	0	0	0	235202	0	0	0	0	0	0	0	0	0	0	0
C04717	(9Z,11E)-(13S)-13-Hydroperoxyoctadeca-9,11-dienoic acid	A:FA Fatty acyls;B:FA01 Fatty Acids and Conjugates;C:FA0104 Hydroperoxy fatty acids;D:(9Z,11E)-(13S)-13-Hydroperoxyoctadeca-9,11-dienoic acid	00591:Linoleic acid metabolism;01100:Metabolic pathways;	286.883	ES+	18	143003	219945	0	129988	0	0	0	0	0	0	0	0	0	0	0	370561	0	535022	0	0	254889	247703	7.55118e+06	7.80013e+06	7.56847e+06	7.61016e+06	9.23159e+06	0	0	0	0	470404	0	0	0	120971	0	82427.3	0	0	0	0	0
C04672	(9Z,15Z)-(13S)-12,13-Epoxyoctadeca-9,11,15-trienoic acid	A:FA Fatty acyls;B:FA01 Fatty Acids and Conjugates;C:FA0107 Epoxy fatty acids;D:(9Z,15Z)-(13S)-12,13-Epoxyoctadeca-9,11,15-trienoic acid	00592:alpha-Linolenic acid metabolism;01100:Metabolic pathways;01110:Biosynthesis of secondary metabolites;	291.196	ES+	19	124563	113999	0	75466.1	0	0	0	0	0	0	0	0	0	0	0	0	164362	275984	0	0	132810	0	1.12837e+07	1.13574e+07	1.45661e+07	1.27592e+07	1.22926e+07	199867	86334.2	59205.4	0	0	0	0	0	78093.6	59219.2	68177.6	0	0	0	0	0
C04350	(E)-4-Hydroxyphenylacetaldehyde oxime	NA	00460:Cyanoamino acid metabolism;00966:Glucosinolate biosynthesis;01110:Biosynthesis of secondary metabolites;01210:2-Oxocarboxylic acid metabolism;	152.071	ES+	20	0	0	0	0	0	0	0	0	0	0	0	0	0	0	0	0	133206	323485	0	0	0	0	73255.4	58186.4	49941.5	59230.3	71799.3	0	0	0	0	0	0	0	0	0	0	0	0	0	0	0	0
C19714	(E)-Phenylacetaldoxime	NA	00460:Cyanoamino acid metabolism;00966:Glucosinolate biosynthesis;01110:Biosynthesis of secondary metabolites;01210:2-Oxocarboxylic acid metabolism;	152.085	ES+	21	335155	91838.4	0	412148	0	0	0	0	0	0	0	0	0	0	0	0	0	0	0	0	0	0	403366	287195	308657	300479	352689	428197	0	205197	105983	0	0	0	0	0	400137	192508	493158	0	0	88606.9	0
C04272	(R)-2,3-Dihydroxy-3-methylbutanoate	NA	00290:Valine, leucine and isoleucine biosynthesis;01100:Metabolic pathways;01110:Biosynthesis of secondary metabolites;01210:2-Oxocarboxylic acid metabolism;01230:Biosynthesis of amino acids;	208.377	ES+	22	71178.3	0	0	0	115252	0	0	120563	0	0	0	0	0	0	0	0	0	0	0	0	0	0	4.6424e+06	4.37241e+06	3.80441e+06	2.6147e+06	4.01597e+06	98708.7	0	0	0	0	0	0	0	0	96793.5	96784.5	76944.8	107875	0	112668	88275
C06007	(R)-2,3-Dihydroxy-3-methylpentanoate	NA	00290:Valine, leucine and isoleucine biosynthesis;01100:Metabolic pathways;01110:Biosynthesis of secondary metabolites;01210:2-Oxocarboxylic acid metabolism;01230:Biosynthesis of amino acids;	113.06	ES+	23	0	0	0	0	0	608972	0	0	0	0	0	0	0	0	0	0	0	0	0	0	0	0	874642	732692	640530	569683	734747	0	0	0	0	0	0	0	0	0	0	0	0	0	0	0	0
C02612	(R)-2-Methylmalate	NA	00290:Valine, leucine and isoleucine biosynthesis;00660:C5-Branched dibasic acid metabolism;01100:Metabolic pathways;01210:2-Oxocarboxylic acid metabolism;01230:Biosynthesis of amino acids;	218.567	ES+	24	0	0	0	0	80510.4	0	94920.8	126333	0	0	0	0	0	0	0	0	0	0	0	0	0	0	1.14163e+06	1.027e+06	1.03099e+06	801435	752363	0	0	0	0	0	0	0	0	0	0	0	0	0	160197	146887	0
C01205	(R)-3-Amino-2-methylpropanoate	NA	00240:Pyrimidine metabolism;00280:Valine, leucine and isoleucine degradation;01100:Metabolic pathways;	104.071	ES+	25	275780	395493	182241	94692.1	0	99650.7	88932.9	94497.7	0	0	75783.1	0	0	0	0	0	0	179610	0	0	0	0	48195.2	39440.7	31108	27336	51579.2	162946	165879	147740	100649	0	0	0	0	336960	0	99758.1	0	0	0	0	0
C21029	(R)-3-Ureidoisobutyrate	NA	00240:Pyrimidine metabolism;01100:Metabolic pathways;	135.725	ES+	26	0	21798.2	0	24023.5	0	44797.8	0	0	23621.9	0	48869.4	0	0	0	0	0	59769.7	30978.8	34798.1	0	187640	131260	1.04094e+06	943135	540478	728486	981043	44705.7	245047	0	28033.7	0	0	0	0	53605.4	49104.5	41795.9	26740.9	230045	176249	0	309794
C21028	(R)-5,6-Dihydrothymine	NA	00240:Pyrimidine metabolism;01100:Metabolic pathways;	161.355	ES+	27	0	0	0	0	0	0	0	0	0	0	87813.7	0	0	0	0	0	0	144171	0	0	0	0	653197	628442	183553	592481	597826	0	0	0	0	0	0	0	0	0	0	0	0	0	243369	0	378587
C00418	(R)-Mevalonate	NA	00900:Terpenoid backbone biosynthesis;01100:Metabolic pathways;01110:Biosynthesis of secondary metabolites;	113.06	ES+	28	0	0	0	0	0	608972	0	0	0	0	0	0	0	0	0	0	0	0	0	0	0	0	874642	732692	640530	569683	734747	0	0	0	0	0	0	0	0	0	0	0	0	0	0	0	0
C00522	(R)-Pantoate	NA	00770:Pantothenate and CoA biosynthesis;01100:Metabolic pathways;01110:Biosynthesis of secondary metabolites;	113.06	ES+	29	0	0	0	0	0	608972	0	0	0	0	0	0	0	0	0	0	0	0	0	0	0	0	874642	732692	640530	569683	734747	0	0	0	0	0	0	0	0	0	0	0	0	0	0	0	0
C03451	(R)-S-Lactoylglutathione	NA	00620:Pyruvate metabolism;	323.74	ES+	30	0	0	0	0	174992	0	74226.5	145292	121844	90934.4	0	144475	1.18808e+06	1.1673e+06	1.12688e+06	1.16631e+06	90841.9	0	276355	71273.9	51530.4	50526.6	453638	398588	274730	255120	393459	0	0	0	0	551522	213556	547456	0	0	0	0	50038	0	147659	50582.1	116246
C00450	(S)-2,3,4,5-Tetrahydropyridine-2-carboxylate	NA	00310:Lysine degradation;00960:Tropane, piperidine and pyridine alkaloid biosynthesis;01100:Metabolic pathways;01110:Biosynthesis of secondary metabolites;	84.0808	ES+	31	0	0	0	0	0	0	0	0	0	96926.8	0	0	0	0	0	0	90004.5	356673	437246	190573	0	0	29896.8	26236.4	21616	23688.9	36447.6	0	0	0	0	0	0	0	0	0	0	0	0	0	0	0	0
C01054	(S)-2,3-Epoxysqualene	NA	NA	1231.1	ES+	32	0	0	0	0	0	0	0	0	0	0	0	0	0	0	0	0	0	0	0	0	0	0	86513.7	98215	119091	136645	124805	0	0	0	0	0	0	0	0	0	0	0	0	0	0	0	0
C02356	(S)-2-Aminobutanoate	A:FA Fatty acyls;B:FA01 Fatty Acids and Conjugates;C:FA0110 Amino fatty acids;D:(S)-2-Aminobutanoic acid	00270:Cysteine and methionine metabolism;01100:Metabolic pathways;	104.071	ES+	33	275780	395493	182241	94692.1	0	99650.7	88932.9	94497.7	0	0	75783.1	0	0	0	0	0	0	179610	0	0	0	0	48195.2	39440.7	31108	27336	51579.2	162946	165879	147740	100649	0	0	0	0	336960	0	99758.1	0	0	0	0	0
C06001	(S)-3-Hydroxyisobutyrate	NA	00280:Valine, leucine and isoleucine degradation;01100:Metabolic pathways;	107.05	ES+	34	0	0	0	0	0	0	0	0	0	0	0	0	0	0	0	0	0	0	0	0	0	0	193010	145009	120698	90456.8	173378	0	0	0	0	0	0	0	0	0	0	0	0	0	0	0	0
C03741	(S)-4-Amino-5-oxopentanoate	NA	00860:Porphyrin and chlorophyll metabolism;01100:Metabolic pathways;01110:Biosynthesis of secondary metabolites;	123.24	ES+	35	160872	230704	106307	55237.1	0	58129.6	51877.5	55123.7	0	0	44206.8	0	0	0	0	0	0	104772	0	0	0	0	480179	358142	305225	367531	389555	169442	96762.7	153086	58712.1	0	0	0	0	196560	0	101384	0	0	0	0	0
C03742	(S)-4-Hydroxymandelonitrile	NA	00460:Cyanoamino acid metabolism;01110:Biosynthesis of secondary metabolites;	150.055	ES+	36	0	0	0	0	0	0	0	0	0	0	0	359942	0	0	0	0	0	421625	0	0	0	0	150050	137843	92399.8	108735	168865	0	0	0	0	0	0	0	0	0	0	0	0	0	0	0	0
C00337	(S)-Dihydroorotate	NA	00240:Pyrimidine metabolism;01100:Metabolic pathways;	91.0142	ES+	37	0	0	0	0	0	0	0	0	0	0	392364	0	0	0	0	0	0	0	0	0	0	0	1.29964e+06	1.0011e+06	918407	819634	1.38604e+06	0	0	0	0	0	0	0	0	0	0	0	0	0	0	0	0
C19757	(Z)-3-Hexen-1-ol acetate	NA	00592:alpha-Linolenic acid metabolism;01110:Biosynthesis of secondary metabolites;	211.094	ES+	38	0	0	0	0	0	0	0	0	0	0	0	0	0	0	0	0	0	0	0	0	0	0	255625	190288	178024	209278	274352	0	0	0	0	0	0	0	0	0	0	0	0	0	0	0	0
C04677	1-(5'-Phosphoribosyl)-5-amino-4-imidazolecarboxamide	NA	00230:Purine metabolism;00340:Histidine metabolism;01100:Metabolic pathways;01110:Biosynthesis of secondary metabolites;	293.063	ES+	39	338895	622964	0	0	0	0	0	0	0	0	0	0	0	0	0	0	0	0	0	0	0	0	226894	368381	288296	243880	235927	0	0	0	0	0	0	0	0	0	0	0	0	0	0	0	0
C04734	1-(5'-Phosphoribosyl)-5-formamido-4-imidazolecarboxamide	NA	00230:Purine metabolism;01100:Metabolic pathways;01110:Biosynthesis of secondary metabolites;	323.074	ES+	40	242369	167678	0	193384	532150	0	194433	246103	0	0	0	0	0	0	0	0	0	0	0	0	0	0	675357	679642	576569	530990	519029	0	0	176790	174093	0	0	0	0	213955	215321	260781	188689	0	0	393947	404188
C16361	1,3,7-Trimethyluric acid	A:Alkaloids;B:Others;C:Purine alkaloids;D:1,3,7-Trimethyluric acid	00232:Caffeine metabolism;	212.328	ES+	41	0	0	0	0	0	345669	0	0	0	0	0	0	0	0	0	0	0	0	0	0	0	0	1.85641e+06	1.35671e+06	917653	1.35016e+06	1.75521e+06	473704	0	294114	277602	0	0	0	774033	0	277128	0	0	0	0	0	0
C03657	1,4-Dihydroxy-2-naphthoate	NA	00130:Ubiquinone and other terpenoid-quinone biosynthesis;01100:Metabolic pathways;01110:Biosynthesis of secondary metabolites;	177.055	ES+	42	0	0	0	0	0	0	0	0	445781	268540	0	166252	0	0	0	0	673779	302892	353979	396527	0	0	189873	267731	130698	156700	129298	0	0	0	0	0	0	0	0	0	0	0	0	0	0	0	0
C13747	1,7-Dimethylxanthine	A:Alkaloids;B:Others;C:Purine alkaloids;D:1,7-Dimethylxanthine	00232:Caffeine metabolism;01100:Metabolic pathways;01110:Biosynthesis of secondary metabolites;	219.027	ES+	43	213535	0	0	0	0	0	0	0	0	0	0	0	0	0	0	0	0	0	0	0	0	0	2.47236e+07	1.96863e+07	1.55234e+07	1.64278e+07	1.9542e+07	296126	0	0	0	0	0	0	0	0	290380	290354	230834	0	0	0	0
C09844	1,8-Cineole	A:Terpenoids;B:Monoterpenoids (C10);C:Cyclic monoterpenes;D:1,8-Cineole	00902:Monoterpenoid biosynthesis;01110:Biosynthesis of secondary metabolites;	223.131	ES+	44	0	0	0	0	0	0	0	0	92586.8	112280	0	134406	0	0	0	0	181026	0	92860.5	106994	0	0	22312.3	21379	17586.1	24546.9	24685.5	0	0	0	0	0	0	0	0	0	0	0	0	0	0	0	0
C08285	10,16-Dihydroxyhexadecanoic acid	A:FA Fatty acyls;B:FA01 Fatty Acids and Conjugates;C:FA0105 Hydroxy fatty acids;D:10,16-Dihydroxyhexadecanoic acid	00073:Cutin, suberine and wax biosynthesis;	156.113	ES+	45	0	0	0	0	0	0	0	0	0	0	0	0	0	0	0	0	0	874956	0	0	0	0	5.92848e+06	3.97225e+06	4.46945e+06	4.1132e+06	4.56584e+06	0	0	0	0	0	0	0	0	0	0	0	0	0	0	0	0
C00234	10-Formyltetrahydrofolate	NA	00670:One carbon pool by folate;00970:Aminoacyl-tRNA biosynthesis;01100:Metabolic pathways;01200:Carbon metabolism;	474.173	ES+	46	0	0	0	0	0	327319	0	0	0	0	0	0	0	0	0	0	0	382814	0	0	0	0	1.52043e+06	1.34373e+06	1.10928e+06	1.15825e+06	1.36283e+06	0	0	0	0	0	0	0	0	0	0	0	0	0	0	0	0
C01226	12-OPDA	A:FA Fatty acyls;B:FA02 Octadecanoids;C:FA0201 12-oxophytodienoic acid metabolites;D:(15Z)-12-Oxophyto-10,15-dienoic acid	00592:alpha-Linolenic acid metabolism;01100:Metabolic pathways;01110:Biosynthesis of secondary metabolites;	277.32	ES+	47	146831	291197	21853.6	96532.3	0	0	0	0	0	0	0	51467.7	0	0	0	0	0	558399	26178.1	0	0	0	1.06039e+07	1.04874e+07	1.1854e+07	1.00206e+07	1.16913e+07	158659	51074.4	40422.2	35975.1	0	0	0	0	152310	34146.2	110561	24966.4	0	0	0	0
C16311	12-Oxo-9(Z)-dodecenoic acid	A:FA Fatty acyls;B:FA01 Fatty Acids and Conjugates;C:FA0106 Oxo fatty acids;D:12-Oxo-9(Z)-dodecenoic acid	00592:alpha-Linolenic acid metabolism;01110:Biosynthesis of secondary metabolites;	231.691	ES+	48	32304.8	0	0	0	0	0	0	0	194556	180815	0	193243	0	0	0	0	99653.7	133859	213630	134808	0	0	1.62803e+06	1.74119e+06	1.96717e+06	1.66972e+06	1.75592e+06	49414.3	53711.2	27280.8	29451.3	0	0	0	0	0	47698.1	0	43693.6	0	0	0	0
C11829	13(1)-Hydroxy-magnesium-protoporphyrin IX 13-monomethyl ester	NA	00860:Porphyrin and chlorophyll metabolism;01110:Biosynthesis of secondary metabolites;	342.556	ES+	49	194678	252187	245223	250036	0	0	0	0	0	0	0	0	0	0	0	0	0	0	0	0	230955	230097	35030.6	41659	61416.5	64367.2	31072.4	378913	0	227567	0	0	0	0	0	0	0	218419	235070	0	0	0	0
C11830	13(1)-Oxo-magnesium-protoporphyrin IX 13-monomethyl ester	NA	00860:Porphyrin and chlorophyll metabolism;01110:Biosynthesis of secondary metabolites;	615.226	ES+	50	0	0	0	0	0	0	0	0	0	0	0	0	811726	813787	0	0	0	0	0	0	0	0	138407	228578	194782	178942	136614	0	0	0	0	0	911608	0	0	0	0	0	0	0	0	0	0
C04785	13(S)-HPOT	A:FA Fatty acyls;B:FA01 Fatty Acids and Conjugates;C:FA0104 Hydroperoxy fatty acids;D:(9Z,11E,14Z)-(13S)-13-Hydroperoxyoctadeca-9,11,14-trienoic acid	00592:alpha-Linolenic acid metabolism;01100:Metabolic pathways;01110:Biosynthesis of secondary metabolites;	302.443	ES+	51	309434	283916	66772.3	125969	0	0	0	0	30093.9	24499.8	14915.2	68716.4	0	0	0	0	0	1.51649e+06	21191.8	0	0	0	1.18859e+07	1.2039e+07	1.37763e+07	1.1536e+07	1.32739e+07	124626	24140.6	88101.5	56205.1	0	0	0	0	298757	27642.1	161463	20210.9	0	0	0	0
C05966	15(S)-HPETE	A:FA Fatty acyls;B:FA03 Eicosanoids;C:FA0306 Hydroxy/hydroperoxyeicosatetraenoic acids;D:15(S)-HPETE	00590:Arachidonic acid metabolism;01100:Metabolic pathways;	169.123	ES+	52	0	0	0	0	0	0	0	0	0	0	0	0	0	0	0	0	0	0	0	0	0	0	8.40297e+06	6.09686e+06	6.51168e+06	6.19307e+06	7.42591e+06	0	0	0	0	0	0	0	0	0	0	0	0	0	0	0	0
C01234	1-Aminocyclopropane-1-carboxylate	NA	00270:Cysteine and methionine metabolism;01100:Metabolic pathways;01110:Biosynthesis of secondary metabolites;	124.037	ES+	53	0	0	0	0	0	0	0	0	0	0	0	0	0	1728876	0	0	0	0	0	0	0	0	391197	293778	231902	263501	379074	0	0	0	0	0	0	0	0	0	0	0	0	0	0	0	0
C11437	1-Deoxy-D-xylulose 5-phosphate	NA	00730:Thiamine metabolism;00900:Terpenoid backbone biosynthesis;01100:Metabolic pathways;01110:Biosynthesis of secondary metabolites;	147.044	ES+	54	0	0	0	0	0	0	0	0	115304	99002.8	0	84864.8	0	0	0	0	84950	0	0	72899	0	0	660206	696535	574926	556062	539779	0	0	0	120718	0	0	0	0	0	0	0	0	0	0	0	0
C06178	1-Methylpyrrolinium	NA	00760:Nicotinate and nicotinamide metabolism;00960:Tropane, piperidine and pyridine alkaloid biosynthesis;01100:Metabolic pathways;01110:Biosynthesis of secondary metabolites;	84.0811	ES+	55	0	0	0	0	0	0	0	0	0	0	0	0	0	0	0	0	0	0	0	0	0	0	123251	97432.8	102300	104737	116408	0	0	0	0	0	0	0	0	0	0	0	0	0	0	0	0
C01175	1-O-Sinapoyl-beta-D-glucose	A:Phenylpropanoids;B:Monolignols;C:Sinapate derivatives;D:1-O-Sinapoyl-beta-D-glucose	00940:Phenylpropanoid biosynthesis;	274.094	ES+	56	66045.4	0	0	30887.4	0	0	0	0	118959	332370	86131.7	271482	0	0	0	0	59156.7	224182	295425	340195	279134	274854	242026	194393	156804	182287	197521	57478.8	0	0	0	768377	0	0	0	0	80185.6	53737.6	0	0	0	77098.4	229134
C04037	1-Phospho-alpha-D-galacturonate	NA	00520:Amino sugar and nucleotide sugar metabolism;	275.016	ES+	57	0	0	0	0	0	0	0	0	0	0	0	0	0	0	0	0	0	0	0	0	0	0	27946.8	27957.2	54050.6	25377	40198.2	0	0	0	0	0	0	0	0	0	0	0	0	0	0	0	0
C04640	2-(Formamido)-N1-(5'-phosphoribosyl)acetamidine	NA	00230:Purine metabolism;01100:Metabolic pathways;01110:Biosynthesis of secondary metabolites;	233.276	ES+	58	1.81286e+06	1.16018e+06	1.3996e+06	1.25714e+06	1.48849e+06	0	1.98987e+06	1.67995e+06	0	0	0	0	0	0	0	0	51494.1	59310.2	0	0	1.08349e+06	1.04948e+06	6.85871e+06	3.41763e+06	2.98012e+06	3.85687e+06	5.67807e+06	1.16361e+06	1.0491e+06	1.01846e+06	494153	0	0	0	0	1.39579e+06	1.06488e+06	1.24887e+06	1.09574e+06	545907	1.89391e+06	0	1.17117e+06
C03972	2,3,4,5-Tetrahydrodipicolinate	NA	00261:Monobactam biosynthesis;00300:Lysine biosynthesis;01100:Metabolic pathways;01110:Biosynthesis of secondary metabolites;01230:Biosynthesis of amino acids;	144.066	ES+	59	0	0	0	0	0	0	0	0	0	214380	0	174686	0	0	0	0	773879	395851	285776	0	0	0	173881	172522	136151	119195	238821	0	0	0	0	0	0	0	0	0	0	0	0	0	0	0	0
C11523	24-Ethylidenelophenol	NA	NA	1231.1	ES+	60	0	0	0	0	0	0	0	0	0	0	0	0	0	0	0	0	0	0	0	0	0	0	86513.7	98215	119091	136645	124805	0	0	0	0	0	0	0	0	0	0	0	0	0	0	0	0
C19874	26-Hydroxybrassinolide	NA	00905:Brassinosteroid biosynthesis;	534.962	ES+	61	0	0	0	0	250081	330144	286122	340562	0	0	0	0	0	0	0	0	0	0	0	82396.9	0	0	1.48432e+06	1.21839e+06	638244	1.18737e+06	2.35568e+06	99038.4	0	0	0	0	0	0	0	0	0	0	0	168511	74763.3	171935	622336
C19873	26-Hydroxycastasterone	NA	00905:Brassinosteroid biosynthesis;	503.337	ES+	62	0	0	0	0	0	0	0	0	0	0	0	0	0	0	0	0	0	2207130	0	1447716	0	0	1.01062e+06	687629	680488	1.03116e+06	862198	0	0	0	0	0	0	0	0	0	0	0	0	0	0	0	0
C00673	2-Deoxy-D-ribose 5-phosphate	NA	00030:Pentose phosphate pathway;	147.044	ES+	63	0	0	0	0	0	0	0	0	115304	99002.8	0	84864.8	0	0	0	0	84950	0	0	72899	0	0	660206	696535	574926	556062	539779	0	0	0	120718	0	0	0	0	0	0	0	0	0	0	0	0
C05984	2-Hydroxybutanoic acid	A:FA Fatty acyls;B:FA01 Fatty Acids and Conjugates;C:FA0105 Hydroxy fatty acids;D:2-Hydroxybutanoic acid	00640:Propanoate metabolism;	107.05	ES+	64	0	0	0	0	0	0	0	0	0	0	0	0	0	0	0	0	0	0	0	0	0	0	193010	145009	120698	90456.8	173378	0	0	0	0	0	0	0	0	0	0	0	0	0	0	0	0
C05852	2-Hydroxyphenylacetate	NA	00360:Phenylalanine metabolism;01100:Metabolic pathways;	107.049	ES+	65	0	0	0	0	1.49193e+06	3.19937e+06	1.55487e+06	1276113	0	0	0	0	0	0	0	711600	0	0	0	0	1.29561e+06	1.90437e+06	424481	397863	452212	376132	408654	118333	0	0	63716.4	304214	0	0	0	0	0	58410.8	0	3.99346e+06	1.72202e+06	1.97118e+06	1.93884e+06
C02631	2-Isopropylmaleate	NA	00290:Valine, leucine and isoleucine biosynthesis;01110:Biosynthesis of secondary metabolites;01210:2-Oxocarboxylic acid metabolism;	128.395	ES+	66	0	0	0	0	0	887680	0	0	0	0	0	0	0	0	0	0	0	0	0	0	0	0	383777	352809	389084	266741	307038	0	0	0	0	0	0	0	0	0	0	0	0	0	0	0	0
C17232	2-Oxo-10-methylthiodecanoic acid	A:FA Fatty acyls;B:FA01 Fatty Acids and Conjugates;C:FA0106 Oxo fatty acids;D:2-Oxo-10-methylthiodecanoic acid	00966:Glucosinolate biosynthesis;01110:Biosynthesis of secondary metabolites;01210:2-Oxocarboxylic acid metabolism;	235.118	ES+	67	0	0	0	0	0	0	0	0	0	0	0	0	0	0	0	0	0	0	0	0	2374462	2.35326e+06	15950.5	11474.7	14098.1	11124.7	12500.6	0	0	0	0	0	0	0	0	0	0	0	0	0	0	0	0
C00026	2-Oxoglutarate	A:Organic acids;B:Carboxylic acids;C:2-Oxocarboxylic acids;D:2-Oxoglutarate	00020:Citrate cycle (TCA cycle);00040:Pentose and glucuronate interconversions;00053:Ascorbate and aldarate metabolism;00220:Arginine biosynthesis;00250:Alanine, aspartate and glutamate metabolism;00300:Lysine biosynthesis;00340:Histidine metabolism;00430:Taurine and hypotaurine metabolism;00630:Glyoxylate and dicarboxylate metabolism;00650:Butanoate metabolism;00660:C5-Branched dibasic acid meta…	217.013	ES+	68	0	0	0	0	90574.2	0	106786	142124	0	0	0	0	0	0	0	0	0	0	0	0	0	0	713643	730298	736000	528193	481875	0	0	0	0	0	0	0	0	0	0	0	0	0	180221	0	196746
C02505	2-Phenylacetamide	NA	00360:Phenylalanine metabolism;	152.085	ES+	69	335155	91838.4	0	412148	0	0	0	0	0	0	0	0	0	0	0	0	0	0	0	0	0	0	403366	287195	308657	300479	352689	428197	0	205197	105983	0	0	0	0	0	400137	192508	493158	0	0	88606.9	0
C00631	2-Phospho-D-glycerate	NA	00010:Glycolysis / Gluconeogenesis;00030:Pentose phosphate pathway;00260:Glycine, serine and threonine metabolism;00561:Glycerolipid metabolism;00630:Glyoxylate and dicarboxylate metabolism;01100:Metabolic pathways;01110:Biosynthesis of secondary metabolites;01200:Carbon metabolism;01230:Biosynthesis of amino acids;	119.013	ES+	70	0	0	0	0	0	2343431	0	0	0	0	0	0	0	0	0	0	0	0	0	0	0	0	92176.2	58335.1	38005.9	31944.9	49883.3	0	0	0	0	0	0	0	0	0	0	0	0	0	0	0	0
C00988	2-Phosphoglycolate	NA	00630:Glyoxylate and dicarboxylate metabolism;01100:Metabolic pathways;01110:Biosynthesis of secondary metabolites;01200:Carbon metabolism;	113	ES+	71	0	0	0	0	521141	0	0	0	0	0	0	0	0	0	0	0	0	0	0	0	0	0	3.73208e+06	3.10375e+06	2.16556e+06	3.1541e+06	2.66806e+06	0	0	0	0	0	0	0	0	0	0	0	0	0	0	0	0
C16519	2-Succinyl-5-enolpyruvyl-6-hydroxy-3-cyclohexene-1-carboxylate	NA	00130:Ubiquinone and other terpenoid-quinone biosynthesis;01100:Metabolic pathways;01110:Biosynthesis of secondary metabolites;	283.082	ES+	72	0	0	0	0	200780	507638	180781	229363	0	0	0	0	0	0	0	0	0	0	0	0	180002	185900	1.11271e+06	1.12433e+06	950961	853923	947509	0	0	0	0	0	0	0	0	0	0	0	0	388407	215052	196533	269559
C02730	2-Succinylbenzoate	NA	00130:Ubiquinone and other terpenoid-quinone biosynthesis;01100:Metabolic pathways;01110:Biosynthesis of secondary metabolites;	186.753	ES+	73	48490.2	0	0	0	0	0	0	0	386301	298839	0	299579	0	0	0	0	724450	309776	313061	338352	0	0	137974	201207	109829	122625	106998	64381.4	0	0	0	0	0	0	0	0	0	0	0	0	0	0	0
C01179	3-(4-Hydroxyphenyl)pyruvate	NA	00130:Ubiquinone and other terpenoid-quinone biosynthesis;00261:Monobactam biosynthesis;00350:Tyrosine metabolism;00400:Phenylalanine, tyrosine and tryptophan biosynthesis;00950:Isoquinoline alkaloid biosynthesis;01100:Metabolic pathways;01110:Biosynthesis of secondary metabolites;01210:2-Oxocarboxylic acid metabolism;01230:Biosynthesis of amino acids;	165.755	ES+	74	123467	194614	0	138977	0	0	0	0	0	0	0	0	0	0	0	0	0	0	0	0	0	0	450421	356246	272868	330733	416365	160977	232225	0	476390	0	0	0	0	0	0	0	0	0	0	0	0
C00355	3,4-Dihydroxy-L-phenylalanine	A:Hormones and transmitters;B:Neurotransmitters;C:Amino acids;D:Dopa	00350:Tyrosine metabolism;00950:Isoquinoline alkaloid biosynthesis;00965:Betalain biosynthesis;01100:Metabolic pathways;01110:Biosynthesis of secondary metabolites;	153.414	ES+	75	251366	68878.8	0	309111	0	0	0	0	0	0	0	0	0	0	0	0	44402.1	107828	0	0	0	0	167900	130664	105429	122016	155503	321147	0	153898	79487	0	0	0	549956	0	300103	144381	369869	0	0	0	0
C04043	3,4-Dihydroxyphenylacetaldehyde	NA	00350:Tyrosine metabolism;00950:Isoquinoline alkaloid biosynthesis;01100:Metabolic pathways;01110:Biosynthesis of secondary metabolites;	107.049	ES+	76	0	0	0	0	1.49193e+06	3.19937e+06	1.55487e+06	1276113	0	0	0	0	0	0	0	711600	0	0	0	0	1.29561e+06	1.90437e+06	424481	397863	452212	376132	408654	118333	0	0	63716.4	304214	0	0	0	0	0	58410.8	0	3.99346e+06	1.72202e+06	1.97118e+06	1.93884e+06
C16362	3,6,8-Trimethylallantoin	NA	00232:Caffeine metabolism;	200.092	ES+	77	0	0	0	0	0	0	0	0	0	594243	0	0	0	0	0	0	0	0	0	0	0	0	15951.6	12928.7	12461.2	10969.1	12220.5	0	0	0	0	0	0	0	0	0	0	0	0	0	0	0	0
C03470	3-alpha(S)-Strictosidine	A:Alkaloids;B:Alkaloids derived from tryptophan and anthranilic acid;C:Indole alkaloids;D:3-alpha(S)-Strictosidine	00901:Indole alkaloid biosynthesis;01100:Metabolic pathways;01110:Biosynthesis of secondary metabolites;	589.19	ES+	78	0	0	0	0	213882	126445	255719	263870	0	0	0	0	0	0	0	0	0	0	0	0	0	0	337372	357996	338779	301027	283521	0	0	0	0	0	0	0	0	0	0	0	0	122274	239312	230094	252867
C05670	3-Aminopropiononitrile	NA	NA	139.048	ES+	79	0	0	0	0	0	0	0	0	0	0	0	0	0	0	0	468694	0	0	0	0	0	0	427728	462069	465587	321157	316190	0	0	0	0	0	0	0	0	0	0	0	0	0	0	0	0
C05401	3-beta-D-Galactosyl-sn-glycerol	NA	00052:Galactose metabolism;00561:Glycerolipid metabolism;	280.076	ES+	80	225930	415310	0	0	0	0	0	0	0	0	0	0	0	0	0	468694	0	0	0	0	0	0	558693	822588	509148	250540	595491	0	0	0	0	0	0	0	0	0	0	0	0	0	0	0	0
C00944	3-Dehydroquinate	NA	00400:Phenylalanine, tyrosine and tryptophan biosynthesis;01100:Metabolic pathways;01110:Biosynthesis of secondary metabolites;01230:Biosynthesis of amino acids;	259.93	ES+	81	472171	364867	460831	380294	495280	73343.1	657282	696279	0	0	0	0	0	0	0	0	0	352014	0	0	0	0	338039	291149	254418	229133	275600	0	83890	446347	179759	0	0	0	0	432025	227447	482612	101471	0	481090	518716	557574
C02934	3-Dehydrosphinganine	A:SP Sphingolipids;B:SP01 Sphingoid bases;C:SP0101 Sphing-4-enines (Sphingosines);D:3-Dehydrosphinganine	00600:Sphingolipid metabolism;01100:Metabolic pathways;	311.633	ES+	82	1.8969e+06	1.57025e+06	1.61608e+06	1.63766e+06	2.0078e+06	2.32543e+06	1.85303e+06	1.96854e+06	1.91276e+06	1711513	403056	1.80187e+06	0	0	0	0	2.33115e+06	1.85359e+06	1.59245e+06	1.65017e+06	1.60613e+06	2.29493e+06	1.2287e+06	4.68161e+06	558615	670036	1.30423e+06	1830227	1.30132e+06	1.54175e+06	1.76715e+06	0	0	0	0	1.3634e+06	2.1076e+06	1.56335e+06	1.74607e+06	2.7028e+06	2.19043e+06	2.21937e+06	1.96273e+06
C16310	3-Hexenal	NA	NA	363.188	ES+	83	0	0	0	0	0	0	0	0	0	0	0	0	0	1689175	1.66783e+06	1702618	0	0	0	0	0	0	40087.3	35847	28535.7	31714.1	37465.1	0	0	0	0	0	0	0	1.51987e+06	0	0	0	0	0	0	0	0
C15965	3'-Hydroxyechinenone	NA	NA	3177.04	ES+	84	0	0	0	0	0	0	0	0	0	0	0	0	0	0	0	0	0	0	0	0	0	0	32164.9	27327.9	64458.4	45311.8	49667.2	0	0	0	0	532707	0	0	0	0	0	0	0	0	0	0	0
C15966	3-Hydroxyechinenone	NA	NA	3177.04	ES+	85	0	0	0	0	0	0	0	0	0	0	0	0	0	0	0	0	0	0	0	0	0	0	32164.9	27327.9	64458.4	45311.8	49667.2	0	0	0	0	532707	0	0	0	0	0	0	0	0	0	0	0
C02938	3-Indoleacetonitrile	NA	NA	474.24	ES+	86	0	0	0	0	0	0	0	0	0	0	0	0	0	0	0	0	0	0	0	0	0	0	12325.9	11536.7	9808.16	12294.2	13471.9	0	0	0	0	0	0	0	0	0	0	0	0	0	0	0	0
C00197	3-Phospho-D-glycerate	NA	00010:Glycolysis / Gluconeogenesis;00030:Pentose phosphate pathway;00260:Glycine, serine and threonine metabolism;00561:Glycerolipid metabolism;00630:Glyoxylate and dicarboxylate metabolism;00710:Carbon fixation in photosynthetic organisms;01100:Metabolic pathways;01110:Biosynthesis of secondary metabolites;01200:Carbon metabolism;01230:Biosynthesis of amino acids;	119.013	ES+	87	0	0	0	0	0	2343431	0	0	0	0	0	0	0	0	0	0	0	0	0	0	0	0	92176.2	58335.1	38005.9	31944.9	49883.3	0	0	0	0	0	0	0	0	0	0	0	0	0	0	0	0
C02642	3-Ureidopropionate	NA	00240:Pyrimidine metabolism;00410:beta-Alanine metabolism;00770:Pantothenate and CoA biosynthesis;01100:Metabolic pathways;	61.0396	ES+	88	0	0	0	0	0	0	0	0	0	0	555645	0	0	0	0	0	0	0	0	0	0	0	70643	66776.2	45759.9	41919.1	46775.9	0	0	0	0	0	0	0	0	0	0	0	0	0	0	0	0
C02946	4-Acetamidobutanoate	NA	00330:Arginine and proline metabolism;01100:Metabolic pathways;	115.625	ES+	89	626537	512614	384641	303019	223884	237113	182449	480821	57809.9	205057	292132	111581	0	0	0	0	601821	608366	279442	327233	413922	411301	880675	693976	723172	645307	706253	726002	836383	892839	518582	0	0	0	0	1.25045e+06	1.30293e+06	471062	470441	557345	415698	1.05885e+06	254851
C01279	4-Amino-5-hydroxymethyl-2-methylpyrimidine	NA	00730:Thiamine metabolism;01100:Metabolic pathways;02010:ABC transporters;	118.07	ES+	90	405751	418211	541980	612576	172211	318357	223355	250511	0	0	0	0	0	0	0	0	0	0	0	0	242117	241602	567134	492619	371165	276877	364770	398227	394320	542013	198978	0	0	0	0	271422	488124	675635	540691	279264	108693	0	75288.5
C00568	4-Aminobenzoate	NA	00790:Folate biosynthesis;01100:Metabolic pathways;	138.055	ES+	91	1.18699e+06	1.03653e+06	895334	1.26622e+06	0	76965.5	0	0	828516	1.14809e+06	233154	0	0	0	0	0	1.45389e+06	1.26594e+06	1.33931e+06	952483	0	0	132318	134845	111907	101547	128638	1.12326e+06	797852	671669	658834	0	0	0	0	1.00846e+06	1.83054e+06	1.1461e+06	1.10658e+06	0	0	0	64118
C00334	4-Aminobutanoate	A:FA Fatty acyls;B:FA01 Fatty Acids and Conjugates;C:FA0110 Amino fatty acids;D:4-Aminobutanoic acid	00250:Alanine, aspartate and glutamate metabolism;00330:Arginine and proline metabolism;00410:beta-Alanine metabolism;00650:Butanoate metabolism;00760:Nicotinate and nicotinamide metabolism;01100:Metabolic pathways;	104.071	ES+	92	275780	395493	182241	94692.1	0	99650.7	88932.9	94497.7	0	0	75783.1	0	0	0	0	0	0	179610	0	0	0	0	48195.2	39440.7	31108	27336	51579.2	162946	165879	147740	100649	0	0	0	0	336960	0	99758.1	0	0	0	0	0
C00811	4-Coumarate	A:Phenylpropanoids;B:Monolignols;C:Paracoumaryl alcohol derivatives;D:4-Coumarate	00130:Ubiquinone and other terpenoid-quinone biosynthesis;00350:Tyrosine metabolism;00360:Phenylalanine metabolism;00940:Phenylpropanoid biosynthesis;00950:Isoquinoline alkaloid biosynthesis;01100:Metabolic pathways;01110:Biosynthesis of secondary metabolites;	144.554	ES+	93	1579932	1.22775e+06	555464	1.2942e+06	0	101064	37466.5	178255	105224	88451	0	74236.4	0	0	0	0	85256.6	0	0	65267.6	252880	36431.1	768919	615221	556691	553389	617030	1708850	1.29056e+06	1.14888e+06	955537	0	0	0	0	1.08372e+06	865891	1.5781e+06	1.44144e+06	67348.9	206850	0	185151
C02947	4-Coumaroylshikimate	A:Phenylpropanoids;B:Monolignols;C:Paracoumaryl alcohol derivatives;D:4-Coumaroylshikimate	00940:Phenylpropanoid biosynthesis;00941:Flavonoid biosynthesis;00945:Stilbenoid, diarylheptanoid and gingerol biosynthesis;01100:Metabolic pathways;01110:Biosynthesis of secondary metabolites;	339.107	ES+	94	0	0	0	0	0	0	0	0	0	0	0	0	0	0	0	0	0	0	0	0	0	0	15387.3	22611.8	15156.6	17372.8	15318	0	0	0	0	0	0	0	0	0	0	0	0	0	0	0	0
C02646	4-Coumaryl alcohol	A:Phenylpropanoids;B:Monolignols;C:Paracoumaryl alcohol derivatives;D:4-Coumaryl alcohol	00940:Phenylpropanoid biosynthesis;01100:Metabolic pathways;01110:Biosynthesis of secondary metabolites;	133.065	ES+	95	0	0	0	0	0	0	0	0	0	0	0	0	0	0	0	0	0	0	0	0	0	0	318040	274583	212045	242091	295461	0	0	0	0	0	0	0	0	0	0	0	0	0	0	0	0
C03078	4-Guanidinobutanamide	NA	00330:Arginine and proline metabolism;	144.101	ES+	96	0	0	0	0	0	0	0	0	0	445272	0	0	0	0	0	0	229500	0	0	0	902771	905431	3.87987e+06	3.43166e+06	3.4582e+06	3.38189e+06	4.26465e+06	0	0	0	0	0	0	0	0	0	0	0	0	234944	0	180288	0
C05855	4-Hydroxycinnamyl alcohol 4-D-glucoside	A:Phenylpropanoids;B:Monolignols;C:Paracoumaryl alcohol derivatives;D:4-Hydroxycinnamyl alcohol 4-D-glucoside	00940:Phenylpropanoid biosynthesis;	381.116	ES+	97	0	0	0	0	374409	0	346390	346056	0	0	0	0	0	0	0	0	0	0	0	0	0	0	136482	101422	75796.4	91269.5	108957	0	0	0	0	0	0	0	0	0	0	0	0	0	374967	236050	286090
C05608	4-Hydroxycinnamyl aldehyde	A:Phenylpropanoids;B:Monolignols;C:Paracoumaryl alcohol derivatives;D:4-Hydroxycinnamyl aldehyde	00940:Phenylpropanoid biosynthesis;01100:Metabolic pathways;01110:Biosynthesis of secondary metabolites;	121.064	ES+	98	4213152	3.27401e+06	1.8498e+06	3.45121e+06	0	269504	99910.7	475348	0	0	0	0	0	0	0	0	0	0	0	0	775209	97149.7	375614	250304	208344	230558	279646	4.55693e+06	3.4415e+06	3.06368e+06	2.42738e+06	0	0	0	0	2.88992e+06	2.30904e+06	4.20827e+06	3.84385e+06	179597	551600	77540.8	579158
C00233	4-Methyl-2-oxopentanoate	A:Organic acids;B:Carboxylic acids;C:2-Oxocarboxylic acids;D:2-Oxoisocaproate	00280:Valine, leucine and isoleucine degradation;00290:Valine, leucine and isoleucine biosynthesis;00966:Glucosinolate biosynthesis;01100:Metabolic pathways;01110:Biosynthesis of secondary metabolites;01210:2-Oxocarboxylic acid metabolism;01230:Biosynthesis of amino acids;	113.06	ES+	99	0	0	0	0	0	608972	0	0	0	0	0	0	0	0	0	0	0	0	0	0	0	0	788358	754103	863750	545138	614898	0	0	0	0	0	0	0	0	0	0	0	0	0	0	0	0
C03082	4-Phospho-L-aspartate	NA	00260:Glycine, serine and threonine metabolism;00261:Monobactam biosynthesis;00270:Cysteine and methionine metabolism;00300:Lysine biosynthesis;01100:Metabolic pathways;01110:Biosynthesis of secondary metabolites;01210:2-Oxocarboxylic acid metabolism;01230:Biosynthesis of amino acids;	130.05	ES+	100	71125.8	30182.2	0	33263.3	0	62027.8	0	0	32707.3	0	20381	0	0	0	0	0	82758	42893.8	48181.9	0	259810	181744	1.43416e+06	1.2735e+06	886689	910824	1.3417e+06	61900.2	339296	0	38815.8	0	0	0	0	74222.8	154345	57871.3	37025.8	185801	112992	0	471851
C01149	4-Trimethylammoniobutanal	NA	00310:Lysine degradation;	132.134	ES+	101	0	0	0	0	0	772314	0	0	0	0	0	0	0	0	0	0	0	0	0	0	0	0	518529	409426	317454	377661	473314	0	0	0	0	0	0	0	0	0	0	0	0	0	0	0	0
C01181	4-Trimethylammoniobutanoate	NA	00310:Lysine degradation;02010:ABC transporters;	146.118	ES+	102	0	0	0	0	0	253516	0	181902	0	0	0	0	0	0	0	0	0	0	0	0	0	0	384747	224643	192794	215758	311288	196846	0	0	0	0	0	0	0	0	0	0	0	316176	0	0	0
C04805	5(S)-HETE	NA	NA	758.403	ES+	103	0	0	0	0	0	0	0	0	0	0	0	0	0	0	0	0	0	0	0	0	0	0	1.96948e+06	1.54387e+06	1.45084e+06	1.55873e+06	2.0381e+06	0	0	0	0	0	0	0	0	0	0	0	0	0	0	0	0
C05356	5(S)-HPETE	A:FA Fatty acyls;B:FA03 Eicosanoids;C:FA0306 Hydroxy/hydroperoxyeicosatetraenoic acids;D:5(S)-HPETE	00590:Arachidonic acid metabolism;01100:Metabolic pathways;	169.123	ES+	104	0	0	0	0	0	0	0	0	0	0	0	0	0	0	0	0	0	0	0	0	0	0	8.40297e+06	6.09686e+06	6.51168e+06	6.19307e+06	7.42591e+06	0	0	0	0	0	0	0	0	0	0	0	0	0	0	0	0
C00445	5,10-Methenyltetrahydrofolate	NA	00670:One carbon pool by folate;01100:Metabolic pathways;01200:Carbon metabolism;	474.173	ES+	105	0	0	0	0	0	327319	0	0	0	0	0	0	0	0	0	0	0	382814	0	0	0	0	340664	339710	299521	276377	333458	0	0	0	0	0	0	0	0	0	0	0	0	0	0	0	0
C04732	5-Amino-6-(1-D-ribitylamino)uracil	NA	NA	579.459	ES+	106	0	0	0	0	0	0	0	0	0	0	0	0	0	0	0	0	0	0	0	0	0	0	258885	327485	286199	206564	247492	0	0	0	0	0	0	0	0	0	0	0	0	0	0	0	0
C01268	5-Amino-6-(5'-phosphoribosylamino)uracil	NA	00740:Riboflavin metabolism;01100:Metabolic pathways;01110:Biosynthesis of secondary metabolites;	178.036	ES+	107	0	0	0	0	0	0	0	0	0	0	0	0	0	0	0	0	229462	201806	0	0	0	0	100998	129082	105444	83260.2	112059	0	0	0	0	0	0	0	0	0	0	0	0	0	0	0	0
C00430	5-Aminolevulinate	NA	00260:Glycine, serine and threonine metabolism;00860:Porphyrin and chlorophyll metabolism;01100:Metabolic pathways;01110:Biosynthesis of secondary metabolites;02010:ABC transporters;	123.24	ES+	108	160872	230704	106307	55237.1	0	58129.6	51877.5	55123.7	0	0	44206.8	0	0	0	0	0	0	104772	0	0	0	0	480179	358142	305225	367531	389555	169442	96762.7	153086	58712.1	0	0	0	0	196560	0	101384	0	0	0	0	0
C12248	5-Hydroxy-2-oxo-4-ureido-2,5-dihydro-1H-imidazole-5-carboxylate	NA	NA	1110.18	ES+	109	0	0	0	0	0	0	0	0	0	0	0	0	109525	0	0	0	0	0	0	0	0	0	68897.3	66048.8	56742.9	35755.1	60603.5	0	0	0	0	0	0	0	0	0	0	0	0	0	0	0	0
C12204	5-Hydroxyconiferaldehyde	A:Phenylpropanoids;B:Monolignols;C:Sinapate derivatives;D:5-Hydroxyconiferaldehyde	00940:Phenylpropanoid biosynthesis;01100:Metabolic pathways;01110:Biosynthesis of secondary metabolites;	186.753	ES+	110	48490.2	0	0	0	0	0	0	0	386301	298839	0	299579	0	0	0	0	724450	309776	313061	338352	0	0	120963	130826	94215.6	102470	116644	64381.4	0	0	0	0	0	0	0	0	0	0	0	0	0	0	0
C05619	5-Hydroxyferulic acid methyl ester	A:Phenylpropanoids;B:Monolignols;C:Coniferyl alcohol derivatives;D:5-Hydroxyferulate	00940:Phenylpropanoid biosynthesis;01100:Metabolic pathways;01110:Biosynthesis of secondary metabolites;	165.055	ES+	111	0	0	0	0	0	0	0	0	198350	164240	0	135719	0	0	0	0	170881	0	0	121378	0	0	360144	266324	238757	265550	300026	0	0	0	0	0	0	0	0	0	0	0	0	0	0	0	0
C05635	5-Hydroxyindoleacetate	NA	00380:Tryptophan metabolism;01100:Metabolic pathways;	210.076	ES+	112	0	0	0	0	0	1382676	0	0	0	0	0	0	0	0	0	0	0	0	0	0	0	0	193072	140399	109012	114840	166452	0	0	0	0	0	0	0	0	0	0	0	0	0	0	0	0
C11821	5-Hydroxyisourate	NA	NA	1110.18	ES+	113	0	0	0	0	0	0	0	0	0	0	0	0	109525	0	0	0	0	0	0	0	0	0	20990.7	23323.4	23971.8	21571.6	22371.6	0	0	0	0	0	0	0	0	0	0	0	0	0	0	0	0
C05638	5-Hydroxykynurenamine	NA	00380:Tryptophan metabolism;	203.08	ES+	114	0	0	0	0	0	0	0	0	0	0	0	0	0	0	0	0	0	0	0	0	0	0	35618.9	29040.7	19605	14423.9	28182.9	0	0	0	0	0	0	0	0	0	0	0	0	0	0	0	0
C05651	5-Hydroxykynurenine	NA	NA	620.189	ES+	115	0	0	0	0	0	0	0	0	0	0	0	0	332854	0	336299	0	0	0	0	0	0	0	14342.1	16576.7	14783	14903.5	18002.4	0	0	0	0	209257	0	206413	0	0	0	0	0	0	0	0	0
C00643	5-Hydroxy-L-tryptophan	NA	00380:Tryptophan metabolism;01100:Metabolic pathways;	221.092	ES+	116	0	0	0	0	0	0	0	0	0	0	0	0	0	0	0	0	86056	523285	0	0	0	0	94058.6	51973.7	43349.1	84106	95755.3	0	0	0	0	0	0	0	0	0	0	0	0	0	0	0	0
C05844	5-L-Glutamyl-taurine	NA	00430:Taurine and hypotaurine metabolism;	255.065	ES+	117	0	0	0	0	0	0	0	0	0	0	0	0	0	0	0	0	0	0	0	0	1705615	1692475	158150	139642	153776	135461	144559	0	0	0	0	0	0	0	0	0	0	0	0	0	0	0	0
C00440	5-Methyltetrahydrofolate	NA	00670:One carbon pool by folate;01100:Metabolic pathways;01200:Carbon metabolism;	461.199	ES+	118	0	0	0	0	0	0	0	0	0	463185	0	0	782434	738370	744623	753235	0	973411	0	0	0	0	957313	921653	798351	767540	803182	0	0	0	307743	635865	312149	611258	0	0	0	0	596250	0	0	0	0
C00170	5'-Methylthioadenosine	NA	00270:Cysteine and methionine metabolism;00908:Zeatin biosynthesis;01100:Metabolic pathways;	264.103	ES+	119	0	0	0	0	0	0	0	0	0	0	0	0	0	0	0	0	0	0	0	0	0	0	362165	339265	220250	151821	645458	0	0	0	0	0	437788	0	666448	0	0	0	0	7894474	0	0	0
C03089	5-Methylthio-D-ribose	NA	00270:Cysteine and methionine metabolism;01100:Metabolic pathways;	265.015	ES+	120	0	0	0	0	0	2223624	0	0	0	0	0	0	0	0	0	0	0	0	0	0	0	0	18181.3	17936.4	22333.7	21231.1	15503.6	0	0	0	0	0	0	0	0	0	0	0	0	2369953	0	0	0
C17245	5-Methylthiopentanaldoxime	NA	00966:Glucosinolate biosynthesis;01210:2-Oxocarboxylic acid metabolism;	150.077	ES+	121	0	0	0	0	0	0	0	0	0	0	0	0	0	0	0	0	0	0	0	0	0	0	948644	682869	589097	733692	766140	127526	0	114694	114860	0	0	0	0	0	0	74042.6	0	0	0	0	0
C01879	5-Oxoproline	A:Peptides;B:Amino acids;C:Other amino acids;D:Pidolic acid	00480:Glutathione metabolism;	131.435	ES+	122	0	30182.2	0	33263.3	0	62027.8	0	0	32707.3	0	20381	0	0	0	0	0	82758	42893.8	48181.9	0	259810	181744	934635	856469	721194	731797	876864	61900.2	339296	0	38815.8	0	0	0	0	74222.8	67990.8	57871.3	37025.8	185801	112992	0	225091
C01300	6-(Hydroxymethyl)-7,8-dihydropterin	NA	00790:Folate biosynthesis;01100:Metabolic pathways;	150.077	ES+	123	62692.9	62547.6	93057.9	76553.6	0	0	0	0	0	0	0	0	0	0	0	0	0	0	0	0	0	0	90664.8	93016	63450	77970.6	136400	127526	0	0	114860	0	0	0	0	0	82936.3	0	113862	0	0	0	0
C04332	6,7-Dimethyl-8-(D-ribityl)lumazine	NA	00740:Riboflavin metabolism;01100:Metabolic pathways;01110:Biosynthesis of secondary metabolites;	365.085	ES+	124	0	0	0	0	0	0	0	0	474158	478917	0	445915	0	0	0	0	0	173860	0	370868	0	0	48911.8	67411.3	45201.5	47071.3	46562.2	0	0	0	0	0	0	0	0	0	0	0	0	0	0	0	0
C11876	6beta,7beta-Dihydroxykaurenoic acid	A:Terpenoids;B:Diterpenoids (C20);C:Kaurenes;D:6beta,7beta-Dihydroxykaurenoic acid	00904:Diterpenoid biosynthesis;01110:Biosynthesis of secondary metabolites;	363.204	ES+	125	0	0	0	0	0	0	0	0	0	0	0	0	0	0	0	0	0	497082	0	0	0	0	1.45212e+07	1.01025e+07	1.14167e+07	9.97064e+06	1.09968e+07	730232	0	0	0	0	0	0	0	0	0	0	0	0	0	0	0
C15802	6-Deoxocastasterone	NA	NA	4053.35	ES+	126	0	0	0	0	0	0	0	0	0	0	0	0	426783	454445	448357	452302	0	0	0	0	0	0	288671	317972	213555	180384	248854	0	0	0	0	287993	273792	258653	281140	0	0	0	0	0	0	0	0
C20737	6-Geranylgeranyl-2-methylbenzene-1,4-diol	NA	00130:Ubiquinone and other terpenoid-quinone biosynthesis;01110:Biosynthesis of secondary metabolites;	465.3	ES+	127	0	0	0	0	0	0	0	0	0	0	0	0	0	0	0	0	0	0	0	0	0	0	204244	248021	225982	262133	191965	0	0	0	0	0	0	0	0	0	0	0	0	0	0	0	0
C00345	6-Phospho-D-gluconate	NA	00030:Pentose phosphate pathway;01100:Metabolic pathways;01110:Biosynthesis of secondary metabolites;01200:Carbon metabolism;	277.032	ES+	128	0	0	0	0	0	0	0	0	462704	415568	0	289689	0	0	0	0	319449	323689	0	287059	0	0	826071	589329	383368	577282	677021	210865	0	0	225296	0	0	0	0	0	0	0	295340	0	0	0	0
C18151	7(1)-Hydroxychlorophyll a	NA	00860:Porphyrin and chlorophyll metabolism;01100:Metabolic pathways;01110:Biosynthesis of secondary metabolites;	688.9	ES+	129	0	0	0	0	0	0	0	0	0	0	0	0	0	0	0	0	0	0	0	0	0	0	2.24606e+06	1.88909e+06	1.45001e+06	1.50088e+06	2.11783e+06	0	0	0	0	0	0	0	0	0	0	0	0	214530	0	0	0
C01037	7,8-Diaminononanoate	NA	00780:Biotin metabolism;01100:Metabolic pathways;	226.107	ES+	130	0	0	0	0	0	0	0	0	0	0	0	0	0	0	0	0	0	0	0	0	0	0	274310	265613	217454	204956	342468	706462	0	0	0	0	0	0	0	0	0	0	0	0	0	0	0
C05107	7-Dehydrodesmosterol	NA	NA	1011.98	ES+	131	0	0	0	0	0	0	0	0	0	0	0	0	326723	309354	310308	0	0	0	0	0	0	0	627699	656701	562991	576040	528678	0	0	0	0	0	0	0	0	0	0	0	0	0	0	0	0
C21650	7-Methylthioheptyl-desulfoglucosinolate	NA	00966:Glucosinolate biosynthesis;	318.902	ES+	132	0	0	0	0	0	0	0	0	112327	161330	0	154675	0	0	0	0	0	0	0	35627.2	107596	103380	6.29071e+06	4.30277e+06	3.58761e+06	4.25589e+06	4.46998e+06	458176	203158	497081	249679	0	0	0	0	0	0	0	0	0	0	0	0
C17733	7-Oxateasterone	NA	NA	2133.37	ES+	133	0	0	0	0	0	0	0	0	0	0	0	0	0	0	0	0	0	0	0	0	0	0	468736	329233	292631	387078	471871	0	0	0	0	0	0	0	0	0	0	0	0	0	0	0	0
C17735	7-Oxatyphasterol	NA	NA	2133.37	ES+	134	0	0	0	0	0	0	0	0	0	0	0	0	0	0	0	0	0	0	0	0	0	0	468736	329233	292631	387078	471871	0	0	0	0	0	0	0	0	0	0	0	0	0	0	0	0
C15514	8'-Hydroxyabscisate	NA	00906:Carotenoid biosynthesis;	237.149	ES+	135	0	0	0	0	0	0	0	0	0	0	0	0	0	0	0	0	0	711346	0	0	0	0	1.23517e+06	1.20068e+06	1.16381e+06	1.17107e+06	1.1541e+06	0	0	0	0	0	0	0	0	0	0	0	0	0	0	0	0
C17251	8-Methylthiooctanaldoxime	NA	00966:Glucosinolate biosynthesis;01210:2-Oxocarboxylic acid metabolism;	189.119	ES+	136	0	0	0	0	0	0	0	0	0	0	0	0	0	0	0	0	0	0	0	0	7196318	0	15498.5	13506.9	11927.8	13216.5	14168.1	0	0	0	0	0	0	0	0	0	0	0	0	0	0	0	0
C21746	8-Methylthiooctyl-desulfoglucosinolate	NA	00966:Glucosinolate biosynthesis;	370.171	ES+	137	0	0	0	0	0	903616	0	0	0	0	0	0	0	0	0	0	0	0	0	0	0	0	461944	339466	289324	207199	304567	0	0	0	0	0	0	0	0	0	0	0	0	0	0	0	0
C14827	9(S)-HPODE	A:FA Fatty acyls;B:FA02 Octadecanoids;C:FA0200 Other Octadecanoids;D:(10E,12Z)-(9S)-9-Hydroperoxyoctadeca-10,12-dienoic acid	00591:Linoleic acid metabolism;01100:Metabolic pathways;	286.883	ES+	138	143003	219945	0	129988	0	0	0	0	0	0	0	0	0	0	0	370561	0	535022	0	0	254889	247703	7.55118e+06	7.80013e+06	7.56847e+06	7.61016e+06	9.23159e+06	0	0	0	0	470404	0	0	0	120971	0	82427.3	0	0	0	0	0
C16321	9(S)-HPOT	A:FA Fatty acyls;B:FA02 Octadecanoids;C:FA0200 Other Octadecanoids;D:(10E,12Z,15Z)-(9S)-9-Hydroperoxyoctadeca-10,12,15-trienoic acid	00592:alpha-Linolenic acid metabolism;01110:Biosynthesis of secondary metabolites;	305.431	ES+	139	0	313349	0	0	0	0	0	0	0	0	0	0	0	0	0	0	0	218739	0	0	527354	519361	1.78535e+07	1.71396e+07	2.16433e+07	1.79361e+07	1.72923e+07	0	0	0	0	0	0	0	0	0	0	0	0	0	0	0	0
C16324	9,10-EOT	A:FA Fatty acyls;B:FA02 Octadecanoids;C:FA0200 Other Octadecanoids;D:(9S)-(10E,12Z,15Z)-9,10-Epoxyoctadecatri-10,12,15-enoic acid	00592:alpha-Linolenic acid metabolism;01110:Biosynthesis of secondary metabolites;	277.32	ES+	140	146831	291197	21853.6	96532.3	0	0	0	0	0	0	0	51467.7	0	0	0	0	0	558399	26178.1	0	0	0	1.06039e+07	1.04874e+07	1.1854e+07	1.00206e+07	1.16913e+07	158659	51074.4	40422.2	35975.1	0	0	0	0	152310	34146.2	110561	24966.4	0	0	0	0
C20692	9-cis-10'-Apo-beta-carotenal	NA	00906:Carotenoid biosynthesis;	461.243	ES+	141	0	0	0	0	0	0	0	0	0	0	0	0	0	0	0	0	0	0	0	0	5472035	5.41892e+06	327327	277433	221799	255457	359711	0	0	0	0	0	0	0	0	0	0	0	0	0	0	0	0
C13431	9'-cis-Neoxanthin	A:Terpenoids;B:Carotenoids and apocarotenoids;C:Carotenoids;D:9'-cis-Neoxanthin	00906:Carotenoid biosynthesis;01100:Metabolic pathways;01110:Biosynthesis of secondary metabolites;	583.415	ES+	142	0	0	0	0	0	0	0	0	0	0	0	441330	0	0	0	0	0	0	0	0	0	0	218158	244066	372054	492397	288864	0	0	514842	449278	0	0	0	0	0	0	0	0	0	0	0	0
C06082	Abscisate	A:Terpenoids;B:Carotenoids and apocarotenoids;C:Apocarotenoids;D:Abscisate	00906:Carotenoid biosynthesis;01100:Metabolic pathways;01110:Biosynthesis of secondary metabolites;04075:Plant hormone signal transduction;	175.093	ES+	143	0	0	0	0	0	0	0	0	0	428760	0	349371	0	0	0	0	0	237115	571551	0	0	0	1.72432e+06	1.67081e+06	1.73757e+06	1.73359e+06	1.59473e+06	0	0	0	0	0	0	0	0	0	0	0	0	0	0	0	0
C15970	Abscisic acid glucose ester	NA	00906:Carotenoid biosynthesis;01100:Metabolic pathways;01110:Biosynthesis of secondary metabolites;	430.586	ES+	144	105350	69026.1	0	153348	80254.9	114156	58630.6	57804.1	94587	101323	17295.2	55873.2	0	0	0	0	91737.6	332033	207851	124224	73205	72212.3	641815	595227	534961	483726	472072	69119.8	0	74974.6	33234.4	0	0	0	0	34428.5	288418	41824.2	59798.3	196154	351178	399122	115996
C02659	Acetone cyanohydrin	NA	00460:Cyanoamino acid metabolism;01110:Biosynthesis of secondary metabolites;	104.071	ES+	145	275780	395493	182241	94692.1	0	99650.7	88932.9	94497.7	0	0	75783.1	0	0	0	0	0	0	179610	0	0	0	0	13471.1	10894	6121.23	8596.11	14483	162946	165879	147740	100649	0	0	0	0	336960	0	99758.1	0	0	0	0	0
C00227	Acetyl phosphate	NA	00430:Taurine and hypotaurine metabolism;00620:Pyruvate metabolism;01100:Metabolic pathways;01200:Carbon metabolism;	113	ES+	146	0	0	0	0	521141	0	0	0	0	0	0	0	0	0	0	0	0	0	0	0	0	0	3.73208e+06	3.10375e+06	2.16556e+06	3.1541e+06	2.66806e+06	0	0	0	0	0	0	0	0	0	0	0	0	0	0	0	0
C00212	Adenosine	A:Nucleic acids;B:Nucleosides;C:Ribonucleosides;D:Adenosine (A)	00230:Purine metabolism;01100:Metabolic pathways;	268.104	ES+	147	755875	423606	60595.8	0	0	437790	219566	125157	0	0	0	0	0	0	0	0	0	278609	0	0	0	0	736835	1.15681e+06	573239	683606	1.35923e+06	259245	133938	105307	61629.4	0	0	0	0	121000	0	56897.9	0	108787	0	0	208109
C15968	Adonixanthin	A:PR Prenol Lipids;B:PR01 Isoprenoids;C:PR0107 C40 isoprenoids (tetraterpenes);D:Adonixanthin	00906:Carotenoid biosynthesis;	583.415	ES+	148	0	0	0	0	0	0	0	0	0	0	0	441330	0	0	0	0	0	0	0	0	0	0	108878	123992	163763	166908	87320	0	0	514842	449278	0	0	0	0	0	0	0	0	0	0	0	0
C16911	Afzelin	A:PK Polyketides;B:PK12 Flavonoids;C:PK1211 Flavones and Flavonols;D:Afzelin	00944:Flavone and flavonol biosynthesis;	433.113	ES+	149	0	0	0	0	0	0	0	0	0	0	0	0	0	0	0	0	0	0	0	0	0	0	117958	110769	81265.2	97565.7	112246	0	0	0	0	0	0	0	0	0	0	0	0	0	0	0	0
C00179	Agmatine	A:Amino acid related compounds;B:Others;C:Amines;D:Agmatine	00330:Arginine and proline metabolism;01100:Metabolic pathways;	130.122	ES+	150	0	0	0	0	0	0	0	0	0	0	0	0	0	0	0	0	0	0	0	0	0	0	3940.79	2978.42	10981.6	5344.28	14127.9	0	0	0	0	0	0	0	0	0	0	0	0	0	0	0	0
C00499	Allantoate	NA	00230:Purine metabolism;01100:Metabolic pathways;	215.017	ES+	151	0	0	0	0	103513	0	122041	162428	0	0	0	0	0	0	0	0	0	0	0	0	0	0	1.48088e+06	1.20297e+06	1.21276e+06	970907	964967	0	0	0	0	0	0	0	0	0	0	0	0	0	205967	188855	0
C01083	alpha,alpha-Trehalose	A:Carbohydrates;B:Oligosaccharides;C:Disaccharides;D:Trehalose	00500:Starch and sucrose metabolism;01100:Metabolic pathways;01110:Biosynthesis of secondary metabolites;02010:ABC transporters;	376.014	ES+	152	368514	48047.3	321795	316770	71912.4	97546.6	84977.3	93092.6	587708	345820	26018.8	179149	0	0	0	0	336295	203348	299768	435723	82441	78123.1	5.07658e+06	3.74827e+06	3.22926e+06	3.00786e+06	3.98909e+06	309050	198098	390417	338589	0	0	0	0	178472	474528	460031	664210	103257	82132.1	101915	111769
C00689	alpha,alpha'-Trehalose 6-phosphate	NA	00500:Starch and sucrose metabolism;01100:Metabolic pathways;	379.1	ES+	153	108015	153040	0	81156.1	0	0	0	0	251027	246375	205704	1.40103e+06	0	0	0	0	365207	1.40973e+06	1.05441e+06	1.29867e+06	0	0	933254	748263	466960	654302	787710	0	0	134851	113373	0	0	0	0	132879	120204	166639	172895	0	0	0	0
C05714	alpha-Aminopropiononitrile	NA	NA	139.048	ES+	154	0	0	0	0	0	0	0	0	0	0	0	0	0	0	0	468694	0	0	0	0	0	0	427728	462069	465587	321157	316190	0	0	0	0	0	0	0	0	0	0	0	0	0	0	0	0
C08615	alpha-Amyrin	NA	NA	1231.1	ES+	155	0	0	0	0	0	0	0	0	0	0	0	0	0	0	0	0	0	0	0	0	0	0	86513.7	98215	119091	136645	124805	0	0	0	0	0	0	0	0	0	0	0	0	0	0	0	0
C15981	alpha-Cryptoxanthin	NA	NA	3881.13	ES+	156	0	0	0	0	0	0	0	0	0	0	0	0	343540	324860	323773	329278	0	0	0	0	0	0	48724.7	61265.2	92054.2	101307	42368.3	0	0	0	0	353807	335938	364238	344867	0	0	0	0	0	0	0	0
C00984	alpha-D-Galactose	NA	00052:Galactose metabolism;00520:Amino sugar and nucleotide sugar metabolism;01100:Metabolic pathways;	204.332	ES+	157	61010	0	0	0	98787	0	0	103340	0	0	0	513884	0	0	0	0	0	0	0	0	0	0	5.77802e+06	5.41228e+06	4.69752e+06	3.29023e+06	4.97229e+06	84607.4	0	0	0	0	0	0	0	0	82965.9	82958.1	65952.7	92464.4	0	96572.6	75664.3
C01235	alpha-D-Galactosyl-(1-&gt;3)-1D-myo-inositol	NA	00052:Galactose metabolism;	376.014	ES+	158	368514	48047.3	321795	316770	71912.4	97546.6	84977.3	93092.6	587708	345820	26018.8	179149	0	0	0	0	336295	203348	299768	435723	82441	78123.1	5.07658e+06	3.74827e+06	3.22926e+06	3.00786e+06	3.98909e+06	309050	198098	390417	338589	0	0	0	0	178472	474528	460031	664210	103257	82132.1	101915	111769
C00267	alpha-D-Glucose	NA	00010:Glycolysis / Gluconeogenesis;00051:Fructose and mannose metabolism;00052:Galactose metabolism;00520:Amino sugar and nucleotide sugar metabolism;01100:Metabolic pathways;01110:Biosynthesis of secondary metabolites;01200:Carbon metabolism;	204.332	ES+	159	61010	0	0	0	98787	0	0	103340	0	0	0	513884	0	0	0	0	0	0	0	0	0	0	5.77802e+06	5.41228e+06	4.69752e+06	3.29023e+06	4.97229e+06	84607.4	0	0	0	0	0	0	0	0	82965.9	82958.1	65952.7	92464.4	0	96572.6	75664.3
C00620	alpha-D-Ribose 1-phosphate	NA	00030:Pentose phosphate pathway;00230:Purine metabolism;	163.039	ES+	160	144045	227050	0	162140	0	0	0	0	0	0	0	0	0	0	0	0	0	0	0	0	0	0	554539	429171	348577	403232	496064	187806	133805	0	555788	0	0	0	0	0	0	0	0	0	0	0	0
C02504	alpha-Isopropylmalate	NA	00290:Valine, leucine and isoleucine biosynthesis;00620:Pyruvate metabolism;01100:Metabolic pathways;01110:Biosynthesis of secondary metabolites;01210:2-Oxocarboxylic acid metabolism;01230:Biosynthesis of amino acids;	159.065	ES+	161	0	0	0	0	0	1445096	0	0	0	0	0	0	0	0	0	0	0	0	0	0	0	0	383692	372047	385705	248316	272742	0	0	0	0	0	0	0	0	0	0	0	0	0	0	0	0
C20191	alpha-Seco-amyrin	NA	NA	1231.1	ES+	162	0	0	0	0	0	0	0	0	0	0	0	0	0	0	0	0	0	0	0	0	0	0	86513.7	98215	119091	136645	124805	0	0	0	0	0	0	0	0	0	0	0	0	0	0	0	0
C03373	Aminoimidazole ribotide	NA	00230:Purine metabolism;00730:Thiamine metabolism;01100:Metabolic pathways;01110:Biosynthesis of secondary metabolites;	238.074	ES+	163	0	0	0	0	0	0	0	0	0	0	62603.5	0	0	0	0	0	0	230788	153996	0	0	0	483451	200075	153178	261143	464610	0	0	0	0	0	0	0	0	0	166966	0	0	0	0	0	0
C16565	Aminopropylcadaverine	NA	00480:Glutathione metabolism;	160.181	ES+	164	0	0	0	0	0	0	0	0	0	0	0	0	0	0	0	0	361742	572500	360298	0	0	0	30789.2	26075.1	20596.1	28940.9	30226.9	0	0	0	0	0	0	0	0	0	0	0	0	0	0	0	0
C08325	Amygdalin	A:Amino acid related compounds;B:Cyanogenic glucosides;C:Cyanogenic glucosides derived from phenylalanine;D:Amygdalin	00460:Cyanoamino acid metabolism;01110:Biosynthesis of secondary metabolites;	467.06	ES+	165	0	0	0	0	0	0	0	0	256958	390273	0	213698	0	0	0	0	414067	636291	484728	202187	0	0	163690	151403	134867	126404	177018	0	0	0	0	0	0	0	0	0	0	0	0	0	0	62906.4	0
C00108	Anthranilate	NA	00380:Tryptophan metabolism;00400:Phenylalanine, tyrosine and tryptophan biosynthesis;01058:Acridone alkaloid biosynthesis;01100:Metabolic pathways;01110:Biosynthesis of secondary metabolites;01230:Biosynthesis of amino acids;	138.055	ES+	166	1.18699e+06	1.03653e+06	895334	1.26622e+06	0	76965.5	0	0	828516	1.14809e+06	233154	0	0	0	0	0	1.45389e+06	1.26594e+06	1.33931e+06	952483	0	0	132318	134845	111907	101547	128638	1.12326e+06	797852	671669	658834	0	0	0	0	1.00846e+06	1.83054e+06	1.1461e+06	1.10658e+06	0	0	0	64118
C11242	Bacteriochlorophyll a	NA	00860:Porphyrin and chlorophyll metabolism;01110:Biosynthesis of secondary metabolites;	688.9	ES+	167	0	0	0	0	0	0	0	0	0	0	0	0	0	0	0	0	0	0	0	0	0	0	2.24606e+06	1.88909e+06	1.45001e+06	1.50088e+06	2.11783e+06	0	0	0	0	0	0	0	0	0	0	0	0	214530	0	0	0
C18155	Bacteriochlorophyllide a	NA	00860:Porphyrin and chlorophyll metabolism;01110:Biosynthesis of secondary metabolites;	561.233	ES+	168	0	0	0	0	0	0	0	0	0	0	0	0	0	0	0	0	0	0	0	0	0	0	91695.6	115221	95456.8	47551.8	67841.9	0	0	0	0	0	0	0	0	0	0	0	0	0	0	0	0
C20200	Baruol	NA	NA	1231.1	ES+	169	0	0	0	0	0	0	0	0	0	0	0	0	0	0	0	0	0	0	0	0	0	0	86513.7	98215	119091	136645	124805	0	0	0	0	0	0	0	0	0	0	0	0	0	0	0	0
C08616	beta-Amyrin	NA	NA	1231.1	ES+	170	0	0	0	0	0	0	0	0	0	0	0	0	0	0	0	0	0	0	0	0	0	0	86513.7	98215	119091	136645	124805	0	0	0	0	0	0	0	0	0	0	0	0	0	0	0	0
C08591	beta-Cryptoxanthin	NA	NA	3881.13	ES+	171	0	0	0	0	0	0	0	0	0	0	0	0	343540	324860	323773	329278	0	0	0	0	0	0	48724.7	61265.2	92054.2	101307	42368.3	0	0	0	0	353807	335938	364238	344867	0	0	0	0	0	0	0	0
C02336	beta-D-Fructose	NA	00520:Amino sugar and nucleotide sugar metabolism;	204.332	ES+	172	61010	0	0	0	98787	0	0	103340	0	0	0	513884	0	0	0	0	0	0	0	0	0	0	5.77802e+06	5.41228e+06	4.69752e+06	3.29023e+06	4.97229e+06	84607.4	0	0	0	0	0	0	0	0	82965.9	82958.1	65952.7	92464.4	0	96572.6	75664.3
C00221	beta-D-Glucose	NA	00010:Glycolysis / Gluconeogenesis;00030:Pentose phosphate pathway;01100:Metabolic pathways;01110:Biosynthesis of secondary metabolites;01200:Carbon metabolism;	204.332	ES+	173	61010	0	0	0	98787	0	0	103340	0	0	0	513884	0	0	0	0	0	0	0	0	0	0	5.77802e+06	5.41228e+06	4.69752e+06	3.29023e+06	4.97229e+06	84607.4	0	0	0	0	0	0	0	0	82965.9	82958.1	65952.7	92464.4	0	96572.6	75664.3
C00719	Betaine	NA	00260:Glycine, serine and threonine metabolism;01100:Metabolic pathways;02010:ABC transporters;	99.1428	ES+	174	560011	503041	356381	300255	250443	216182	139520	442286	44207.6	156808	270277	85326.6	0	0	0	0	496865	509803	253737	250237	443783	441897	1.73753e+06	1.39478e+06	1.49525e+06	1.33875e+06	1.40383e+06	658438	717516	577653	444911	0	0	0	0	956230	1.20614e+06	432804	429305	459777	86373.4	303046	312996
C00576	Betaine aldehyde	NA	00260:Glycine, serine and threonine metabolism;01100:Metabolic pathways;	102.091	ES+	175	0	0	0	0	0	0	0	0	0	0	0	0	0	0	0	0	0	0	0	0	0	0	40600.5	39103.6	40824.3	27904.6	33553.1	0	0	0	0	0	0	0	0	0	0	0	0	0	0	0	0
C03906	beta-L-Arabinose 1-phosphate	NA	00520:Amino sugar and nucleotide sugar metabolism;01100:Metabolic pathways;	163.039	ES+	176	144045	227050	0	162140	0	0	0	0	0	0	0	0	0	0	0	0	0	0	0	0	0	0	554539	429171	348577	403232	496064	187806	133805	0	555788	0	0	0	0	0	0	0	0	0	0	0	0
C20193	beta-Seco-amyrin	NA	NA	1231.1	ES+	177	0	0	0	0	0	0	0	0	0	0	0	0	0	0	0	0	0	0	0	0	0	0	86513.7	98215	119091	136645	124805	0	0	0	0	0	0	0	0	0	0	0	0	0	0	0	0
C08814	Brassinolide	A:Terpenoids;B:Steroids;C:Ergostane;D:Brassinolide	00905:Brassinosteroid biosynthesis;01100:Metabolic pathways;01110:Biosynthesis of secondary metabolites;04075:Plant hormone signal transduction;	503.337	ES+	178	0	0	0	0	0	0	0	0	0	0	0	0	0	0	0	0	0	2207130	0	1447716	0	0	1.01062e+06	687629	680488	1.03116e+06	862198	0	0	0	0	0	0	0	0	0	0	0	0	0	0	0	0
C08578	Butein	A:Flavonoids;B:Flavonoids;C:Chalcones;D:Butein	00941:Flavonoid biosynthesis;	255.065	ES+	179	0	0	0	0	0	0	0	0	0	0	0	0	0	0	0	0	0	0	0	0	1705615	1692475	39490.2	40334.9	19768.8	27234.7	25031.1	0	0	0	0	0	0	0	0	0	0	0	0	0	0	0	0
C09614	Butin	A:PK Polyketides;B:PK12 Flavonoids;C:PK1214 Flavanones;D:Butin	00941:Flavonoid biosynthesis;	255.065	ES+	180	0	0	0	0	0	0	0	0	0	0	0	0	0	0	0	0	0	0	0	0	1705615	1692475	39490.2	40334.9	19768.8	27234.7	25031.1	0	0	0	0	0	0	0	0	0	0	0	0	0	0	0	0
C01672	Cadaverine	NA	00310:Lysine degradation;00480:Glutathione metabolism;00960:Tropane, piperidine and pyridine alkaloid biosynthesis;01100:Metabolic pathways;01110:Biosynthesis of secondary metabolites;	86.0963	ES+	181	0	0	0	0	1.5792e+06	216343	1.26922e+06	0	204539	205852	453915	515155	0	0	0	0	2.60723e+06	1489750	706352	442769	6.37189e+06	6.36665e+06	16077.2	12065.3	8721.99	11531.9	13585.4	2.04962e+06	0	0	0	0	0	0	0	1717082	0	0	0	4.30962e+06	0	4.91971e+06	0
C01197	Caffeate	A:Phenylpropanoids;B:Monolignols;C:Caffeate derivatives;D:Caffeate	00940:Phenylpropanoid biosynthesis;01100:Metabolic pathways;01110:Biosynthesis of secondary metabolites;	165.755	ES+	182	123467	194614	0	138977	0	0	0	0	0	0	0	0	0	0	0	0	0	0	0	0	0	0	450421	356246	272868	330733	416365	160977	232225	0	476390	0	0	0	0	0	0	0	0	0	0	0	0
C10945	Caffeic aldehyde	A:Phenylpropanoids;B:Monolignols;C:Caffeate derivatives;D:Caffeic aldehyde	00940:Phenylpropanoid biosynthesis;01110:Biosynthesis of secondary metabolites;	144.554	ES+	183	1579932	1.22775e+06	555464	1.2942e+06	0	101064	37466.5	178255	105224	88451	0	74236.4	0	0	0	0	85256.6	0	0	65267.6	252880	36431.1	768919	615221	556691	553389	617030	1708850	1.29056e+06	1.14888e+06	955537	0	0	0	0	1.08372e+06	865891	1.5781e+06	1.44144e+06	67348.9	206850	0	185151
C12206	Caffeyl alcohol	A:Phenylpropanoids;B:Monolignols;C:Caffeate derivatives;D:Caffeyl alcohol	00940:Phenylpropanoid biosynthesis;01110:Biosynthesis of secondary metabolites;	121.064	ES+	184	5.05578e+06	3.92881e+06	1.77748e+06	4.14145e+06	0	323405	119893	570417	0	0	0	0	0	0	0	0	0	0	0	0	809218	116580	392586	259986	216919	246250	291495	5468320	4.1298e+06	3.67641e+06	2.91286e+06	0	0	0	0	3.46791e+06	2770852	5049922	4.61262e+06	215516	661920	0	592484
C19835	Camelliol C	NA	NA	1231.1	ES+	185	0	0	0	0	0	0	0	0	0	0	0	0	0	0	0	0	0	0	0	0	0	0	86513.7	98215	119091	136645	124805	0	0	0	0	0	0	0	0	0	0	0	0	0	0	0	0
C08583	Canthaxanthin	A:Terpenoids;B:Carotenoids and apocarotenoids;C:Carotenoids;D:Canthaxanthin	00906:Carotenoid biosynthesis;	583.415	ES+	186	0	0	0	0	0	0	0	0	0	0	0	441330	0	0	0	0	0	0	0	0	0	0	59202.5	72900.6	110562	128835	59166.8	0	0	514842	449278	0	0	0	0	0	0	0	0	0	0	0	0
C20693	Carlactone	NA	00906:Carotenoid biosynthesis;	310.476	ES+	187	67770.2	73282.4	0	61627.4	0	0	0	0	131962	80476.9	0	107222	0	0	0	0	85660.1	409915	67766.4	0	0	0	5.3725e+06	5.19412e+06	6.02302e+06	5.17764e+06	5.66547e+06	349985	51074.4	40422.2	35975.1	0	0	0	0	51793.8	34146.2	70404.5	24966.4	0	0	0	0
C15794	Castasterone	NA	NA	2133.37	ES+	188	0	0	0	0	0	0	0	0	0	0	0	0	0	0	0	0	0	0	0	0	0	0	468736	329233	292631	387078	471871	0	0	0	0	0	0	0	0	0	0	0	0	0	0	0	0
C00185	Cellobiose	A:Carbohydrates;B:Oligosaccharides;C:Disaccharides;D:Cellobiose	00500:Starch and sucrose metabolism;01100:Metabolic pathways;02010:ABC transporters;	376.014	ES+	189	368514	48047.3	321795	316770	71912.4	97546.6	84977.3	93092.6	587708	345820	26018.8	179149	0	0	0	0	336295	203348	299768	435723	82441	78123.1	5.07658e+06	3.74827e+06	3.22926e+06	3.00786e+06	3.98909e+06	309050	198098	390417	338589	0	0	0	0	178472	474528	460031	664210	103257	82132.1	101915	111769
C00461	Chitin	NA	00520:Amino sugar and nucleotide sugar metabolism;01100:Metabolic pathways;	611.231	ES+	190	0	0	0	0	221364	0	0	0	0	0	0	0	0	0	0	0	0	0	0	0	0	0	177980	190708	114717	108548	161141	0	0	0	0	0	0	0	0	0	0	0	0	198259	275644	294330	316458
C01674	Chitobiose	NA	00520:Amino sugar and nucleotide sugar metabolism;01100:Metabolic pathways;02010:ABC transporters;	402.996	ES+	191	119924	98240.9	0	83929.1	98623.8	241132	0	160694	0	0	0	0	0	0	0	0	0	0	0	0	0	0	425736	257097	266149	189119	225488	139658	0	135727	0	0	0	0	0	0	0	68368.9	142425	157324	96695.4	60463.9	71364.8
C00852	Chlorogenate	A:Phenylpropanoids;B:Monolignols;C:Caffeate derivatives;D:Chlorogenate	00940:Phenylpropanoid biosynthesis;00941:Flavonoid biosynthesis;00945:Stilbenoid, diarylheptanoid and gingerol biosynthesis;01110:Biosynthesis of secondary metabolites;	283.082	ES+	192	0	0	0	0	200780	507638	180781	229363	0	0	0	0	0	0	0	0	0	0	0	0	180002	185900	1.67102e+06	1.75411e+06	1.57499e+06	1.3548e+06	1.37067e+06	0	0	0	0	0	0	0	0	0	0	0	0	388407	215052	196533	269559
C02139	Chlorophyllide	NA	00860:Porphyrin and chlorophyll metabolism;01100:Metabolic pathways;01110:Biosynthesis of secondary metabolites;	342.556	ES+	193	194678	252187	245223	250036	0	0	0	0	0	0	0	0	0	0	0	0	0	0	0	0	230955	230097	35030.6	41659	61416.5	64367.2	31072.4	378913	0	227567	0	0	0	0	0	0	0	218419	235070	0	0	0	0
C00114	Choline	A:Pesticides;B:Plant growth regulators;C:Others;D:Choline	00260:Glycine, serine and threonine metabolism;00564:Glycerophospholipid metabolism;01100:Metabolic pathways;02010:ABC transporters;	104.107	ES+	194	0	0	0	0	0	0	3877894	0	0	0	0	0	0	0	0	0	0	3916310	0	0	91371	0	4.13085e+06	3.32297e+06	2.61336e+06	2.77686e+06	3.80604e+06	0	0	0	0	0	0	0	0	0	0	0	0	0	0	0	0
C00588	Choline phosphate	NA	00564:Glycerophospholipid metabolism;01100:Metabolic pathways;	113.06	ES+	195	0	0	0	0	0	608972	0	0	0	0	0	0	0	0	0	0	0	0	0	0	0	0	403343	365159	350395	302974	351356	0	0	0	0	0	0	0	0	0	0	0	0	0	0	0	0
C00903	Cinnamaldehyde	A:Phenylpropanoids;B:Monolignols;C:Others;D:Cinnamaldehyde	00940:Phenylpropanoid biosynthesis;01100:Metabolic pathways;01110:Biosynthesis of secondary metabolites;	133.065	ES+	196	0	0	0	0	0	0	0	0	0	0	0	0	0	0	0	0	0	0	0	0	0	0	89146.4	100228	66902.5	67062.6	82128.7	0	0	0	0	0	0	0	0	0	0	0	0	0	0	0	0
C05838	cis-2-Hydroxycinnamate	A:Phenylpropanoids;B:Monolignols;C:Others;D:cis-2-Hydroxycinnamate	00940:Phenylpropanoid biosynthesis;01110:Biosynthesis of secondary metabolites;	144.554	ES+	197	1579932	1.22775e+06	555464	1.2942e+06	0	101064	37466.5	178255	105224	88451	0	74236.4	0	0	0	0	85256.6	0	0	65267.6	252880	36431.1	768919	615221	556691	553389	617030	1708850	1.29056e+06	1.14888e+06	955537	0	0	0	0	1.08372e+06	865891	1.5781e+06	1.44144e+06	67348.9	206850	0	185151
C03648	cis-3,4-Leucopelargonidin	A:Flavonoids;B:Flavonoids;C:Flavan 3,4-diols;D:cis-3,4-Leucopelargonidin	00941:Flavonoid biosynthesis;01100:Metabolic pathways;01110:Biosynthesis of secondary metabolites;	231.065	ES+	198	0	218663	0	0	0	0	0	0	0	0	0	0	0	0	0	0	0	0	0	0	568538	564158	67862.9	68154.4	77345.6	71608.8	70505.4	401382	0	0	0	0	0	0	0	0	0	0	0	0	0	0	0
C05839	cis-beta-D-Glucosyl-2-hydroxycinnamate	A:Phenylpropanoids;B:Monolignols;C:Others;D:cis-beta-D-Glucosyl-2-hydroxycinnamate	00940:Phenylpropanoid biosynthesis;01110:Biosynthesis of secondary metabolites;	349.089	ES+	199	0	69916.3	83036.4	52196.6	0	0	0	54470.6	563095	540818	116993	431853	0	0	0	0	65521.9	201213	296626	353658	0	0	64424.4	64468.5	50899.7	53963.3	57417	0	0	123599	62150.6	0	0	0	0	59194.9	50111.1	0	0	0	0	0	52604.1
C00158	Citrate	A:Organic acids;B:Carboxylic acids;C:Tricarboxylic acids;D:Citrate	00020:Citrate cycle (TCA cycle);00250:Alanine, aspartate and glutamate metabolism;00630:Glyoxylate and dicarboxylate metabolism;01100:Metabolic pathways;01110:Biosynthesis of secondary metabolites;01200:Carbon metabolism;01210:2-Oxocarboxylic acid metabolism;01230:Biosynthesis of amino acids;	216.791	ES+	200	0	0	0	0	80510.4	0	94920.8	126333	0	0	0	0	0	0	0	0	0	0	0	0	0	0	767109	800253	805507	584415	530778	0	0	0	0	0	0	0	0	0	0	0	0	0	160197	0	174885
C00055	CMP	A:Nucleic acids;B:Nucleotides;C:Ribonucleotides;D:CMP	00240:Pyrimidine metabolism;01100:Metabolic pathways;	163.034	ES+	201	0	0	0	0	443028	0	0	1.34427e+06	0	0	0	0	0	0	0	0	0	0	0	0	0	0	559252	427229	444900	284022	407889	0	0	0	0	0	0	0	0	0	0	0	0	0	1235723	1.28371e+06	0
C00761	Coniferin	A:Phenylpropanoids;B:Monolignols;C:Coniferyl alcohol derivatives;D:Coniferin	00940:Phenylpropanoid biosynthesis;	365.121	ES+	202	0	0	0	0	374868	0	0	649126	0	0	0	0	0	0	0	0	0	0	0	0	0	0	250644	228945	205829	218256	201763	0	0	0	0	0	0	0	0	0	0	0	0	0	0	0	0
C02666	Coniferyl aldehyde	A:Phenylpropanoids;B:Monolignols;C:Coniferyl alcohol derivatives;D:Coniferyl aldehyde	00940:Phenylpropanoid biosynthesis;01100:Metabolic pathways;01110:Biosynthesis of secondary metabolites;	109.94	ES+	203	0	0	0	0	1.32616e+06	2.84388e+06	1.38211e+06	1.13432e+06	0	0	0	0	0	0	0	711600	0	0	0	0	1.15166e+06	1.69278e+06	419339	480720	347318	355301	332978	105185	0	0	56636.8	304214	0	0	0	0	0	51920.7	0	3.54974e+06	1530686	1.75216e+06	1.72341e+06
C05770	Coproporphyrin III	NA	00860:Porphyrin and chlorophyll metabolism;01100:Metabolic pathways;01110:Biosynthesis of secondary metabolites;	641.272	ES+	204	0	0	0	0	0	0	0	0	0	0	0	0	0	0	0	0	0	0	0	0	520666	863037	361821	382582	250400	242796	404756	0	0	0	0	0	0	0	0	0	0	0	0	0	0	0	0
C05768	Coproporphyrinogen I	NA	NA	5773.62	ES+	205	0	0	0	0	0	0	0	0	0	0	0	0	175916	159282	148770	139153	0	0	0	0	0	0	286343	289622	277116	180172	225520	0	0	0	0	166682	155805	149177	133361	0	0	0	0	0	0	0	0
C03263	Coproporphyrinogen III	NA	NA	5773.62	ES+	206	0	0	0	0	0	0	0	0	0	0	0	0	175916	159282	148770	139153	0	0	0	0	0	0	286343	289622	277116	180172	225520	0	0	0	0	166682	155805	149177	133361	0	0	0	0	0	0	0	0
C08639	Cyanin	A:Flavonoids;B:Flavonoids;C:Anthocyanidins and anthocyanins;D:Cyanin	00942:Anthocyanin biosynthesis;	611.161	ES+	207	218790	152502	0	0	0	0	0	0	228451	176782	0	228404	0	0	0	0	441596	756328	0	248549	0	0	1.02055e+06	1.40027e+06	1.94205e+06	1.89589e+06	933964	215784	0	145332	147521	0	0	0	0	0	0	0	0	0	0	0	0
C01902	Cycloartenol	NA	NA	1231.1	ES+	208	0	0	0	0	0	0	0	0	0	0	0	0	0	0	0	0	0	0	0	0	0	0	86513.7	98215	119091	136645	124805	0	0	0	0	0	0	0	0	0	0	0	0	0	0	0	0
C02141	Cycloeucalenol	NA	NA	1231.1	ES+	209	0	0	0	0	0	0	0	0	0	0	0	0	0	0	0	0	0	0	0	0	0	0	86513.7	98215	119091	136645	124805	0	0	0	0	0	0	0	0	0	0	0	0	0	0	0	0
C03492	D-4'-Phosphopantothenate	NA	00410:beta-Alanine metabolism;00770:Pantothenate and CoA biosynthesis;01100:Metabolic pathways;	232.097	ES+	210	0	0	0	185012	0	0	0	0	0	0	0	0	0	0	0	0	0	0	0	0	0	0	26674.8	17574	21275.8	14430.4	19532.2	169504	248279	0	211990	0	0	0	0	0	277706	116440	304983	0	0	0	0
C00360	dAMP	A:Nucleic acids;B:Nucleotides;C:Deoxyribonucleotides;D:dAMP	00230:Purine metabolism;01100:Metabolic pathways;	350.085	ES+	211	0	0	0	0	0	0	0	0	329619	368265	0	0	0	0	0	0	0	156869	163759	158566	0	0	2.03042e+06	1.32109e+06	945854	1.47927e+06	1.52229e+06	0	520540	0	540113	0	0	0	0	0	0	0	0	0	0	0	0
C05274	Decanoyl-CoA	A:FA Fatty acyls;B:FA07 Fatty esters;C:FA0705 Fatty acyl CoAs;D:Decanoyl-CoA	00062:Fatty acid elongation;00071:Fatty acid degradation;01100:Metabolic pathways;01212:Fatty acid metabolism;	308.091	ES+	212	0	0	0	0	120605	0	0	90538.8	155074	115735	0	183877	0	0	0	0	115617	0	351725	90712.2	65584.1	64306.5	390579	390638	199931	143299	375534	0	0	0	0	0	0	0	0	0	0	0	63684.7	0	85666.2	0	69924.7
C05859	Dehydrodolichol diphosphate	NA	00900:Terpenoid backbone biosynthesis;01110:Biosynthesis of secondary metabolites;	4732.57	ES+	213	0	0	0	0	0	0	0	0	0	0	0	0	241294	580398	232647	228552	0	0	0	0	0	0	21508.9	100005	23726.7	28993.6	25656.4	0	0	0	0	437627	449796	407716	0	0	0	0	0	0	0	0	0
C05908	Delphinidin	A:PK Polyketides;B:PK12 Flavonoids;C:PK1201 Anthocyanidins;D:Delphinidin	00941:Flavonoid biosynthesis;00942:Anthocyanin biosynthesis;01110:Biosynthesis of secondary metabolites;	153.034	ES+	214	0	0	0	0	0	0	0	0	0	0	463089	0	0	0	0	0	0	0	0	0	0	0	74924.5	53792.6	65847.3	77736.7	60942.9	0	0	0	0	0	0	0	0	0	0	0	0	0	0	0	0
C12138	Delphinidin 3-O-glucoside	A:Flavonoids;B:Flavonoids;C:Anthocyanidins and anthocyanins;D:Delphinidin 3-O-glucoside	00942:Anthocyanin biosynthesis;	465.103	ES+	215	0	0	0	0	0	0	0	0	0	0	0	0	0	0	0	0	0	0	0	0	0	0	6579.19	3656.8	2997.38	3369.18	7014.13	0	0	0	0	0	0	0	0	0	0	0	0	0	0	0	0
C14156	delta-Tocotrienol	A:PR Prenol Lipids;B:PR02 Quinones and hydroquinones;C:PR0202 Vitamin E;D:delta-Tocotrienol	00130:Ubiquinone and other terpenoid-quinone biosynthesis;01110:Biosynthesis of secondary metabolites;	465.3	ES+	216	0	0	0	0	0	0	0	0	0	0	0	0	0	0	0	0	0	0	0	0	0	0	204244	248021	225982	262133	191965	0	0	0	0	0	0	0	0	0	0	0	0	0	0	0	0
C00881	Deoxycytidine	A:Nucleic acids;B:Nucleosides;C:Deoxyribonucleosides;D:Deoxycytidine (dC)	00240:Pyrimidine metabolism;	168.247	ES+	217	0	0	0	0	0	0	0	0	0	158996	0	0	0	0	0	0	64200.4	69349.5	110104	0	395112	394727	782408	641587	878876	282626	670077	0	0	0	0	0	0	0	0	0	0	0	0	0	0	0	0
C00330	Deoxyguanosine	A:Nucleic acids;B:Nucleosides;C:Deoxyribonucleosides;D:Deoxyguanosine (dG)	00230:Purine metabolism;01100:Metabolic pathways;	268.104	ES+	218	755875	423606	60595.8	0	0	437790	219566	125157	0	0	0	0	0	0	0	0	0	278609	0	0	0	0	736835	1.15681e+06	573239	683606	1.35923e+06	259245	133938	105307	61629.4	0	0	0	0	121000	0	56897.9	0	108787	0	0	208109
C05512	Deoxyinosine	NA	00230:Purine metabolism;01100:Metabolic pathways;	381.15	ES+	219	0	0	0	0	0	0	0	0	0	0	0	0	0	0	0	0	0	0	0	0	0	0	144043	102666	136671	149403	145702	0	0	0	0	0	0	0	0	0	0	0	0	0	0	0	0
C01801	Deoxyribose	A:Carbohydrates;B:Monosaccharides;C:Deoxy sugars;D:Deoxyribose	00030:Pentose phosphate pathway;	208.377	ES+	220	71178.3	0	0	0	115252	0	0	120563	0	0	0	0	0	0	0	0	0	0	0	0	0	0	4.6424e+06	4.37241e+06	3.80441e+06	2.6147e+06	4.01597e+06	98708.7	0	0	0	0	0	0	0	0	96793.5	96784.5	76944.8	107875	0	112668	88275
C00526	Deoxyuridine	A:Nucleic acids;B:Nucleosides;C:Deoxyribonucleosides;D:Deoxyuridine (dU)	00240:Pyrimidine metabolism;	228.076	ES+	221	0	0	0	0	0	0	0	0	0	0	125207	0	0	0	0	0	372130	0	0	0	0	0	73826.6	74070.3	68167.4	58085.9	67175.8	0	0	0	0	0	0	0	0	0	0	0	0	0	0	0	0
C00279	D-Erythrose 4-phosphate	NA	00030:Pentose phosphate pathway;00400:Phenylalanine, tyrosine and tryptophan biosynthesis;00710:Carbon fixation in photosynthetic organisms;00750:Vitamin B6 metabolism;01100:Metabolic pathways;01110:Biosynthesis of secondary metabolites;01200:Carbon metabolism;01230:Biosynthesis of amino acids;	219.027	ES+	222	213535	0	0	0	0	0	0	0	0	0	0	0	0	0	0	0	0	0	0	0	0	0	4.98845e+06	3.98188e+06	3.14796e+06	3.31677e+06	3.94162e+06	296126	0	0	0	0	0	0	0	0	290380	290354	230834	0	0	0	0
C01909	Dethiobiotin	NA	00780:Biotin metabolism;01100:Metabolic pathways;	195.949	ES+	223	0	0	0	0	0	109283	0	0	0	0	0	0	0	735621	712358	703254	252375	436933	0	110177	554056	534441	227501	224727	242365	267657	252521	86046	0	0	0	0	0	0	0	0	0	0	0	96223.8	83550.3	0	0
C00721	Dextrin	NA	00500:Starch and sucrose metabolism;01100:Metabolic pathways;	527.159	ES+	224	0	0	0	0	357557	287264	275346	278516	0	0	0	0	0	0	0	0	0	0	0	0	0	0	6.26882e+06	4.98555e+06	3.64499e+06	2.72218e+06	4.55729e+06	0	0	0	0	0	0	0	0	0	0	0	0	0	259572	0	0
C00095	D-Fructose	A:Carbohydrates;B:Monosaccharides;C:Ketoses;D:D-Fructose; Fruit sugar	00051:Fructose and mannose metabolism;00052:Galactose metabolism;00500:Starch and sucrose metabolism;01100:Metabolic pathways;02010:ABC transporters;	204.332	ES+	225	61010	0	0	0	98787	0	0	103340	0	0	0	513884	0	0	0	0	0	0	0	0	0	0	6.35374e+06	5.95157e+06	5.16554e+06	3.61722e+06	5.46752e+06	84607.4	0	0	0	0	0	0	0	0	82965.9	82958.1	65952.7	92464.4	0	96572.6	75664.3
C05404	D-Gal alpha 1-&gt;6D-Gal alpha 1-&gt;6D-Glucose	NA	00052:Galactose metabolism;	527.159	ES+	226	0	0	0	0	357557	287264	275346	278516	0	0	0	0	0	0	0	0	0	0	0	0	0	0	6.26882e+06	4.98555e+06	3.64499e+06	2.72218e+06	4.55729e+06	0	0	0	0	0	0	0	0	0	0	0	0	0	259572	0	0
C00124	D-Galactose	A:Carbohydrates;B:Monosaccharides;C:Aldoses;D:D-Galactose	00052:Galactose metabolism;01100:Metabolic pathways;	204.332	ES+	227	61010	0	0	0	98787	0	0	103340	0	0	0	513884	0	0	0	0	0	0	0	0	0	0	6.35374e+06	5.95157e+06	5.16554e+06	3.61722e+06	5.46752e+06	84607.4	0	0	0	0	0	0	0	0	82965.9	82958.1	65952.7	92464.4	0	96572.6	75664.3
C01236	D-Glucono-1,5-lactone 6-phosphate	NA	00030:Pentose phosphate pathway;01100:Metabolic pathways;01110:Biosynthesis of secondary metabolites;01200:Carbon metabolism;	277.032	ES+	228	0	0	0	0	0	0	0	0	462704	415568	0	289689	0	0	0	0	319449	323689	0	287059	0	0	336773	242711	209777	226476	248392	210865	0	0	225296	0	0	0	0	0	0	0	295340	0	0	0	0
C00329	D-Glucosamine	A:Carbohydrates;B:Monosaccharides;C:Amino sugars;D:D-Glucosamine	00520:Amino sugar and nucleotide sugar metabolism;01100:Metabolic pathways;	146.072	ES+	229	29595.1	17423	20287.9	0	0	0	0	0	0	157262	0	87342.8	0	0	0	0	463267	197926	142888	0	0	0	910824	891431	725246	670920	913391	0	54578.9	0	0	0	0	0	0	22008.2	0	59915.2	0	0	0	0	0
C00352	D-Glucosamine 6-phosphate	NA	00250:Alanine, aspartate and glutamate metabolism;00520:Amino sugar and nucleotide sugar metabolism;01100:Metabolic pathways;	261.057	ES+	230	147596	119133	271363	224487	0	0	0	0	0	0	0	0	0	0	0	0	0	0	0	152190	0	0	103937	103689	83587.9	74111.6	95841.8	0	0	302231	138881	0	0	0	0	103804	99538.7	285947	0	0	0	0	0
C00031	D-Glucose	A:Carbohydrates;B:Monosaccharides;C:Aldoses;D:D-Glucose	00010:Glycolysis / Gluconeogenesis;00030:Pentose phosphate pathway;00052:Galactose metabolism;00500:Starch and sucrose metabolism;00520:Amino sugar and nucleotide sugar metabolism;00901:Indole alkaloid biosynthesis;01100:Metabolic pathways;01110:Biosynthesis of secondary metabolites;02010:ABC transporters;04933:AGE-RAGE signaling pathway in diabetic complications;	204.332	ES+	231	61010	0	0	0	98787	0	0	103340	0	0	0	513884	0	0	0	0	0	0	0	0	0	0	5.77802e+06	5.41228e+06	4.69752e+06	3.29023e+06	4.97229e+06	84607.4	0	0	0	0	0	0	0	0	82965.9	82958.1	65952.7	92464.4	0	96572.6	75664.3
C05385	D-Glucuronate 1-phosphate	NA	00040:Pentose and glucuronate interconversions;00053:Ascorbate and aldarate metabolism;00520:Amino sugar and nucleotide sugar metabolism;01100:Metabolic pathways;	275.016	ES+	232	0	0	0	0	0	0	0	0	0	0	0	0	0	0	0	0	0	0	0	0	0	0	27946.8	27957.2	54050.6	25377	40198.2	0	0	0	0	0	0	0	0	0	0	0	0	0	0	0	0
C02670	D-Glucuronolactone	NA	00053:Ascorbate and aldarate metabolism;01100:Metabolic pathways;	179.034	ES+	233	0	0	0	0	0	0	0	0	0	0	0	0	0	0	0	0	0	0	0	0	0	0	103704	87458.5	73962.2	74939.4	100382	0	0	0	0	0	0	0	0	0	0	0	0	0	0	0	0
C00974	Dihydrokaempferol	A:Flavonoids;B:Flavonoids;C:Dihyroflavonols;D:Dihydrokaempferol	00941:Flavonoid biosynthesis;01100:Metabolic pathways;01110:Biosynthesis of secondary metabolites;	307.08	ES+	234	0	0	0	0	0	0	0	0	0	0	0	0	0	0	0	0	0	1062347	0	0	0	0	155292	194819	161163	115190	153790	0	0	0	0	0	0	0	0	0	0	0	0	0	0	0	0
C00921	Dihydropteroate	NA	NA	596.19	ES+	235	0	0	0	0	0	0	0	0	0	0	0	0	0	0	1724088	0	0	0	0	0	0	0	174087	179311	158195	145881	162197	0	0	0	0	0	0	2464865	846715	0	0	0	0	0	0	0	0
C02029	Dihydrozeatin	NA	00908:Zeatin biosynthesis;01110:Biosynthesis of secondary metabolites;04075:Plant hormone signal transduction;	306.095	ES+	236	0	0	0	0	0	263834	197350	0	0	0	0	0	0	0	0	0	0	0	0	0	288406	294700	98303.1	74452.1	56298.6	64627.5	130180	0	0	0	0	0	0	0	0	0	0	0	0	0	0	0	234411
C11832	Divinyl chlorophyllide a	NA	00860:Porphyrin and chlorophyll metabolism;01110:Biosynthesis of secondary metabolites;	615.226	ES+	237	0	0	0	0	0	0	0	0	0	0	0	0	811726	813787	0	0	0	0	0	0	0	0	138407	228578	194782	178942	136614	0	0	0	0	0	911608	0	0	0	0	0	0	0	0	0	0
C00159	D-Mannose	A:Carbohydrates;B:Monosaccharides;C:Aldoses;D:D-Mannose	00051:Fructose and mannose metabolism;00052:Galactose metabolism;00520:Amino sugar and nucleotide sugar metabolism;01100:Metabolic pathways;02010:ABC transporters;	204.332	ES+	238	61010	0	0	0	98787	0	0	103340	0	0	0	513884	0	0	0	0	0	0	0	0	0	0	5.77802e+06	5.41228e+06	4.69752e+06	3.29023e+06	4.97229e+06	84607.4	0	0	0	0	0	0	0	0	82965.9	82958.1	65952.7	92464.4	0	96572.6	75664.3
C02679	Dodecanoic acid	A:Fatty acids related compounds;B:Fatty acids;C:Saturated fatty acids;D:Lauric acid	00061:Fatty acid biosynthesis;01100:Metabolic pathways;	112.087	ES+	239	800852	920064	1.19236e+06	1.34767e+06	0	0	0	0	0	0	0	0	0	0	0	0	0	0	0	0	532657	531523	38774.9	30559.6	21742.7	31451.1	35904.1	876099	785179	1.19243e+06	363650	0	0	0	0	597129	1.07387e+06	1.4864e+06	1.18952e+06	0	239124	0	165635
C00621	Dolichyl diphosphate	A:PR Prenol Lipids;B:PR03 Polyprenols;C:PR0309 Dolichol diphosphates;D:Dolichyl diphosphate	00510:N-Glycan biosynthesis;00900:Terpenoid backbone biosynthesis;01100:Metabolic pathways;01110:Biosynthesis of secondary metabolites;	241.587	ES+	240	0	0	0	0	0	0	0	0	0	0	0	0	0	0	0	0	0	0	0	0	0	0	58796.6	42521	50393.6	38727.6	57716.3	0	0	0	0	0	0	0	0	0	0	0	0	0	419042	0	0
C03758	Dopamine	A:Alkaloids;B:Alkaloids derived from tyrosine;C:Tyramine derivatives;D:Dopamine	00350:Tyrosine metabolism;00950:Isoquinoline alkaloid biosynthesis;00965:Betalain biosynthesis;01100:Metabolic pathways;01110:Biosynthesis of secondary metabolites;	152.285	ES+	241	301639	82654.6	0	370933	0	0	0	0	0	0	0	0	0	0	0	0	0	0	0	0	0	0	360066	265434	265996	264635	374335	385377	0	184677	95384.4	0	0	0	0	0	360123	415524	443842	0	0	79746.2	0
C00117	D-Ribose 5-phosphate	NA	00030:Pentose phosphate pathway;00230:Purine metabolism;00440:Phosphonate and phosphinate metabolism;00710:Carbon fixation in photosynthetic organisms;01100:Metabolic pathways;01110:Biosynthesis of secondary metabolites;01200:Carbon metabolism;01230:Biosynthesis of amino acids;	163.039	ES+	242	144045	227050	0	162140	0	0	0	0	0	0	0	0	0	0	0	0	0	0	0	0	0	0	554539	429171	348577	403232	496064	187806	133805	0	555788	0	0	0	0	0	0	0	0	0	0	0	0
C00199	D-Ribulose 5-phosphate	NA	00030:Pentose phosphate pathway;00040:Pentose and glucuronate interconversions;00710:Carbon fixation in photosynthetic organisms;00740:Riboflavin metabolism;00750:Vitamin B6 metabolism;01100:Metabolic pathways;01110:Biosynthesis of secondary metabolites;01200:Carbon metabolism;01230:Biosynthesis of amino acids;	163.039	ES+	243	144045	227050	0	162140	0	0	0	0	0	0	0	0	0	0	0	0	0	0	0	0	0	0	554539	429171	348577	403232	496064	187806	133805	0	555788	0	0	0	0	0	0	0	0	0	0	0	0
C00794	D-Sorbitol	A:Carbohydrates;B:Monosaccharides;C:Sugar alcohols;D:Sorbitol	00051:Fructose and mannose metabolism;00052:Galactose metabolism;01100:Metabolic pathways;02010:ABC transporters;	182.079	ES+	244	0	0	315413	269895	0	0	103607	0	0	0	0	0	1074999	1.07555e+06	0	0	0	0	0	0	0	0	47027.7	41452.3	37676.4	38754.1	44934.9	0	0	521028	0	0	0	0	0	960294	0	0	226358	134714	0	300261	0
C00231	D-Xylulose 5-phosphate	NA	00030:Pentose phosphate pathway;00040:Pentose and glucuronate interconversions;00053:Ascorbate and aldarate metabolism;00710:Carbon fixation in photosynthetic organisms;01100:Metabolic pathways;01110:Biosynthesis of secondary metabolites;01200:Carbon metabolism;01230:Biosynthesis of amino acids;	163.039	ES+	245	144045	227050	0	162140	0	0	0	0	0	0	0	0	0	0	0	0	0	0	0	0	0	0	554539	429171	348577	403232	496064	187806	133805	0	555788	0	0	0	0	0	0	0	0	0	0	0	0
C06089	ent-Copalyl diphosphate	NA	NA	1269.62	ES+	246	0	0	0	0	0	0	0	0	0	0	0	0	0	549252	640977	0	0	0	0	0	0	0	50041.7	50508.8	34771.6	59237.8	77955.9	0	0	0	0	0	758567	0	0	0	0	0	0	0	0	0	0
C05400	Epimelibiose	NA	00052:Galactose metabolism;	376.014	ES+	247	368514	48047.3	321795	316770	71912.4	97546.6	84977.3	93092.6	587708	345820	26018.8	179149	0	0	0	0	336295	203348	299768	435723	82441	78123.1	5.07658e+06	3.74827e+06	3.22926e+06	3.00786e+06	3.98909e+06	309050	198098	390417	338589	0	0	0	0	178472	474528	460031	664210	103257	82132.1	101915	111769
C05631	Eriodictyol	A:Flavonoids;B:Flavonoids;C:Flavanones;D:Eriodictyol	00941:Flavonoid biosynthesis;01110:Biosynthesis of secondary metabolites;	307.08	ES+	248	0	0	0	0	0	0	0	0	0	0	0	0	0	0	0	0	0	1062347	0	0	0	0	155292	194819	161163	115190	153790	0	0	0	0	0	0	0	0	0	0	0	0	0	0	0	0
C15525	Eriodictyol chalcone	A:Flavonoids;B:Flavonoids;C:Chalcones;D:Eriodictyol chalcone	00941:Flavonoid biosynthesis;	307.08	ES+	249	0	0	0	0	0	0	0	0	0	0	0	0	0	0	0	0	0	1062347	0	0	0	0	155292	194819	161163	115190	153790	0	0	0	0	0	0	0	0	0	0	0	0	0	0	0	0
C06547	Ethylene	NA	00270:Cysteine and methionine metabolism;01100:Metabolic pathways;01110:Biosynthesis of secondary metabolites;04075:Plant hormone signal transduction;	113	ES+	250	0	0	0	0	521141	0	0	0	0	0	0	0	0	0	0	0	0	0	0	0	0	0	3.73208e+06	3.10375e+06	2.16556e+06	3.1541e+06	2.66806e+06	0	0	0	0	0	0	0	0	0	0	0	0	0	0	0	0
C01494	Ferulate	A:Phenylpropanoids;B:Monolignols;C:Coniferyl alcohol derivatives;D:Ferulate	00940:Phenylpropanoid biosynthesis;01100:Metabolic pathways;01110:Biosynthesis of secondary metabolites;	186.753	ES+	251	48490.2	0	0	0	0	0	0	0	386301	298839	0	299579	0	0	0	0	724450	309776	313061	338352	0	0	120963	130826	94215.6	102470	116644	64381.4	0	0	0	0	0	0	0	0	0	0	0	0	0	0	0
C10497	Feruloylputrescine	NA	00330:Arginine and proline metabolism;	265.155	ES+	252	0	0	0	0	0	0	0	0	0	0	0	0	0	0	0	0	0	0	0	0	339076	329264	44748.8	45943.4	42750.5	29907.3	36703.7	0	0	0	0	0	0	0	0	0	0	0	0	0	0	0	0
C09736	Fisetinidol-4beta-ol	A:Flavonoids;B:Flavonoids;C:Flavan 3,4-diols;D:5-Deoxyleucocyanidin	00941:Flavonoid biosynthesis;	231.065	ES+	253	0	218663	0	0	0	0	0	0	0	0	0	0	0	0	0	0	0	0	0	0	568538	564158	67862.9	68154.4	77345.6	71608.8	70505.4	401382	0	0	0	0	0	0	0	0	0	0	0	0	0	0	0
C00061	FMN	A:Vitamins and Cofactors;B:Cofactors;C:Coenzymes;D:FMN	00190:Oxidative phosphorylation;00740:Riboflavin metabolism;01100:Metabolic pathways;01110:Biosynthesis of secondary metabolites;	429.116	ES+	254	0	0	0	0	312254	0	340780	544434	0	0	0	0	0	0	0	0	0	0	0	0	0	0	131028	150104	93267.4	92475.2	145656	0	0	0	0	0	0	0	0	0	0	0	0	0	0	0	417378
C03479	Folinic acid	NA	00670:One carbon pool by folate;01100:Metabolic pathways;	474.173	ES+	255	0	0	0	0	0	327319	0	0	0	0	0	0	0	0	0	0	0	382814	0	0	0	0	1.52043e+06	1.34373e+06	1.10928e+06	1.15825e+06	1.36283e+06	0	0	0	0	0	0	0	0	0	0	0	0	0	0	0	0
C01378	Fustin	A:Flavonoids;B:Flavonoids;C:Dihyroflavonols;D:Fustin	00941:Flavonoid biosynthesis;	307.08	ES+	256	0	0	0	0	0	0	0	0	0	0	0	0	0	0	0	0	0	1062347	0	0	0	0	155292	194819	161163	115190	153790	0	0	0	0	0	0	0	0	0	0	0	0	0	0	0	0
C05715	gamma-Amino-gamma-cyanobutanoate	A:FA Fatty acyls;B:FA01 Fatty Acids and Conjugates;C:FA0111 Cyano fatty acids;D:4-Amino-4-cyanobutanoic acid	00460:Cyanoamino acid metabolism;	161.355	ES+	257	0	0	0	0	0	0	0	0	0	0	87813.7	0	0	0	0	0	0	144171	0	0	0	0	653197	628442	183553	592481	597826	0	0	0	0	0	0	0	0	0	0	0	0	0	243369	0	378587
C21015	gamma-L-Glutamyl-L-2-aminobutyrate	NA	00270:Cysteine and methionine metabolism;01100:Metabolic pathways;	195.655	ES+	258	0	0	0	0	33126	58929.9	31415.8	109410	0	0	0	0	0	0	0	0	155872	0	0	0	985892	956484	1.72358e+06	1.63011e+06	997861	631571	1.225e+06	0	24372.1	0	0	0	0	0	0	25651.7	0	22935.6	0	203847	31086.2	26101.8	52631.1
C09751	Garbanzol	A:Flavonoids;B:Flavonoids;C:Dihyroflavonols;D:Garbanzol	00941:Flavonoid biosynthesis;	255.065	ES+	259	0	0	0	0	0	0	0	0	0	0	0	0	0	0	0	0	0	0	0	0	1705615	1692475	39490.2	40334.9	19768.8	27234.7	25031.1	0	0	0	0	0	0	0	0	0	0	0	0	0	0	0	0
C00353	Geranylgeranyl diphosphate	NA	NA	1269.62	ES+	260	0	0	0	0	0	0	0	0	0	0	0	0	0	549252	640977	0	0	0	0	0	0	0	50041.7	50508.8	34771.6	59237.8	77955.9	0	0	0	0	0	758567	0	0	0	0	0	0	0	0	0	0
C11860	Gibberellin A15 open lactone	A:Terpenoids;B:Diterpenoids (C20);C:Gibberellins;D:Gibberellin A15 open lactone	00904:Diterpenoid biosynthesis;01110:Biosynthesis of secondary metabolites;	387.155	ES+	261	0	0	0	0	0	0	0	0	320480	195444	0	135403	0	0	0	0	208032	220523	101000	0	0	0	1.85817e+06	1.30273e+06	1.64233e+06	1.70689e+06	1.73375e+06	565929	0	0	0	0	0	0	0	0	0	0	0	0	0	0	0
C02034	Gibberellin A19	A:Terpenoids;B:Diterpenoids (C20);C:Gibberellins;D:Gibberellin A19	00904:Diterpenoid biosynthesis;	385.161	ES+	262	0	0	0	0	0	0	0	0	0	0	0	0	0	0	0	0	0	0	0	0	0	0	177799	116140	109521	150596	138540	0	0	0	0	0	0	0	0	0	0	0	0	0	0	0	0
C02035	Gibberellin A20	A:Terpenoids;B:Diterpenoids (C20);C:Gibberellins;D:Gibberellin A20	00904:Diterpenoid biosynthesis;01100:Metabolic pathways;01110:Biosynthesis of secondary metabolites;	355.15	ES+	263	0	0	0	0	0	0	0	0	0	0	0	0	0	0	0	0	0	684625	0	0	0	0	1.60584e+06	1.201e+06	1.41731e+06	1.37656e+06	1.48824e+06	0	0	0	0	0	0	0	0	0	0	0	0	0	0	0	0
C11861	Gibberellin A24	A:Terpenoids;B:Diterpenoids (C20);C:Gibberellins;D:Gibberellin A24	00904:Diterpenoid biosynthesis;01110:Biosynthesis of secondary metabolites;	385.161	ES+	264	0	0	0	0	0	0	0	0	0	0	0	0	0	0	0	0	0	0	0	0	0	0	177799	116140	109521	150596	138540	0	0	0	0	0	0	0	0	0	0	0	0	0	0	0	0
C11864	Gibberellin A4	A:Terpenoids;B:Diterpenoids (C20);C:Gibberellins;D:Gibberellin A4	00904:Diterpenoid biosynthesis;01110:Biosynthesis of secondary metabolites;04075:Plant hormone signal transduction;	355.15	ES+	265	0	0	0	0	0	0	0	0	0	0	0	0	0	0	0	0	0	684625	0	0	0	0	1.60584e+06	1.201e+06	1.41731e+06	1.37656e+06	1.48824e+06	0	0	0	0	0	0	0	0	0	0	0	0	0	0	0	0
C11865	Gibberellin A51	A:Terpenoids;B:Diterpenoids (C20);C:Gibberellins;D:Gibberellin A51	00904:Diterpenoid biosynthesis;01110:Biosynthesis of secondary metabolites;	355.15	ES+	266	0	0	0	0	0	0	0	0	0	0	0	0	0	0	0	0	0	684625	0	0	0	0	1.60584e+06	1.201e+06	1.41731e+06	1.37656e+06	1.48824e+06	0	0	0	0	0	0	0	0	0	0	0	0	0	0	0	0
C11854	Gibberellin A51-catabolite	A:Terpenoids;B:Diterpenoids (C20);C:Gibberellins;D:Gibberellin A51-catabolite	00904:Diterpenoid biosynthesis;01110:Biosynthesis of secondary metabolites;	321.152	ES+	267	0	0	0	824043	0	261680	439649	216569	0	0	0	0	111757	216782	218571	422664	0	0	0	0	0	0	1.25809e+06	327656	200873	235753	343152	0	0	0	0	0	0	0	0	0	0	0	0	0	0	320144	412490
C06094	Gibberellin A53	A:Terpenoids;B:Diterpenoids (C20);C:Gibberellins;D:Gibberellin A53	00904:Diterpenoid biosynthesis;	387.155	ES+	268	0	0	0	0	0	0	0	0	320480	195444	0	135403	0	0	0	0	208032	220523	101000	0	0	0	1.85817e+06	1.30273e+06	1.64233e+06	1.70689e+06	1.73375e+06	565929	0	0	0	0	0	0	0	0	0	0	0	0	0	0	0
C11863	Gibberellin A9	A:Terpenoids;B:Diterpenoids (C20);C:Gibberellins;D:Gibberellin A9	00904:Diterpenoid biosynthesis;01100:Metabolic pathways;01110:Biosynthesis of secondary metabolites;	342.163	ES+	269	0	0	0	3.27326e+06	0	0	0	0	0	0	0	0	0	0	0	0	0	0	0	0	0	0	1.04275e+06	941172	1.21939e+06	1.14735e+06	1.11629e+06	0	0	0	0	0	0	0	0	0	0	0	0	0	0	0	0
C00302	Glutamate	NA	00460:Cyanoamino acid metabolism;	132.36	ES+	270	86518	95782.4	65227.9	33189.9	0	86883.3	18864.5	20045	12884.7	0	24104.1	0	0	0	0	0	32601.6	54996.6	18980.8	0	632597	584005	1.21176e+06	1.08406e+06	906128	929965	1.13952e+06	78497.8	168848	31338.7	56637.9	0	0	0	0	137185	89292	68681.1	37235.5	114751	44512	0	224586
C00051	Glutathione	A:Vitamins and Cofactors;B:Cofactors;C:Coenzymes;D:Glutathione	00270:Cysteine and methionine metabolism;00480:Glutathione metabolism;01100:Metabolic pathways;02010:ABC transporters;	308.306	ES+	271	0	0	0	0	245953	0	175923	190547	121844	90934.4	0	144475	0	0	0	0	90841.9	0	276355	71273.9	51530.4	50526.6	2.2341e+06	1.47037e+06	520644	801348	3.48191e+06	0	0	0	0	0	0	0	0	0	0	0	50038	0	67309.1	133909	54940.9
C00032	Heme	A:Vitamins and Cofactors;B:Cofactors;C:Coenzymes;D:Heme B	00860:Porphyrin and chlorophyll metabolism;01100:Metabolic pathways;01110:Biosynthesis of secondary metabolites;02010:ABC transporters;	530.915	ES+	272	0	0	0	0	539033	125040	542847	541518	0	0	0	0	0	0	0	0	0	0	0	0	0	0	300651	344279	361241	394451	271491	0	0	0	0	0	0	0	0	0	0	0	0	115648	384041	489378	480774
C15670	Heme A	A:Vitamins and Cofactors;B:Cofactors;C:Coenzymes;D:Heme A	00860:Porphyrin and chlorophyll metabolism;01100:Metabolic pathways;01110:Biosynthesis of secondary metabolites;	785.372	ES+	273	0	0	0	0	0	0	0	0	0	0	0	0	0	0	0	0	0	0	0	0	0	0	146296	181716	241592	267650	170792	0	0	0	0	0	0	0	0	0	0	0	0	0	278433	646283	0
C00249	Hexadecanoic acid	A:Fatty acids related compounds;B:Fatty acids;C:Saturated fatty acids;D:Palmitic acid	00061:Fatty acid biosynthesis;00062:Fatty acid elongation;00071:Fatty acid degradation;00073:Cutin, suberine and wax biosynthesis;01040:Biosynthesis of unsaturated fatty acids;01100:Metabolic pathways;01212:Fatty acid metabolism;	140.118	ES+	274	0	0	0	0	0	0	0	0	0	0	0	0	0	0	0	0	0	511517	864816	0	0	0	109066	130021	124929	185257	107710	0	0	0	0	0	0	0	0	0	0	0	0	0	0	0	0
C00388	Histamine	A:Hormones and transmitters;B:Neurotransmitters;C:Biogenic amines;D:Histamine	00340:Histidine metabolism;01100:Metabolic pathways;01110:Biosynthesis of secondary metabolites;	112.087	ES+	275	800852	920064	1.19236e+06	1.34767e+06	0	0	0	0	0	0	0	0	0	0	0	0	0	0	0	0	532657	531523	97640.4	88938.1	52744.6	49404.4	84140.4	876099	785179	1.19243e+06	363650	0	0	0	0	597129	1.07387e+06	1.4864e+06	1.18952e+06	0	239124	0	165635
C16405	Homoeriodictyol chalcone	A:Flavonoids;B:Flavonoids;C:Chalcones;D:Homoeriodictyol chalcone	00941:Flavonoid biosynthesis;	163.038	ES+	276	0	0	0	0	0	0	0	0	0	0	0	0	0	0	0	0	0	0	0	0	0	0	18536.8	20379.4	20513.8	25248.4	24149.5	0	0	0	0	0	0	0	0	0	0	0	0	0	0	0	0
C17213	Homomethionine	NA	00966:Glucosinolate biosynthesis;01110:Biosynthesis of secondary metabolites;01210:2-Oxocarboxylic acid metabolism;	164.074	ES+	277	0	0	0	0	0	0	0	0	0	0	0	0	0	0	0	0	0	0	0	0	0	0	69410.6	73641.7	52006.6	27718.1	59306.4	0	0	0	0	0	0	0	0	190512	0	0	0	0	0	0	0
C01024	Hydroxymethylbilane	NA	00860:Porphyrin and chlorophyll metabolism;01100:Metabolic pathways;01110:Biosynthesis of secondary metabolites;	827.295	ES+	278	0	0	0	0	0	0	0	0	0	0	0	0	0	0	0	0	0	0	0	0	0	0	145857	132466	134585	123862	119292	0	0	0	0	0	0	0	0	0	0	0	0	0	0	0	0
C01157	Hydroxyproline	A:Peptides;B:Amino acids;C:Other amino acids;D:Hydroxyproline	00330:Arginine and proline metabolism;01100:Metabolic pathways;	123.24	ES+	279	160872	230704	106307	55237.1	0	58129.6	51877.5	55123.7	0	0	44206.8	0	0	0	0	0	0	104772	0	0	0	0	480179	358142	305225	367531	389555	169442	96762.7	153086	58712.1	0	0	0	0	196560	0	101384	0	0	0	0	0
C02835	Imidazole-4-acetate	NA	NA	381.15	ES+	280	0	0	0	0	0	0	0	0	0	0	0	0	0	0	0	0	0	0	0	0	0	0	198405	167501	242343	261051	234924	0	0	0	0	0	0	0	0	0	0	0	0	0	0	0	0
C00130	IMP	NA	00230:Purine metabolism;01100:Metabolic pathways;01110:Biosynthesis of secondary metabolites;	277.032	ES+	281	0	0	0	0	0	0	0	0	555244	498682	0	0	0	0	0	0	383339	388426	0	344471	0	0	181398	160852	121107	83393.8	128244	253038	0	0	270356	0	0	0	0	0	0	0	354408	0	0	0	0
C00463	Indole	NA	00380:Tryptophan metabolism;00400:Phenylalanine, tyrosine and tryptophan biosynthesis;00402:Benzoxazinoid biosynthesis;01100:Metabolic pathways;01110:Biosynthesis of secondary metabolites;	136.075	ES+	282	0	0	0	0	0	0	0	0	0	0	0	0	0	0	0	0	0	0	0	0	0	0	889314	606049	663349	651614	748574	0	0	0	0	0	0	0	0	0	0	0	0	0	0	797462	0
C16517	Indolylmethyl-desulfoglucosinolate	NA	00380:Tryptophan metabolism;00966:Glucosinolate biosynthesis;01110:Biosynthesis of secondary metabolites;01210:2-Oxocarboxylic acid metabolism;	285.15	ES+	283	0	0	0	3296173	0	0	0	0	0	0	0	0	0	0	0	0	0	0	0	0	0	0	82151.2	74865.7	90626.3	51371.6	51873.7	0	0	0	0	0	0	0	0	0	0	0	0	0	0	0	0
C16516	Indolylmethylthiohydroximate	NA	00380:Tryptophan metabolism;00966:Glucosinolate biosynthesis;01110:Biosynthesis of secondary metabolites;01210:2-Oxocarboxylic acid metabolism;	265.016	ES+	284	0	643357	0	0	621124	0	0	0	0	736637	296135	639603	0	0	0	0	0	545954	570721	495852	0	0	86712.6	80130.2	63370.1	60577.5	70235	0	0	0	0	0	0	0	0	751120	722240	559774	650140	0	0	0	0
C00885	Isochorismate	NA	00130:Ubiquinone and other terpenoid-quinone biosynthesis;01100:Metabolic pathways;01110:Biosynthesis of secondary metabolites;	179.034	ES+	285	0	0	0	0	0	0	0	0	0	0	0	0	0	0	0	0	0	0	0	0	0	0	37470.3	34807.3	28485.1	35083.1	41031.3	0	0	0	0	0	0	0	0	0	0	0	0	0	0	0	0
C00311	Isocitrate	A:Organic acids;B:Carboxylic acids;C:Tricarboxylic acids;D:Isocitrate	00020:Citrate cycle (TCA cycle);00630:Glyoxylate and dicarboxylate metabolism;01100:Metabolic pathways;01110:Biosynthesis of secondary metabolites;01200:Carbon metabolism;01210:2-Oxocarboxylic acid metabolism;01230:Biosynthesis of amino acids;	216.791	ES+	286	0	0	0	0	80510.4	0	94920.8	126333	0	0	0	0	0	0	0	0	0	0	0	0	0	0	767109	800253	805507	584415	530778	0	0	0	0	0	0	0	0	0	0	0	0	0	160197	0	174885
C12249	Kaempferol 3-O-glucoside	A:Flavonoids;B:Flavonoids;C:Flavonols;D:Kaempferol 3-O-glucoside	00944:Flavone and flavonol biosynthesis;01110:Biosynthesis of secondary metabolites;	449.108	ES+	287	0	0	0	0	0	0	0	0	300932	186806	0	0	0	0	0	0	0	0	0	0	0	0	13438	3067.31	382.408	2870.57	21126.2	0	0	0	0	0	0	0	0	0	0	0	0	0	0	0	0
C04281	L-1-Pyrroline-3-hydroxy-5-carboxylate	NA	00330:Arginine and proline metabolism;01100:Metabolic pathways;	131.435	ES+	288	0	30182.2	0	33263.3	0	62027.8	0	0	32707.3	0	20381	0	0	0	0	0	82758	42893.8	48181.9	0	259810	181744	934635	856469	721194	731797	876864	61900.2	339296	0	38815.8	0	0	0	0	74222.8	67990.8	57871.3	37025.8	185801	112992	0	225091
C00956	L-2-Aminoadipate	NA	00300:Lysine biosynthesis;00310:Lysine degradation;01100:Metabolic pathways;01110:Biosynthesis of secondary metabolites;01210:2-Oxocarboxylic acid metabolism;01230:Biosynthesis of amino acids;	135.832	ES+	289	303712	243920	204808	153777	170739	93408.2	124200	236552	22773.6	137966	123492	75717.2	0	0	0	0	406652	334350	162042	128910	293201	307384	1.22205e+06	1.14438e+06	1.00121e+06	923481	1.17614e+06	313710	379181	226704	233649	0	0	0	0	500606	584104	207357	223552	197904	87363.4	242859	164565
C04076	L-2-Aminoadipate 6-semialdehyde	NA	00300:Lysine biosynthesis;00310:Lysine degradation;00960:Tropane, piperidine and pyridine alkaloid biosynthesis;01100:Metabolic pathways;01110:Biosynthesis of secondary metabolites;01230:Biosynthesis of amino acids;	115.625	ES+	290	626537	512614	384641	303019	223884	237113	182449	480821	57809.9	205057	292132	111581	0	0	0	0	601821	608366	279442	327233	413922	411301	880675	693976	723172	645307	706253	726002	836383	892839	518582	0	0	0	0	1.25045e+06	1.30293e+06	471062	470441	557345	415698	1.05885e+06	254851
C15556	L-3,4-Dihydroxybutan-2-one 4-phosphate	NA	00740:Riboflavin metabolism;01100:Metabolic pathways;01110:Biosynthesis of secondary metabolites;	113	ES+	291	0	0	0	0	521141	0	0	0	0	0	0	0	0	0	0	0	0	0	0	0	0	0	3.73208e+06	3.10375e+06	2.16556e+06	3.1541e+06	2.66806e+06	0	0	0	0	0	0	0	0	0	0	0	0	0	0	0	0
C05938	L-4-Hydroxyglutamate semialdehyde	NA	00330:Arginine and proline metabolism;	132.36	ES+	292	86518	95782.4	65227.9	33189.9	0	86883.3	18864.5	20045	12884.7	0	24104.1	0	0	0	0	0	32601.6	54996.6	18980.8	0	632597	584005	1.21176e+06	1.08406e+06	906128	929965	1.13952e+06	78497.8	168848	31338.7	56637.9	0	0	0	0	137185	89292	68681.1	37235.5	114751	44512	0	224586
C00243	Lactose	A:Carbohydrates;B:Oligosaccharides;C:Disaccharides;D:Lactose; Milk sugar	00052:Galactose metabolism;01100:Metabolic pathways;02010:ABC transporters;	376.014	ES+	293	368514	48047.3	321795	316770	71912.4	97546.6	84977.3	93092.6	587708	345820	26018.8	179149	0	0	0	0	336295	203348	299768	435723	82441	78123.1	5.07658e+06	3.74827e+06	3.22926e+06	3.00786e+06	3.98909e+06	309050	198098	390417	338589	0	0	0	0	178472	474528	460031	664210	103257	82132.1	101915	111769
C01724	Lanosterol	NA	NA	1231.1	ES+	294	0	0	0	0	0	0	0	0	0	0	0	0	0	0	0	0	0	0	0	0	0	0	86513.7	98215	119091	136645	124805	0	0	0	0	0	0	0	0	0	0	0	0	0	0	0	0
C00826	L-Arogenate	NA	00400:Phenylalanine, tyrosine and tryptophan biosynthesis;01100:Metabolic pathways;01110:Biosynthesis of secondary metabolites;01230:Biosynthesis of amino acids;	185.262	ES+	295	58838.8	39249.6	59054.8	0	389060	465812	237350	319793	0	112327	23900.6	117138	0	0	0	0	416080	565890	76776.5	194591	1.25806e+06	1.22955e+06	1.03814e+06	713998	788420	714248	855380	513157	130045	47951.6	0	0	0	0	0	110195	696009	46653.4	0	1.12736e+06	355717	771641	505808
C00152	L-Asparagine	A:Peptides;B:Amino acids;C:Common amino acids;D:Asparagine (Asn)	00250:Alanine, aspartate and glutamate metabolism;00460:Cyanoamino acid metabolism;00970:Aminoacyl-tRNA biosynthesis;01100:Metabolic pathways;01110:Biosynthesis of secondary metabolites;01230:Biosynthesis of amino acids;	61.0396	ES+	296	0	0	0	0	0	0	0	0	0	0	555645	0	0	0	0	0	0	0	0	0	0	0	70643	66776.2	45759.9	41919.1	46775.9	0	0	0	0	0	0	0	0	0	0	0	0	0	0	0	0
C00327	L-Citrulline	A:Peptides;B:Amino acids;C:Other amino acids;D:L-Citrulline	00220:Arginine biosynthesis;01100:Metabolic pathways;01110:Biosynthesis of secondary metabolites;01230:Biosynthesis of amino acids;	195.081	ES+	297	0	0	0	0	0	0	0	0	0	0	0	0	0	0	0	0	0	0	3015525	0	0	0	222653	139587	92487.9	98553.6	175090	0	0	0	0	0	0	0	0	0	0	0	0	0	0	0	0
C00491	L-Cystine	NA	00270:Cysteine and methionine metabolism;02010:ABC transporters;	259.042	ES+	298	472171	364867	460831	380294	495280	73343.1	657282	696279	0	0	0	0	0	0	0	0	0	352014	0	0	0	0	208750	201295	144710	98773.5	166669	0	83890	446347	179759	0	0	0	0	432025	227447	482612	101471	0	481090	518716	557574
C05906	Leucocyanidin	A:Flavonoids;B:Flavonoids;C:Flavan 3,4-diols;D:Leucocyanidin	00941:Flavonoid biosynthesis;01110:Biosynthesis of secondary metabolites;	307.08	ES+	299	0	0	0	0	0	0	0	0	0	0	0	0	0	0	0	0	0	1062347	0	0	0	0	228567	134014	117186	174184	176230	0	0	0	0	0	0	0	0	0	0	0	0	0	0	0	0
C02165	Leukotriene B4	A:FA Fatty acyls;B:FA03 Eicosanoids;C:FA0302 Leukotrienes;D:Leukotriene B4	00590:Arachidonic acid metabolism;01100:Metabolic pathways;	169.123	ES+	300	0	0	0	0	0	0	0	0	0	0	0	0	0	0	0	0	0	0	0	0	0	0	8.40297e+06	6.09686e+06	6.51168e+06	6.19307e+06	7.42591e+06	0	0	0	0	0	0	0	0	0	0	0	0	0	0	0	0
C05951	Leukotriene D4	A:FA Fatty acyls;B:FA03 Eicosanoids;C:FA0302 Leukotrienes;D:Leukotriene D4	00590:Arachidonic acid metabolism;01100:Metabolic pathways;	480.243	ES+	301	0	0	0	0	0	0	0	0	0	0	0	0	0	0	0	0	0	0	0	0	0	0	5323.43	21105.2	22223.5	10621.6	51331.2	0	0	0	0	0	0	0	0	0	0	0	0	0	0	1481268	0
C02985	L-Fucose 1-phosphate	NA	00051:Fructose and mannose metabolism;00520:Amino sugar and nucleotide sugar metabolism;01100:Metabolic pathways;	177.055	ES+	302	0	0	0	0	0	0	0	0	445781	268540	0	166252	0	0	0	0	673779	302892	353979	396527	0	0	52789.8	110137	49630.2	44060.9	58041.4	0	0	0	0	0	0	0	0	0	0	0	0	0	0	0	0
C01115	L-Galactono-1,4-lactone	NA	00053:Ascorbate and aldarate metabolism;01100:Metabolic pathways;01110:Biosynthesis of secondary metabolites;	257.026	ES+	303	0	0	0	0	0	0	0	0	0	0	155840	330528	0	0	0	0	58834.1	324362	0	0	0	0	759573	663037	495042	444003	609727	0	0	0	0	0	0	0	0	0	0	0	0	0	0	0	0
C01825	L-Galactose	A:Carbohydrates;B:Monosaccharides;C:Aldoses;D:L-Galactose	00053:Ascorbate and aldarate metabolism;01100:Metabolic pathways;01110:Biosynthesis of secondary metabolites;	204.332	ES+	304	61010	0	0	0	98787	0	0	103340	0	0	0	513884	0	0	0	0	0	0	0	0	0	0	6.35374e+06	5.95157e+06	5.16554e+06	3.61722e+06	5.46752e+06	84607.4	0	0	0	0	0	0	0	0	82965.9	82958.1	65952.7	92464.4	0	96572.6	75664.3
C00025	L-Glutamate	A:Hormones and transmitters;B:Neurotransmitters;C:Amino acids;D:Glutamate	00220:Arginine biosynthesis;00250:Alanine, aspartate and glutamate metabolism;00330:Arginine and proline metabolism;00332:Carbapenem biosynthesis;00340:Histidine metabolism;00430:Taurine and hypotaurine metabolism;00480:Glutathione metabolism;00630:Glyoxylate and dicarboxylate metabolism;00650:Butanoate metabolism;00660:C5-Branched dibasic acid metabolism;00860:Porphyrin and chlorophyll metabolis…	132.36	ES+	305	86518	95782.4	65227.9	33189.9	0	86883.3	18864.5	20045	12884.7	0	24104.1	0	0	0	0	0	32601.6	54996.6	18980.8	0	632597	584005	1.21176e+06	1.08406e+06	906128	929965	1.13952e+06	78497.8	168848	31338.7	56637.9	0	0	0	0	137185	89292	68681.1	37235.5	114751	44512	0	224586
C01165	L-Glutamate 5-semialdehyde	NA	00330:Arginine and proline metabolism;00332:Carbapenem biosynthesis;01100:Metabolic pathways;01110:Biosynthesis of secondary metabolites;01230:Biosynthesis of amino acids;	123.24	ES+	306	160872	230704	106307	55237.1	0	58129.6	51877.5	55123.7	0	0	44206.8	0	0	0	0	0	0	104772	0	0	0	0	480179	358142	305225	367531	389555	169442	96762.7	153086	58712.1	0	0	0	0	196560	0	101384	0	0	0	0	0
C00064	L-Glutamine	A:Peptides;B:Amino acids;C:Common amino acids;D:Glutamine (Gln)	00220:Arginine biosynthesis;00230:Purine metabolism;00240:Pyrimidine metabolism;00250:Alanine, aspartate and glutamate metabolism;00630:Glyoxylate and dicarboxylate metabolism;00910:Nitrogen metabolism;00970:Aminoacyl-tRNA biosynthesis;01100:Metabolic pathways;01230:Biosynthesis of amino acids;02010:ABC transporters;	135.725	ES+	307	0	21798.2	0	24023.5	0	44797.8	0	0	23621.9	0	48869.4	0	0	0	0	0	59769.7	30978.8	34798.1	0	187640	131260	1.04094e+06	943135	540478	728486	981043	44705.7	245047	0	28033.7	0	0	0	0	53605.4	49104.5	41795.9	26740.9	230045	176249	0	309794
C03287	L-Glutamyl 5-phosphate	NA	00330:Arginine and proline metabolism;00332:Carbapenem biosynthesis;01100:Metabolic pathways;01110:Biosynthesis of secondary metabolites;01230:Biosynthesis of amino acids;	144.066	ES+	308	0	0	0	0	0	0	0	0	0	214380	0	174686	0	0	0	0	773879	395851	285776	0	0	0	590549	612132	479843	413777	848532	0	0	0	0	0	0	0	0	0	0	0	0	0	0	0	0
C01040	L-Gulono-1,4-lactone	NA	00053:Ascorbate and aldarate metabolism;01100:Metabolic pathways;	257.026	ES+	309	0	0	0	0	0	0	0	0	0	0	155840	330528	0	0	0	0	58834.1	324362	0	0	0	0	759573	663037	495042	444003	609727	0	0	0	0	0	0	0	0	0	0	0	0	0	0	0	0
C01929	L-Histidinal	NA	00340:Histidine metabolism;01100:Metabolic pathways;01110:Biosynthesis of secondary metabolites;	118.07	ES+	310	405751	418211	541980	612576	172211	318357	223355	250511	0	0	0	0	0	0	0	0	0	0	0	0	242117	241602	567134	492619	371165	276877	364770	398227	394320	542013	198978	0	0	0	0	271422	488124	675635	540691	279264	108693	0	75288.5
C00135	L-Histidine	A:Peptides;B:Amino acids;C:Common amino acids;D:Histidine (His)	00340:Histidine metabolism;00410:beta-Alanine metabolism;00970:Aminoacyl-tRNA biosynthesis;01100:Metabolic pathways;01110:Biosynthesis of secondary metabolites;01230:Biosynthesis of amino acids;02010:ABC transporters;	141.136	ES+	311	235545	270607	350693	396373	0	0	0	0	0	112232	0	0	0	0	0	0	45317.9	48952.6	77720.2	0	398951	399028	1.18683e+06	888956	1.17424e+06	388563	942069	257676	230935	350714	106956	0	0	0	0	175626	315845	437176	349859	0	110988	0	207102
C00860	L-Histidinol	NA	NA	500.283	ES+	312	0	0	0	0	0	0	0	0	0	0	0	0	0	0	0	0	0	0	0	0	0	0	26640	21830.9	36319.2	32610.9	23614.8	0	0	0	0	0	0	0	0	0	0	0	0	0	0	0	0
C00155	L-Homocysteine	A:Peptides;B:Amino acids;C:Other amino acids;D:L-Homocysteine	00270:Cysteine and methionine metabolism;00920:Sulfur metabolism;01100:Metabolic pathways;01110:Biosynthesis of secondary metabolites;01230:Biosynthesis of amino acids;	119.016	ES+	313	185838	0	97689.5	102506	217796	356600	0	325910	0	0	0	0	0	0	0	0	0	0	0	0	0	0	2.06453e+06	1.60603e+06	2.13303e+06	1.76698e+06	1.72443e+06	0	0	0	0	0	0	0	0	109321	0	0	0	304562	299123	0	335321
C00407	L-Isoleucine	A:Peptides;B:Amino acids;C:Common amino acids;D:Isoleucine (Ile)	00280:Valine, leucine and isoleucine degradation;00290:Valine, leucine and isoleucine biosynthesis;00460:Cyanoamino acid metabolism;00960:Tropane, piperidine and pyridine alkaloid biosynthesis;00966:Glucosinolate biosynthesis;00970:Aminoacyl-tRNA biosynthesis;01100:Metabolic pathways;01110:Biosynthesis of secondary metabolites;01210:2-Oxocarboxylic acid metabolism;01230:Biosynthesis of amino acid…	106.88	ES+	314	0	0	1.04927e+06	0	1.19886e+06	997678	1.32373e+06	812731	1.19189e+06	725710	1.1703e+06	1.25547e+06	0	0	0	0	1.27711e+06	1.28411e+06	733964	1.5466e+06	1.76997e+06	1.76851e+06	5.27445e+06	4.29433e+06	4.57095e+06	4.27733e+06	5.09643e+06	1.34986e+06	502241	0	0	0	0	0	0	1.71553e+06	558355	1.04863e+06	0	1.19712e+06	668769	1.36659e+06	779970
C00666	LL-2,6-Diaminoheptanedioate	NA	00300:Lysine biosynthesis;01100:Metabolic pathways;01110:Biosynthesis of secondary metabolites;01230:Biosynthesis of amino acids;	185.427	ES+	315	75793.7	31929	64588.9	0	73463.4	74616.6	80262.6	44769.4	0	0	0	0	0	0	0	0	0	0	0	0	61047	59297.7	567554	344072	272256	528791	776015	0	177737	0	51742.8	0	0	0	0	67873.2	59754.8	0	48907.5	68678.3	71983.8	69091.6	0
C00123	L-Leucine	A:Peptides;B:Amino acids;C:Common amino acids;D:Leucine (Leu)	00280:Valine, leucine and isoleucine degradation;00290:Valine, leucine and isoleucine biosynthesis;00966:Glucosinolate biosynthesis;00970:Aminoacyl-tRNA biosynthesis;01100:Metabolic pathways;01110:Biosynthesis of secondary metabolites;01210:2-Oxocarboxylic acid metabolism;01230:Biosynthesis of amino acids;02010:ABC transporters;	106.88	ES+	316	0	0	1.04927e+06	0	1.19886e+06	997678	1.32373e+06	812731	1.19189e+06	725710	1.1703e+06	1.25547e+06	0	0	0	0	1.27711e+06	1.28411e+06	733964	1.5466e+06	1.76997e+06	1.76851e+06	5.27445e+06	4.29433e+06	4.57095e+06	4.27733e+06	5.09643e+06	1.34986e+06	502241	0	0	0	0	0	0	1.71553e+06	558355	1.04863e+06	0	1.19712e+06	668769	1.36659e+06	779970
C00047	L-Lysine	A:Peptides;B:Amino acids;C:Common amino acids;D:Lysine (Lys)	00300:Lysine biosynthesis;00310:Lysine degradation;00780:Biotin metabolism;00960:Tropane, piperidine and pyridine alkaloid biosynthesis;00970:Aminoacyl-tRNA biosynthesis;01100:Metabolic pathways;01110:Biosynthesis of secondary metabolites;01210:2-Oxocarboxylic acid metabolism;01230:Biosynthesis of amino acids;02010:ABC transporters;	130.086	ES+	317	0	0	0	0	0	0	0	0	0	0	0	0	0	0	0	0	0	0	0	0	0	0	1.5571e+06	2.15286e+06	1.04883e+06	735317	1.95204e+06	0	0	0	0	0	0	0	0	0	0	0	0	0	0	0	0
C00073	L-Methionine	A:Peptides;B:Amino acids;C:Common amino acids;D:Methionine (Met)	00270:Cysteine and methionine metabolism;00966:Glucosinolate biosynthesis;00970:Aminoacyl-tRNA biosynthesis;01100:Metabolic pathways;01110:Biosynthesis of secondary metabolites;01210:2-Oxocarboxylic acid metabolism;01230:Biosynthesis of amino acids;	150.058	ES+	318	48062.2	0	0	0	79057.4	104864	72660.5	79390.7	0	0	0	0	0	0	0	0	84047.9	0	65889.8	0	1346014	860450	667493	503867	570925	558409	603407	49623.5	0	0	50761.6	0	0	0	0	0	72319.8	62757	57494.9	0	79136.2	0	98253.6
C00077	L-Ornithine	A:Peptides;B:Amino acids;C:Other amino acids;D:L-Ornithine	00220:Arginine biosynthesis;00330:Arginine and proline metabolism;00472:D-Arginine and D-ornithine metabolism;00480:Glutathione metabolism;01100:Metabolic pathways;01110:Biosynthesis of secondary metabolites;01210:2-Oxocarboxylic acid metabolism;01230:Biosynthesis of amino acids;02010:ABC transporters;	126.625	ES+	319	290131	106936	137717	103219	0	0	0	0	0	0	69704.5	0	0	0	0	0	68885	68154	0	0	431253	484121	419883	405685	403537	363616	391377	83128.6	89549.3	0	88078.2	0	0	0	0	0	212483	0	114679	0	0	0	53318.9
C08334	Lotaustralin	A:Amino acid related compounds;B:Cyanogenic glucosides;C:Cyanogenic glucosides derived from valine or isoleucine;D:Lotaustralin	00460:Cyanoamino acid metabolism;01110:Biosynthesis of secondary metabolites;	226.107	ES+	320	0	0	0	0	0	0	0	0	0	0	0	0	0	0	0	0	0	0	0	0	0	0	115501	90016.8	95144.1	75473.6	128847	706462	0	0	0	0	0	0	0	0	0	0	0	0	0	0	0
C00079	L-Phenylalanine	A:Peptides;B:Amino acids;C:Common amino acids;D:Phenylalanine (Phe)	00360:Phenylalanine metabolism;00400:Phenylalanine, tyrosine and tryptophan biosynthesis;00460:Cyanoamino acid metabolism;00940:Phenylpropanoid biosynthesis;00960:Tropane, piperidine and pyridine alkaloid biosynthesis;00966:Glucosinolate biosynthesis;00970:Aminoacyl-tRNA biosynthesis;01100:Metabolic pathways;01110:Biosynthesis of secondary metabolites;01210:2-Oxocarboxylic acid metabolism;01230:B…	152.944	ES+	321	1.54393e+06	1.48486e+06	774868	1.19694e+06	1.5735e+06	2.70691e+06	1.82054e+06	1.93866e+06	803141	738277	187624	872719	0	0	0	5.20901e+06	2.44144e+06	2.55365e+06	900134	833294	5.53659e+06	5.55923e+06	3.79901e+06	3.39817e+06	3.41329e+06	3.31349e+06	4.17134e+06	2.41162e+06	625432	1.49893e+06	1466919	0	0	0	0	1.78455e+06	2.24069e+06	1.86985e+06	1.32769e+06	3.38674e+06	1.30247e+06	2.42913e+06	1.4348e+06
C00408	L-Pipecolate	A:Alkaloids;B:Alkaloids derived from lysine;C:Piperidine alkaloids;D:L-Pipecolate	00310:Lysine degradation;00960:Tropane, piperidine and pyridine alkaloid biosynthesis;01100:Metabolic pathways;01110:Biosynthesis of secondary metabolites;	94.0849	ES+	322	0	0	0	0	526401	153311	423072	0	68179.7	107388	151305	171718	0	0	0	0	953151	639253	292932	223819	2.12396e+06	2.12222e+06	2.1785e+06	2.70639e+06	1.68266e+06	1.17794e+06	2.47783e+06	683205	0	0	0	0	0	0	0	572361	0	0	0	1.43654e+06	0	1.6399e+06	0
C00148	L-Proline	A:Peptides;B:Amino acids;C:Common amino acids;D:Proline (Pro)	00330:Arginine and proline metabolism;00332:Carbapenem biosynthesis;00970:Aminoacyl-tRNA biosynthesis;01100:Metabolic pathways;01110:Biosynthesis of secondary metabolites;01230:Biosynthesis of amino acids;02010:ABC transporters;	116.93	ES+	323	154892	155861	134118	109548	193855	28220	82226.3	134464	0	0	51167.8	0	0	0	0	0	100088	71789.9	32418.9	0	307523	331529	1.58085e+06	1.80573e+06	1.21623e+06	1.07085e+06	1.86342e+06	127135	141180	111375	85275.8	0	0	0	0	12576.1	281121	71255.6	116377	61208.8	207207	136312	196450
C00078	L-Tryptophan	A:Peptides;B:Amino acids;C:Common amino acids;D:Tryptophan (Trp)	00260:Glycine, serine and threonine metabolism;00380:Tryptophan metabolism;00400:Phenylalanine, tyrosine and tryptophan biosynthesis;00901:Indole alkaloid biosynthesis;00966:Glucosinolate biosynthesis;00970:Aminoacyl-tRNA biosynthesis;01100:Metabolic pathways;01110:Biosynthesis of secondary metabolites;01210:2-Oxocarboxylic acid metabolism;01230:Biosynthesis of amino acids;	207.474	ES+	324	2.66282e+06	2107367	1.25004e+06	2500337	5.57093e+06	8239709	5747431	6335394	3.80765e+06	2.99079e+06	316568	3552200	0	5.46736e+06	5416484	5.4327e+06	2.97309e+06	5902709	3.67426e+06	2665208	7.7471e+06	7.7375e+06	4.49581e+06	1.97052e+06	1.7507e+06	3.26151e+06	3.92484e+06	4527135	480301	2.86787e+06	1.60148e+06	0	0	0	3.15618e+06	2.46606e+06	3914734	3.09375e+06	2842498	10667014	6270509	7823031	6483254
C00082	L-Tyrosine	A:Peptides;B:Amino acids;C:Common amino acids;D:Tyrosine (Tyr)	00130:Ubiquinone and other terpenoid-quinone biosynthesis;00261:Monobactam biosynthesis;00350:Tyrosine metabolism;00360:Phenylalanine metabolism;00400:Phenylalanine, tyrosine and tryptophan biosynthesis;00460:Cyanoamino acid metabolism;00730:Thiamine metabolism;00940:Phenylpropanoid biosynthesis;00950:Isoquinoline alkaloid biosynthesis;00965:Betalain biosynthesis;00966:Glucosinolate biosynthesis;…	167.471	ES+	325	143452	53349.6	35854.7	132476	236215	233433	144105	194160	35419.7	68246	14511.1	95355.2	0	0	0	0	257497	323605	46614.3	139819	763823	746515	1.13561e+06	778329	874802	830398	967932	449194	78955.9	95069.5	34065.9	0	0	0	0	66904.2	844512	176727	158515	684468	215971	496977	307098
C08628	Lupeol	NA	NA	1231.1	ES+	326	0	0	0	0	0	0	0	0	0	0	0	0	0	0	0	0	0	0	0	0	0	0	86513.7	98215	119091	136645	124805	0	0	0	0	0	0	0	0	0	0	0	0	0	0	0	0
C05907	Luteoforol	A:Flavonoids;B:Flavonoids;C:Flavan 4-ols;D:Luteoforol	00941:Flavonoid biosynthesis;	231.065	ES+	327	0	218663	0	0	0	0	0	0	0	0	0	0	0	0	0	0	0	0	0	0	568538	564158	67862.9	68154.4	77345.6	71608.8	70505.4	401382	0	0	0	0	0	0	0	0	0	0	0	0	0	0	0
C00183	L-Valine	A:Peptides;B:Amino acids;C:Common amino acids;D:Valine (Val)	00280:Valine, leucine and isoleucine degradation;00290:Valine, leucine and isoleucine biosynthesis;00460:Cyanoamino acid metabolism;00770:Pantothenate and CoA biosynthesis;00966:Glucosinolate biosynthesis;00970:Aminoacyl-tRNA biosynthesis;01100:Metabolic pathways;01110:Biosynthesis of secondary metabolites;01210:2-Oxocarboxylic acid metabolism;01230:Biosynthesis of amino acids;02010:ABC transport…	99.1428	ES+	328	560011	503041	356381	300255	250443	216182	139520	442286	44207.6	156808	270277	85326.6	0	0	0	0	496865	509803	253737	250237	443783	441897	1.73753e+06	1.39478e+06	1.49525e+06	1.33875e+06	1.40383e+06	658438	717516	577653	444911	0	0	0	0	956230	1.20614e+06	432804	429305	459777	86373.4	303046	312996
C03289	L-xylo-Hexulonolactone	NA	00053:Ascorbate and aldarate metabolism;01100:Metabolic pathways;	179.034	ES+	329	0	0	0	0	0	0	0	0	0	0	0	0	0	0	0	0	0	0	0	0	0	0	103704	87458.5	73962.2	74939.4	100382	0	0	0	0	0	0	0	0	0	0	0	0	0	0	0	0
C03516	Magnesium protoporphyrin	NA	00860:Porphyrin and chlorophyll metabolism;01100:Metabolic pathways;01110:Biosynthesis of secondary metabolites;	607.215	ES+	330	0	0	0	0	343178	0	0	379862	0	0	0	0	0	0	0	0	0	0	0	0	0	0	146187	257732	202741	238442	156758	0	0	0	0	0	0	0	0	0	0	0	0	0	324260	0	391742
C00208	Maltose	A:Carbohydrates;B:Oligosaccharides;C:Disaccharides;D:Maltose; Malt sugar	00500:Starch and sucrose metabolism;01100:Metabolic pathways;02010:ABC transporters;	376.014	ES+	331	368514	48047.3	321795	316770	71912.4	97546.6	84977.3	93092.6	587708	345820	26018.8	179149	0	0	0	0	336295	203348	299768	435723	82441	78123.1	5.07658e+06	3.74827e+06	3.22926e+06	3.00786e+06	3.98909e+06	309050	198098	390417	338589	0	0	0	0	178472	474528	460031	664210	103257	82132.1	101915	111769
C00561	Mandelonitrile	NA	00460:Cyanoamino acid metabolism;01110:Biosynthesis of secondary metabolites;	152.071	ES+	332	0	0	0	0	0	0	0	0	0	0	0	0	0	0	0	0	133206	323485	0	0	0	0	70146.8	58800.2	46390.3	54290	71410.7	0	0	0	0	0	0	0	0	0	0	0	0	0	0	0	0
C20192	Marneral	NA	NA	1231.1	ES+	333	0	0	0	0	0	0	0	0	0	0	0	0	0	0	0	0	0	0	0	0	0	0	86513.7	98215	119091	136645	124805	0	0	0	0	0	0	0	0	0	0	0	0	0	0	0	0
C01598	Melatonin	A:Alkaloids;B:Alkaloids derived from tryptophan and anthranilic acid;C:Indole alkaloids;D:Melatonin	00380:Tryptophan metabolism;01100:Metabolic pathways;	251.139	ES+	334	0	0	0	0	0	0	0	0	0	0	0	0	0	0	0	0	0	0	0	0	0	0	122088	95286.4	73973	72712.1	98436.9	0	177688	0	0	0	0	0	0	0	0	0	0	0	0	0	0
C05399	Melibiitol	NA	NA	1032.4	ES+	335	0	0	0	0	0	0	0	0	0	0	0	0	0	0	0	0	0	0	0	0	0	0	469950	874285	503636	211623	568025	0	0	0	0	0	0	0	0	0	0	0	0	0	0	0	0
C05402	Melibiose	A:Carbohydrates;B:Oligosaccharides;C:Disaccharides;D:Melibiose	00052:Galactose metabolism;02010:ABC transporters;	376.014	ES+	336	368514	48047.3	321795	316770	71912.4	97546.6	84977.3	93092.6	587708	345820	26018.8	179149	0	0	0	0	336295	203348	299768	435723	82441	78123.1	5.07658e+06	3.74827e+06	3.22926e+06	3.00786e+06	3.98909e+06	309050	198098	390417	338589	0	0	0	0	178472	474528	460031	664210	103257	82132.1	101915	111769
C00828	Menaquinone	NA	NA	444.303	ES+	337	0	0	0	0	0	0	0	0	0	0	0	0	0	0	0	0	0	0	0	0	0	0	2.36356e+06	1.68228e+06	1.70722e+06	3.02719e+06	2.59927e+06	0	0	0	0	0	0	0	0	0	0	0	0	0	0	0	0
C00680	meso-2,6-Diaminoheptanedioate	NA	00300:Lysine biosynthesis;01100:Metabolic pathways;01110:Biosynthesis of secondary metabolites;01230:Biosynthesis of amino acids;	161.092	ES+	338	0	0	0	0	0	0	345574	0	0	0	0	0	0	0	0	0	0	0	0	0	0	0	25416.9	18315.8	17170.3	23693	26347.9	0	268094	0	0	0	0	0	0	0	0	0	0	0	0	0	0
C11512	Methyl jasmonate	A:FA Fatty acyls;B:FA02 Octadecanoids;C:FA0202 jasmonic acids;D:Methyl jasmonate	00592:alpha-Linolenic acid metabolism;01110:Biosynthesis of secondary metabolites;	203.136	ES+	339	81551.8	165332	117640	81199.9	0	0	0	0	105517	96763.6	0	106094	0	0	0	0	178478	249252	110187	94341	0	0	1.51456e+06	1.28016e+06	1.48401e+06	1.55263e+06	1.45787e+06	504414	0	169876	0	0	0	0	0	0	0	106804	106320	0	0	0	0
C02170	Methylmalonate	NA	00240:Pyrimidine metabolism;00280:Valine, leucine and isoleucine degradation;00640:Propanoate metabolism;	411.133	ES+	340	0	0	0	0	0	0	0	0	0	0	0	0	0	0	0	0	0	0	0	0	0	0	31619.3	35426.8	32280.3	9180.43	31887.1	0	0	0	0	0	0	0	0	0	0	0	0	0	0	0	0
C01041	Monodehydroascorbate	NA	00053:Ascorbate and aldarate metabolism;01100:Metabolic pathways;	179.034	ES+	341	0	0	0	0	0	0	0	0	0	0	0	0	0	0	0	0	0	0	0	0	0	0	103704	87458.5	73962.2	74939.4	100382	0	0	0	0	0	0	0	0	0	0	0	0	0	0	0	0
C00137	myo-Inositol	A:Carbohydrates;B:Monosaccharides;C:Sugar alcohols;D:myo-Inositol	00052:Galactose metabolism;00053:Ascorbate and aldarate metabolism;00562:Inositol phosphate metabolism;01100:Metabolic pathways;02010:ABC transporters;04070:Phosphatidylinositol signaling system;	204.332	ES+	342	61010	0	0	0	98787	0	0	103340	0	0	0	513884	0	0	0	0	0	0	0	0	0	0	5.77802e+06	5.41228e+06	4.69752e+06	3.29023e+06	4.97229e+06	84607.4	0	0	0	0	0	0	0	0	82965.9	82958.1	65952.7	92464.4	0	96572.6	75664.3
C06074	Myrcene	A:Terpenoids;B:Monoterpenoids (C10);C:Linear monoterpenes;D:Myrcene	00902:Monoterpenoid biosynthesis;01110:Biosynthesis of secondary metabolites;	206.717	ES+	343	0	0	0	0	0	0	0	0	84218.7	102100	0	122184	0	0	0	0	173906	0	87618.7	91346.3	60460.6	61683.7	25101.3	23561.6	18706.9	21414.7	26998.1	82328.9	0	0	0	0	0	0	0	0	0	0	0	0	0	0	0
C04079	N-((R)-Pantothenoyl)-L-cysteine	NA	00770:Pantothenate and CoA biosynthesis;	341.138	ES+	344	0	0	0	0	0	0	0	0	0	0	0	0	0	0	0	0	0	0	0	0	0	0	263336	282026	178929	209887	258286	0	0	0	0	0	0	0	0	0	0	0	0	0	0	0	0
C03406	N-(L-Arginino)succinate	A:Peptides;B:Amino acids;C:Other amino acids;D:L-Argininosuccinate	00220:Arginine biosynthesis;00250:Alanine, aspartate and glutamate metabolism;01100:Metabolic pathways;01110:Biosynthesis of secondary metabolites;01230:Biosynthesis of amino acids;	349.089	ES+	345	86139.6	61176.8	72656.8	45672	0	0	0	47661.8	492708	473216	102369	377871	0	0	0	0	57331.6	176061	259548	309451	0	0	343459	612038	376053	129512	444712	0	0	108149	54381.8	0	0	0	0	51795.5	43847.2	62410.5	0	0	0	0	46028.6
C19715	N,N-Dihydroxy-L-phenylalanine	NA	00460:Cyanoamino acid metabolism;01110:Biosynthesis of secondary metabolites;	153.414	ES+	346	251366	68878.8	0	309111	0	0	0	0	0	0	0	0	0	0	0	0	44402.1	107828	0	0	0	0	167900	130664	105429	122016	155503	321147	0	153898	79487	0	0	0	549956	0	300103	144381	369869	0	0	0	0
C18073	N1,N5-Di(hydroxyferuloyl)-N10-sinapoyl spermidine	NA	00940:Phenylpropanoid biosynthesis;	758.287	ES+	347	0	0	0	0	0	394342	0	0	0	0	0	0	0	0	0	0	0	0	0	0	0	0	1.78604e+06	4.97444e+06	2.93972e+06	83028.2	2.0367e+06	0	0	0	0	0	0	0	0	0	0	0	0	557683	0	0	0
C05936	N4-Acetylaminobutanal	NA	00330:Arginine and proline metabolism;01100:Metabolic pathways;	94.0849	ES+	348	0	0	0	0	526401	153311	423072	0	68179.7	107388	151305	171718	0	0	0	0	953151	639253	292932	223819	2.12396e+06	2.12222e+06	2.1785e+06	2.70639e+06	1.68266e+06	1.17794e+06	2.47783e+06	683205	0	0	0	0	0	0	0	572361	0	0	0	1.43654e+06	0	1.6399e+06	0
C04083	N6-(Delta2-Isopentenyl)-adenine	A:Pesticides;B:Plant growth regulators;C:Cytokinins;D:N6-(delta2-Isopentenyl)-adenine	00908:Zeatin biosynthesis;01110:Biosynthesis of secondary metabolites;04075:Plant hormone signal transduction;	168.612	ES+	349	0	0	0	0	0	0	0	0	0	0	0	0	0	0	0	0	0	0	0	0	6.94926e+06	130764	203673	206694	168537	155350	250622	176616	0	0	0	0	0	0	0	0	0	0	0	0	0	0	0
C00449	N6-(L-1,3-Dicarboxypropyl)-L-lysine	NA	00300:Lysine biosynthesis;00310:Lysine degradation;01100:Metabolic pathways;01110:Biosynthesis of secondary metabolites;01230:Biosynthesis of amino acids;	245.937	ES+	350	0	0	0	0	0	0	0	0	0	0	0	0	0	0	0	0	173906	176126	0	0	752375	731532	423355	431154	309929	386835	432798	0	0	0	0	0	0	0	0	0	0	0	0	0	62165.4	92052.1	0
C00140	N-Acetyl-D-glucosamine	A:Carbohydrates;B:Monosaccharides;C:Amino sugars;D:N-Acetyl-D-glucosamine	00520:Amino sugar and nucleotide sugar metabolism;01100:Metabolic pathways;02010:ABC transporters;	170.366	ES+	351	0	0	0	0	0	0	0	0	0	0	0	0	0	0	0	0	0	0	0	0	0	0	617311	513868	486738	470221	527615	127526	0	114694	0	0	0	0	0	0	0	74042.6	0	0	0	0	0
C15532	N-Acetyl-L-citrulline	NA	00220:Arginine biosynthesis;01100:Metabolic pathways;01230:Biosynthesis of amino acids;	190.119	ES+	352	0	0	0	64469.8	0	0	0	0	0	0	0	0	0	0	0	0	0	0	0	0	0	0	297955	104236	94735.3	117726	113393	113423	0	89275.8	0	0	0	0	0	0	137438	128500	0	0	0	0	0
C00624	N-Acetyl-L-glutamate	NA	00220:Arginine biosynthesis;01100:Metabolic pathways;01110:Biosynthesis of secondary metabolites;01210:2-Oxocarboxylic acid metabolism;01230:Biosynthesis of amino acids;	150.069	ES+	353	0	0	0	0	0	0	0	0	0	209683	0	116457	0	0	0	0	617689	263901	190517	0	0	0	441628	414770	353698	364204	477022	0	0	0	0	0	0	0	0	0	0	50719.8	0	0	0	0	0
C01250	N-Acetyl-L-glutamate 5-semialdehyde	NA	00220:Arginine biosynthesis;01100:Metabolic pathways;01110:Biosynthesis of secondary metabolites;01210:2-Oxocarboxylic acid metabolism;01230:Biosynthesis of amino acids;	148.525	ES+	354	800418	667339	610595	779215	0	47363.4	0	0	509856	706518	143479	0	0	0	0	0	894699	779040	824194	586143	0	0	779490	1.01725e+06	496390	400476	1.01745e+06	691240	655051	413335	453199	0	0	0	0	683241	1.18164e+06	705291	726117	0	0	0	39457.2
C00437	N-Acetylornithine	NA	00220:Arginine biosynthesis;01100:Metabolic pathways;01110:Biosynthesis of secondary metabolites;01210:2-Oxocarboxylic acid metabolism;01230:Biosynthesis of amino acids;	158.081	ES+	355	0	0	0	0	0	0	0	0	0	0	0	0	0	0	0	0	809964	1274420	0	0	0	0	462416	407473	247375	152672	575190	1.59944e+06	0	0	0	1.18284e+06	1.18908e+06	0	0	0	0	0	0	0	0	0	0
C00978	N-Acetylserotonin	NA	00380:Tryptophan metabolism;01100:Metabolic pathways;	232.872	ES+	356	0	0	0	0	208772	1.12487e+06	468972	368844	0	0	0	0	728672	725368	699664	667214	0	0	0	0	788832	791201	2.41455e+06	2.82907e+06	2.52783e+06	1.33198e+06	2.19342e+06	0	61913.1	0	0	474032	534768	483098	479784	0	0	0	0	970542	390718	412649	384052
C00509	Naringenin	A:Flavonoids;B:Flavonoids;C:Flavanones;D:Naringenin	00941:Flavonoid biosynthesis;00943:Isoflavonoid biosynthesis;01100:Metabolic pathways;01110:Biosynthesis of secondary metabolites;	255.065	ES+	357	0	0	0	0	0	0	0	0	0	0	0	0	0	0	0	0	0	0	0	0	1705615	1692475	39490.2	40334.9	19768.8	27234.7	25031.1	0	0	0	0	0	0	0	0	0	0	0	0	0	0	0	0
C06561	Naringenin chalcone	A:Flavonoids;B:Flavonoids;C:Chalcones;D:Naringenin chalcone	00941:Flavonoid biosynthesis;01100:Metabolic pathways;01110:Biosynthesis of secondary metabolites;	255.065	ES+	358	0	0	0	0	0	0	0	0	0	0	0	0	0	0	0	0	0	0	0	0	1705615	1692475	39490.2	40334.9	19768.8	27234.7	25031.1	0	0	0	0	0	0	0	0	0	0	0	0	0	0	0	0
C19872	N-Formyl-4-amino-5-aminomethyl-2-methylpyrimidine	NA	00730:Thiamine metabolism;01100:Metabolic pathways;02010:ABC transporters;	166.086	ES+	359	3.40898e+06	0	1739111	2.61307e+06	0	5.75814e+06	4.07316e+06	4249732	0	0	0	1.95224e+06	0	0	3966115	3.90676e+06	5158550	5.33326e+06	2.0054e+06	0	10646107	10696553	3.11691e+06	1.31598e+06	1.2029e+06	2.29869e+06	2.73202e+06	5.27361e+06	1.41449e+06	0	3.2541e+06	0	6.06488e+06	6.08652e+06	6.23812e+06	3.95567e+06	4.23488e+06	4.10647e+06	2.95583e+06	7001283	2.93463e+06	5292440	0
C19712	N-Hydroxy-L-phenylalanine	NA	00460:Cyanoamino acid metabolism;01110:Biosynthesis of secondary metabolites;	167.471	ES+	360	143452	53349.6	35854.7	132476	236215	233433	144105	194160	35419.7	68246	14511.1	95355.2	0	0	0	0	257497	323605	46614.3	139819	763823	746515	1.13561e+06	778329	874802	830398	967932	449194	78955.9	95069.5	34065.9	0	0	0	0	66904.2	844512	176727	158515	684468	215971	496977	307098
C00153	Nicotinamide	A:Alkaloids;B:Alkaloids derived from nicotinic acid;C:Pyridine alkaloids;D:Nicotinamide	00760:Nicotinate and nicotinamide metabolism;01100:Metabolic pathways;	123.055	ES+	361	76500.8	0	0	0	315720	583654	409485	459270	0	0	0	0	0	0	0	0	0	0	0	0	0	0	567134	492619	371165	276877	364770	0	68603.7	0	61752.2	0	0	0	0	0	0	0	0	511985	0	0	0
C03150	Nicotinamide-beta-riboside	NA	NA	1060.58	ES+	362	0	0	0	0	0	0	0	0	0	0	0	0	0	0	0	0	0	0	0	0	0	0	290011	220979	122736	123734	200274	0	0	0	0	0	0	0	0	0	0	0	0	0	0	0	0
C00253	Nicotinate	A:Alkaloids;B:Alkaloids derived from nicotinic acid;C:Pyridine alkaloids;D:Nicotinate	00760:Nicotinate and nicotinamide metabolism;00960:Tropane, piperidine and pyridine alkaloid biosynthesis;01100:Metabolic pathways;01110:Biosynthesis of secondary metabolites;	124.04	ES+	363	0	0	0	0	0	145977	105790	71321.8	0	0	0	0	0	0	0	0	0	0	0	0	0	0	2.36789e+06	1.74822e+06	1.33831e+06	1.13426e+06	1.84124e+06	0	0	0	0	0	0	0	0	0	0	0	0	0	73876.7	0	178945
C05841	Nicotinate D-ribonucleoside	NA	00760:Nicotinate and nicotinamide metabolism;01100:Metabolic pathways;	256.082	ES+	364	0	0	0	0	195737	0	0	132370	0	0	0	0	0	0	0	0	0	92681.1	0	0	0	0	243842	218523	167490	192207	177700	0	0	0	0	0	0	0	0	0	0	0	0	68817.1	122798	0	156623
C01210	N-Methylethanolamine phosphate	NA	00564:Glycerophospholipid metabolism;	72.0807	ES+	365	314889	269674	151163	166442	192435	84660	0	112431	0	0	113858	0	0	0	0	0	192015	108270	97256.6	0	309047	309334	8561.45	6637.31	5420.56	5318.3	9040.1	250775	189256	334124	117419	0	0	0	0	442676	509461	280587	168923	183626	131148	0	286838
C02723	N-Methylputrescine	NA	00960:Tropane, piperidine and pyridine alkaloid biosynthesis;01100:Metabolic pathways;01110:Biosynthesis of secondary metabolites;	86.0963	ES+	366	0	0	0	0	1.5792e+06	216343	1.26922e+06	0	204539	205852	453915	515155	0	0	0	0	2.60723e+06	1489750	706352	442769	6.37189e+06	6.36665e+06	16077.2	12065.3	8721.99	11531.9	13585.4	2.04962e+06	0	0	0	0	0	0	0	1717082	0	0	0	4.30962e+06	0	4.91971e+06	0
C01077	O-Acetyl-L-homoserine	NA	00270:Cysteine and methionine metabolism;01100:Metabolic pathways;	135.832	ES+	367	303712	243920	204808	153777	170739	93408.2	124200	236552	22773.6	137966	123492	75717.2	0	0	0	0	406652	334350	162042	128910	293201	307384	1.22205e+06	1.14438e+06	1.00121e+06	923481	1.17614e+06	313710	379181	226704	233649	0	0	0	0	500606	584104	207357	223552	197904	87363.4	242859	164565
C00979	O-Acetyl-L-serine	NA	00270:Cysteine and methionine metabolism;00908:Zeatin biosynthesis;00920:Sulfur metabolism;01100:Metabolic pathways;01110:Biosynthesis of secondary metabolites;01200:Carbon metabolism;01230:Biosynthesis of amino acids;04122:Sulfur relay system;	132.36	ES+	368	86518	95782.4	65227.9	33189.9	0	86883.3	18864.5	20045	12884.7	0	24104.1	0	0	0	0	0	32601.6	54996.6	18980.8	0	632597	584005	1.21176e+06	1.08406e+06	906128	929965	1.13952e+06	78497.8	168848	31338.7	56637.9	0	0	0	0	137185	89292	68681.1	37235.5	114751	44512	0	224586
C06423	Octanoic acid	A:Fatty acids related compounds;B:Fatty acids;C:Saturated fatty acids;D:Octanoic acid	00061:Fatty acid biosynthesis;01100:Metabolic pathways;	193.079	ES+	369	0	0	0	0	0	0	0	0	0	0	0	0	0	0	0	0	0	0	0	0	420690	418644	102666	87498.7	84277.3	93091.3	117250	0	0	0	0	0	0	0	0	0	0	0	0	0	0	0	0
C01102	O-Phospho-L-homoserine	NA	00260:Glycine, serine and threonine metabolism;01100:Metabolic pathways;01110:Biosynthesis of secondary metabolites;01230:Biosynthesis of amino acids;	116.07	ES+	370	190298	147037	189361	141926	0	0	0	0	0	0	34689.6	0	0	0	0	0	94716.9	93711.8	0	0	608139	599596	454466	457226	381979	372568	443801	114302	123130	0	121108	0	0	0	0	0	292164	0	157683	0	0	0	73313.5
C21016	Ophthalmate	NA	00270:Cysteine and methionine metabolism;01100:Metabolic pathways;	274.609	ES+	371	0	0	0	0	238927	307897	200701	131981	0	0	0	0	0	0	0	0	39757.9	0	0	0	599268	684885	935889	890407	507927	534751	1.27566e+06	0	0	0	0	0	0	0	0	0	0	0	0	185400	64644.3	182470	72076.2
C01118	O-Succinyl-L-homoserine	NA	00270:Cysteine and methionine metabolism;00920:Sulfur metabolism;01100:Metabolic pathways;01110:Biosynthesis of secondary metabolites;01230:Biosynthesis of amino acids;	168.873	ES+	372	181905	76629.6	155013	0	0	0	0	0	0	0	0	0	0	0	0	0	0	0	0	0	0	0	325200	330127	281793	296059	390550	0	426568	0	124183	0	0	0	0	162896	143411	0	117378	0	0	0	0
C00831	Pantetheine	NA	00332:Carbapenem biosynthesis;00770:Pantothenate and CoA biosynthesis;	301.119	ES+	373	0	0	0	0	385982	0	339620	368416	563540	485828	0	492529	0	0	0	0	290604	191561	680987	597292	0	0	314622	283993	171047	209800	225820	0	0	0	0	0	0	0	0	0	0	0	111601	0	391070	378985	366309
C00864	Pantothenate	A:Vitamins and Cofactors;B:Vitamins;C:Water-soluble vitamins;D:Pantothenic acid (Vitamin B5)	00410:beta-Alanine metabolism;00770:Pantothenate and CoA biosynthesis;01100:Metabolic pathways;01110:Biosynthesis of secondary metabolites;	211.612	ES+	374	0	0	0	0	72784.7	245993	52372.1	0	155907	195495	0	183073	0	0	816275	778416	280967	455407	162020	141479	0	0	304904	327515	314834	279754	394780	75698.9	0	0	0	553038	623896	0	0	0	0	0	0	135704	0	0	0
C12208	p-Coumaroyl quinic acid	NA	00940:Phenylpropanoid biosynthesis;00941:Flavonoid biosynthesis;00945:Stilbenoid, diarylheptanoid and gingerol biosynthesis;01110:Biosynthesis of secondary metabolites;	351.115	ES+	375	0	0	0	0	0	0	0	0	0	0	0	0	0	0	0	0	0	0	0	0	565500	540975	34206.4	33036.8	27170.3	34663.9	35497.9	0	0	0	0	0	0	0	0	0	0	0	0	0	0	0	0
C04498	p-Coumaroylagmatine	NA	00330:Arginine and proline metabolism;	180.433	ES+	376	48761.1	48648.1	72378.3	59541.7	0	0	0	0	58291.4	55805.1	0	57717	0	0	0	0	0	86011.3	0	61145	0	0	285641	261312	237889	239423	235785	0	0	0	89335.6	0	0	0	0	0	64506	0	88559.2	0	0	0	0
C12137	Pelargonidin 3-O-glucoside	A:Flavonoids;B:Flavonoids;C:Anthocyanidins and anthocyanins;D:Pelargonidin 3-O-glucoside	00942:Anthocyanin biosynthesis;01100:Metabolic pathways;01110:Biosynthesis of secondary metabolites;	433.113	ES+	377	0	0	0	0	0	0	0	0	0	0	0	0	0	0	0	0	0	0	0	0	0	0	100765	79972.2	55659.9	73489.1	162249	0	0	0	0	0	0	0	0	0	0	0	0	0	0	0	0
C08725	Pelargonin	A:Flavonoids;B:Flavonoids;C:Anthocyanidins and anthocyanins;D:Pelargonin	00942:Anthocyanin biosynthesis;	595.166	ES+	378	347370	564957	177229	298394	0	0	0	0	374575	345355	69778.7	442634	0	0	0	0	473017	898943	472382	455767	0	0	25964	19210.8	22650.9	24671.8	39626.7	703514	164414	529257	195398	0	0	0	0	236107	276168	306579	220360	0	0	0	0
C02576	Perillyl aldehyde	A:Terpenoids;B:Monoterpenoids (C10);C:Cyclic monoterpenes;D:Perillyl aldehyde	NA	194.111	ES+	379	0	0	0	0	0	0	0	0	0	0	0	0	0	0	0	0	0	0	0	0	0	0	767213	760124	691364	674226	740940	0	0	0	0	0	0	0	0	0	0	0	0	0	0	0	0
C05332	Phenethylamine	A:Peptides;B:Amines;C:Biogenic amines;D:Phenethylamine	00360:Phenylalanine metabolism;	122.096	ES+	380	0	0	0	0	0	0	0	0	0	0	0	0	0	0	0	0	0	0	0	0	0	0	31591.8	27910.8	24392.2	25388	32730.7	0	0	0	0	0	0	0	0	0	0	0	0	0	0	0	0
C00601	Phenylacetaldehyde	NA	00360:Phenylalanine metabolism;01100:Metabolic pathways;	121.064	ES+	381	4213152	3.27401e+06	1.8498e+06	3.45121e+06	0	269504	99910.7	475348	0	0	0	0	0	0	0	0	0	0	0	0	775209	97149.7	1.37708e+06	834683	733332	787768	972307	4.55693e+06	3.4415e+06	3.06368e+06	2.42738e+06	0	0	0	0	2.88992e+06	2.30904e+06	4.20827e+06	3.84385e+06	179597	551600	77540.8	579158
C00166	Phenylpyruvate	NA	00360:Phenylalanine metabolism;00400:Phenylalanine, tyrosine and tryptophan biosynthesis;00960:Tropane, piperidine and pyridine alkaloid biosynthesis;01100:Metabolic pathways;01110:Biosynthesis of secondary metabolites;01210:2-Oxocarboxylic acid metabolism;01230:Biosynthesis of amino acids;	144.554	ES+	382	1579932	1.22775e+06	555464	1.2942e+06	0	101064	37466.5	178255	105224	88451	0	74236.4	0	0	0	0	85256.6	0	0	65267.6	252880	36431.1	768919	615221	556691	553389	617030	1708850	1.29056e+06	1.14888e+06	955537	0	0	0	0	1.08372e+06	865891	1.5781e+06	1.44144e+06	67348.9	206850	0	185151
C18021	Pheophorbide a	NA	00860:Porphyrin and chlorophyll metabolism;01110:Biosynthesis of secondary metabolites;	573.851	ES+	383	232614	0	0	0	0	0	0	0	0	0	104273	0	0	0	0	0	0	0	0	101078	146467	132893	81679.2	72178.2	69060.5	60708.8	78580.5	198603	0	0	0	0	0	0	0	0	0	0	79426.4	0	0	0	171387
C05797	Pheophytin a	NA	00860:Porphyrin and chlorophyll metabolism;	291.196	ES+	384	124563	113999	0	75466.1	0	0	0	0	0	0	0	0	0	0	0	0	164362	275984	0	0	132810	0	5.11358e+06	5.05888e+06	6.44285e+06	5.71322e+06	5.62143e+06	199867	86334.2	59205.4	0	0	0	0	0	78093.6	59219.2	68177.6	0	0	0	0	0
C15967	Phoenicoxanthin	A:PR Prenol Lipids;B:PR01 Isoprenoids;C:PR0107 C40 isoprenoids (tetraterpenes);D:Phoenicoxanthin	00906:Carotenoid biosynthesis;	599.41	ES+	385	117580	0	0	128325	0	0	0	0	0	0	0	527188	0	0	0	0	0	0	167582	184956	0	0	47181.4	43167.5	78555.7	74100.5	68528.5	0	127868	150181	309180	0	0	0	0	0	107213	146892	171120	0	0	0	0
C13482	Phosphodimethylethanolamine	NA	00564:Glycerophospholipid metabolism;	86.0962	ES+	386	1.25039e+06	788166	571878	757852	1.316e+06	1843086	1.05768e+06	1411247	170449	171544	378263	429296	0	0	0	0	2.17269e+06	2.33048e+06	588626	368974	7.40873e+06	7.48729e+06	25985.2	34728.5	31780.4	34955.4	24621.9	1.70801e+06	833709	1120406	1.37586e+06	0	0	0	0	1.4309e+06	1558409	1.05812e+06	714782	5.88221e+06	1.17163e+06	4099757	1313660
C17240	p-Hydroxybenzyldesulphoglucosinolate	NA	00966:Glucosinolate biosynthesis;01210:2-Oxocarboxylic acid metabolism;	318.101	ES+	387	0	0	0	0	0	0	0	628897	0	0	0	0	0	0	0	0	0	0	0	0	0	0	136799	51206.5	95064.8	35033.6	114623	0	0	0	0	0	0	0	0	0	0	0	0	0	0	0	0
C02059	Phylloquinone	NA	NA	1467.93	ES+	388	0	0	0	0	0	0	0	0	0	0	0	0	365046	307448	0	0	0	0	0	0	0	0	94916.9	89225.2	86300.6	156102	115927	0	0	0	0	0	0	0	0	0	0	0	0	0	0	0	0
C12144	Phytosphingosine	A:SP Sphingolipids;B:SP01 Sphingoid bases;C:SP0103 4-Hydroxysphinganines (Phytosphingosines);D:4-D-Hydroxysphinganine	00600:Sphingolipid metabolism;01100:Metabolic pathways;	321.724	ES+	389	1625915	1.34593e+06	1.38521e+06	1.4037e+06	1.83982e+06	1.99323e+06	1.69096e+06	1.68732e+06	1.63951e+06	1.46701e+06	345477	1.54446e+06	0	0	0	0	1.99813e+06	1.67284e+06	1.36496e+06	1.41443e+06	1.27174e+06	1.86451e+06	1.40312e+06	5.64046e+06	633332	771312	1.48508e+06	1568766	1.11542e+06	1321504	1.5147e+06	0	0	0	0	1.16863e+06	1.80652e+06	1.34002e+06	1.49663e+06	2.31668e+06	1.87751e+06	2.03398e+06	1.68234e+06
C09826	Pinobanksin	A:Flavonoids;B:Flavonoids;C:Dihyroflavonols;D:Pinobanksin	00941:Flavonoid biosynthesis;	665.169	ES+	390	0	0	0	0	0	0	0	0	458593	514076	0	340732	0	0	0	0	0	873991	363604	561408	0	0	202052	203242	245496	242450	168604	0	0	0	0	0	0	0	0	0	0	0	0	0	0	0	0
C00931	Porphobilinogen	NA	00860:Porphyrin and chlorophyll metabolism;01100:Metabolic pathways;01110:Biosynthesis of secondary metabolites;	222.759	ES+	391	0	0	0	0	0	460892	0	0	0	0	0	0	0	0	0	0	0	0	0	0	207487	203619	116629	96549.2	75057.4	65008.5	100021	0	0	0	0	0	0	0	0	0	0	0	0	0	0	0	0
C03427	Prephytoene diphosphate	A:PR Prenol Lipids;B:PR01 Isoprenoids;C:PR0107 C40 isoprenoids (tetraterpenes);D:Prephytoene diphosphate	00906:Carotenoid biosynthesis;01100:Metabolic pathways;01110:Biosynthesis of secondary metabolites;	761.409	ES+	392	0	0	0	0	0	0	0	0	0	0	0	0	0	0	0	0	0	0	0	0	0	0	406236	508279	703327	698439	373276	0	0	0	0	0	0	0	0	0	0	0	0	0	0	0	0
C03428	Presqualene diphosphate	NA	00100:Steroid biosynthesis;00906:Carotenoid biosynthesis;00909:Sesquiterpenoid and triterpenoid biosynthesis;01100:Metabolic pathways;01110:Biosynthesis of secondary metabolites;	305.157	ES+	393	0	0	0	0	0	0	0	0	0	0	0	0	0	0	0	0	0	0	0	0	0	0	28041.1	27995.9	32111.7	23852.4	41022	0	0	0	0	0	0	0	0	0	0	0	0	0	0	0	740271
C18098	Primary fluorescent chlorophyll catabolite	NA	00860:Porphyrin and chlorophyll metabolism;01110:Biosynthesis of secondary metabolites;	593.276	ES+	394	325659	0	0	0	0	0	0	0	0	0	0	0	0	0	0	0	0	0	0	141510	205053	186050	150441	73309.9	30145.2	17922.3	75565.2	278045	0	0	0	0	0	0	0	0	0	0	111197	0	0	0	0
C00584	Prostaglandin E2	A:FA Fatty acyls;B:FA03 Eicosanoids;C:FA0301 Prostaglandins;D:Prostaglandin E2	00590:Arachidonic acid metabolism;01100:Metabolic pathways;	415.533	ES+	395	1.24243e+06	814450	0	1225220	0	0	0	162177	0	995359	0	0	0	0	0	0	0	165694	0	0	0	0	9.68089e+06	6.83929e+06	7.49908e+06	7.00867e+06	8.22297e+06	0	779726	541490	1.04066e+06	0	0	0	0	1.07191e+06	1.2313e+06	771874	950112	0	0	0	0
C00427	Prostaglandin H2	A:FA Fatty acyls;B:FA03 Eicosanoids;C:FA0301 Prostaglandins;D:Prostaglandin H2	00590:Arachidonic acid metabolism;01100:Metabolic pathways;	415.533	ES+	396	1.24243e+06	814450	0	1225220	0	0	0	162177	0	995359	0	0	0	0	0	0	0	165694	0	0	0	0	9.68089e+06	6.83929e+06	7.49908e+06	7.00867e+06	8.22297e+06	0	779726	541490	1.04066e+06	0	0	0	0	1.07191e+06	1.2313e+06	771874	950112	0	0	0	0
C02880	Protochlorophyllide	NA	00860:Porphyrin and chlorophyll metabolism;01100:Metabolic pathways;01110:Biosynthesis of secondary metabolites;	615.226	ES+	397	0	0	0	0	0	0	0	0	0	0	0	0	811726	813787	0	0	0	0	0	0	0	0	138407	228578	194782	178942	136614	0	0	0	0	0	911608	0	0	0	0	0	0	0	0	0	0
C01079	Protoporphyrinogen IX	NA	00860:Porphyrin and chlorophyll metabolism;01100:Metabolic pathways;01110:Biosynthesis of secondary metabolites;	541.316	ES+	398	0	0	0	0	0	0	0	0	0	0	0	0	0	0	0	0	0	0	0	0	0	0	1.20387e+06	412331	75284	283858	1.46164e+06	0	0	0	0	0	0	0	0	0	0	0	0	855324	0	0	0
C00844	Prunasin	A:Amino acid related compounds;B:Cyanogenic glucosides;C:Cyanogenic glucosides derived from phenylalanine;D:Prunasin	00460:Cyanoamino acid metabolism;01110:Biosynthesis of secondary metabolites;	296.113	ES+	399	0	0	0	0	0	0	0	0	0	0	0	0	0	0	0	0	235784	192390	0	0	0	0	49370.2	44086.6	39835	55469.4	70774.4	0	0	0	0	0	0	0	0	0	0	0	0	0	0	0	0
C00134	Putrescine	A:Peptides;B:Amines;C:Biogenic amines;D:Putrescine	00330:Arginine and proline metabolism;00480:Glutathione metabolism;00960:Tropane, piperidine and pyridine alkaloid biosynthesis;01100:Metabolic pathways;01110:Biosynthesis of secondary metabolites;02010:ABC transporters;	75.8645	ES+	400	338251	209746	117572	129455	149672	65846.7	0	140911	0	0	142915	0	0	0	0	0	149345	84210.3	75644	0	240370	240593	54935.2	44059.6	38129.1	42852.4	50158.4	195047	147199	259875	91325.7	0	0	0	0	0	396248	137096	131384	142821	163150	0	223096
C00250	Pyridoxal	A:Vitamins and Cofactors;B:Vitamins;C:Water-soluble vitamins;D:Pyridoxal (Vitamin B6)	00750:Vitamin B6 metabolism;01100:Metabolic pathways;	150.055	ES+	401	0	0	0	0	0	0	0	0	0	0	0	359942	0	0	0	0	0	421625	0	0	0	0	156802	142328	148903	130480	162358	0	0	0	0	0	0	0	0	0	0	0	0	0	0	0	0
C00534	Pyridoxamine	A:Vitamins and Cofactors;B:Vitamins;C:Water-soluble vitamins;D:Pyridoxamine (Vitamin B6)	00750:Vitamin B6 metabolism;01100:Metabolic pathways;	152.071	ES+	402	0	0	0	0	0	0	0	0	0	0	0	0	0	0	0	0	133206	323485	0	0	0	0	152826	137881	118188	130409	148861	0	0	0	0	0	0	0	0	0	0	0	0	0	0	0	0
C00314	Pyridoxine	A:Vitamins and Cofactors;B:Vitamins;C:Water-soluble vitamins;D:Pyridoxine (Vitamin B6)	00750:Vitamin B6 metabolism;01100:Metabolic pathways;	152.071	ES+	403	0	0	0	0	0	0	0	0	0	0	0	0	503231	502536	0	0	133206	323485	0	0	0	0	113392	93865.8	85517.8	96686.8	116284	0	0	0	0	0	0	0	0	0	0	0	0	0	0	0	0
C00627	Pyridoxine phosphate	NA	00750:Vitamin B6 metabolism;01100:Metabolic pathways;	166.086	ES+	404	3.11874e+06	2.9331e+06	1.54588e+06	2.38047e+06	3143286	5.11835e+06	3.62059e+06	3.77754e+06	1.60108e+06	1.40549e+06	372702	1.73533e+06	0	0	0	7.81352e+06	4.58538e+06	4.74068e+06	1.78258e+06	1.64924e+06	9.46321e+06	9.50805e+06	3.62925e+07	3.22674e+07	3.25775e+07	3.15742e+07	3.9406e+07	4.62779e+06	1.25732e+06	2.95293e+06	2.89253e+06	0	0	0	0	3516148	3640938	3.65019e+06	2627406	6.22336e+06	2.60856e+06	4.70439e+06	2828914
C18064	Pyropheophorbide a	A:Marine biotoxins;B:Others;C:Others;D:Pyropheophorbide a	00860:Porphyrin and chlorophyll metabolism;01110:Biosynthesis of secondary metabolites;	268.139	ES+	405	69664.2	0	0	0	124684	114964	130345	71074.5	0	0	0	0	0	0	0	0	0	0	0	0	109305	109637	1.69854e+06	1.70222e+06	1.23328e+06	1.12391e+06	2.39111e+06	0	0	0	0	0	0	0	0	0	0	0	0	108639	121344	113505	143742
C05623	Quercetin 3-O-glucoside	A:Flavonoids;B:Flavonoids;C:Flavonols;D:Quercetin 3-O-glucoside	00944:Flavone and flavonol biosynthesis;01100:Metabolic pathways;01110:Biosynthesis of secondary metabolites;	465.103	ES+	406	0	0	0	0	0	0	0	0	0	0	0	0	0	0	0	0	0	0	0	0	0	0	91200.5	68443.1	58528.7	33285.8	61868.1	0	0	0	0	0	0	0	0	0	0	0	0	0	0	0	0
C19796	Quercetin 3-O-rhamnoside 7-O-glucoside	NA	00944:Flavone and flavonol biosynthesis;	611.161	ES+	407	218790	152502	0	0	0	0	0	0	228451	176782	0	228404	0	0	0	0	441596	756328	0	248549	0	0	427476	372502	183255	239212	707251	215784	0	145332	147521	0	0	0	0	0	0	0	0	0	0	0	0
C01750	Quercitrin	A:Flavonoids;B:Flavonoids;C:Flavonols;D:Quercitrin	00944:Flavone and flavonol biosynthesis;	449.108	ES+	408	0	0	0	0	0	0	0	0	300932	186806	0	0	0	0	0	0	0	0	0	0	0	0	13438	3067.31	382.408	2870.57	21126.2	0	0	0	0	0	0	0	0	0	0	0	0	0	0	0	0
C03722	Quinolinate	NA	00380:Tryptophan metabolism;00410:beta-Alanine metabolism;00760:Nicotinate and nicotinamide metabolism;01100:Metabolic pathways;	124.04	ES+	409	0	0	0	0	0	145977	105790	71321.8	0	0	0	0	0	0	0	0	0	0	0	0	0	0	5.16304e+06	3.79814e+06	2.90741e+06	2.46467e+06	4.03882e+06	0	0	0	0	0	0	0	0	0	0	0	0	0	73876.7	0	178945
C00492	Raffinose	NA	00052:Galactose metabolism;02010:ABC transporters;	527.159	ES+	410	0	0	0	0	357557	287264	275346	278516	0	0	0	0	0	0	0	0	0	0	0	0	0	0	6.26882e+06	4.98555e+06	3.64499e+06	2.72218e+06	4.55729e+06	0	0	0	0	0	0	0	0	0	0	0	0	0	259572	0	0
C18022	Red chlorophyll catabolite	NA	00860:Porphyrin and chlorophyll metabolism;01110:Biosynthesis of secondary metabolites;	609.271	ES+	411	0	0	0	0	0	0	0	0	0	0	0	0	0	0	0	0	0	0	0	0	0	731929	1.17786e+06	1.20171e+06	1.09743e+06	677201	945654	0	0	0	0	0	0	0	0	0	0	0	0	0	0	0	0
C00255	Riboflavin	A:Vitamins and Cofactors;B:Vitamins;C:Water-soluble vitamins;D:Riboflavin (Vitamin B2)	00740:Riboflavin metabolism;01100:Metabolic pathways;01110:Biosynthesis of secondary metabolites;	309.158	ES+	412	0	0	0	0	0	0	0	0	0	1063942	0	0	0	0	0	0	0	0	0	0	0	0	350739	336416	267755	251742	385187	0	0	0	0	0	0	0	0	0	0	0	0	0	0	0	0
C17242	S-(4-Methylthiobutylthiohydroximoyl)-L-cysteine	NA	00966:Glucosinolate biosynthesis;01110:Biosynthesis of secondary metabolites;01210:2-Oxocarboxylic acid metabolism;	255.065	ES+	413	0	0	0	0	0	0	0	0	0	0	0	0	0	0	0	0	0	0	0	0	1705615	1692475	137914	103097	99381.7	64726.2	116420	0	0	0	0	0	0	0	0	0	0	0	0	0	0	0	0
C17237	S-(Phenylacetothiohydroximoyl)-L-cysteine	NA	00966:Glucosinolate biosynthesis;01110:Biosynthesis of secondary metabolites;01210:2-Oxocarboxylic acid metabolism;	256.082	ES+	414	0	0	0	0	0	0	0	0	0	0	0	0	0	0	0	0	0	0	0	0	0	0	18341.2	22091.5	15521.4	14858.9	14887.1	0	0	0	0	0	0	0	0	0	0	0	0	240860	0	0	0
C00021	S-Adenosyl-L-homocysteine	NA	00270:Cysteine and methionine metabolism;01100:Metabolic pathways;01230:Biosynthesis of amino acids;	341.138	ES+	415	0	0	0	0	0	0	0	0	0	0	0	0	0	0	0	0	0	0	0	0	0	0	418731	417999	302990	391055	497156	0	0	0	0	0	0	0	0	0	0	0	0	0	0	0	0
C01137	S-Adenosylmethioninamine	A:Peptides;B:Amines;C:Biogenic amines;D:S-Adenosylmethioninamine	00270:Cysteine and methionine metabolism;00330:Arginine and proline metabolism;01100:Metabolic pathways;	272.201	ES+	416	44855.6	0	0	34422.2	89293.9	186954	168914	205476	80456.6	224082	0	242439	0	0	0	0	326808	307179	95102.1	295772	144597	147801	23668.9	29811.3	24909.8	17700.5	29294.3	81354.5	26925	91583.7	95926.9	0	0	0	0	0	0	0	99534.6	244845	341983	162996	279869
C01852	Secologanin	A:Terpenoids;B:Monoterpenoids (C10);C:Secoiridoids;D:Secologanin	00901:Indole alkaloid biosynthesis;00902:Monoterpenoid biosynthesis;00950:Isoquinoline alkaloid biosynthesis;01100:Metabolic pathways;01110:Biosynthesis of secondary metabolites;	206.067	ES+	417	0	0	0	0	0	0	0	0	0	0	0	0	0	0	0	0	281502	0	0	0	0	0	104238	98583.9	72592.8	67678.4	95630.1	0	0	0	0	0	0	0	0	0	0	0	0	0	0	0	0
C05382	Sedoheptulose 7-phosphate	NA	00030:Pentose phosphate pathway;00710:Carbon fixation in photosynthetic organisms;01100:Metabolic pathways;01110:Biosynthesis of secondary metabolites;01200:Carbon metabolism;01230:Biosynthesis of amino acids;	219.027	ES+	418	213535	0	0	0	0	0	0	0	0	0	0	0	0	0	0	0	0	0	0	0	0	0	2.57352e+06	2.08927e+06	1.66253e+06	1.74239e+06	2.05275e+06	296126	0	0	0	0	0	0	0	0	290380	290354	230834	0	0	0	0
C00493	Shikimate	NA	00400:Phenylalanine, tyrosine and tryptophan biosynthesis;01100:Metabolic pathways;01110:Biosynthesis of secondary metabolites;01230:Biosynthesis of amino acids;	243.048	ES+	419	179212	116833	152261	123105	116594	0	120198	164143	0	0	0	0	0	0	0	0	0	85742.2	0	0	0	0	79927.3	69941.6	59887.7	60394.4	72410.2	0	78595.5	200404	282978	0	0	0	0	115350	197949	128222	132944	0	0	134183	151351
C00482	Sinapate	A:Phenylpropanoids;B:Monolignols;C:Sinapate derivatives;D:Sinapate	00940:Phenylpropanoid biosynthesis;01100:Metabolic pathways;01110:Biosynthesis of secondary metabolites;	225.783	ES+	420	48413.6	88994.9	0	0	0	0	0	0	128417	138726	0	144335	0	0	0	0	269674	167249	137636	154227	0	0	236759	278706	166578	202331	184750	0	0	0	0	0	0	0	0	0	0	0	0	0	0	0	0
C00933	Sinapine	A:Phenylpropanoids;B:Monolignols;C:Sinapate derivatives;D:Sinapine	00940:Phenylpropanoid biosynthesis;	310.166	ES+	421	0	0	0	0	0	0	0	0	0	118766	0	0	0	0	0	0	0	0	0	0	400521	398585	100766	76783.2	78389.5	99676.2	104285	210865	102005	218671	0	0	0	0	0	0	0	0	0	0	0	0	0
C02887	Sinapoyl malate	A:Phenylpropanoids;B:Monolignols;C:Sinapate derivatives;D:Sinapoyl malate	00940:Phenylpropanoid biosynthesis;	323.075	ES+	422	0	0	0	0	1161617	0	0	0	0	0	0	0	0	0	0	0	0	0	0	0	0	0	358874	362054	371068	314391	298403	0	0	0	0	0	0	0	0	0	0	0	0	0	0	0	0
C04188	S-Methyl-5-thio-D-ribose 1-phosphate	NA	00270:Cysteine and methionine metabolism;01100:Metabolic pathways;	263.017	ES+	423	0	0	0	0	0	0	0	0	0	0	0	0	0	0	0	0	94134.6	518980	0	0	0	0	2.22731e+06	1.61689e+06	1.23442e+06	1.40827e+06	1.59669e+06	0	0	0	0	0	0	0	0	0	0	0	0	0	0	0	0
C04582	S-Methyl-5-thio-D-ribulose 1-phosphate	NA	00270:Cysteine and methionine metabolism;01100:Metabolic pathways;	263.017	ES+	424	0	0	0	0	0	0	0	0	0	0	0	0	0	0	0	0	94134.6	518980	0	0	0	0	2.22731e+06	1.61689e+06	1.23442e+06	1.40827e+06	1.59669e+06	0	0	0	0	0	0	0	0	0	0	0	0	0	0	0	0
C00670	sn-Glycero-3-phosphocholine	NA	00564:Glycerophospholipid metabolism;00565:Ether lipid metabolism;	199.835	ES+	425	0	0	0	0	157330	0	0	0	0	0	0	0	0	0	0	0	161836	201812	0	117438	0	0	537669	764370	644516	457251	560470	0	0	0	0	0	0	0	0	0	0	0	0	0	0	0	0
C01233	sn-Glycero-3-phosphoethanolamine	NA	00564:Glycerophospholipid metabolism;00565:Ether lipid metabolism;	132.102	ES+	426	0	0	0	0	0	0	328252	0	0	0	869902	0	0	0	0	0	0	0	0	2.69034e+06	0	1.80278e+06	6.77481e+06	5.45728e+06	5.82184e+06	5.46676e+06	6.54375e+06	0	0	0	0	0	0	0	0	0	0	0	0	0	0	0	0
C00315	Spermidine	NA	00330:Arginine and proline metabolism;00410:beta-Alanine metabolism;00480:Glutathione metabolism;00940:Phenylpropanoid biosynthesis;01100:Metabolic pathways;02010:ABC transporters;	144.037	ES+	427	423152	152760	238660	337267	0	0	0	0	619387	1.07775e+06	767685	1718266	0	0	0	0	1.93794e+06	2.90381e+06	1.70627e+06	1.18564e+06	0	0	61201.8	68744	54461.7	45879	66777.3	474731	2130213	417815	1.04279e+06	0	0	0	0	384201	705486	381404	680089	111309	0	97204.2	0
C00750	Spermine	NA	00330:Arginine and proline metabolism;00410:beta-Alanine metabolism;00480:Glutathione metabolism;01100:Metabolic pathways;	203.223	ES+	428	0	0	0	0	0	0	0	0	0	0	0	0	0	0	0	0	0	0	0	0	0	0	196533	132105	105522	102003	168874	0	541497	0	0	0	0	0	0	0	0	0	0	0	0	0	0
C00836	Sphinganine	A:SP Sphingolipids;B:SP01 Sphingoid bases;C:SP0102 Sphinganines;D:Sphinganine	00600:Sphingolipid metabolism;01100:Metabolic pathways;	299.534	ES+	429	554347	379072	421692	453731	599662	854185	590461	572386	551904	434843	63276.9	413914	0	0	0	0	827683	140164	351963	423629	1.01153e+06	984475	133599	157734	69656.6	74083.3	119738	604725	303371	387423	116827	0	0	0	0	329850	661031	420180	39608.3	1.08854e+06	769792	836484	614712
C01120	Sphinganine 1-phosphate	A:SP Sphingolipids;B:SP01 Sphingoid bases;C:SP0105 Sphingoid base 1-phosphates;D:Sphinganine 1-phosphate	00600:Sphingolipid metabolism;	298.311	ES+	430	0	0	0	0	0	0	0	0	0	101153	0	0	0	0	0	0	0	0	0	0	388272	263750	222605	167630	179476	137882	169572	0	0	0	0	0	0	0	0	0	0	0	0	0	0	0	0
C00319	Sphingosine	A:SP Sphingolipids;B:SP01 Sphingoid bases;C:SP0101 Sphing-4-enines (Sphingosines);D:Sphing-4-enine	00600:Sphingolipid metabolism;01100:Metabolic pathways;	311.633	ES+	431	1.8969e+06	1.57025e+06	1.61608e+06	1.63766e+06	2.0078e+06	2.32543e+06	1.85303e+06	1.96854e+06	1.91276e+06	1711513	403056	1.80187e+06	0	0	0	0	2.33115e+06	1.85359e+06	1.59245e+06	1.65017e+06	1.60613e+06	2.29493e+06	1.2287e+06	4.68161e+06	558615	670036	1.30423e+06	1830227	1.30132e+06	1.54175e+06	1.76715e+06	0	0	0	0	1.3634e+06	2.1076e+06	1.56335e+06	1.74607e+06	2.7028e+06	2.19043e+06	2.21937e+06	1.96273e+06
C01613	Stachyose	NA	00052:Galactose metabolism;	705.185	ES+	432	0	0	0	333289	0	0	0	0	0	0	0	0	0	0	0	0	0	0	0	452446	0	0	2.12923e+06	1.72675e+06	1.17691e+06	851817	1.43172e+06	0	0	0	0	0	0	0	0	0	0	0	0	0	0	0	0
C00042	Succinate	A:Organic acids;B:Carboxylic acids;C:Dicarboxylic acids;D:Succinate	00020:Citrate cycle (TCA cycle);00190:Oxidative phosphorylation;00250:Alanine, aspartate and glutamate metabolism;00350:Tyrosine metabolism;00360:Phenylalanine metabolism;00620:Pyruvate metabolism;00630:Glyoxylate and dicarboxylate metabolism;00640:Propanoate metabolism;00650:Butanoate metabolism;00760:Nicotinate and nicotinamide metabolism;00920:Sulfur metabolism;01100:Metabolic pathways;01110:B…	411.133	ES+	433	0	0	0	0	0	0	0	0	0	0	0	0	0	0	0	0	0	0	0	0	0	0	31619.3	35426.8	32280.3	9180.43	31887.1	0	0	0	0	0	0	0	0	0	0	0	0	0	0	0	0
C00089	Sucrose	A:Carbohydrates;B:Oligosaccharides;C:Disaccharides;D:Sucrose; Cane sugar	00052:Galactose metabolism;00500:Starch and sucrose metabolism;01100:Metabolic pathways;02010:ABC transporters;	376.014	ES+	434	368514	48047.3	321795	316770	71912.4	97546.6	84977.3	93092.6	587708	345820	26018.8	179149	0	0	0	0	336295	203348	299768	435723	82441	78123.1	5.07658e+06	3.74827e+06	3.22926e+06	3.00786e+06	3.98909e+06	309050	198098	390417	338589	0	0	0	0	178472	474528	460031	664210	103257	82132.1	101915	111769
C02591	Sucrose 6'-phosphate	NA	00500:Starch and sucrose metabolism;01100:Metabolic pathways;	379.1	ES+	435	108015	153040	0	81156.1	0	0	0	0	251027	246375	205704	1.40103e+06	0	0	0	0	365207	1.40973e+06	1.05441e+06	1.29867e+06	0	0	933254	748263	466960	654302	787710	0	0	134851	113373	0	0	0	0	132879	120204	166639	172895	0	0	0	0
C16688	Sucrose 6-phosphate	NA	00500:Starch and sucrose metabolism;	379.1	ES+	436	108015	153040	0	81156.1	0	0	0	0	251027	246375	205704	1.40103e+06	0	0	0	0	365207	1.40973e+06	1.05441e+06	1.29867e+06	0	0	933254	748263	466960	654302	787710	0	0	134851	113373	0	0	0	0	132879	120204	166639	172895	0	0	0	0
C01533	Syringin	A:Phenylpropanoids;B:Monolignols;C:Sinapate derivatives;D:Syringin	00940:Phenylpropanoid biosynthesis;	406.136	ES+	437	0	0	0	0	0	0	0	0	90479.2	90320.6	65493.4	134489	0	0	0	0	0	171649	92712.6	124125	0	0	188980	144776	113143	146123	192778	0	0	0	0	0	0	0	0	0	0	0	0	0	103864	86496.2	0
C19832	Thalianol	NA	NA	1231.1	ES+	438	0	0	0	0	0	0	0	0	0	0	0	0	0	0	0	0	0	0	0	0	0	0	86513.7	98215	119091	136645	124805	0	0	0	0	0	0	0	0	0	0	0	0	0	0	0	0
C07480	Theobromine	A:Alkaloids;B:Others;C:Purine alkaloids;D:Theobromine	00232:Caffeine metabolism;01100:Metabolic pathways;01110:Biosynthesis of secondary metabolites;	219.027	ES+	439	213535	0	0	0	0	0	0	0	0	0	0	0	0	0	0	0	0	0	0	0	0	0	2.47236e+07	1.96863e+07	1.55234e+07	1.64278e+07	1.9542e+07	296126	0	0	0	0	0	0	0	0	290380	290354	230834	0	0	0	0
C09332	THF-L-glutamate	NA	NA	897.312	ES+	440	0	0	0	0	0	0	0	0	0	0	0	0	490539	487638	0	484593	0	0	0	0	0	0	49454.3	53094.4	48256.6	12390.5	51232	0	0	0	0	0	0	0	0	0	0	0	0	0	0	0	0
C00378	Thiamine	NA	NA	2800.65	ES+	441	0	0	0	0	0	0	0	0	0	0	0	0	890910	749135	925811	766498	0	0	0	0	0	0	51510.9	56733.7	54191	77488.7	98001.5	0	0	0	0	425870	0	0	0	0	0	0	0	0	0	0	0
C01962	Thiocysteine	NA	00270:Cysteine and methionine metabolism;	110.009	ES+	442	0	0	18427246	0	0	0	0	0	0	0	11816542	0	0	0	0	0	0	0	0	0	0	0	13386.7	19119.8	20371	7582.09	13436.1	0	0	0	0	0	0	0	0	0	0	0	0	0	0	0	0
C00178	Thymine	NA	NA	381.15	ES+	443	0	0	0	0	0	0	0	0	0	0	0	0	0	0	0	0	0	0	0	0	0	0	198405	167501	242343	261051	234924	0	0	0	0	0	0	0	0	0	0	0	0	0	0	0	0
C20195	Tirucalla-7,24-dien-3beta-ol	NA	NA	1231.1	ES+	444	0	0	0	0	0	0	0	0	0	0	0	0	0	0	0	0	0	0	0	0	0	0	86513.7	98215	119091	136645	124805	0	0	0	0	0	0	0	0	0	0	0	0	0	0	0	0
C20121	trans,trans-Farnesyl phosphate	NA	00900:Terpenoid backbone biosynthesis;	305.17	ES+	445	0	0	0	0	0	0	0	0	0	0	0	0	0	0	0	0	0	415471	0	0	0	0	225782	195266	143013	162526	192013	0	0	0	0	0	0	0	0	0	0	0	0	0	0	0	0
C16443	trans-Zeatin-7-beta-D-glucoside	NA	00908:Zeatin biosynthesis;01110:Biosynthesis of secondary metabolites;	404.155	ES+	446	0	0	0	0	0	0	0	0	0	0	0	0	0	0	0	0	1082493	0	0	0	0	0	91160.2	83031.9	63851.9	74022.4	90216.5	0	0	0	0	0	0	0	0	0	0	0	0	0	0	0	0
C00729	Tropine	A:Alkaloids;B:Alkaloids derived from ornithine;C:Tropane alkaloids;D:Tropine	00960:Tropane, piperidine and pyridine alkaloid biosynthesis;01100:Metabolic pathways;01110:Biosynthesis of secondary metabolites;	142.123	ES+	447	142447	94652.9	0	152266	82124.6	146921	76592.9	0	122871	118061	0	146723	0	0	0	0	434208	528375	168735	193980	0	0	77567.5	71198.3	61196.3	62312.6	75112.7	233365	202306	107949	188560	0	0	0	0	116360	168055	109543	159615	119411	96495.9	0	0
C00783	Tropinone	A:Alkaloids;B:Alkaloids derived from ornithine;C:Tropane alkaloids;D:Tropinone	00960:Tropane, piperidine and pyridine alkaloid biosynthesis;01100:Metabolic pathways;01110:Biosynthesis of secondary metabolites;	140.107	ES+	448	0	0	0	0	0	0	0	0	0	0	0	0	0	0	0	0	0	0	0	0	0	338743	44940.7	35863.3	31812.8	29565.3	39806.7	0	0	0	0	0	0	0	0	0	0	0	0	0	0	0	0
C00398	Tryptamine	A:Alkaloids;B:Alkaloids derived from tryptophan and anthranilic acid;C:Indole alkaloids;D:Tryptamine	00380:Tryptophan metabolism;00901:Indole alkaloid biosynthesis;01100:Metabolic pathways;01110:Biosynthesis of secondary metabolites;	174.075	ES+	449	0	131198	0	0	0	0	0	0	0	0	0	0	0	0	0	0	0	0	0	0	0	0	202945	108483	100019	182205	199420	240829	0	0	0	0	0	0	0	0	0	0	0	250865	214411	0	0
C00483	Tyramine	A:Alkaloids;B:Alkaloids derived from tyrosine;C:Tyramine derivatives;D:Tyramine	00350:Tyrosine metabolism;00950:Isoquinoline alkaloid biosynthesis;01110:Biosynthesis of secondary metabolites;	121.991	ES+	450	2.4694e+06	2.03569e+06	937230	2.0349e+06	396160	1.03309e+06	520463	797175	204684	169544	48814.9	225764	0	0	0	0	773670	866782	238303	221333	2.9288e+06	2.6462e+06	2.62732e+06	2.18717e+06	2.15193e+06	2.12055e+06	2.69308e+06	3.02797e+06	1.87227e+06	1.94027e+06	1.6114e+06	0	0	0	0	1.93082e+06	2.34502e+06	2.63872e+06	2.27483e+06	1.34907e+06	598702	722691	636078
C08614	Violaxanthin	A:Terpenoids;B:Carotenoids and apocarotenoids;C:Carotenoids;D:Violaxanthin	00906:Carotenoid biosynthesis;01100:Metabolic pathways;01110:Biosynthesis of secondary metabolites;	583.415	ES+	451	0	0	0	0	0	0	0	0	0	0	0	441330	0	0	0	0	0	0	0	0	0	0	218158	244066	372054	492397	288864	0	0	514842	449278	0	0	0	0	0	0	0	0	0	0	0	0
C01762	Xanthosine	NA	NA	868.38	ES+	452	0	0	0	0	0	0	0	0	0	0	0	0	0	0	0	0	0	0	0	0	0	0	50617.4	46371.4	37440.3	24939.1	35257	0	0	0	0	0	0	0	0	0	0	0	0	0	0	0	0
C13453	Xanthoxin	NA	00906:Carotenoid biosynthesis;01100:Metabolic pathways;01110:Biosynthesis of secondary metabolites;	251.164	ES+	453	0	0	0	0	0	0	0	0	0	0	0	0	0	0	0	0	0	942976	0	0	0	0	2.98722e+06	2.80026e+06	2.59239e+06	2.22567e+06	2.66694e+06	0	0	0	0	0	0	0	0	0	0	0	0	0	0	0	0
C00371	Zeatin	NA	00908:Zeatin biosynthesis;01100:Metabolic pathways;01110:Biosynthesis of secondary metabolites;04075:Plant hormone signal transduction;	221.894	ES+	454	0	0	0	0	258790	467391	186212	0	0	0	0	0	0	0	0	0	0	0	0	0	0	0	589511	669004	657309	568183	829754	0	0	0	0	0	0	0	0	0	0	0	0	155617	0	0	0
C08590	Zeinoxanthin	NA	NA	3881.13	ES+	455	0	0	0	0	0	0	0	0	0	0	0	0	343540	324860	323773	329278	0	0	0	0	0	0	48724.7	61265.2	92054.2	101307	42368.3	0	0	0	0	353807	335938	364238	344867	0	0	0	0	0	0	0	0
C16165	(5Z,8Z,11Z,14Z,17Z)-Icosapentaenoyl-CoA	A:FA Fatty acyls;B:FA07 Fatty esters;C:FA0705 Fatty acyl CoAs;D:(5Z,8Z,11Z,14Z,17Z)-Icosapentaenoyl-CoA	01040:Biosynthesis of unsaturated fatty acids;01212:Fatty acid metabolism;	527.174	ES+	456	0	0	0	0	0	0	0	0	149607	124415	0	173162	0	0	0	0	0	147120	126281	183671	0	0	0	0	0	0	0	0	0	0	0	0	0	0	0	0	0	0	0	0	0	0	0
C05262	(S)-3-Hydroxydodecanoyl-CoA	A:FA Fatty acyls;B:FA07 Fatty esters;C:FA0705 Fatty acyl CoAs;D:(S)-3-Hydroxydodecanoyl-CoA	00062:Fatty acid elongation;00071:Fatty acid degradation;01100:Metabolic pathways;01212:Fatty acid metabolism;	949.261	ES+	457	0	0	0	0	0	0	0	0	231693	138305	0	201582	0	0	0	0	327922	639656	167088	155477	0	0	0	0	0	0	0	0	0	0	0	0	0	0	0	0	0	0	0	0	0	0	0
C20690	1D-myo-Inositol 1,5-bis(diphosphate) 2,3,4,6-tetrakisphosphate	NA	NA	1645.63	ES+	458	0	0	0	0	0	0	0	0	0	0	0	0	0	0	0	0	0	0	0	0	0	0	0	0	0	0	0	0	0	0	0	0	0	0	0	0	0	0	0	0	0	0	0
C12455	5-Aminopentanal	NA	00960:Tropane, piperidine and pyridine alkaloid biosynthesis;01100:Metabolic pathways;01110:Biosynthesis of secondary metabolites;	88.5834	ES+	459	0	0	0	0	0	0	0	0	0	72695.1	0	0	0	0	0	0	157638	267505	327935	142930	0	0	0	0	0	0	0	0	0	0	0	0	0	0	0	0	0	0	0	0	0	0	0
C10646	C10646	A:Phenylpropanoids;B:Lignans;C:Lignans;D:(+)-Lariciresinol	NA	419.123	ES+	460	0	0	0	0	0	1632952	0	0	0	0	0	0	0	0	0	0	0	0	0	0	0	0	0	0	0	0	0	0	0	0	0	0	0	0	0	0	0	0	0	0	0	0	0
C18167	C18167	A:Phenylpropanoids;B:Lignans;C:Lignans;D:(-)-Secoisolariciresinol	NA	385.161	ES+	461	0	0	0	0	0	0	0	0	0	0	0	0	0	0	0	0	0	0	0	0	0	0	0	0	0	0	0	0	0	0	0	0	0	0	0	0	0	0	0	0	0	0	0
C20454	C20454	A:Phenylpropanoids;B:Lignans;C:Lignans;D:(-)-Lariciresinol	NA	419.123	ES+	462	0	0	0	0	0	1632952	0	0	0	0	0	0	0	0	0	0	0	0	0	0	0	0	0	0	0	0	0	0	0	0	0	0	0	0	0	0	0	0	0	0	0	0	0
C20455	C20455	A:Phenylpropanoids;B:Lignans;C:Lignans;D:(-)-Pinoresinol	NA	341.138	ES+	463	0	0	0	0	0	0	0	0	0	0	0	0	0	0	0	0	0	0	0	0	0	0	0	0	0	0	0	0	0	0	0	0	0	0	0	0	0	0	0	0	0	0	0
C20456	C20456	A:Phenylpropanoids;B:Lignans;C:Lignans;D:(+)-Secoisolariciresinol	NA	385.161	ES+	464	0	0	0	0	0	0	0	0	0	0	0	0	0	0	0	0	0	0	0	0	0	0	0	0	0	0	0	0	0	0	0	0	0	0	0	0	0	0	0	0	0	0	0
C21854	C21854	NA	NA	601.028	ES+	465	438995	414302	217411	365381	0	0	0	0	274688	253261	51171.1	402401	0	0	0	0	346879	749547	346414	334229	0	0	0	0	0	0	0	515910	193460	388122	244075	0	0	0	0	286143	338198	377650	276519	0	0	0	0
C08604	Chrysanthemin	A:Flavonoids;B:Flavonoids;C:Anthocyanidins and anthocyanins;D:Chrysanthemin	00942:Anthocyanin biosynthesis;	449.108	ES+	466	0	0	0	0	0	0	0	0	300932	186806	0	0	0	0	0	0	0	0	0	0	0	0	0	0	0	0	0	0	0	0	0	0	0	0	0	0	0	0	0	0	0	0	0
C01069	Desulfoglucotropeolin	NA	00966:Glucosinolate biosynthesis;01110:Biosynthesis of secondary metabolites;01210:2-Oxocarboxylic acid metabolism;	398.087	ES+	467	0	0	0	0	0	0	0	0	0	0	841997	0	0	0	0	0	0	0	0	0	0	0	0	0	0	0	0	0	0	0	0	0	0	0	0	0	0	0	0	0	0	0	0
C00189	Ethanolamine	A:Peptides;B:Amines;C:Biogenic amines;D:Ethanolamine	00564:Glycerophospholipid metabolism;01100:Metabolic pathways;	130.048	ES+	468	0	0	0	0	0	0	0	0	0	0	0	0	1465898	1488692	1486770	1113115	0	0	0	0	0	1376229	0	0	0	0	0	0	0	0	0	0	0	0	0	390390	0	0	0	0	0	0	0
C00122	Fumarate	NA	00020:Citrate cycle (TCA cycle);00190:Oxidative phosphorylation;00220:Arginine biosynthesis;00250:Alanine, aspartate and glutamate metabolism;00350:Tyrosine metabolism;00360:Phenylalanine metabolism;00620:Pyruvate metabolism;00650:Butanoate metabolism;00760:Nicotinate and nicotinamide metabolism;01100:Metabolic pathways;01110:Biosynthesis of secondary metabolites;01200:Carbon metabolism;	119.015	ES+	469	0	0	0	0	186682	305657	268432	279352	0	0	0	0	0	0	0	0	0	0	0	0	0	0	0	0	0	0	0	0	0	0	0	0	0	0	0	93703.9	0	0	0	599678	256391	238206	287418
G00008	G00008	NA	NA	785.372	ES+	470	0	0	0	0	0	0	0	0	0	0	0	0	0	0	0	0	0	0	0	0	0	0	0	0	0	0	0	0	0	0	0	0	0	0	0	0	0	0	0	0	278433	646283	0
G00009	G00009	NA	NA	785.372	ES+	471	0	0	0	0	0	0	0	0	0	0	0	0	0	0	0	0	0	0	0	0	0	0	0	0	0	0	0	0	0	0	0	0	0	0	0	0	0	0	0	0	278433	646283	0
G00092	G00092	NA	NA	522.444	ES+	472	0	0	0	0	0	0	0	0	0	0	0	0	0	0	0	0	0	0	0	0	0	0	0	0	0	0	0	0	0	0	0	0	0	0	0	0	0	0	0	0	0	0	0
G00148	G00148	NA	NA	650.369	ES+	473	0	0	0	0	0	0	0	0	0	0	0	0	0	0	0	0	0	0	0	0	5009169	5014421	0	0	0	0	0	0	0	0	0	0	0	0	0	0	0	0	0	0	0	0	0
G10597	G10597	NA	NA	568.838	ES+	474	0	0	0	0	0	0	0	0	0	0	0	0	0	0	0	0	1363057	0	0	0	0	0	0	0	0	0	0	0	0	0	0	0	0	0	0	0	0	0	0	0	0	0	0
G10694	G10694	NA	NA	568.838	ES+	475	0	0	0	0	0	0	0	0	0	0	0	0	0	0	0	0	1363057	0	0	0	0	0	0	0	0	0	0	0	0	0	0	0	0	0	0	0	0	0	0	0	0	0	0
G13056	G13056	NA	NA	527.174	ES+	476	0	0	0	0	0	0	0	0	149607	124415	0	173162	0	0	0	0	0	147120	126281	183671	0	0	0	0	0	0	0	0	0	0	0	0	0	0	0	0	0	0	0	0	0	0	0
G13073	G13073	NA	NA	2620.51	ES+	477	0	0	0	0	0	0	0	0	0	0	0	0	0	0	0	109556	0	0	0	0	0	0	0	0	0	0	0	0	0	0	0	0	0	0	0	0	0	0	0	0	0	0	0
C06114	gamma-Glutamyl-beta-aminopropiononitrile	NA	00460:Cyanoamino acid metabolism;	156.113	ES+	478	0	0	0	0	0	0	0	0	0	0	0	0	0	0	0	0	0	874956	0	0	0	0	0	0	0	0	0	0	0	0	0	0	0	0	0	0	0	0	0	0	0	0	0
C20345	Isopentenyl phosphate	NA	00900:Terpenoid backbone biosynthesis;01110:Biosynthesis of secondary metabolites;	123.056	ES+	479	0	0	0	0	0	0	0	0	0	0	0	0	0	0	0	0	0	0	0	0	0	0	0	0	0	0	0	0	0	0	0	0	0	0	0	0	0	0	0	0	0	1.16557e+06	0
C01832	Lauroyl-CoA	A:FA Fatty acyls;B:FA07 Fatty esters;C:FA0705 Fatty acyl CoAs;D:Dodecanoyl-CoA	00062:Fatty acid elongation;00071:Fatty acid degradation;01100:Metabolic pathways;01212:Fatty acid metabolism;	933.266	ES+	480	0	0	0	0	0	0	0	0	619196	439765	0	597849	0	0	0	0	682351	930552	510387	496783	0	0	0	0	0	0	0	0	0	0	0	0	0	0	0	0	0	0	0	0	0	0	0
C00163	Propanoate	A:FA Fatty acyls;B:FA01 Fatty Acids and Conjugates;C:FA0101 Straight chain fatty acids;D:Propanoic acid	00640:Propanoate metabolism;00760:Nicotinate and nicotinamide metabolism;01100:Metabolic pathways;	113	ES+	481	0	0	0	0	521141	0	0	0	0	0	0	0	0	0	0	0	0	0	0	0	0	0	0	0	0	0	0	0	0	0	0	0	0	0	0	0	0	0	0	0	0	0	0
C02090	Trypanothione	NA	00480:Glutathione metabolism;01100:Metabolic pathways;	724.315	ES+	482	0	0	0	0	0	0	0	0	0	0	0	0	0	0	0	0	0	0	0	0	735748	732890	0	0	0	0	0	0	0	0	0	0	0	0	0	0	0	0	0	0	0	0	0
C00086	Urea	NA	00220:Arginine biosynthesis;00230:Purine metabolism;00240:Pyrimidine metabolism;00330:Arginine and proline metabolism;00780:Biotin metabolism;01100:Metabolic pathways;02010:ABC transporters;	61.0396	ES+	483	0	0	0	0	0	0	0	0	0	0	555645	0	0	0	0	0	0	0	0	0	0	0	0	0	0	0	0	0	0	0	0	0	0	0	0	0	0	0	0	0	0	0	0
C12128	(-)-Epiafzelechin	NA	NA	219.28	ES+	484	0	0	0	0	0	0	0	0	0	0	0	0	0	0	0	0	0	0	0	0	0	0	181792	141268	158024	134085	148776	0	0	0	0	0	0	0	0	0	0	0	0	0	0	0	0
C16339	(+)-7-Isojasmonic acid CoA	NA	NA	930.723	ES+	485	0	0	0	0	0	0	0	0	0	0	0	0	0	0	0	0	0	0	0	0	0	0	2.45012e+06	2.20998e+06	1.80688e+06	2.08702e+06	2.84431e+06	0	0	0	0	0	0	0	0	0	0	0	0	0	0	0	0
C19740	(+)-alpha-Barbatene	NA	NA	217.847	ES+	486	0	0	0	0	0	0	0	0	0	0	0	0	0	0	0	0	0	0	0	0	0	0	25404.6	23800.4	19606.9	22939.5	27517.7	0	0	0	0	0	0	0	0	0	0	0	0	0	0	0	0
C19908	(+)-beta-Chamigrene	NA	NA	217.847	ES+	487	0	0	0	0	0	0	0	0	0	0	0	0	0	0	0	0	0	0	0	0	0	0	25404.6	23800.4	19606.9	22939.5	27517.7	0	0	0	0	0	0	0	0	0	0	0	0	0	0	0	0
C00553	(+)-Neomenthol	NA	NA	195.114	ES+	488	0	0	0	0	0	0	0	0	0	0	0	0	0	0	0	0	0	0	0	0	0	0	22736.9	19112.7	11219.1	16677	20371	0	0	0	0	0	0	0	0	0	0	0	0	0	0	0	0
C20724	(+)-Thujopsene	NA	NA	217.847	ES+	489	0	0	0	0	0	0	0	0	0	0	0	0	0	0	0	0	0	0	0	0	0	0	25404.6	23800.4	19606.9	22939.5	27517.7	0	0	0	0	0	0	0	0	0	0	0	0	0	0	0	0
C16252	(22R,23R)-22,23-Dihydroxycampesterol	NA	NA	440.02	ES+	490	0	0	0	0	0	0	0	0	0	0	0	0	0	0	0	0	0	0	0	0	0	0	112434	56987.7	24656.8	57940.1	189349	0	0	0	0	0	0	0	0	0	0	0	0	0	0	0	0
C01126	(2E,6E)-Farnesol	NA	NA	240.201	ES+	491	0	0	0	0	0	0	0	0	0	0	0	0	0	0	0	0	0	0	0	0	0	0	206028	168334	144901	149926	215973	0	0	0	0	0	0	0	0	0	0	0	0	0	0	0	0
C11537	(2R)-3-Sulfolactate	NA	NA	189.006	ES+	492	0	0	0	0	0	0	0	0	0	0	0	0	0	0	0	0	0	0	0	0	0	0	13036.6	10689.7	6391.86	4709.14	7135.57	0	0	0	0	0	0	0	0	0	0	0	0	0	0	0	0
C04405	(2S,3S)-3-Hydroxy-2-methylbutanoyl-CoA	NA	NA	435.094	ES+	493	0	0	0	0	0	0	0	0	0	0	0	0	0	0	0	0	0	0	0	0	0	0	1.01688e+06	702247	605891	350990	281074	0	0	0	0	0	0	0	0	0	0	0	0	0	0	0	0
C14145	(3S)-3-Hydroxyadipyl-CoA	NA	NA	801.764	ES+	494	0	0	0	0	0	0	0	0	0	0	0	0	0	0	0	0	0	0	0	0	0	0	310061	414132	568049	556881	251369	0	0	0	0	0	0	0	0	0	0	0	0	0	0	0	0
C06429	(4Z,7Z,10Z,13Z,16Z,19Z)-Docosahexaenoic acid	NA	NA	293.211	ES+	495	0	0	0	0	0	0	0	0	0	0	0	0	0	0	0	0	0	0	0	0	0	0	305873	275413	259915	274189	338566	0	0	0	0	0	0	0	0	0	0	0	0	0	0	0	0
C06428	(5Z,8Z,11Z,14Z,17Z)-Icosapentaenoic acid	NA	NA	290.559	ES+	496	0	0	0	0	0	0	0	0	0	0	0	0	0	0	0	0	0	0	0	0	0	0	647783	586152	613271	716564	691767	0	0	0	0	0	0	0	0	0	0	0	0	0	0	0	0
C17622	(6E)-8-Oxogeranial	NA	NA	148.217	ES+	497	0	0	0	0	0	0	0	0	0	0	0	0	0	0	0	0	0	0	0	0	0	0	534121	468611	429147	440555	501535	0	0	0	0	0	0	0	0	0	0	0	0	0	0	0	0
C06426	(6Z,9Z,12Z)-Octadecatrienoic acid	A:Fatty acids related compounds;B:Fatty acids;C:Unsaturated fatty acids;D:gamma-Linolenic acid	00591:Linoleic acid metabolism;01040:Biosynthesis of unsaturated fatty acids;01100:Metabolic pathways;	271.888	ES+	498	0	0	0	0	0	0	0	0	0	0	0	0	0	0	0	0	0	0	0	0	0	0	4.3626e+06	3.61345e+06	3.28985e+06	3.42603e+06	4.34781e+06	0	0	0	0	0	0	0	0	0	0	0	0	0	0	0	0
C03242	(8Z,11Z,14Z)-Icosatrienoic acid	NA	NA	323.429	ES+	499	0	0	0	0	0	0	0	0	0	0	0	0	0	0	0	0	0	0	0	0	0	0	2.95394e+06	2.04638e+06	1.06147e+06	756416	2.68693e+06	0	0	0	0	0	0	0	0	0	0	0	0	0	0	0	0
C00712	(9Z)-Octadecenoic acid	NA	NA	296.89	ES+	500	0	0	0	0	0	0	0	0	0	0	0	0	0	0	0	0	0	0	0	0	0	0	237821	260886	157268	168697	254668	0	0	0	0	0	0	0	0	0	0	0	0	0	0	0	0
C06427	(9Z,12Z,15Z)-Octadecatrienoic acid	A:Lipids;B:Fatty acids;C:Unsaturated fatty acids;D:alpha-Linolenic acid (18:3;9,12,15)	00592:alpha-Linolenic acid metabolism;01040:Biosynthesis of unsaturated fatty acids;01100:Metabolic pathways;01110:Biosynthesis of secondary metabolites;	271.888	ES+	501	0	0	0	0	0	0	0	0	0	0	0	0	0	0	0	0	0	0	0	0	0	0	4.3626e+06	3.61345e+06	3.28985e+06	3.42603e+06	4.34781e+06	0	0	0	0	0	0	0	0	0	0	0	0	0	0	0	0
C20700	(E,E)-4,8,12-Trimethyltrideca-1,3,7,11-tetraene	NA	NA	246.355	ES+	502	0	0	0	0	0	0	0	0	0	0	0	0	0	0	0	0	0	0	0	0	0	0	114912	114195	103383	94096.4	106884	0	0	0	0	0	0	0	0	0	0	0	0	0	0	0	0
C20681	(E,E)-Geranyllinalool	NA	NA	303.93	ES+	503	0	0	0	0	0	0	0	0	0	0	0	0	0	0	0	0	0	0	0	0	0	0	26832.6	23707.9	19671	19337.1	30440.4	0	0	0	0	0	0	0	0	0	0	0	0	0	0	0	0
C02693	(Indol-3-yl)acetamide	NA	NA	171.53	ES+	504	0	0	0	0	0	0	0	0	0	0	0	0	0	0	0	0	0	0	0	0	0	0	8824.44	5899.46	5105.9	8845.8	11127.6	0	0	0	0	0	0	0	0	0	0	0	0	0	0	0	0
C14463	(R)-3-Hydroxy-3-methyl-2-oxopentanoate	NA	NA	110.037	ES+	505	0	0	0	0	0	0	0	0	0	0	0	0	0	0	0	0	0	0	0	0	0	0	2166.36	2646.59	2485.29	2396.94	2324.52	0	0	0	0	0	0	0	0	0	0	0	0	0	0	0	0
C04352	(R)-4'-Phosphopantothenoyl-L-cysteine	NA	00770:Pantothenate and CoA biosynthesis;01100:Metabolic pathways;	372.103	ES+	506	0	0	0	0	0	0	0	0	0	0	0	0	0	0	0	0	0	0	0	0	0	0	62949.7	60292.4	29621	34296	39673.6	0	0	0	0	0	0	0	0	0	0	0	0	0	0	0	0
C01143	(R)-5-Diphosphomevalonate	NA	NA	210.017	ES+	507	0	0	0	0	0	0	0	0	0	0	0	0	0	0	0	0	0	0	0	0	0	0	72082.1	62161.1	99888.5	100422	74116.3	0	0	0	0	0	0	0	0	0	0	0	0	0	0	0	0
C01107	(R)-5-Phosphomevalonate	NA	NA	181.368	ES+	508	0	0	0	0	0	0	0	0	0	0	0	0	0	0	0	0	0	0	0	0	0	0	344214	441139	229386	269616	215603	0	0	0	0	0	0	0	0	0	0	0	0	0	0	0	0
C01213	(R)-Methylmalonyl-CoA	NA	NA	869.135	ES+	509	0	0	0	0	0	0	0	0	0	0	0	0	0	0	0	0	0	0	0	0	0	0	501384	702286	1.05328e+06	1.09219e+06	449245	0	0	0	0	0	0	0	0	0	0	0	0	0	0	0	0
C06006	(S)-2-Aceto-2-hydroxybutanoate	NA	00290:Valine, leucine and isoleucine biosynthesis;01100:Metabolic pathways;01110:Biosynthesis of secondary metabolites;01210:2-Oxocarboxylic acid metabolism;01230:Biosynthesis of amino acids;	138.312	ES+	510	0	0	0	0	0	0	0	0	0	0	0	0	0	0	0	0	0	0	0	0	0	0	63656.5	46050.3	39796.9	32830.5	63307.9	0	0	0	0	0	0	0	0	0	0	0	0	0	0	0	0
C06010	(S)-2-Acetolactate	NA	00290:Valine, leucine and isoleucine biosynthesis;00650:Butanoate metabolism;00660:C5-Branched dibasic acid metabolism;01100:Metabolic pathways;01110:Biosynthesis of secondary metabolites;01210:2-Oxocarboxylic acid metabolism;01230:Biosynthesis of amino acids;	119.042	ES+	511	0	0	0	0	0	0	0	0	0	0	0	0	0	0	0	0	0	0	0	0	0	0	61302.5	57170.9	51756.1	45171.2	64030.1	0	0	0	0	0	0	0	0	0	0	0	0	0	0	0	0
C15980	(S)-2-Methylbutanoyl-CoA	NA	NA	427.095	ES+	512	0	0	0	0	0	0	0	0	0	0	0	0	0	0	0	0	0	0	0	0	0	0	509184	417085	226075	293496	551079	0	0	0	0	0	0	0	0	0	0	0	0	0	0	0	0
C00356	(S)-3-Hydroxy-3-methylglutaryl-CoA	NA	NA	801.764	ES+	513	0	0	0	0	0	0	0	0	0	0	0	0	0	0	0	0	0	0	0	0	0	0	310061	414132	568049	556881	251369	0	0	0	0	0	0	0	0	0	0	0	0	0	0	0	0
C01144	(S)-3-Hydroxybutanoyl-CoA	NA	NA	428.084	ES+	514	0	0	0	0	0	0	0	0	0	0	0	0	0	0	0	0	0	0	0	0	0	0	70266.6	62087.2	51621.1	31676.1	83001	0	0	0	0	0	0	0	0	0	0	0	0	0	0	0	0
C06000	(S)-3-Hydroxyisobutyryl-CoA	NA	NA	428.084	ES+	515	0	0	0	0	0	0	0	0	0	0	0	0	0	0	0	0	0	0	0	0	0	0	70266.6	62087.2	51621.1	31676.1	83001	0	0	0	0	0	0	0	0	0	0	0	0	0	0	0	0
C05266	(S)-3-Hydroxyoctanoyl-CoA	NA	NA	915.198	ES+	516	0	0	0	0	0	0	0	0	0	0	0	0	0	0	0	0	0	0	0	0	0	0	606807	378869	262771	330618	432148	0	0	0	0	0	0	0	0	0	0	0	0	0	0	0	0
C02350	(S)-Allantoin	NA	NA	168.057	ES+	517	0	0	0	0	0	0	0	0	0	0	0	0	0	0	0	0	0	0	0	0	0	0	224348	39942.1	31806.5	67731.6	127250	0	0	0	0	0	0	0	0	0	0	0	0	0	0	0	0
C05264	(S)-Hydroxydecanoyl-CoA	NA	NA	910.254	ES+	518	0	0	0	0	0	0	0	0	0	0	0	0	0	0	0	0	0	0	0	0	0	0	254731	137342	49937.9	74044.1	162851	0	0	0	0	0	0	0	0	0	0	0	0	0	0	0	0
C05268	(S)-Hydroxyhexanoyl-CoA	NA	NA	854.191	ES+	519	0	0	0	0	0	0	0	0	0	0	0	0	0	0	0	0	0	0	0	0	0	0	375646	212922	145480	159455	261398	0	0	0	0	0	0	0	0	0	0	0	0	0	0	0	0
C00149	(S)-Malate	A:Organic acids;B:Carboxylic acids;C:Hydroxycarboxylic acids;D:Malate; (S)-2-Hydroxybutanediate	00020:Citrate cycle (TCA cycle);00620:Pyruvate metabolism;00630:Glyoxylate and dicarboxylate metabolism;00710:Carbon fixation in photosynthetic organisms;01100:Metabolic pathways;01110:Biosynthesis of secondary metabolites;01200:Carbon metabolism;	164.998	ES+	520	0	0	0	0	0	0	0	0	0	0	0	0	0	0	0	0	0	0	0	0	0	0	89104	97566.9	104636	78593	100007	0	0	0	0	0	0	0	0	0	0	0	0	0	0	0	0
C06002	(S)-Methylmalonate semialdehyde	NA	00280:Valine, leucine and isoleucine degradation;00640:Propanoate metabolism;01100:Metabolic pathways;	103.039	ES+	521	0	0	0	0	0	0	0	0	0	0	0	0	0	0	0	0	0	0	0	0	0	0	1950.1	1375.63	1051.04	1195.03	2220.57	0	0	0	0	0	0	0	0	0	0	0	0	0	0	0	0
C02091	(S)-Ureidoglycine	NA	NA	134.056	ES+	522	0	0	0	0	0	0	0	0	0	0	0	0	0	0	0	0	0	0	0	0	0	0	23496.6	2240.13	0	12336	15395.2	0	0	0	0	0	0	0	0	0	0	0	0	0	0	0	0
C00603	(S)-Ureidoglycolate	NA	NA	136.043	ES+	523	0	0	0	0	0	0	0	0	0	0	0	0	0	0	0	0	0	0	0	0	0	0	9522.51	8001.53	7580.99	2294.07	4857.04	0	0	0	0	0	0	0	0	0	0	0	0	0	0	0	0
C01302	1-(2-Carboxyphenylamino)-1-deoxy-D-ribulose 5-phosphate	NA	NA	219.885	ES+	524	0	0	0	0	0	0	0	0	0	0	0	0	0	0	0	0	0	0	0	0	0	0	118651	104525	54076.6	15505.5	70852.7	0	0	0	0	0	0	0	0	0	0	0	0	0	0	0	0
C04751	1-(5-Phospho-D-ribosyl)-5-amino-4-imidazolecarboxylate	NA	NA	297.57	ES+	525	0	0	0	0	0	0	0	0	0	0	0	0	0	0	0	0	0	0	0	0	0	0	55535.7	65100	49170.1	40808.1	54884	0	0	0	0	0	0	0	0	0	0	0	0	0	0	0	0
C02739	1-(5-Phospho-D-ribosyl)-ATP	NA	NA	715.351	ES+	526	0	0	0	0	0	0	0	0	0	0	0	0	0	0	0	0	0	0	0	0	0	0	75828.5	111546	161421	186641	80330.7	0	0	0	0	0	0	0	0	0	0	0	0	0	0	0	0
C04823	1-(5'-Phosphoribosyl)-5-amino-4-(N-succinocarboxamide)-imidazole	NA	NA	437.07	ES+	527	0	0	0	0	0	0	0	0	0	0	0	0	0	0	0	0	0	0	0	0	0	0	144169	184160	109875	144907	115122	0	0	0	0	0	0	0	0	0	0	0	0	0	0	0	0
C15606	1,2-Dihydroxy-5-(methylthio)pent-1-en-3-one	NA	NA	148.243	ES+	528	0	0	0	0	0	0	0	0	0	0	0	0	0	0	0	0	0	0	0	0	0	0	18929.2	19027.4	23417.7	24460.2	15792.1	0	0	0	0	0	0	0	0	0	0	0	0	0	0	0	0
C00986	1,3-Diaminopropane	NA	NA	133.05	ES+	529	0	0	0	0	0	0	0	0	0	0	0	0	0	0	0	0	0	0	0	0	0	0	179567	165657	153339	156695	192225	0	0	0	0	0	0	0	0	0	0	0	0	0	0	0	0
C15547	1,4-Dihydroxy-2-naphthoyl-CoA	NA	NA	906.651	ES+	530	0	0	0	0	0	0	0	0	0	0	0	0	0	0	0	0	0	0	0	0	0	0	316138	384572	584304	613402	255874	0	0	0	0	0	0	0	0	0	0	0	0	0	0	0	0
C16356	1,7-Dimethyluric acid	A:Alkaloids;B:Others;C:Purine alkaloids;D:1,7-Dimethyluric acid	00232:Caffeine metabolism;01100:Metabolic pathways;01110:Biosynthesis of secondary metabolites;	179.048	ES+	531	0	0	0	0	0	0	0	0	0	0	0	0	0	0	0	0	0	0	0	0	0	0	126341	109740	89486.2	168678	133813	0	0	0	0	0	0	0	0	0	0	0	0	0	0	0	0
C05108	14-Demethyllanosterol	NA	NA	427.035	ES+	532	0	0	0	0	0	0	0	0	0	0	0	0	0	0	0	0	0	0	0	0	0	0	170051	228753	224594	264454	238565	0	0	0	0	0	0	0	0	0	0	0	0	0	0	0	0
C19765	15,9'-dicis-Phytofluene	NA	NA	577.483	ES+	533	0	0	0	0	0	0	0	0	0	0	0	0	0	0	0	0	0	0	0	0	0	0	439352	1.24758e+06	2.03426e+06	2.6385e+06	954872	0	0	0	0	0	0	0	0	0	0	0	0	0	0	0	0
C05421	15-cis-Phytoene	NA	NA	391.995	ES+	534	0	0	0	0	0	0	0	0	0	0	0	0	0	0	0	0	0	0	0	0	0	0	321796	400228	540369	548705	272359	0	0	0	0	0	0	0	0	0	0	0	0	0	0	0	0
C18217	16-Feruloyloxypalmitate	NA	NA	379.659	ES+	535	0	0	0	0	0	0	0	0	0	0	0	0	0	0	0	0	0	0	0	0	0	0	1.45571e+06	1.1796e+06	1.2763e+06	1.33674e+06	1.39437e+06	0	0	0	0	0	0	0	0	0	0	0	0	0	0	0	0
C18218	16-Hydroxypalmitate	NA	NA	295.362	ES+	536	0	0	0	0	0	0	0	0	0	0	0	0	0	0	0	0	0	0	0	0	0	0	332181	436697	454866	362011	289992	0	0	0	0	0	0	0	0	0	0	0	0	0	0	0	0
C19616	18-Hydroxyoleate	NA	NA	305.029	ES+	537	0	0	0	0	0	0	0	0	0	0	0	0	0	0	0	0	0	0	0	0	0	0	668452	924386	729660	478366	633995	0	0	0	0	0	0	0	0	0	0	0	0	0	0	0	0
C11174	1-Diphosinositol pentakisphosphate	NA	NA	686.83	ES+	538	0	0	0	0	0	0	0	0	0	0	0	0	0	0	0	0	0	0	0	0	0	0	627224	861144	1.17914e+06	1.12861e+06	565551	0	0	0	0	0	0	0	0	0	0	0	0	0	0	0	0
C01284	1D-myo-Inositol 1,3,4,5,6-pentakisphosphate	NA	NA	436.43	ES+	539	0	0	0	0	0	0	0	0	0	0	0	0	0	0	0	0	0	0	0	0	0	0	33417.1	53846.6	44963.8	53925.1	32082.1	0	0	0	0	0	0	0	0	0	0	0	0	0	0	0	0
C01272	1D-myo-Inositol 1,3,4,5-tetrakisphosphate	NA	NA	558.894	ES+	540	0	0	0	0	0	0	0	0	0	0	0	0	0	0	0	0	0	0	0	0	0	0	17868.2	26920.4	34484.2	39626.7	20309.9	0	0	0	0	0	0	0	0	0	0	0	0	0	0	0	0
C04477	1D-myo-Inositol 1,3,4,6-tetrakisphosphate	NA	NA	558.894	ES+	541	0	0	0	0	0	0	0	0	0	0	0	0	0	0	0	0	0	0	0	0	0	0	17868.2	26920.4	34484.2	39626.7	20309.9	0	0	0	0	0	0	0	0	0	0	0	0	0	0	0	0
C01243	1D-myo-Inositol 1,3,4-trisphosphate	NA	NA	438.98	ES+	542	0	0	0	0	0	0	0	0	0	0	0	0	0	0	0	0	0	0	0	0	0	0	591755	530085	682401	356213	175014	0	0	0	0	0	0	0	0	0	0	0	0	0	0	0	0
C11555	1D-myo-Inositol 1,4,5,6-tetrakisphosphate	NA	NA	558.894	ES+	543	0	0	0	0	0	0	0	0	0	0	0	0	0	0	0	0	0	0	0	0	0	0	17868.2	26920.4	34484.2	39626.7	20309.9	0	0	0	0	0	0	0	0	0	0	0	0	0	0	0	0
C04520	1D-myo-Inositol 3,4,5,6-tetrakisphosphate	NA	NA	558.894	ES+	544	0	0	0	0	0	0	0	0	0	0	0	0	0	0	0	0	0	0	0	0	0	0	17868.2	26920.4	34484.2	39626.7	20309.9	0	0	0	0	0	0	0	0	0	0	0	0	0	0	0	0
C04006	1D-myo-Inositol 3-phosphate	NA	00562:Inositol phosphate metabolism;01100:Metabolic pathways;04070:Phosphatidylinositol signaling system;	216.732	ES+	545	0	0	0	0	0	0	0	0	0	0	0	0	0	0	0	0	0	0	0	0	0	0	468406	380187	275979	297400	331561	0	0	0	0	0	0	0	0	0	0	0	0	0	0	0	0
C11811	1-Hydroxy-2-methyl-2-butenyl 4-diphosphate	NA	NA	232.5	ES+	546	0	0	0	0	0	0	0	0	0	0	0	0	0	0	0	0	0	0	0	0	0	0	78274.2	75422.8	82270.3	86081	84561.1	0	0	0	0	0	0	0	0	0	0	0	0	0	0	0	0
C16359	1-Methyluric acid	NA	NA	176.64	ES+	547	0	0	0	0	0	0	0	0	0	0	0	0	0	0	0	0	0	0	0	0	0	0	3.49879e+06	2.68277e+06	3.69205e+06	2.95359e+06	2.73723e+06	0	0	0	0	0	0	0	0	0	0	0	0	0	0	0	0
C16358	1-Methylxanthine	NA	NA	186.376	ES+	548	0	0	0	0	0	0	0	0	0	0	0	0	0	0	0	0	0	0	0	0	0	0	58469.1	48974.1	42640.2	42310.6	48491.9	0	0	0	0	0	0	0	0	0	0	0	0	0	0	0	0
C17210	2-(2'-Methylthio)ethylmalic acid	NA	00966:Glucosinolate biosynthesis;01110:Biosynthesis of secondary metabolites;01210:2-Oxocarboxylic acid metabolism;	194.647	ES+	549	0	0	0	0	0	0	0	0	0	0	0	0	0	0	0	0	0	0	0	0	0	0	26516.7	23318.2	25134.5	27150.7	21435.8	0	0	0	0	0	0	0	0	0	0	0	0	0	0	0	0
C17214	2-(3'-Methylthio)propylmalic acid	NA	NA	211.057	ES+	550	0	0	0	0	0	0	0	0	0	0	0	0	0	0	0	0	0	0	0	0	0	0	1.06985e+07	8.88431e+06	7.354e+06	8.24463e+06	9.84677e+06	0	0	0	0	0	0	0	0	0	0	0	0	0	0	0	0
C17222	2-(5'-Methylthio)pentylmalic acid	NA	00966:Glucosinolate biosynthesis;01210:2-Oxocarboxylic acid metabolism;	269.414	ES+	551	0	0	0	0	0	0	0	0	0	0	0	0	0	0	0	0	0	0	0	0	0	0	622237	814832	385399	591104	364234	0	0	0	0	0	0	0	0	0	0	0	0	0	0	0	0
C17226	2-(6'-Methylthio)hexylmalic acid	NA	NA	277.6	ES+	552	0	0	0	0	0	0	0	0	0	0	0	0	0	0	0	0	0	0	0	0	0	0	25975	34326.6	25358.7	24239.7	24498.4	0	0	0	0	0	0	0	0	0	0	0	0	0	0	0	0
C17230	2-(7'-Methylthio)heptylmalic acid	NA	NA	307.941	ES+	553	0	0	0	0	0	0	0	0	0	0	0	0	0	0	0	0	0	0	0	0	0	0	74909.7	73206.9	41599	82469.2	102371	0	0	0	0	0	0	0	0	0	0	0	0	0	0	0	0
C05125	2-(alpha-Hydroxyethyl)thiamine diphosphate	NA	NA	538.066	ES+	554	0	0	0	0	0	0	0	0	0	0	0	0	0	0	0	0	0	0	0	0	0	0	6868.4	8929.71	23161.3	24437.2	11187.6	0	0	0	0	0	0	0	0	0	0	0	0	0	0	0	0
C15650	2,3-Diketo-5-methylthiopentyl-1-phosphate	NA	NA	216.983	ES+	555	0	0	0	0	0	0	0	0	0	0	0	0	0	0	0	0	0	0	0	0	0	0	86235	91715.8	74922.2	45722.5	58512.1	0	0	0	0	0	0	0	0	0	0	0	0	0	0	0	0
C15883	2,3-Dimethyl-5-phytylquinol	NA	NA	383.656	ES+	556	0	0	0	0	0	0	0	0	0	0	0	0	0	0	0	0	0	0	0	0	0	0	107129	92614	74069.7	91273.1	112745	0	0	0	0	0	0	0	0	0	0	0	0	0	0	0	0
C01304	2,5-Diamino-6-(5-phospho-D-ribosylamino)pyrimidin-4(3H)-one	NA	NA	305.925	ES+	557	0	0	0	0	0	0	0	0	0	0	0	0	0	0	0	0	0	0	0	0	0	0	163505	140332	118418	152227	190468	0	0	0	0	0	0	0	0	0	0	0	0	0	0	0	0
C15797	22alpha-Hydroxy-5alpha-campestan-3-one	NA	NA	383.656	ES+	558	0	0	0	0	0	0	0	0	0	0	0	0	0	0	0	0	0	0	0	0	0	0	107129	92614	74069.7	91273.1	112745	0	0	0	0	0	0	0	0	0	0	0	0	0	0	0	0
C15796	22alpha-Hydroxy-campest-4-en-3-one	NA	NA	402.236	ES+	559	0	0	0	0	0	0	0	0	0	0	0	0	0	0	0	0	0	0	0	0	0	0	625695	495713	499218	833658	603314	0	0	0	0	0	0	0	0	0	0	0	0	0	0	0	0
C15795	22alpha-Hydroxy-campesterol	NA	NA	383.656	ES+	560	0	0	0	0	0	0	0	0	0	0	0	0	0	0	0	0	0	0	0	0	0	0	107129	92614	74069.7	91273.1	112745	0	0	0	0	0	0	0	0	0	0	0	0	0	0	0	0
C19623	22-Hydroxydocosanoate	NA	NA	342.466	ES+	561	0	0	0	0	0	0	0	0	0	0	0	0	0	0	0	0	0	0	0	0	0	0	327329	301326	216316	238396	409998	0	0	0	0	0	0	0	0	0	0	0	0	0	0	0	0
C21106	24-epi-Campesterol	NA	NA	454.031	ES+	562	0	0	0	0	0	0	0	0	0	0	0	0	0	0	0	0	0	0	0	0	0	0	164808	99689.3	100098	127648	220869	0	0	0	0	0	0	0	0	0	0	0	0	0	0	0	0
C15781	24-Methylenecholesterol	NA	NA	452.015	ES+	563	0	0	0	0	0	0	0	0	0	0	0	0	0	0	0	0	0	0	0	0	0	0	3.28e+06	2.44549e+06	2.12164e+06	3.76436e+06	2.95938e+06	0	0	0	0	0	0	0	0	0	0	0	0	0	0	0	0
C11522	24-Methylenelophenol	NA	NA	427.035	ES+	564	0	0	0	0	0	0	0	0	0	0	0	0	0	0	0	0	0	0	0	0	0	0	170051	228753	224594	264454	238565	0	0	0	0	0	0	0	0	0	0	0	0	0	0	0	0
C11434	2-C-Methyl-D-erythritol 4-phosphate	NA	00900:Terpenoid backbone biosynthesis;01100:Metabolic pathways;01110:Biosynthesis of secondary metabolites;	164.2	ES+	565	0	0	0	0	0	0	0	0	0	0	0	0	0	0	0	0	0	0	0	0	0	0	116624	106652	86025.8	79415.7	103367	0	0	0	0	0	0	0	0	0	0	0	0	0	0	0	0
C04691	2-Dehydro-3-deoxy-D-arabino-heptonate 7-phosphate	NA	NA	259.835	ES+	566	0	0	0	0	0	0	0	0	0	0	0	0	0	0	0	0	0	0	0	0	0	0	585283	555047	356276	426142	409723	0	0	0	0	0	0	0	0	0	0	0	0	0	0	0	0
C00966	2-Dehydropantoate	NA	NA	110.037	ES+	567	0	0	0	0	0	0	0	0	0	0	0	0	0	0	0	0	0	0	0	0	0	0	2166.36	2646.59	2485.29	2396.94	2324.52	0	0	0	0	0	0	0	0	0	0	0	0	0	0	0	0
C11038	2'-Deoxy-5-hydroxymethylcytidine-5'-diphosphate	NA	NA	391.026	ES+	568	0	0	0	0	0	0	0	0	0	0	0	0	0	0	0	0	0	0	0	0	0	0	121758	112759	129078	107785	103277	0	0	0	0	0	0	0	0	0	0	0	0	0	0	0	0
C11039	2'-Deoxy-5-hydroxymethylcytidine-5'-triphosphate	NA	NA	414.046	ES+	569	0	0	0	0	0	0	0	0	0	0	0	0	0	0	0	0	0	0	0	0	0	0	59598.9	70256.6	84829.2	52950.2	59345.1	0	0	0	0	0	0	0	0	0	0	0	0	0	0	0	0
C06196	2'-Deoxyinosine 5'-phosphate	NA	NA	271.428	ES+	570	0	0	0	0	0	0	0	0	0	0	0	0	0	0	0	0	0	0	0	0	0	0	760164	640859	547445	468154	609209	0	0	0	0	0	0	0	0	0	0	0	0	0	0	0	0
C02630	2-Hydroxyglutarate	NA	00650:Butanoate metabolism;00660:C5-Branched dibasic acid metabolism;	131.038	ES+	571	0	0	0	0	0	0	0	0	0	0	0	0	0	0	0	0	0	0	0	0	0	0	22573.2	20092.3	16912.6	15453.8	23092.8	0	0	0	0	0	0	0	0	0	0	0	0	0	0	0	0
C15978	2-Methyl-1-hydroxybutyl-ThPP	NA	NA	495.096	ES+	572	0	0	0	0	0	0	0	0	0	0	0	0	0	0	0	0	0	0	0	0	0	0	151729	123362	194050	101770	103478	0	0	0	0	0	0	0	0	0	0	0	0	0	0	0	0
C15976	2-Methyl-1-hydroxypropyl-ThPP	NA	NA	523.589	ES+	573	0	0	0	0	0	0	0	0	0	0	0	0	0	0	0	0	0	0	0	0	0	0	320616	353160	497522	424262	266477	0	0	0	0	0	0	0	0	0	0	0	0	0	0	0	0
C15882	2-Methyl-6-phytylquinol	NA	NA	402.393	ES+	574	0	0	0	0	0	0	0	0	0	0	0	0	0	0	0	0	0	0	0	0	0	0	58168.5	34953.3	21601.2	25797.4	44703.3	0	0	0	0	0	0	0	0	0	0	0	0	0	0	0	0
C17570	2-Methyl-6-solanyl-1,4-benzoquinol	NA	NA	798.581	ES+	575	0	0	0	0	0	0	0	0	0	0	0	0	0	0	0	0	0	0	0	0	0	0	138132	192036	275550	271753	110878	0	0	0	0	0	0	0	0	0	0	0	0	0	0	0	0
C03344	2-Methylacetoacetyl-CoA	NA	NA	888.145	ES+	576	0	0	0	0	0	0	0	0	0	0	0	0	0	0	0	0	0	0	0	0	0	0	106490	148935	264657	253038	106152	0	0	0	0	0	0	0	0	0	0	0	0	0	0	0	0
C03345	2-Methylbut-2-enoyl-CoA	NA	NA	284.059	ES+	577	0	0	0	0	0	0	0	0	0	0	0	0	0	0	0	0	0	0	0	0	0	0	29282.5	759.617	1020.13	14114.4	11255.3	0	0	0	0	0	0	0	0	0	0	0	0	0	0	0	0
C02226	2-Methylmaleate	NA	00290:Valine, leucine and isoleucine biosynthesis;00660:C5-Branched dibasic acid metabolism;01100:Metabolic pathways;01210:2-Oxocarboxylic acid metabolism;	142.811	ES+	578	0	0	0	0	0	0	0	0	0	0	0	0	0	0	0	0	0	0	0	0	0	0	55154.3	41071	33584.5	37190.9	43887	0	0	0	0	0	0	0	0	0	0	0	0	0	0	0	0
C03460	2-Methylprop-2-enoyl-CoA	NA	NA	419.08	ES+	579	0	0	0	0	0	0	0	0	0	0	0	0	0	0	0	0	0	0	0	0	0	0	23867.4	11334.8	42556.8	21269	17866.9	0	0	0	0	0	0	0	0	0	0	0	0	0	0	0	0
C06054	2-Oxo-3-hydroxy-4-phosphobutanoate	NA	NA	168.989	ES+	580	0	0	0	0	0	0	0	0	0	0	0	0	0	0	0	0	0	0	0	0	0	0	92176.2	58335.1	38005.9	31944.9	49883.3	0	0	0	0	0	0	0	0	0	0	0	0	0	0	0	0
C17211	2-Oxo-5-methylthiopentanoic acid	NA	NA	148.243	ES+	581	0	0	0	0	0	0	0	0	0	0	0	0	0	0	0	0	0	0	0	0	0	0	18929.2	19027.4	23417.7	24460.2	15792.1	0	0	0	0	0	0	0	0	0	0	0	0	0	0	0	0
C17216	2-Oxo-6-methylthiohexanoic acid	NA	NA	179.055	ES+	582	0	0	0	0	0	0	0	0	0	0	0	0	0	0	0	0	0	0	0	0	0	0	59165.5	51190.3	34761.1	91892	64802.3	0	0	0	0	0	0	0	0	0	0	0	0	0	0	0	0
C17220	2-Oxo-7-methylthioheptanoic acid	NA	NA	192.574	ES+	583	0	0	0	0	0	0	0	0	0	0	0	0	0	0	0	0	0	0	0	0	0	0	174924	136466	103033	143775	134055	0	0	0	0	0	0	0	0	0	0	0	0	0	0	0	0
C17224	2-Oxo-8-methylthiooctanoic acid	NA	NA	216.746	ES+	584	0	0	0	0	0	0	0	0	0	0	0	0	0	0	0	0	0	0	0	0	0	0	198721	171089	228894	109892	170014	0	0	0	0	0	0	0	0	0	0	0	0	0	0	0	0
C17228	2-Oxo-9-methylthiononanoic acid	NA	NA	265.095	ES+	585	0	0	0	0	0	0	0	0	0	0	0	0	0	0	0	0	0	0	0	0	0	0	12130.8	15313.5	17545	16330.7	14390	0	0	0	0	0	0	0	0	0	0	0	0	0	0	0	0
C00322	2-Oxoadipate	A:Organic acids;B:Carboxylic acids;C:2-Oxocarboxylic acids;D:2-Oxoadipate	00300:Lysine biosynthesis;00310:Lysine degradation;00380:Tryptophan metabolism;01100:Metabolic pathways;01210:2-Oxocarboxylic acid metabolism;01230:Biosynthesis of amino acids;	141.9	ES+	586	0	0	0	0	0	0	0	0	0	0	0	0	0	0	0	0	0	0	0	0	0	0	69559.2	64074.6	58040.8	55113.5	68789.4	0	0	0	0	0	0	0	0	0	0	0	0	0	0	0	0
C00109	2-Oxobutanoate	A:FA Fatty acyls;B:FA01 Fatty Acids and Conjugates;C:FA0106 Oxo fatty acids;D:2-Oxobutanoic acid	00260:Glycine, serine and threonine metabolism;00270:Cysteine and methionine metabolism;00290:Valine, leucine and isoleucine biosynthesis;00640:Propanoate metabolism;00660:C5-Branched dibasic acid metabolism;01100:Metabolic pathways;01110:Biosynthesis of secondary metabolites;01210:2-Oxocarboxylic acid metabolism;01230:Biosynthesis of amino acids;	103.039	ES+	587	0	0	0	0	0	0	0	0	0	0	0	0	0	0	0	0	0	0	0	0	0	0	1950.1	1375.63	1051.04	1195.03	2220.57	0	0	0	0	0	0	0	0	0	0	0	0	0	0	0	0
C00940	2-Oxoglutaramate	NA	NA	138.032	ES+	588	0	0	0	0	0	0	0	0	0	0	0	0	0	0	0	0	0	0	0	0	0	0	217392	234725	234781	162778	162371	0	0	0	0	0	0	0	0	0	0	0	0	0	0	0	0
C02362	2-Oxosuccinamate	NA	NA	151.508	ES+	589	0	0	0	0	0	0	0	0	0	0	0	0	0	0	0	0	0	0	0	0	0	0	371490	220680	249344	239042	258021	0	0	0	0	0	0	0	0	0	0	0	0	0	0	0	0
C13309	2-Phytyl-1,4-naphthoquinone	NA	NA	385.172	ES+	590	0	0	0	0	0	0	0	0	0	0	0	0	0	0	0	0	0	0	0	0	0	0	4.49652e+06	5.32943e+06	3.9153e+06	5.48515e+06	4.70046e+06	0	0	0	0	0	0	0	0	0	0	0	0	0	0	0	0
C03160	2-Succinylbenzoyl-CoA	NA	NA	928.565	ES+	591	0	0	0	0	0	0	0	0	0	0	0	0	0	0	0	0	0	0	0	0	0	0	1.12026e+06	1.36267e+06	2.04236e+06	2.08064e+06	889041	0	0	0	0	0	0	0	0	0	0	0	0	0	0	0	0
C03461	2-trans,6-trans-Farnesal	NA	NA	222.411	ES+	592	0	0	0	0	0	0	0	0	0	0	0	0	0	0	0	0	0	0	0	0	0	0	48851.4	53693.2	33732.7	37656	60478.5	0	0	0	0	0	0	0	0	0	0	0	0	0	0	0	0
C03221	2-trans-Dodecenoyl-CoA	NA	NA	970.257	ES+	593	0	0	0	0	0	0	0	0	0	0	0	0	0	0	0	0	0	0	0	0	0	0	479048	319704	222041	265348	355425	0	0	0	0	0	0	0	0	0	0	0	0	0	0	0	0
C17212	3-(2'-Methylthio)ethylmalic acid	NA	00966:Glucosinolate biosynthesis;01110:Biosynthesis of secondary metabolites;01210:2-Oxocarboxylic acid metabolism;	194.647	ES+	594	0	0	0	0	0	0	0	0	0	0	0	0	0	0	0	0	0	0	0	0	0	0	26516.7	23318.2	25134.5	27150.7	21435.8	0	0	0	0	0	0	0	0	0	0	0	0	0	0	0	0
C17215	3-(3'-Methylthio)propylmalic acid	NA	NA	211.057	ES+	595	0	0	0	0	0	0	0	0	0	0	0	0	0	0	0	0	0	0	0	0	0	0	1.06985e+07	8.88431e+06	7.354e+06	8.24463e+06	9.84677e+06	0	0	0	0	0	0	0	0	0	0	0	0	0	0	0	0
C17223	3-(5'-Methylthio)pentylmalic acid	NA	00966:Glucosinolate biosynthesis;01210:2-Oxocarboxylic acid metabolism;	269.414	ES+	596	0	0	0	0	0	0	0	0	0	0	0	0	0	0	0	0	0	0	0	0	0	0	622237	814832	385399	591104	364234	0	0	0	0	0	0	0	0	0	0	0	0	0	0	0	0
C17227	3-(6'-Methylthio)hexylmalic acid	NA	NA	277.6	ES+	597	0	0	0	0	0	0	0	0	0	0	0	0	0	0	0	0	0	0	0	0	0	0	25975	34326.6	25358.7	24239.7	24498.4	0	0	0	0	0	0	0	0	0	0	0	0	0	0	0	0
C17231	3-(7'-Methylthio)heptylmalic acid	NA	NA	307.941	ES+	598	0	0	0	0	0	0	0	0	0	0	0	0	0	0	0	0	0	0	0	0	0	0	74909.7	73206.9	41599	82469.2	102371	0	0	0	0	0	0	0	0	0	0	0	0	0	0	0	0
C01267	3-(Imidazol-4-yl)-2-oxopropyl phosphate	NA	NA	137.071	ES+	599	0	0	0	0	0	0	0	0	0	0	0	0	0	0	0	0	0	0	0	0	0	0	5168.64	4434.79	5041.94	2330.87	4556.44	0	0	0	0	0	0	0	0	0	0	0	0	0	0	0	0
C05577	3,4-Dihydroxymandelaldehyde	NA	NA	156.05	ES+	600	0	0	0	0	0	0	0	0	0	0	0	0	0	0	0	0	0	0	0	0	0	0	93500.8	81047.8	82118.7	77755.8	89157.6	0	0	0	0	0	0	0	0	0	0	0	0	0	0	0	0
C05576	3,4-Dihydroxyphenylethyleneglycol	NA	NA	144.687	ES+	601	0	0	0	0	0	0	0	0	0	0	0	0	0	0	0	0	0	0	0	0	0	0	48497.7	43448.7	37363.3	40301.2	44943.8	0	0	0	0	0	0	0	0	0	0	0	0	0	0	0	0
C16323	3,6-Nonadienal	NA	NA	125.115	ES+	602	0	0	0	0	0	0	0	0	0	0	0	0	0	0	0	0	0	0	0	0	0	0	433876	387120	337325	333952	438688	0	0	0	0	0	0	0	0	0	0	0	0	0	0	0	0
C16360	3,7-Dimethyluric acid	A:Alkaloids;B:Others;C:Purine alkaloids;D:3,7-Dimethyluric acid	00232:Caffeine metabolism;	179.048	ES+	603	0	0	0	0	0	0	0	0	0	0	0	0	0	0	0	0	0	0	0	0	0	0	126341	109740	89486.2	168678	133813	0	0	0	0	0	0	0	0	0	0	0	0	0	0	0	0
C05665	3-Aminopropanal	NA	NA	150.035	ES+	604	0	0	0	0	0	0	0	0	0	0	0	0	0	0	0	0	0	0	0	0	0	0	22957.5	16703.3	12916.5	12281.1	26337.6	0	0	0	0	0	0	0	0	0	0	0	0	0	0	0	0
C02512	3-Cyano-L-alanine	NA	NA	142.649	ES+	605	0	0	0	0	0	0	0	0	0	0	0	0	0	0	0	0	0	0	0	0	0	0	104543	52655.3	35412.6	48807.7	50088.4	0	0	0	0	0	0	0	0	0	0	0	0	0	0	0	0
C15800	3-Dehydro-6-deoxoteasterone	NA	NA	440.02	ES+	606	0	0	0	0	0	0	0	0	0	0	0	0	0	0	0	0	0	0	0	0	0	0	112434	56987.7	24656.8	57940.1	189349	0	0	0	0	0	0	0	0	0	0	0	0	0	0	0	0
C02637	3-Dehydroshikimate	NA	NA	163.524	ES+	607	0	0	0	0	0	0	0	0	0	0	0	0	0	0	0	0	0	0	0	0	0	0	121460	166922	59019.1	63383.5	198274	0	0	0	0	0	0	0	0	0	0	0	0	0	0	0	0
C15792	3-Dehydroteasterone	NA	NA	413.098	ES+	608	0	0	0	0	0	0	0	0	0	0	0	0	0	0	0	0	0	0	0	0	0	0	1.14322e+06	1.08353e+06	845706	859072	1.08521e+06	0	0	0	0	0	0	0	0	0	0	0	0	0	0	0	0
C16251	3-epi-6-Deoxocathasterone	NA	NA	221.19	ES+	609	0	0	0	0	0	0	0	0	0	0	0	0	0	0	0	0	0	0	0	0	0	0	44250.5	55012.9	34125.2	21887.4	43605.8	0	0	0	0	0	0	0	0	0	0	0	0	0	0	0	0
C02514	3-Fumarylpyruvate	NA	NA	183.36	ES+	610	0	0	0	0	0	0	0	0	0	0	0	0	0	0	0	0	0	0	0	0	0	0	95570.6	95493.6	74603.7	55460.2	97836.6	0	0	0	0	0	0	0	0	0	0	0	0	0	0	0	0
C04181	3-Hydroxy-3-methyl-2-oxobutanoic acid	NA	NA	114.032	ES+	611	0	0	0	0	0	0	0	0	0	0	0	0	0	0	0	0	0	0	0	0	0	0	2638.62	432.631	879.483	575.941	962.776	0	0	0	0	0	0	0	0	0	0	0	0	0	0	0	0
C00632	3-Hydroxyanthranilate	NA	NA	151.382	ES+	612	0	0	0	0	0	0	0	0	0	0	0	0	0	0	0	0	0	0	0	0	0	0	23698.2	16837.1	18583.3	18635.3	21103.7	0	0	0	0	0	0	0	0	0	0	0	0	0	0	0	0
C05998	3-Hydroxyisovaleryl-CoA	NA	NA	435.094	ES+	613	0	0	0	0	0	0	0	0	0	0	0	0	0	0	0	0	0	0	0	0	0	0	1.01688e+06	702247	605891	350990	281074	0	0	0	0	0	0	0	0	0	0	0	0	0	0	0	0
C05823	3-Mercaptolactate	NA	NA	134.002	ES+	614	0	0	0	0	0	0	0	0	0	0	0	0	0	0	0	0	0	0	0	0	0	0	33312.4	22879.9	43592.9	48813.1	39057.1	0	0	0	0	0	0	0	0	0	0	0	0	0	0	0	0
C15974	3-Methyl-1-hydroxybutyl-ThPP	NA	NA	495.096	ES+	615	0	0	0	0	0	0	0	0	0	0	0	0	0	0	0	0	0	0	0	0	0	0	151729	123362	194050	101770	103478	0	0	0	0	0	0	0	0	0	0	0	0	0	0	0	0
C07330	3-Methyl-2-butenal	NA	00908:Zeatin biosynthesis;	107.047	ES+	616	0	0	0	0	0	0	0	0	0	0	0	0	0	0	0	0	0	0	0	0	0	0	11761	9101.62	7497.19	6284.17	9479.41	0	0	0	0	0	0	0	0	0	0	0	0	0	0	0	0
C00141	3-Methyl-2-oxobutanoic acid	A:FA Fatty acyls;B:FA01 Fatty Acids and Conjugates;C:FA0102 Branched fatty acids;D:3-Methyl-2-oxobutanoic acid	00280:Valine, leucine and isoleucine degradation;00290:Valine, leucine and isoleucine biosynthesis;00770:Pantothenate and CoA biosynthesis;00966:Glucosinolate biosynthesis;01100:Metabolic pathways;01110:Biosynthesis of secondary metabolites;01210:2-Oxocarboxylic acid metabolism;01230:Biosynthesis of amino acids;	166.182	ES+	617	0	0	0	0	0	0	0	0	0	0	0	0	0	0	0	0	0	0	0	0	0	0	52815.5	43481	36559.7	22716.4	36047.4	0	0	0	0	0	0	0	0	0	0	0	0	0	0	0	0
C02939	3-Methylbutanoyl-CoA	NA	NA	427.095	ES+	618	0	0	0	0	0	0	0	0	0	0	0	0	0	0	0	0	0	0	0	0	0	0	509184	417085	226075	293496	551079	0	0	0	0	0	0	0	0	0	0	0	0	0	0	0	0
C03069	3-Methylcrotonyl-CoA	NA	NA	284.059	ES+	619	0	0	0	0	0	0	0	0	0	0	0	0	0	0	0	0	0	0	0	0	0	0	29282.5	759.617	1020.13	14114.4	11255.3	0	0	0	0	0	0	0	0	0	0	0	0	0	0	0	0
C03231	3-Methylglutaconyl-CoA	NA	NA	693.213	ES+	620	0	0	0	0	0	0	0	0	0	0	0	0	0	0	0	0	0	0	0	0	0	0	291585	400544	646086	658554	281840	0	0	0	0	0	0	0	0	0	0	0	0	0	0	0	0
C17244	3-Methylthiopropyl-desulfoglucosinolate	NA	NA	283.427	ES+	621	0	0	0	0	0	0	0	0	0	0	0	0	0	0	0	0	0	0	0	0	0	0	1.86227e+07	1.41129e+07	1.37285e+07	1.21525e+07	1.8038e+07	0	0	0	0	0	0	0	0	0	0	0	0	0	0	0	0
C02232	3-Oxoadipyl-CoA	NA	NA	907.14	ES+	622	0	0	0	0	0	0	0	0	0	0	0	0	0	0	0	0	0	0	0	0	0	0	137620	176764	264012	277096	97654	0	0	0	0	0	0	0	0	0	0	0	0	0	0	0	0
C16338	3-Oxo-OPC4-CoA	NA	NA	978.905	ES+	623	0	0	0	0	0	0	0	0	0	0	0	0	0	0	0	0	0	0	0	0	0	0	390237	254191	183528	217927	292942	0	0	0	0	0	0	0	0	0	0	0	0	0	0	0	0
C16334	3-Oxo-OPC6-CoA	NA	NA	1052.26	ES+	624	0	0	0	0	0	0	0	0	0	0	0	0	0	0	0	0	0	0	0	0	0	0	448393	623516	804164	779333	368552	0	0	0	0	0	0	0	0	0	0	0	0	0	0	0	0
C16330	3-Oxo-OPC8-CoA	NA	NA	1080.29	ES+	625	0	0	0	0	0	0	0	0	0	0	0	0	0	0	0	0	0	0	0	0	0	0	449268	540670	794596	715424	349710	0	0	0	0	0	0	0	0	0	0	0	0	0	0	0	0
C05259	3-Oxopalmitoyl-CoA	NA	NA	1078.29	ES+	626	0	0	0	0	0	0	0	0	0	0	0	0	0	0	0	0	0	0	0	0	0	0	353597	445195	660699	646006	264815	0	0	0	0	0	0	0	0	0	0	0	0	0	0	0	0
C00222	3-Oxopropanoate	A:Organic acids;B:Carboxylic acids;C:3-Oxocarboxylic acids;D:3-Oxopropanoate	00240:Pyrimidine metabolism;00410:beta-Alanine metabolism;00562:Inositol phosphate metabolism;00640:Propanoate metabolism;01100:Metabolic pathways;01200:Carbon metabolism;	164.998	ES+	627	0	0	0	0	0	0	0	0	0	0	0	0	0	0	0	0	0	0	0	0	0	0	89104	97566.9	104636	78593	100007	0	0	0	0	0	0	0	0	0	0	0	0	0	0	0	0
C05261	3-Oxotetradecanoyl-CoA	NA	NA	1030.26	ES+	628	0	0	0	0	0	0	0	0	0	0	0	0	0	0	0	0	0	0	0	0	0	0	366390	285069	222383	251850	310606	0	0	0	0	0	0	0	0	0	0	0	0	0	0	0	0
C00606	3-Sulfino-L-alanine	NA	NA	191.972	ES+	629	0	0	0	0	0	0	0	0	0	0	0	0	0	0	0	0	0	0	0	0	0	0	7573.48	6450.17	4556.34	4722.4	5778.19	0	0	0	0	0	0	0	0	0	0	0	0	0	0	0	0
C05527	3-Sulfinylpyruvate	NA	NA	135.972	ES+	630	0	0	0	0	0	0	0	0	0	0	0	0	0	0	0	0	0	0	0	0	0	0	7826.53	7392.92	6325.73	3440.38	5191.38	0	0	0	0	0	0	0	0	0	0	0	0	0	0	0	0
C05528	3-Sulfopyruvate	NA	NA	173.385	ES+	631	0	0	0	0	0	0	0	0	0	0	0	0	0	0	0	0	0	0	0	0	0	0	4618.71	3495.81	2522.82	2962.06	3837.76	0	0	0	0	0	0	0	0	0	0	0	0	0	0	0	0
C06118	4-(4-Deoxy-alpha-D-gluc-4-enuronosyl)-D-galacturonate	NA	00040:Pentose and glucuronate interconversions;	306.396	ES+	632	0	0	0	0	0	0	0	0	0	0	0	0	0	0	0	0	0	0	0	0	0	0	3.90223e+06	3.32576e+06	2.78994e+06	3.15741e+06	3.78157e+06	0	0	0	0	0	0	0	0	0	0	0	0	0	0	0	0
C11435	4-(Cytidine 5'-diphospho)-2-C-methyl-D-erythritol	NA	NA	560.044	ES+	633	0	0	0	0	0	0	0	0	0	0	0	0	0	0	0	0	0	0	0	0	0	0	2020.53	8633.41	11472.2	21001.2	2654.76	0	0	0	0	0	0	0	0	0	0	0	0	0	0	0	0
C11455	4,4-Dimethyl-5alpha-cholesta-8,14,24-trien-3beta-ol	A:ST Sterol Lipids;B:ST01 Sterols;C:ST0101 Cholesterol and derivatives;D:4,4-Dimethyl-5alpha-cholesta-8,14,24-trien-3beta-ol	00100:Steroid biosynthesis;01100:Metabolic pathways;	421.48	ES+	634	0	0	0	0	0	0	0	0	0	0	0	0	0	0	0	0	0	0	0	0	0	0	528452	459106	466078	707109	648476	0	0	0	0	0	0	0	0	0	0	0	0	0	0	0	0
C15915	4,4-Dimethyl-5alpha-cholesta-8-en-3beta-ol	NA	NA	471.88	ES+	635	0	0	0	0	0	0	0	0	0	0	0	0	0	0	0	0	0	0	0	0	0	0	825022	882958	668139	993135	770316	0	0	0	0	0	0	0	0	0	0	0	0	0	0	0	0
C17758	4,5-seco-Dopa	NA	NA	191.862	ES+	636	0	0	0	0	0	0	0	0	0	0	0	0	0	0	0	0	0	0	0	0	0	0	203995	178722	229647	174461	233272	0	0	0	0	0	0	0	0	0	0	0	0	0	0	0	0
C11508	4alpha-Methyl-5alpha-ergosta-8,14,24(28)-trien-3beta-ol	A:ST Sterol Lipids;B:ST01 Sterols;C:ST0103 Ergosterols and C24-methyl derivatives;D:4alpha-Methyl-5alpha-ergosta-8,14,24(28)-trien-3beta-ol	00100:Steroid biosynthesis;01100:Metabolic pathways;01110:Biosynthesis of secondary metabolites;	421.48	ES+	637	0	0	0	0	0	0	0	0	0	0	0	0	0	0	0	0	0	0	0	0	0	0	528452	459106	466078	707109	648476	0	0	0	0	0	0	0	0	0	0	0	0	0	0	0	0
C15776	4alpha-Methylfecosterol	NA	NA	427.035	ES+	638	0	0	0	0	0	0	0	0	0	0	0	0	0	0	0	0	0	0	0	0	0	0	170051	228753	224594	264454	238565	0	0	0	0	0	0	0	0	0	0	0	0	0	0	0	0
C04556	4-Amino-2-methyl-5-(phosphooxymethyl)pyrimidine	NA	NA	222.043	ES+	639	0	0	0	0	0	0	0	0	0	0	0	0	0	0	0	0	0	0	0	0	0	0	28245.1	51210.2	46226.1	44246.1	28656.4	0	0	0	0	0	0	0	0	0	0	0	0	0	0	0	0
C11355	4-Amino-4-deoxychorismate	NA	NA	215.39	ES+	640	0	0	0	0	0	0	0	0	0	0	0	0	0	0	0	0	0	0	0	0	0	0	18908.2	11874.8	12632.6	10086.1	11610.4	0	0	0	0	0	0	0	0	0	0	0	0	0	0	0	0
C04752	4-Amino-5-hydroxymethyl-2-methylpyrimidine diphosphate	NA	NA	301.017	ES+	641	0	0	0	0	0	0	0	0	0	0	0	0	0	0	0	0	0	0	0	0	0	0	232102	199477	196430	159916	147008	0	0	0	0	0	0	0	0	0	0	0	0	0	0	0	0
C00555	4-Aminobutyraldehyde	NA	NA	144.729	ES+	642	0	0	0	0	0	0	0	0	0	0	0	0	0	0	0	0	0	0	0	0	0	0	173514	257198	95778.4	67922.5	306445	0	0	0	0	0	0	0	0	0	0	0	0	0	0	0	0
C01061	4-Fumarylacetoacetate	NA	NA	209.028	ES+	643	0	0	0	0	0	0	0	0	0	0	0	0	0	0	0	0	0	0	0	0	0	0	95544.4	62470.8	55087.5	27150.9	48588.8	0	0	0	0	0	0	0	0	0	0	0	0	0	0	0	0
C01035	4-Guanidinobutanoate	NA	NA	122.079	ES+	644	0	0	0	0	0	0	0	0	0	0	0	0	0	0	0	0	0	0	0	0	0	0	51825.3	24930.6	37707.6	26792	42270	0	0	0	0	0	0	0	0	0	0	0	0	0	0	0	0
C00989	4-Hydroxybutanoic acid	NA	NA	103.04	ES+	645	0	0	0	0	0	0	0	0	0	0	0	0	0	0	0	0	0	0	0	0	0	0	27916.7	22549.2	14769.5	10326.2	23081.4	0	0	0	0	0	0	0	0	0	0	0	0	0	0	0	0
C03765	4-Hydroxyphenylacetaldehyde	NA	NA	138.167	ES+	646	0	0	0	0	0	0	0	0	0	0	0	0	0	0	0	0	0	0	0	0	0	0	139524	136441	115151	114446	144123	0	0	0	0	0	0	0	0	0	0	0	0	0	0	0	0
C01036	4-Maleylacetoacetate	NA	NA	161.786	ES+	647	0	0	0	0	0	0	0	0	0	0	0	0	0	0	0	0	0	0	0	0	0	0	279987	295752	261476	181133	230470	0	0	0	0	0	0	0	0	0	0	0	0	0	0	0	0
C04327	4-Methyl-5-(2-phosphooxyethyl)thiazole	NA	NA	161.522	ES+	648	0	0	0	0	0	0	0	0	0	0	0	0	0	0	0	0	0	0	0	0	0	0	10460.7	11463.7	12222.1	8088.39	21646.1	0	0	0	0	0	0	0	0	0	0	0	0	0	0	0	0
C17241	4-Methylthiobutanaldoxime	NA	NA	184.362	ES+	649	0	0	0	0	0	0	0	0	0	0	0	0	0	0	0	0	0	0	0	0	0	0	30318.9	23559	22442.5	17316.5	16874.2	0	0	0	0	0	0	0	0	0	0	0	0	0	0	0	0
C17248	4-Methylthiobutyl-desulfoglucosinolate	NA	00966:Glucosinolate biosynthesis;01210:2-Oxocarboxylic acid metabolism;	306.396	ES+	650	0	0	0	0	0	0	0	0	0	0	0	0	0	0	0	0	0	0	0	0	0	0	569497	451192	424653	423459	685608	0	0	0	0	0	0	0	0	0	0	0	0	0	0	0	0
C04294	5-(2-Hydroxyethyl)-4-methylthiazole	NA	NA	145.047	ES+	651	0	0	0	0	0	0	0	0	0	0	0	0	0	0	0	0	0	0	0	0	0	0	41223.4	34020.1	35229.6	27675.7	43517.6	0	0	0	0	0	0	0	0	0	0	0	0	0	0	0	0
C00143	5,10-Methylenetetrahydrofolate	NA	NA	407.932	ES+	652	0	0	0	0	0	0	0	0	0	0	0	0	0	0	0	0	0	0	0	0	0	0	801305	690208	625413	629236	767699	0	0	0	0	0	0	0	0	0	0	0	0	0	0	0	0
C00429	5,6-Dihydrouracil	NA	NA	142.649	ES+	653	0	0	0	0	0	0	0	0	0	0	0	0	0	0	0	0	0	0	0	0	0	0	104543	52655.3	35412.6	48807.7	50088.4	0	0	0	0	0	0	0	0	0	0	0	0	0	0	0	0
C15778	5,7,24(28)-Ergostatrienol	NA	NA	414.68	ES+	654	0	0	0	0	0	0	0	0	0	0	0	0	0	0	0	0	0	0	0	0	0	0	1.72508e+06	1.29899e+06	1.20375e+06	2.42977e+06	1.8259e+06	0	0	0	0	0	0	0	0	0	0	0	0	0	0	0	0
C15786	5alpha-Campestan-3-one	NA	NA	454.031	ES+	655	0	0	0	0	0	0	0	0	0	0	0	0	0	0	0	0	0	0	0	0	0	0	164808	99689.3	100098	127648	220869	0	0	0	0	0	0	0	0	0	0	0	0	0	0	0	0
C03845	5alpha-Cholest-8-en-3beta-ol	NA	NA	390.852	ES+	656	0	0	0	0	0	0	0	0	0	0	0	0	0	0	0	0	0	0	0	0	0	0	27493.2	23562.7	14520.4	17160.6	46151.4	0	0	0	0	0	0	0	0	0	0	0	0	0	0	0	0
C05439	5alpha-Cholesta-7,24-dien-3beta-ol	NA	NA	371.838	ES+	657	0	0	0	0	0	0	0	0	0	0	0	0	0	0	0	0	0	0	0	0	0	0	43649.2	40682.4	28043.9	31853	40637.5	0	0	0	0	0	0	0	0	0	0	0	0	0	0	0	0
C04051	5-Amino-4-imidazolecarboxyamide	NA	NA	110.035	ES+	658	0	0	0	0	0	0	0	0	0	0	0	0	0	0	0	0	0	0	0	0	0	0	24126.4	22083.6	28029.9	23885	27952.7	0	0	0	0	0	0	0	0	0	0	0	0	0	0	0	0
C04454	5-Amino-6-(5'-phospho-D-ribitylamino)uracil	NA	00740:Riboflavin metabolism;01100:Metabolic pathways;01110:Biosynthesis of secondary metabolites;	328.017	ES+	659	0	0	0	0	0	0	0	0	0	0	0	0	0	0	0	0	0	0	0	0	0	0	271376	444981	291585	145377	338275	0	0	0	0	0	0	0	0	0	0	0	0	0	0	0	0
C14144	5-Carboxy-2-pentenoyl-CoA	NA	NA	693.213	ES+	660	0	0	0	0	0	0	0	0	0	0	0	0	0	0	0	0	0	0	0	0	0	0	291585	400544	646086	658554	281840	0	0	0	0	0	0	0	0	0	0	0	0	0	0	0	0
C15783	5-Dehydroavenasterol	A:ST Sterol Lipids;B:ST01 Sterols;C:ST0104 Stigmasterols and C24-ethyl derivatives;D:5-Dehydroavenasterol	00100:Steroid biosynthesis;01110:Biosynthesis of secondary metabolites;	421.48	ES+	661	0	0	0	0	0	0	0	0	0	0	0	0	0	0	0	0	0	0	0	0	0	0	528452	459106	466078	707109	648476	0	0	0	0	0	0	0	0	0	0	0	0	0	0	0	0
C15780	5-Dehydroepisterol	NA	NA	414.68	ES+	662	0	0	0	0	0	0	0	0	0	0	0	0	0	0	0	0	0	0	0	0	0	0	1.72508e+06	1.29899e+06	1.20375e+06	2.42977e+06	1.8259e+06	0	0	0	0	0	0	0	0	0	0	0	0	0	0	0	0
C16415	5-Deoxyleucopelargonidin	NA	NA	219.28	ES+	663	0	0	0	0	0	0	0	0	0	0	0	0	0	0	0	0	0	0	0	0	0	0	181792	141268	158024	134085	148776	0	0	0	0	0	0	0	0	0	0	0	0	0	0	0	0
C12205	5-Hydroxyconiferyl alcohol	A:Phenylpropanoids;B:Monolignols;C:Sinapate derivatives;D:5-Hydroxyconiferyl alcohol	00940:Phenylpropanoid biosynthesis;01110:Biosynthesis of secondary metabolites;	172.141	ES+	664	0	0	0	0	0	0	0	0	0	0	0	0	0	0	0	0	0	0	0	0	0	0	405491	461798	264312	328031	302620	0	0	0	0	0	0	0	0	0	0	0	0	0	0	0	0
C12203	5-Hydroxyferuloyl-CoA	NA	NA	920.825	ES+	665	0	0	0	0	0	0	0	0	0	0	0	0	0	0	0	0	0	0	0	0	0	0	212535	291445	435814	429014	181223	0	0	0	0	0	0	0	0	0	0	0	0	0	0	0	0
C05634	5-Hydroxyindoleacetaldehyde	NA	NA	163.195	ES+	666	0	0	0	0	0	0	0	0	0	0	0	0	0	0	0	0	0	0	0	0	0	0	42124	25900.8	21705.1	31429.2	42562.8	0	0	0	0	0	0	0	0	0	0	0	0	0	0	0	0
C10434	5-O-Caffeoylshikimic acid	NA	NA	230.02	ES+	667	0	0	0	0	0	0	0	0	0	0	0	0	0	0	0	0	0	0	0	0	0	0	205537	186999	162660	144830	204014	0	0	0	0	0	0	0	0	0	0	0	0	0	0	0	0
C00119	5-Phospho-alpha-D-ribose 1-diphosphate	NA	NA	374.159	ES+	668	0	0	0	0	0	0	0	0	0	0	0	0	0	0	0	0	0	0	0	0	0	0	59749.4	51122.4	51458.7	36704.1	57300.3	0	0	0	0	0	0	0	0	0	0	0	0	0	0	0	0
C03090	5-Phosphoribosylamine	NA	NA	213.431	ES+	669	0	0	0	0	0	0	0	0	0	0	0	0	0	0	0	0	0	0	0	0	0	0	63305.9	47310.7	46669.9	40913	48461.8	0	0	0	0	0	0	0	0	0	0	0	0	0	0	0	0
C03838	5'-Phosphoribosylglycinamide	NA	NA	267.072	ES+	670	0	0	0	0	0	0	0	0	0	0	0	0	0	0	0	0	0	0	0	0	0	0	71821.9	63691.6	74332.1	83976.1	80273.3	0	0	0	0	0	0	0	0	0	0	0	0	0	0	0	0
C04376	5'-Phosphoribosyl-N-formylglycinamide	NA	NA	265.733	ES+	671	0	0	0	0	0	0	0	0	0	0	0	0	0	0	0	0	0	0	0	0	0	0	83275	74139.2	75379.3	98958.8	112514	0	0	0	0	0	0	0	0	0	0	0	0	0	0	0	0
C11526	5-PP-InsP5	NA	NA	686.83	ES+	672	0	0	0	0	0	0	0	0	0	0	0	0	0	0	0	0	0	0	0	0	0	0	627224	861144	1.17914e+06	1.12861e+06	565551	0	0	0	0	0	0	0	0	0	0	0	0	0	0	0	0
C15803	6alpha-Hydroxy-castasterone	NA	NA	427.786	ES+	673	0	0	0	0	0	0	0	0	0	0	0	0	0	0	0	0	0	0	0	0	0	0	310172	271402	224088	318231	326318	0	0	0	0	0	0	0	0	0	0	0	0	0	0	0	0
C15798	6-Deoxocathasterone	NA	NA	221.19	ES+	674	0	0	0	0	0	0	0	0	0	0	0	0	0	0	0	0	0	0	0	0	0	0	44250.5	55012.9	34125.2	21887.4	43605.8	0	0	0	0	0	0	0	0	0	0	0	0	0	0	0	0
C15799	6-Deoxoteasterone	NA	NA	472.702	ES+	675	0	0	0	0	0	0	0	0	0	0	0	0	0	0	0	0	0	0	0	0	0	0	754816	421943	361813	403200	730977	0	0	0	0	0	0	0	0	0	0	0	0	0	0	0	0
C15801	6-Deoxotyphasterol	NA	NA	472.702	ES+	676	0	0	0	0	0	0	0	0	0	0	0	0	0	0	0	0	0	0	0	0	0	0	754816	421943	361813	403200	730977	0	0	0	0	0	0	0	0	0	0	0	0	0	0	0	0
C01019	6-Deoxy-L-galactose	A:Carbohydrates;B:Monosaccharides;C:Deoxy sugars;D:L-Fucose	00051:Fructose and mannose metabolism;00520:Amino sugar and nucleotide sugar metabolism;01100:Metabolic pathways;	157.728	ES+	677	0	0	0	0	0	0	0	0	0	0	0	0	0	0	0	0	0	0	0	0	0	0	502293	421170	317286	330734	496604	0	0	0	0	0	0	0	0	0	0	0	0	0	0	0	0
C20738	6-Geranylgeranyl-2,3-dimethylbenzene-1,4-diol	NA	00130:Ubiquinone and other terpenoid-quinone biosynthesis;01110:Biosynthesis of secondary metabolites;	404.043	ES+	678	0	0	0	0	0	0	0	0	0	0	0	0	0	0	0	0	0	0	0	0	0	0	440957	360996	332488	698833	525159	0	0	0	0	0	0	0	0	0	0	0	0	0	0	0	0
C21459	6-Hydroxyferuloyl-CoA	NA	NA	920.825	ES+	679	0	0	0	0	0	0	0	0	0	0	0	0	0	0	0	0	0	0	0	0	0	0	212535	291445	435814	429014	181223	0	0	0	0	0	0	0	0	0	0	0	0	0	0	0	0
C17246	6-Methylthiohexanaldoxime	NA	NA	186.089	ES+	680	0	0	0	0	0	0	0	0	0	0	0	0	0	0	0	0	0	0	0	0	0	0	521438	339951	261086	182945	294559	0	0	0	0	0	0	0	0	0	0	0	0	0	0	0	0
C16540	7(1)-Hydroxychlorophyllide a	NA	NA	639.624	ES+	681	0	0	0	0	0	0	0	0	0	0	0	0	0	0	0	0	0	0	0	0	0	0	239699	450662	456431	426883	248558	0	0	0	0	0	0	0	0	0	0	0	0	0	0	0	0
C16291	7,8-Dihydro-beta-carotene	NA	NA	592.433	ES+	682	0	0	0	0	0	0	0	0	0	0	0	0	0	0	0	0	0	0	0	0	0	0	350215	475032	700370	718690	326720	0	0	0	0	0	0	0	0	0	0	0	0	0	0	0	0
C04874	7,8-Dihydroneopterin	NA	NA	239.095	ES+	683	0	0	0	0	0	0	0	0	0	0	0	0	0	0	0	0	0	0	0	0	0	0	406160	336062	245370	228431	325863	0	0	0	0	0	0	0	0	0	0	0	0	0	0	0	0
C04895	7,8-Dihydroneopterin 3'-triphosphate	NA	NA	249.006	ES+	684	0	0	0	0	0	0	0	0	0	0	0	0	0	0	0	0	0	0	0	0	0	0	350082	398312	316510	302448	251213	0	0	0	0	0	0	0	0	0	0	0	0	0	0	0	0
C15858	7,9,7',9'-tetracis-Lycopene	NA	NA	269.227	ES+	685	0	0	0	0	0	0	0	0	0	0	0	0	0	0	0	0	0	0	0	0	0	0	19167.7	26406.8	30727.7	36390.6	30987.1	0	0	0	0	0	0	0	0	0	0	0	0	0	0	0	0
C19759	7,9,9'-tricis-Neurosporene	NA	NA	592.433	ES+	686	0	0	0	0	0	0	0	0	0	0	0	0	0	0	0	0	0	0	0	0	0	0	350215	475032	700370	718690	326720	0	0	0	0	0	0	0	0	0	0	0	0	0	0	0	0
C01164	7-Dehydrocholesterol	NA	NA	371.838	ES+	687	0	0	0	0	0	0	0	0	0	0	0	0	0	0	0	0	0	0	0	0	0	0	43649.2	40682.4	28043.9	31853	40637.5	0	0	0	0	0	0	0	0	0	0	0	0	0	0	0	0
C17249	7-Methylthioheptanaldoxime	NA	NA	211.103	ES+	688	0	0	0	0	0	0	0	0	0	0	0	0	0	0	0	0	0	0	0	0	0	0	7013.64	3580.41	2525.3	4910.55	5199.4	0	0	0	0	0	0	0	0	0	0	0	0	0	0	0	0
C17252	7-Methylthioheptyl glucosinolate	NA	NA	359.063	ES+	689	0	0	0	0	0	0	0	0	0	0	0	0	0	0	0	0	0	0	0	0	0	0	148683	200162	262326	269485	112621	0	0	0	0	0	0	0	0	0	0	0	0	0	0	0	0
C16355	7-Methyluric acid	NA	NA	176.64	ES+	690	0	0	0	0	0	0	0	0	0	0	0	0	0	0	0	0	0	0	0	0	0	0	3.49879e+06	2.68277e+06	3.69205e+06	2.95359e+06	2.73723e+06	0	0	0	0	0	0	0	0	0	0	0	0	0	0	0	0
C16353	7-Methylxanthine	NA	NA	186.376	ES+	691	0	0	0	0	0	0	0	0	0	0	0	0	0	0	0	0	0	0	0	0	0	0	58469.1	48974.1	42640.2	42310.6	48491.9	0	0	0	0	0	0	0	0	0	0	0	0	0	0	0	0
C04780	8-[(1R,2R)-3-Oxo-2-{(Z)-pent-2-enyl}cyclopentyl]octanoate	NA	NA	271.84	ES+	692	0	0	0	0	0	0	0	0	0	0	0	0	0	0	0	0	0	0	0	0	0	0	95532.5	59727.2	46066.6	65222.7	76655.8	0	0	0	0	0	0	0	0	0	0	0	0	0	0	0	0
C17254	8-Methylthiooctyl glucosinolate	NA	NA	502.095	ES+	693	0	0	0	0	0	0	0	0	0	0	0	0	0	0	0	0	0	0	0	0	0	0	57012.9	64783.1	68113.4	71075.6	40856	0	0	0	0	0	0	0	0	0	0	0	0	0	0	0	0
C19620	9,10-Epoxy-18-hydroxystearate	NA	00073:Cutin, suberine and wax biosynthesis;	304.12	ES+	694	0	0	0	0	0	0	0	0	0	0	0	0	0	0	0	0	0	0	0	0	0	0	3.60448e+06	3.64333e+06	2.73593e+06	3.50586e+06	4.59181e+06	0	0	0	0	0	0	0	0	0	0	0	0	0	0	0	0
C19764	9,15,9'-tricis-zeta-Carotene	NA	NA	433.58	ES+	695	0	0	0	0	0	0	0	0	0	0	0	0	0	0	0	0	0	0	0	0	0	0	133301	429427	637540	482052	487214	0	0	0	0	0	0	0	0	0	0	0	0	0	0	0	0
C15857	9,9'-dicis-zeta-Carotene	NA	NA	433.58	ES+	696	0	0	0	0	0	0	0	0	0	0	0	0	0	0	0	0	0	0	0	0	0	0	133301	429427	637540	482052	487214	0	0	0	0	0	0	0	0	0	0	0	0	0	0	0	0
C20484	9-cis-beta-Carotene	NA	NA	269.227	ES+	697	0	0	0	0	0	0	0	0	0	0	0	0	0	0	0	0	0	0	0	0	0	0	19167.7	26406.8	30727.7	36390.6	30987.1	0	0	0	0	0	0	0	0	0	0	0	0	0	0	0	0
C17253	9-Methylthiononanaldoxime	NA	NA	171.785	ES+	698	0	0	0	0	0	0	0	0	0	0	0	0	0	0	0	0	0	0	0	0	0	0	1.10493e+07	3.08784e+06	1.50999e+06	1.07672e+06	2.57609e+06	0	0	0	0	0	0	0	0	0	0	0	0	0	0	0	0
C16322	9-Oxononanoic acid	A:FA Fatty acyls;B:FA01 Fatty Acids and Conjugates;C:FA0106 Oxo fatty acids;D:9-Oxononanoic acid	00592:alpha-Linolenic acid metabolism;01110:Biosynthesis of secondary metabolites;	152.983	ES+	699	0	0	0	0	0	0	0	0	0	0	0	0	0	0	0	0	0	0	0	0	0	0	518445	458177	416789	428239	564811	0	0	0	0	0	0	0	0	0	0	0	0	0	0	0	0
C13455	Abscisic aldehyde	NA	NA	221.542	ES+	700	0	0	0	0	0	0	0	0	0	0	0	0	0	0	0	0	0	0	0	0	0	0	1.4009e+06	1.38745e+06	1.36921e+06	1.25168e+06	1.29684e+06	0	0	0	0	0	0	0	0	0	0	0	0	0	0	0	0
C00164	Acetoacetate	A:FA Fatty acyls;B:FA01 Fatty Acids and Conjugates;C:FA0106 Oxo fatty acids;D:3-Oxobutanoic acid	00072:Synthesis and degradation of ketone bodies;00280:Valine, leucine and isoleucine degradation;00310:Lysine degradation;00350:Tyrosine metabolism;00640:Propanoate metabolism;00650:Butanoate metabolism;01100:Metabolic pathways;	103.039	ES+	701	0	0	0	0	0	0	0	0	0	0	0	0	0	0	0	0	0	0	0	0	0	0	1950.1	1375.63	1051.04	1195.03	2220.57	0	0	0	0	0	0	0	0	0	0	0	0	0	0	0	0
C05993	Acetyl adenylate	NA	NA	340.097	ES+	702	0	0	0	0	0	0	0	0	0	0	0	0	0	0	0	0	0	0	0	0	0	0	1.91641e+06	1.44797e+06	1.18908e+06	860809	2.06255e+06	0	0	0	0	0	0	0	0	0	0	0	0	0	0	0	0
C00147	Adenine	NA	NA	133.058	ES+	703	0	0	0	0	0	0	0	0	0	0	0	0	0	0	0	0	0	0	0	0	0	0	4.56529e+06	3.40683e+06	2.46089e+06	2.56114e+06	3.84502e+06	0	0	0	0	0	0	0	0	0	0	0	0	0	0	0	0
C00054	Adenosine 3',5'-bisphosphate	NA	NA	215.023	ES+	704	0	0	0	0	0	0	0	0	0	0	0	0	0	0	0	0	0	0	0	0	0	0	15520.9	13716.9	14630.4	12991.9	13374.1	0	0	0	0	0	0	0	0	0	0	0	0	0	0	0	0
C19848	Adenylated molybdopterin	NA	NA	711.067	ES+	705	0	0	0	0	0	0	0	0	0	0	0	0	0	0	0	0	0	0	0	0	0	0	143819	86210.2	58421.8	67498.3	94232.5	0	0	0	0	0	0	0	0	0	0	0	0	0	0	0	0
C00224	Adenylyl sulfate	NA	NA	307.525	ES+	706	0	0	0	0	0	0	0	0	0	0	0	0	0	0	0	0	0	0	0	0	0	0	545720	140667	130993	252799	338404	0	0	0	0	0	0	0	0	0	0	0	0	0	0	0	0
C05686	Adenylylselenate	NA	NA	458.945	ES+	707	0	0	0	0	0	0	0	0	0	0	0	0	0	0	0	0	0	0	0	0	0	0	54454.7	52888.2	31981.5	15143.2	30566.8	0	0	0	0	0	0	0	0	0	0	0	0	0	0	0	0
C00008	ADP	NA	NA	215.023	ES+	708	0	0	0	0	0	0	0	0	0	0	0	0	0	0	0	0	0	0	0	0	0	0	15520.9	13716.9	14630.4	12991.9	13374.1	0	0	0	0	0	0	0	0	0	0	0	0	0	0	0	0
C20784	ADP-5-ethyl-4-methylthiazole-2-carboxylate	NA	NA	635.013	ES+	709	0	0	0	0	0	0	0	0	0	0	0	0	0	0	0	0	0	0	0	0	0	0	174469	103001	81380.2	50559.4	136170	0	0	0	0	0	0	0	0	0	0	0	0	0	0	0	0
C00498	ADP-glucose	NA	NA	554.068	ES+	710	0	0	0	0	0	0	0	0	0	0	0	0	0	0	0	0	0	0	0	0	0	0	22722.9	49398.9	80202.7	74599.9	26362.6	0	0	0	0	0	0	0	0	0	0	0	0	0	0	0	0
C06192	ADP-mannose	NA	NA	554.068	ES+	711	0	0	0	0	0	0	0	0	0	0	0	0	0	0	0	0	0	0	0	0	0	0	22722.9	49398.9	80202.7	74599.9	26362.6	0	0	0	0	0	0	0	0	0	0	0	0	0	0	0	0
C01401	Alanine	NA	NA	112.037	ES+	712	0	0	0	0	0	0	0	0	0	0	0	0	0	0	0	0	0	0	0	0	0	0	4202.91	3956.67	2697.98	535.476	3983.3	0	0	0	0	0	0	0	0	0	0	0	0	0	0	0	0
C05431	all-trans-Neurosporene	NA	NA	592.433	ES+	713	0	0	0	0	0	0	0	0	0	0	0	0	0	0	0	0	0	0	0	0	0	0	350215	475032	700370	718690	326720	0	0	0	0	0	0	0	0	0	0	0	0	0	0	0	0
C04145	all-trans-Nonaprenyl diphosphate	NA	NA	573.529	ES+	714	0	0	0	0	0	0	0	0	0	0	0	0	0	0	0	0	0	0	0	0	0	0	166719	133905	164328	195296	162089	0	0	0	0	0	0	0	0	0	0	0	0	0	0	0	0
C05414	all-trans-Phytofluene	NA	NA	577.483	ES+	715	0	0	0	0	0	0	0	0	0	0	0	0	0	0	0	0	0	0	0	0	0	0	439352	1.24758e+06	2.03426e+06	2.6385e+06	954872	0	0	0	0	0	0	0	0	0	0	0	0	0	0	0	0
C05430	all-trans-zeta-Carotene	NA	NA	433.58	ES+	716	0	0	0	0	0	0	0	0	0	0	0	0	0	0	0	0	0	0	0	0	0	0	133301	429427	637540	482052	487214	0	0	0	0	0	0	0	0	0	0	0	0	0	0	0	0
C05433	alpha-Carotene	NA	NA	269.227	ES+	717	0	0	0	0	0	0	0	0	0	0	0	0	0	0	0	0	0	0	0	0	0	0	19167.7	26406.8	30727.7	36390.6	30987.1	0	0	0	0	0	0	0	0	0	0	0	0	0	0	0	0
C00446	alpha-D-Galactose 1-phosphate	NA	00052:Galactose metabolism;00520:Amino sugar and nucleotide sugar metabolism;01100:Metabolic pathways;	216.732	ES+	718	0	0	0	0	0	0	0	0	0	0	0	0	0	0	0	0	0	0	0	0	0	0	468406	380187	275979	297400	331561	0	0	0	0	0	0	0	0	0	0	0	0	0	0	0	0
C00668	alpha-D-Glucose 6-phosphate	NA	00010:Glycolysis / Gluconeogenesis;00030:Pentose phosphate pathway;00052:Galactose metabolism;00520:Amino sugar and nucleotide sugar metabolism;01100:Metabolic pathways;01110:Biosynthesis of secondary metabolites;01200:Carbon metabolism;	216.732	ES+	719	0	0	0	0	0	0	0	0	0	0	0	0	0	0	0	0	0	0	0	0	0	0	468406	380187	275979	297400	331561	0	0	0	0	0	0	0	0	0	0	0	0	0	0	0	0
C20440	alpha-D-Ribose 1,2-cyclic phosphate 5-phosphate	NA	NA	265.976	ES+	720	0	0	0	0	0	0	0	0	0	0	0	0	0	0	0	0	0	0	0	0	0	0	280279	200900	157897	183834	202802	0	0	0	0	0	0	0	0	0	0	0	0	0	0	0	0
C02477	alpha-Tocopherol	NA	NA	425.372	ES+	721	0	0	0	0	0	0	0	0	0	0	0	0	0	0	0	0	0	0	0	0	0	0	212457	211288	202330	246602	272001	0	0	0	0	0	0	0	0	0	0	0	0	0	0	0	0
C14153	alpha-Tocotrienol	NA	NA	426.401	ES+	722	0	0	0	0	0	0	0	0	0	0	0	0	0	0	0	0	0	0	0	0	0	0	3.89394e+06	3.04959e+06	3.11602e+06	5.84309e+06	4.72401e+06	0	0	0	0	0	0	0	0	0	0	0	0	0	0	0	0
C01888	Aminoacetone	NA	NA	150.035	ES+	723	0	0	0	0	0	0	0	0	0	0	0	0	0	0	0	0	0	0	0	0	0	0	22957.5	16703.3	12916.5	12281.1	26337.6	0	0	0	0	0	0	0	0	0	0	0	0	0	0	0	0
C00020	AMP	NA	NA	341.902	ES+	724	0	0	0	0	0	0	0	0	0	0	0	0	0	0	0	0	0	0	0	0	0	0	1.08521e+06	900737	754475	451907	782346	0	0	0	0	0	0	0	0	0	0	0	0	0	0	0	0
C08579	Antheraxanthin	NA	NA	587.43	ES+	725	0	0	0	0	0	0	0	0	0	0	0	0	0	0	0	0	0	0	0	0	0	0	1.01794e+06	1.22689e+06	1.75079e+06	1.88525e+06	835967	0	0	0	0	0	0	0	0	0	0	0	0	0	0	0	0
C12124	Apiforol	NA	NA	219.28	ES+	726	0	0	0	0	0	0	0	0	0	0	0	0	0	0	0	0	0	0	0	0	0	0	181792	141268	158024	134085	148776	0	0	0	0	0	0	0	0	0	0	0	0	0	0	0	0
C01477	Apigenin	NA	NA	316.72	ES+	727	0	0	0	0	0	0	0	0	0	0	0	0	0	0	0	0	0	0	0	0	0	0	66561.4	68519.1	53021.5	64975.3	58090.5	0	0	0	0	0	0	0	0	0	0	0	0	0	0	0	0
C19828	Arabidiol	NA	NA	446.491	ES+	728	0	0	0	0	0	0	0	0	0	0	0	0	0	0	0	0	0	0	0	0	0	0	69171.5	90960.6	108842	123867	116035	0	0	0	0	0	0	0	0	0	0	0	0	0	0	0	0
C00219	Arachidonate	NA	NA	291.015	ES+	729	0	0	0	0	0	0	0	0	0	0	0	0	0	0	0	0	0	0	0	0	0	0	159852	152310	173867	274275	189147	0	0	0	0	0	0	0	0	0	0	0	0	0	0	0	0
C00072	Ascorbate	NA	NA	142.028	ES+	730	0	0	0	0	0	0	0	0	0	0	0	0	0	0	0	0	0	0	0	0	0	0	180545	205657	210533	153283	142872	0	0	0	0	0	0	0	0	0	0	0	0	0	0	0	0
C08580	Astaxanthin	NA	NA	416.869	ES+	731	0	0	0	0	0	0	0	0	0	0	0	0	0	0	0	0	0	0	0	0	0	0	53856.2	39372.8	38870.7	56419.8	54293.9	0	0	0	0	0	0	0	0	0	0	0	0	0	0	0	0
C18156	Bacteriochlorophyllide b	NA	NA	639.624	ES+	732	0	0	0	0	0	0	0	0	0	0	0	0	0	0	0	0	0	0	0	0	0	0	239699	450662	456431	426883	248558	0	0	0	0	0	0	0	0	0	0	0	0	0	0	0	0
C00099	beta-Alanine	NA	NA	112.037	ES+	733	0	0	0	0	0	0	0	0	0	0	0	0	0	0	0	0	0	0	0	0	0	0	4202.91	3956.67	2697.98	535.476	3983.3	0	0	0	0	0	0	0	0	0	0	0	0	0	0	0	0
C02094	beta-Carotene	NA	NA	269.227	ES+	734	0	0	0	0	0	0	0	0	0	0	0	0	0	0	0	0	0	0	0	0	0	0	19167.7	26406.8	30727.7	36390.6	30987.1	0	0	0	0	0	0	0	0	0	0	0	0	0	0	0	0
C09629	beta-Caryophyllene	NA	NA	217.847	ES+	735	0	0	0	0	0	0	0	0	0	0	0	0	0	0	0	0	0	0	0	0	0	0	25404.6	23800.4	19606.9	22939.5	27517.7	0	0	0	0	0	0	0	0	0	0	0	0	0	0	0	0
C05345	beta-D-Fructose 6-phosphate	NA	00010:Glycolysis / Gluconeogenesis;00030:Pentose phosphate pathway;00051:Fructose and mannose metabolism;00520:Amino sugar and nucleotide sugar metabolism;01100:Metabolic pathways;01110:Biosynthesis of secondary metabolites;01200:Carbon metabolism;01230:Biosynthesis of amino acids;	216.732	ES+	736	0	0	0	0	0	0	0	0	0	0	0	0	0	0	0	0	0	0	0	0	0	0	468406	380187	275979	297400	331561	0	0	0	0	0	0	0	0	0	0	0	0	0	0	0	0
C01172	beta-D-Glucose 6-phosphate	NA	00010:Glycolysis / Gluconeogenesis;00030:Pentose phosphate pathway;01100:Metabolic pathways;01110:Biosynthesis of secondary metabolites;01200:Carbon metabolism;	216.732	ES+	737	0	0	0	0	0	0	0	0	0	0	0	0	0	0	0	0	0	0	0	0	0	0	468406	380187	275979	297400	331561	0	0	0	0	0	0	0	0	0	0	0	0	0	0	0	0
C15926	beta-L-Galactose 1-phosphate	NA	00053:Ascorbate and aldarate metabolism;01100:Metabolic pathways;01110:Biosynthesis of secondary metabolites;	216.732	ES+	738	0	0	0	0	0	0	0	0	0	0	0	0	0	0	0	0	0	0	0	0	0	0	468406	380187	275979	297400	331561	0	0	0	0	0	0	0	0	0	0	0	0	0	0	0	0
C01753	beta-Sitosterol	NA	NA	471.88	ES+	739	0	0	0	0	0	0	0	0	0	0	0	0	0	0	0	0	0	0	0	0	0	0	825022	882958	668139	993135	770316	0	0	0	0	0	0	0	0	0	0	0	0	0	0	0	0
C14152	beta-Tocopherol	NA	NA	383.656	ES+	740	0	0	0	0	0	0	0	0	0	0	0	0	0	0	0	0	0	0	0	0	0	0	107129	92614	74069.7	91273.1	112745	0	0	0	0	0	0	0	0	0	0	0	0	0	0	0	0
C14154	beta-Tocotrienol	A:PR Prenol Lipids;B:PR02 Quinones and hydroquinones;C:PR0202 Vitamin E;D:beta-Tocotrienol	00130:Ubiquinone and other terpenoid-quinone biosynthesis;01110:Biosynthesis of secondary metabolites;	402.824	ES+	741	0	0	0	0	0	0	0	0	0	0	0	0	0	0	0	0	0	0	0	0	0	0	453689	367292	339271	715951	541124	0	0	0	0	0	0	0	0	0	0	0	0	0	0	0	0
C05434	beta-Zeacarotene	NA	NA	592.433	ES+	742	0	0	0	0	0	0	0	0	0	0	0	0	0	0	0	0	0	0	0	0	0	0	350215	475032	700370	718690	326720	0	0	0	0	0	0	0	0	0	0	0	0	0	0	0	0
C00500	Biliverdin	NA	NA	550.609	ES+	743	0	0	0	0	0	0	0	0	0	0	0	0	0	0	0	0	0	0	0	0	0	0	72417.3	74778.6	72458.7	69622.3	75958.7	0	0	0	0	0	0	0	0	0	0	0	0	0	0	0	0
C00120	Biotin	A:Vitamins and Cofactors;B:Cofactors;C:Coenzymes;D:Biotin	00780:Biotin metabolism;01100:Metabolic pathways;02010:ABC transporters;	239.864	ES+	744	0	0	0	0	0	0	0	0	0	0	0	0	0	0	0	0	0	0	0	0	0	0	1.20568e+06	887749	1.19405e+06	772035	929503	0	0	0	0	0	0	0	0	0	0	0	0	0	0	0	0
C05921	Biotinyl-5'-AMP	NA	NA	581.461	ES+	745	0	0	0	0	0	0	0	0	0	0	0	0	0	0	0	0	0	0	0	0	0	0	3.32082e+06	2.77634e+06	2.12305e+06	809911	3.44123e+06	0	0	0	0	0	0	0	0	0	0	0	0	0	0	0	0
C08813	Brassicasterol	NA	NA	452.015	ES+	746	0	0	0	0	0	0	0	0	0	0	0	0	0	0	0	0	0	0	0	0	0	0	3.28e+06	2.44549e+06	2.12164e+06	3.76436e+06	2.95938e+06	0	0	0	0	0	0	0	0	0	0	0	0	0	0	0	0
C00246	Butanoic acid	A:Fatty acids related compounds;B:Fatty acids;C:Saturated fatty acids;D:Butyric acid	00650:Butanoate metabolism;01100:Metabolic pathways;	143.953	ES+	747	0	0	0	0	0	0	0	0	0	0	0	0	0	0	0	0	0	0	0	0	0	0	14103.9	14658.4	10174.5	11064.2	11809.6	0	0	0	0	0	0	0	0	0	0	0	0	0	0	0	0
C00323	Caffeoyl-CoA	NA	NA	921.149	ES+	748	0	0	0	0	0	0	0	0	0	0	0	0	0	0	0	0	0	0	0	0	0	0	295457	400723	604945	602685	239597	0	0	0	0	0	0	0	0	0	0	0	0	0	0	0	0
C15785	Campest-4-en-3-one	NA	NA	452.015	ES+	749	0	0	0	0	0	0	0	0	0	0	0	0	0	0	0	0	0	0	0	0	0	0	3.28e+06	2.44549e+06	2.12164e+06	3.76436e+06	2.95938e+06	0	0	0	0	0	0	0	0	0	0	0	0	0	0	0	0
C01789	Campesterol	NA	NA	454.031	ES+	750	0	0	0	0	0	0	0	0	0	0	0	0	0	0	0	0	0	0	0	0	0	0	164808	99689.3	100098	127648	220869	0	0	0	0	0	0	0	0	0	0	0	0	0	0	0	0
C15790	Cathasterone	NA	NA	440.02	ES+	751	0	0	0	0	0	0	0	0	0	0	0	0	0	0	0	0	0	0	0	0	0	0	112434	56987.7	24656.8	57940.1	189349	0	0	0	0	0	0	0	0	0	0	0	0	0	0	0	0
C00112	CDP	NA	NA	397.007	ES+	752	0	0	0	0	0	0	0	0	0	0	0	0	0	0	0	0	0	0	0	0	0	0	167321	223525	264803	187479	195392	0	0	0	0	0	0	0	0	0	0	0	0	0	0	0	0
C00307	CDP-choline	NA	NA	547.074	ES+	753	0	0	0	0	0	0	0	0	0	0	0	0	0	0	0	0	0	0	0	0	0	0	24071.3	37630.9	65716.9	68807.7	25804	0	0	0	0	0	0	0	0	0	0	0	0	0	0	0	0
C00570	CDP-ethanolamine	NA	NA	523.041	ES+	754	0	0	0	0	0	0	0	0	0	0	0	0	0	0	0	0	0	0	0	0	0	0	431963	232182	197708	273051	324600	0	0	0	0	0	0	0	0	0	0	0	0	0	0	0	0
C00760	Cellulose	NA	00500:Starch and sucrose metabolism;01100:Metabolic pathways;	465.146	ES+	755	0	0	0	0	0	0	0	0	0	0	0	0	0	0	0	0	0	0	0	0	0	0	126758	74532.3	72451.4	25713.1	62858.2	0	0	0	0	0	0	0	0	0	0	0	0	0	0	0	0
C05306	Chlorophyll a	NA	NA	809.581	ES+	756	0	0	0	0	0	0	0	0	0	0	0	0	0	0	0	0	0	0	0	0	0	0	298165	338353	458655	465472	254945	0	0	0	0	0	0	0	0	0	0	0	0	0	0	0	0
C05307	Chlorophyll b	NA	NA	479.446	ES+	757	0	0	0	0	0	0	0	0	0	0	0	0	0	0	0	0	0	0	0	0	0	0	451658	377776	342312	371370	523017	0	0	0	0	0	0	0	0	0	0	0	0	0	0	0	0
C16541	Chlorophyllide b	NA	NA	607.047	ES+	758	0	0	0	0	0	0	0	0	0	0	0	0	0	0	0	0	0	0	0	0	0	0	198267	285992	248928	262209	180388	0	0	0	0	0	0	0	0	0	0	0	0	0	0	0	0
C00187	Cholesterol	NA	NA	390.852	ES+	759	0	0	0	0	0	0	0	0	0	0	0	0	0	0	0	0	0	0	0	0	0	0	27493.2	23562.7	14520.4	17160.6	46151.4	0	0	0	0	0	0	0	0	0	0	0	0	0	0	0	0
C00251	Chorismate	NA	00130:Ubiquinone and other terpenoid-quinone biosynthesis;00400:Phenylalanine, tyrosine and tryptophan biosynthesis;00790:Folate biosynthesis;01100:Metabolic pathways;01110:Biosynthesis of secondary metabolites;01230:Biosynthesis of amino acids;	200.801	ES+	760	0	0	0	0	0	0	0	0	0	0	0	0	0	0	0	0	0	0	0	0	0	0	276095	214461	162785	203738	251050	0	0	0	0	0	0	0	0	0	0	0	0	0	0	0	0
C00540	Cinnamoyl-CoA	NA	NA	889.655	ES+	761	0	0	0	0	0	0	0	0	0	0	0	0	0	0	0	0	0	0	0	0	0	0	4.02989e+06	4.80173e+06	7.00869e+06	7.42646e+06	3.23193e+06	0	0	0	0	0	0	0	0	0	0	0	0	0	0	0	0
C05640	Cinnavalininate	NA	NA	249.041	ES+	762	0	0	0	0	0	0	0	0	0	0	0	0	0	0	0	0	0	0	0	0	0	0	90583.8	73096.4	108372	102803	90122.9	0	0	0	0	0	0	0	0	0	0	0	0	0	0	0	0
C05280	cis,cis-3,6-Dodecadienoyl-CoA	NA	NA	923.255	ES+	763	0	0	0	0	0	0	0	0	0	0	0	0	0	0	0	0	0	0	0	0	0	0	563430	681580	971696	906729	475256	0	0	0	0	0	0	0	0	0	0	0	0	0	0	0	0
C11946	cis-2-Methyl-5-isopropylhexa-2,5-dienoyl-CoA	NA	NA	570.674	ES+	764	0	0	0	0	0	0	0	0	0	0	0	0	0	0	0	0	0	0	0	0	0	0	62445.1	93033.6	82814.1	81656	58853.4	0	0	0	0	0	0	0	0	0	0	0	0	0	0	0	0
C19418	cis-9,10-Epoxystearic acid	NA	NA	305.029	ES+	765	0	0	0	0	0	0	0	0	0	0	0	0	0	0	0	0	0	0	0	0	0	0	668452	924386	729660	478366	633995	0	0	0	0	0	0	0	0	0	0	0	0	0	0	0	0
C00417	cis-Aconitate	A:Organic acids;B:Carboxylic acids;C:Tricarboxylic acids;D:cis-Aconitate	00020:Citrate cycle (TCA cycle);00630:Glyoxylate and dicarboxylate metabolism;00660:C5-Branched dibasic acid metabolism;01100:Metabolic pathways;01110:Biosynthesis of secondary metabolites;01210:2-Oxocarboxylic acid metabolism;	151.788	ES+	766	0	0	0	0	0	0	0	0	0	0	0	0	0	0	0	0	0	0	0	0	0	0	336477	371792	373085	263699	251953	0	0	0	0	0	0	0	0	0	0	0	0	0	0	0	0
C05673	CMP-2-aminoethylphosphonate	NA	NA	356.486	ES+	767	0	0	0	0	0	0	0	0	0	0	0	0	0	0	0	0	0	0	0	0	0	0	35302.5	44357.2	46244.8	41412	39226.9	0	0	0	0	0	0	0	0	0	0	0	0	0	0	0	0
C05674	CMP-N-trimethyl-2-aminoethylphosphonate	NA	00440:Phosphonate and phosphinate metabolism;01100:Metabolic pathways;	482.114	ES+	768	0	0	0	0	0	0	0	0	0	0	0	0	0	0	0	0	0	0	0	0	0	0	79390.5	39147.3	30163.8	22131.4	40509.2	0	0	0	0	0	0	0	0	0	0	0	0	0	0	0	0
C00010	CoA	NA	NA	745.117	ES+	769	0	0	0	0	0	0	0	0	0	0	0	0	0	0	0	0	0	0	0	0	0	0	423228	513110	756415	793825	329410	0	0	0	0	0	0	0	0	0	0	0	0	0	0	0	0
C00590	Coniferyl alcohol	A:Phenylpropanoids;B:Monolignols;C:Coniferyl alcohol derivatives;D:Coniferyl alcohol	00940:Phenylpropanoid biosynthesis;01100:Metabolic pathways;01110:Biosynthesis of secondary metabolites;	153.393	ES+	770	0	0	0	0	0	0	0	0	0	0	0	0	0	0	0	0	0	0	0	0	0	0	307472	272625	218820	246678	290677	0	0	0	0	0	0	0	0	0	0	0	0	0	0	0	0
C00877	Crotonoyl-CoA	NA	NA	419.08	ES+	771	0	0	0	0	0	0	0	0	0	0	0	0	0	0	0	0	0	0	0	0	0	0	23867.4	11334.8	42556.8	21269	17866.9	0	0	0	0	0	0	0	0	0	0	0	0	0	0	0	0
C00063	CTP	NA	NA	400.032	ES+	772	0	0	0	0	0	0	0	0	0	0	0	0	0	0	0	0	0	0	0	0	0	0	167525	129836	167026	140729	125225	0	0	0	0	0	0	0	0	0	0	0	0	0	0	0	0
C05905	Cyanidin	NA	NA	287.055	ES+	773	0	0	0	0	0	0	0	0	0	0	0	0	0	0	0	0	0	0	0	0	0	0	14135.2	5979.18	1698.65	6437.14	18557.3	0	0	0	0	0	0	0	0	0	0	0	0	0	0	0	0
C12095	Cyanidin 3-O-(6-O-p-coumaroyl)glucoside	NA	NA	299.081	ES+	774	0	0	0	0	0	0	0	0	0	0	0	0	0	0	0	0	0	0	0	0	0	0	117724	80780.7	156285	91008.6	172925	0	0	0	0	0	0	0	0	0	0	0	0	0	0	0	0
C12096	Cyanidin 3-O-(6-O-p-coumaroyl)glucoside-5-O-glucoside	NA	NA	720.885	ES+	775	0	0	0	0	0	0	0	0	0	0	0	0	0	0	0	0	0	0	0	0	0	0	394409	572876	758815	715704	379264	0	0	0	0	0	0	0	0	0	0	0	0	0	0	0	0
C20490	Cyanidin 3-O-beta-D-sambubioside	NA	NA	432.465	ES+	776	0	0	0	0	0	0	0	0	0	0	0	0	0	0	0	0	0	0	0	0	0	0	48246.4	34997.6	39837.2	24751	46799.3	0	0	0	0	0	0	0	0	0	0	0	0	0	0	0	0
C01419	Cys-Gly	NA	NA	170.034	ES+	777	0	0	0	0	0	0	0	0	0	0	0	0	0	0	0	0	0	0	0	0	0	0	151222	177916	144195	129289	117916	0	0	0	0	0	0	0	0	0	0	0	0	0	0	0	0
C00475	Cytidine	NA	NA	234.165	ES+	778	0	0	0	0	0	0	0	0	0	0	0	0	0	0	0	0	0	0	0	0	0	0	298662	244897	307365	251013	248947	0	0	0	0	0	0	0	0	0	0	0	0	0	0	0	0
C00705	dCDP	NA	NA	423.021	ES+	779	0	0	0	0	0	0	0	0	0	0	0	0	0	0	0	0	0	0	0	0	0	0	20683.9	13438.9	5639.67	5438.25	22122.9	0	0	0	0	0	0	0	0	0	0	0	0	0	0	0	0
C00458	dCTP	NA	NA	400.009	ES+	780	0	0	0	0	0	0	0	0	0	0	0	0	0	0	0	0	0	0	0	0	0	0	42493.6	44060	31435.6	36447.7	35178.9	0	0	0	0	0	0	0	0	0	0	0	0	0	0	0	0
C00793	D-Cysteine	NA	NA	122.693	ES+	781	0	0	0	0	0	0	0	0	0	0	0	0	0	0	0	0	0	0	0	0	0	0	315241	224510	317259	197705	245711	0	0	0	0	0	0	0	0	0	0	0	0	0	0	0	0
C00857	Deamino-NAD+	NA	NA	630.085	ES+	782	0	0	0	0	0	0	0	0	0	0	0	0	0	0	0	0	0	0	0	0	0	0	213138	197479	196610	85673.9	226712	0	0	0	0	0	0	0	0	0	0	0	0	0	0	0	0
C01571	Decanoic acid	NA	NA	166.536	ES+	783	0	0	0	0	0	0	0	0	0	0	0	0	0	0	0	0	0	0	0	0	0	0	22525.6	20115.1	15644.1	17742.1	23505.4	0	0	0	0	0	0	0	0	0	0	0	0	0	0	0	0
C05422	Dehydroascorbate	NA	00053:Ascorbate and aldarate metabolism;00480:Glutathione metabolism;01100:Metabolic pathways;	151.788	ES+	784	0	0	0	0	0	0	0	0	0	0	0	0	0	0	0	0	0	0	0	0	0	0	336477	371792	373085	263699	251953	0	0	0	0	0	0	0	0	0	0	0	0	0	0	0	0
C16312	Delphin	NA	NA	696.149	ES+	785	0	0	0	0	0	0	0	0	0	0	0	0	0	0	0	0	0	0	0	0	0	0	24999.8	36200	58487.7	52680	23374.4	0	0	0	0	0	0	0	0	0	0	0	0	0	0	0	0
C20491	Delphinidin 3-O-beta-D-sambubioside	NA	NA	433.097	ES+	786	0	0	0	0	0	0	0	0	0	0	0	0	0	0	0	0	0	0	0	0	0	0	135732	206311	233402	246884	116712	0	0	0	0	0	0	0	0	0	0	0	0	0	0	0	0
C15782	Delta7-Avenasterol	NA	NA	427.035	ES+	787	0	0	0	0	0	0	0	0	0	0	0	0	0	0	0	0	0	0	0	0	0	0	170051	228753	224594	264454	238565	0	0	0	0	0	0	0	0	0	0	0	0	0	0	0	0
C08586	delta-Carotene	NA	NA	269.227	ES+	788	0	0	0	0	0	0	0	0	0	0	0	0	0	0	0	0	0	0	0	0	0	0	19167.7	26406.8	30727.7	36390.6	30987.1	0	0	0	0	0	0	0	0	0	0	0	0	0	0	0	0
C14151	delta-Tocopherol	NA	NA	402.393	ES+	789	0	0	0	0	0	0	0	0	0	0	0	0	0	0	0	0	0	0	0	0	0	0	58168.5	34953.3	21601.2	25797.4	44703.3	0	0	0	0	0	0	0	0	0	0	0	0	0	0	0	0
C00559	Deoxyadenosine	NA	NA	241.334	ES+	790	0	0	0	0	0	0	0	0	0	0	0	0	0	0	0	0	0	0	0	0	0	0	403777	378532	355130	272358	495622	0	0	0	0	0	0	0	0	0	0	0	0	0	0	0	0
C00882	Dephospho-CoA	NA	NA	661.156	ES+	791	0	0	0	0	0	0	0	0	0	0	0	0	0	0	0	0	0	0	0	0	0	0	87099.1	146394	194905	196349	86432.9	0	0	0	0	0	0	0	0	0	0	0	0	0	0	0	0
C04666	D-erythro-1-(Imidazol-4-yl)glycerol 3-phosphate	NA	NA	204.03	ES+	792	0	0	0	0	0	0	0	0	0	0	0	0	0	0	0	0	0	0	0	0	0	0	13013.9	18887.3	9628.8	15763	19133.3	0	0	0	0	0	0	0	0	0	0	0	0	0	0	0	0
C06032	D-erythro-3-Methylmalate	NA	00290:Valine, leucine and isoleucine biosynthesis;00660:C5-Branched dibasic acid metabolism;01100:Metabolic pathways;01210:2-Oxocarboxylic acid metabolism;01230:Biosynthesis of amino acids;	131.038	ES+	793	0	0	0	0	0	0	0	0	0	0	0	0	0	0	0	0	0	0	0	0	0	0	22573.2	20092.3	16912.6	15453.8	23092.8	0	0	0	0	0	0	0	0	0	0	0	0	0	0	0	0
C01802	Desmosterol	NA	NA	371.838	ES+	794	0	0	0	0	0	0	0	0	0	0	0	0	0	0	0	0	0	0	0	0	0	0	43649.2	40682.4	28043.9	31853	40637.5	0	0	0	0	0	0	0	0	0	0	0	0	0	0	0	0
C01094	D-Fructose 1-phosphate	NA	00051:Fructose and mannose metabolism;00400:Phenylalanine, tyrosine and tryptophan biosynthesis;01100:Metabolic pathways;	216.732	ES+	795	0	0	0	0	0	0	0	0	0	0	0	0	0	0	0	0	0	0	0	0	0	0	468406	380187	275979	297400	331561	0	0	0	0	0	0	0	0	0	0	0	0	0	0	0	0
C00085	D-Fructose 6-phosphate	NA	00052:Galactose metabolism;00500:Starch and sucrose metabolism;00710:Carbon fixation in photosynthetic organisms;01100:Metabolic pathways;01200:Carbon metabolism;	216.732	ES+	796	0	0	0	0	0	0	0	0	0	0	0	0	0	0	0	0	0	0	0	0	0	0	468406	380187	275979	297400	331561	0	0	0	0	0	0	0	0	0	0	0	0	0	0	0	0
C00333	D-Galacturonate	NA	NA	172.368	ES+	797	0	0	0	0	0	0	0	0	0	0	0	0	0	0	0	0	0	0	0	0	0	0	116520	149930	139763	101989	105794	0	0	0	0	0	0	0	0	0	0	0	0	0	0	0	0
C00361	dGDP	NA	NA	215.023	ES+	798	0	0	0	0	0	0	0	0	0	0	0	0	0	0	0	0	0	0	0	0	0	0	15520.9	13716.9	14630.4	12991.9	13374.1	0	0	0	0	0	0	0	0	0	0	0	0	0	0	0	0
C00818	D-Glucarate	NA	00053:Ascorbate and aldarate metabolism;01100:Metabolic pathways;	205.884	ES+	799	0	0	0	0	0	0	0	0	0	0	0	0	0	0	0	0	0	0	0	0	0	0	286968	404649	344280	268060	298359	0	0	0	0	0	0	0	0	0	0	0	0	0	0	0	0
C00257	D-Gluconic acid	A:Carbohydrates;B:Monosaccharides;C:Sugar acids;D:D-Gluconic acid	00030:Pentose phosphate pathway;01100:Metabolic pathways;01110:Biosynthesis of secondary metabolites;01200:Carbon metabolism;	200.05	ES+	800	0	0	0	0	0	0	0	0	0	0	0	0	0	0	0	0	0	0	0	0	0	0	119469	117350	98693.3	130189	126254	0	0	0	0	0	0	0	0	0	0	0	0	0	0	0	0
C00103	D-Glucose 1-phosphate	NA	00010:Glycolysis / Gluconeogenesis;00040:Pentose and glucuronate interconversions;00052:Galactose metabolism;00500:Starch and sucrose metabolism;00520:Amino sugar and nucleotide sugar metabolism;01100:Metabolic pathways;01110:Biosynthesis of secondary metabolites;	216.732	ES+	801	0	0	0	0	0	0	0	0	0	0	0	0	0	0	0	0	0	0	0	0	0	0	468406	380187	275979	297400	331561	0	0	0	0	0	0	0	0	0	0	0	0	0	0	0	0
C00092	D-Glucose 6-phosphate	NA	00500:Starch and sucrose metabolism;00562:Inositol phosphate metabolism;01100:Metabolic pathways;	216.732	ES+	802	0	0	0	0	0	0	0	0	0	0	0	0	0	0	0	0	0	0	0	0	0	0	468406	380187	275979	297400	331561	0	0	0	0	0	0	0	0	0	0	0	0	0	0	0	0
C00191	D-Glucuronate	A:Carbohydrates;B:Monosaccharides;C:Sugar acids;D:D-Glucuronic acid	00040:Pentose and glucuronate interconversions;00053:Ascorbate and aldarate metabolism;00520:Amino sugar and nucleotide sugar metabolism;00562:Inositol phosphate metabolism;01100:Metabolic pathways;	197.535	ES+	803	0	0	0	0	0	0	0	0	0	0	0	0	0	0	0	0	0	0	0	0	0	0	12124.7	17345.5	11640.1	7042.09	17051.1	0	0	0	0	0	0	0	0	0	0	0	0	0	0	0	0
C00118	D-Glyceraldehyde 3-phosphate	NA	NA	190.333	ES+	804	0	0	0	0	0	0	0	0	0	0	0	0	0	0	0	0	0	0	0	0	0	0	52543	38596.4	26376.5	34357.3	42390.8	0	0	0	0	0	0	0	0	0	0	0	0	0	0	0	0
C00362	dGMP	NA	NA	341.902	ES+	805	0	0	0	0	0	0	0	0	0	0	0	0	0	0	0	0	0	0	0	0	0	0	1.08521e+06	900737	754475	451907	782346	0	0	0	0	0	0	0	0	0	0	0	0	0	0	0	0
C05143	Dhurrin	NA	NA	288.95	ES+	806	0	0	0	0	0	0	0	0	0	0	0	0	0	0	0	0	0	0	0	0	0	0	216268	302264	465273	232341	306943	0	0	0	0	0	0	0	0	0	0	0	0	0	0	0	0
C02273	Digalacturonate	NA	00040:Pentose and glucuronate interconversions;01100:Metabolic pathways;02010:ABC transporters;	317.567	ES+	807	0	0	0	0	0	0	0	0	0	0	0	0	0	0	0	0	0	0	0	0	0	0	285202	240104	191031	216555	264184	0	0	0	0	0	0	0	0	0	0	0	0	0	0	0	0
C17217	Dihomomethionine	NA	00966:Glucosinolate biosynthesis;01210:2-Oxocarboxylic acid metabolism;	191.085	ES+	808	0	0	0	0	0	0	0	0	0	0	0	0	0	0	0	0	0	0	0	0	0	0	359544	329063	307320	255015	287659	0	0	0	0	0	0	0	0	0	0	0	0	0	0	0	0
C00415	Dihydrofolate	NA	NA	353.521	ES+	809	0	0	0	0	0	0	0	0	0	0	0	0	0	0	0	0	0	0	0	0	0	0	99501	116060	87088	101878	159506	0	0	0	0	0	0	0	0	0	0	0	0	0	0	0	0
C02906	Dihydromyricetin	NA	NA	339.07	ES+	810	0	0	0	0	0	0	0	0	0	0	0	0	0	0	0	0	0	0	0	0	0	0	13710.6	12223.9	10862.3	14132.1	26792.9	0	0	0	0	0	0	0	0	0	0	0	0	0	0	0	0
C16448	Dihydrozeatin-O-glucoside	NA	NA	363.956	ES+	811	0	0	0	0	0	0	0	0	0	0	0	0	0	0	0	0	0	0	0	0	0	0	166770	223618	146778	104380	114054	0	0	0	0	0	0	0	0	0	0	0	0	0	0	0	0
C00235	Dimethylallyl diphosphate	NA	NA	201.803	ES+	812	0	0	0	0	0	0	0	0	0	0	0	0	0	0	0	0	0	0	0	0	0	0	124849	112408	119351	117331	110947	0	0	0	0	0	0	0	0	0	0	0	0	0	0	0	0
C01345	dITP	NA	NA	446.987	ES+	813	0	0	0	0	0	0	0	0	0	0	0	0	0	0	0	0	0	0	0	0	0	0	55576.5	43419.7	41565.4	19966.8	35197.5	0	0	0	0	0	0	0	0	0	0	0	0	0	0	0	0
C11831	Divinylprotochlorophyllide	NA	NA	582.604	ES+	814	0	0	0	0	0	0	0	0	0	0	0	0	0	0	0	0	0	0	0	0	0	0	46622.1	110827	59964.2	64830	52324.3	0	0	0	0	0	0	0	0	0	0	0	0	0	0	0	0
C00636	D-Mannose 1-phosphate	NA	00051:Fructose and mannose metabolism;00520:Amino sugar and nucleotide sugar metabolism;01100:Metabolic pathways;01110:Biosynthesis of secondary metabolites;	216.732	ES+	815	0	0	0	0	0	0	0	0	0	0	0	0	0	0	0	0	0	0	0	0	0	0	468406	380187	275979	297400	331561	0	0	0	0	0	0	0	0	0	0	0	0	0	0	0	0
C00275	D-Mannose 6-phosphate	NA	00051:Fructose and mannose metabolism;00520:Amino sugar and nucleotide sugar metabolism;01100:Metabolic pathways;01110:Biosynthesis of secondary metabolites;	216.732	ES+	816	0	0	0	0	0	0	0	0	0	0	0	0	0	0	0	0	0	0	0	0	0	0	468406	380187	275979	297400	331561	0	0	0	0	0	0	0	0	0	0	0	0	0	0	0	0
C01245	D-myo-Inositol 1,4,5-trisphosphate	NA	NA	438.98	ES+	817	0	0	0	0	0	0	0	0	0	0	0	0	0	0	0	0	0	0	0	0	0	0	591755	530085	682401	356213	175014	0	0	0	0	0	0	0	0	0	0	0	0	0	0	0	0
C08281	Docosanoic acid	NA	NA	409.329	ES+	818	0	0	0	0	0	0	0	0	0	0	0	0	0	0	0	0	0	0	0	0	0	0	70065.5	57415.5	37554.7	33703.2	53401.8	0	0	0	0	0	0	0	0	0	0	0	0	0	0	0	0
C01246	Dolichyl beta-D-glucosyl phosphate	NA	NA	408.386	ES+	819	0	0	0	0	0	0	0	0	0	0	0	0	0	0	0	0	0	0	0	0	0	0	465563	353328	302747	312988	251312	0	0	0	0	0	0	0	0	0	0	0	0	0	0	0	0
C03862	Dolichyl phosphate D-mannose	NA	00510:N-Glycan biosynthesis;00515:Mannose type O-glycan biosynthesis;01100:Metabolic pathways;	216.732	ES+	820	0	0	0	0	0	0	0	0	0	0	0	0	0	0	0	0	0	0	0	0	0	0	468406	380187	275979	297400	331561	0	0	0	0	0	0	0	0	0	0	0	0	0	0	0	0
C00121	D-Ribose	A:Carbohydrates;B:Monosaccharides;C:Aldoses;D:D-Ribose	00030:Pentose phosphate pathway;02010:ABC transporters;	153.042	ES+	821	0	0	0	0	0	0	0	0	0	0	0	0	0	0	0	0	0	0	0	0	0	0	116487	104199	92318.4	86578.3	116294	0	0	0	0	0	0	0	0	0	0	0	0	0	0	0	0
C01151	D-Ribose 1,5-bisphosphate	NA	NA	227.032	ES+	822	0	0	0	0	0	0	0	0	0	0	0	0	0	0	0	0	0	0	0	0	0	0	24948.5	22896	15409.8	19413.5	23860.5	0	0	0	0	0	0	0	0	0	0	0	0	0	0	0	0
C00309	D-Ribulose	A:Carbohydrates;B:Monosaccharides;C:Ketoses;D:D-Ribulose	00040:Pentose and glucuronate interconversions;01100:Metabolic pathways;	153.042	ES+	823	0	0	0	0	0	0	0	0	0	0	0	0	0	0	0	0	0	0	0	0	0	0	116487	104199	92318.4	86578.3	116294	0	0	0	0	0	0	0	0	0	0	0	0	0	0	0	0
C01182	D-Ribulose 1,5-bisphosphate	NA	NA	227.032	ES+	824	0	0	0	0	0	0	0	0	0	0	0	0	0	0	0	0	0	0	0	0	0	0	24948.5	22896	15409.8	19413.5	23860.5	0	0	0	0	0	0	0	0	0	0	0	0	0	0	0	0
C00740	D-Serine	A:Peptides;B:Amino acids;C:Other amino acids;D:D-Serine	00260:Glycine, serine and threonine metabolism;01100:Metabolic pathways;01502:Vancomycin resistance;	106.05	ES+	825	0	0	0	0	0	0	0	0	0	0	0	0	0	0	0	0	0	0	0	0	0	0	106917	72716.6	32554.3	59935.6	95545.6	0	0	0	0	0	0	0	0	0	0	0	0	0	0	0	0
C01097	D-Tagatose 6-phosphate	NA	00052:Galactose metabolism;01100:Metabolic pathways;	216.732	ES+	826	0	0	0	0	0	0	0	0	0	0	0	0	0	0	0	0	0	0	0	0	0	0	468406	380187	275979	297400	331561	0	0	0	0	0	0	0	0	0	0	0	0	0	0	0	0
C00363	dTDP	NA	NA	471.018	ES+	827	0	0	0	0	0	0	0	0	0	0	0	0	0	0	0	0	0	0	0	0	0	0	24276	27157	9824.98	11976.5	39697.7	0	0	0	0	0	0	0	0	0	0	0	0	0	0	0	0
C00364	dTMP	NA	NA	265.078	ES+	828	0	0	0	0	0	0	0	0	0	0	0	0	0	0	0	0	0	0	0	0	0	0	88185.5	99721.3	60737.9	97267.2	128346	0	0	0	0	0	0	0	0	0	0	0	0	0	0	0	0
C01346	dUDP	NA	NA	316.995	ES+	829	0	0	0	0	0	0	0	0	0	0	0	0	0	0	0	0	0	0	0	0	0	0	55899.7	46705.6	55406.5	91126.4	44248.2	0	0	0	0	0	0	0	0	0	0	0	0	0	0	0	0
C00181	D-Xylose	A:Carbohydrates;B:Monosaccharides;C:Aldoses;D:D-Xylose	00040:Pentose and glucuronate interconversions;00520:Amino sugar and nucleotide sugar metabolism;01100:Metabolic pathways;02010:ABC transporters;	153.042	ES+	830	0	0	0	0	0	0	0	0	0	0	0	0	0	0	0	0	0	0	0	0	0	0	116487	104199	92318.4	86578.3	116294	0	0	0	0	0	0	0	0	0	0	0	0	0	0	0	0
C00310	D-Xylulose	A:Carbohydrates;B:Monosaccharides;C:Ketoses;D:D-Xylulose	00040:Pentose and glucuronate interconversions;01100:Metabolic pathways;	153.042	ES+	831	0	0	0	0	0	0	0	0	0	0	0	0	0	0	0	0	0	0	0	0	0	0	116487	104199	92318.4	86578.3	116294	0	0	0	0	0	0	0	0	0	0	0	0	0	0	0	0
C08592	Echinenone	NA	NA	403.492	ES+	832	0	0	0	0	0	0	0	0	0	0	0	0	0	0	0	0	0	0	0	0	0	0	58968.2	156643	166723	365950	51414.5	0	0	0	0	0	0	0	0	0	0	0	0	0	0	0	0
C11875	ent-7alpha-Hydroxykaur-16-en-19-oic acid	NA	NA	303.043	ES+	833	0	0	0	0	0	0	0	0	0	0	0	0	0	0	0	0	0	0	0	0	0	0	6.50341e+06	4.50765e+06	4.99984e+06	4.54223e+06	5.03118e+06	0	0	0	0	0	0	0	0	0	0	0	0	0	0	0	0
C06090	ent-Kaurene	NA	NA	274.553	ES+	834	0	0	0	0	0	0	0	0	0	0	0	0	0	0	0	0	0	0	0	0	0	0	48448	50267.8	51037.8	40019.6	52760.1	0	0	0	0	0	0	0	0	0	0	0	0	0	0	0	0
C15777	Episterol	NA	NA	452.015	ES+	835	0	0	0	0	0	0	0	0	0	0	0	0	0	0	0	0	0	0	0	0	0	0	3.28e+06	2.44549e+06	2.12164e+06	3.76436e+06	2.95938e+06	0	0	0	0	0	0	0	0	0	0	0	0	0	0	0	0
C16276	epsilon-Carotene	NA	NA	269.227	ES+	836	0	0	0	0	0	0	0	0	0	0	0	0	0	0	0	0	0	0	0	0	0	0	19167.7	26406.8	30727.7	36390.6	30987.1	0	0	0	0	0	0	0	0	0	0	0	0	0	0	0	0
C00469	Ethanol	NA	NA	123.024	ES+	837	0	0	0	0	0	0	0	0	0	0	0	0	0	0	0	0	0	0	0	0	0	0	56615.5	40728.1	25719	25929	32411.5	0	0	0	0	0	0	0	0	0	0	0	0	0	0	0	0
C00346	Ethanolamine phosphate	NA	NA	164.689	ES+	838	0	0	0	0	0	0	0	0	0	0	0	0	0	0	0	0	0	0	0	0	0	0	36446.9	23764.6	14682.6	17145.6	32054.6	0	0	0	0	0	0	0	0	0	0	0	0	0	0	0	0
C00016	FAD	NA	NA	718.179	ES+	839	0	0	0	0	0	0	0	0	0	0	0	0	0	0	0	0	0	0	0	0	0	0	1.62835e+06	2.01448e+06	2.96282e+06	2.82845e+06	1.45096e+06	0	0	0	0	0	0	0	0	0	0	0	0	0	0	0	0
C19691	Farnesylcysteine	NA	NA	348.601	ES+	840	0	0	0	0	0	0	0	0	0	0	0	0	0	0	0	0	0	0	0	0	0	0	56576.1	40265.2	35555.4	35619.9	38528.7	0	0	0	0	0	0	0	0	0	0	0	0	0	0	0	0
C04525	Fecosterol	NA	NA	452.015	ES+	841	0	0	0	0	0	0	0	0	0	0	0	0	0	0	0	0	0	0	0	0	0	0	3.28e+06	2.44549e+06	2.12164e+06	3.76436e+06	2.95938e+06	0	0	0	0	0	0	0	0	0	0	0	0	0	0	0	0
C18325	Feruloylagmatine	NA	00330:Arginine and proline metabolism;	322.151	ES+	842	0	0	0	0	0	0	0	0	0	0	0	0	0	0	0	0	0	0	0	0	0	0	138963	144183	96347.7	96472	119134	0	0	0	0	0	0	0	0	0	0	0	0	0	0	0	0
C00406	Feruloyl-CoA	NA	NA	924.164	ES+	843	0	0	0	0	0	0	0	0	0	0	0	0	0	0	0	0	0	0	0	0	0	0	1.30391e+06	1.5334e+06	2.21763e+06	2.33151e+06	1.01329e+06	0	0	0	0	0	0	0	0	0	0	0	0	0	0	0	0
C00504	Folate	NA	NA	406.445	ES+	844	0	0	0	0	0	0	0	0	0	0	0	0	0	0	0	0	0	0	0	0	0	0	54904.5	68964.5	50872.7	47379.3	68278.7	0	0	0	0	0	0	0	0	0	0	0	0	0	0	0	0
C10044	Galangin	NA	NA	316.72	ES+	845	0	0	0	0	0	0	0	0	0	0	0	0	0	0	0	0	0	0	0	0	0	0	66561.4	68519.1	53021.5	64975.3	58090.5	0	0	0	0	0	0	0	0	0	0	0	0	0	0	0	0
C16814	gamma-Bisabolene	NA	NA	217.847	ES+	846	0	0	0	0	0	0	0	0	0	0	0	0	0	0	0	0	0	0	0	0	0	0	25404.6	23800.4	19606.9	22939.5	27517.7	0	0	0	0	0	0	0	0	0	0	0	0	0	0	0	0
C05435	gamma-Carotene	NA	NA	269.227	ES+	847	0	0	0	0	0	0	0	0	0	0	0	0	0	0	0	0	0	0	0	0	0	0	19167.7	26406.8	30727.7	36390.6	30987.1	0	0	0	0	0	0	0	0	0	0	0	0	0	0	0	0
C05711	gamma-Glutamyl-beta-cyanoalanine	NA	NA	234.165	ES+	848	0	0	0	0	0	0	0	0	0	0	0	0	0	0	0	0	0	0	0	0	0	0	298662	244897	307365	251013	248947	0	0	0	0	0	0	0	0	0	0	0	0	0	0	0	0
C00669	gamma-L-Glutamyl-L-cysteine	NA	NA	215.366	ES+	849	0	0	0	0	0	0	0	0	0	0	0	0	0	0	0	0	0	0	0	0	0	0	330387	359339	208315	152456	288002	0	0	0	0	0	0	0	0	0	0	0	0	0	0	0	0
C02483	gamma-Tocopherol	NA	NA	383.656	ES+	850	0	0	0	0	0	0	0	0	0	0	0	0	0	0	0	0	0	0	0	0	0	0	107129	92614	74069.7	91273.1	112745	0	0	0	0	0	0	0	0	0	0	0	0	0	0	0	0
C14155	gamma-Tocotrienol	A:PR Prenol Lipids;B:PR02 Quinones and hydroquinones;C:PR0202 Vitamin E;D:gamma-Tocotrienol	00130:Ubiquinone and other terpenoid-quinone biosynthesis;01110:Biosynthesis of secondary metabolites;	402.824	ES+	851	0	0	0	0	0	0	0	0	0	0	0	0	0	0	0	0	0	0	0	0	0	0	453689	367292	339271	715951	541124	0	0	0	0	0	0	0	0	0	0	0	0	0	0	0	0
C00325	GDP-L-fucose	NA	NA	554.068	ES+	852	0	0	0	0	0	0	0	0	0	0	0	0	0	0	0	0	0	0	0	0	0	0	22722.9	49398.9	80202.7	74599.9	26362.6	0	0	0	0	0	0	0	0	0	0	0	0	0	0	0	0
C00341	Geranyl diphosphate	NA	NA	292.829	ES+	853	0	0	0	0	0	0	0	0	0	0	0	0	0	0	0	0	0	0	0	0	0	0	13468.1	12146.9	5380.72	5115.29	16432.8	0	0	0	0	0	0	0	0	0	0	0	0	0	0	0	0
C00859	Gibberellin A1	NA	NA	321.486	ES+	854	0	0	0	0	0	0	0	0	0	0	0	0	0	0	0	0	0	0	0	0	0	0	633541	489536	507206	532985	614931	0	0	0	0	0	0	0	0	0	0	0	0	0	0	0	0
C11857	Gibberellin A12	NA	NA	287.386	ES+	855	0	0	0	0	0	0	0	0	0	0	0	0	0	0	0	0	0	0	0	0	0	0	2.39517e+06	1.6379e+06	2.00734e+06	1.98379e+06	1.87276e+06	0	0	0	0	0	0	0	0	0	0	0	0	0	0	0	0
C06093	Gibberellin A12 aldehyde	NA	NA	306.533	ES+	856	0	0	0	0	0	0	0	0	0	0	0	0	0	0	0	0	0	0	0	0	0	0	1.36161e+06	1.03144e+06	1.17269e+06	936694	976942	0	0	0	0	0	0	0	0	0	0	0	0	0	0	0	0
C06096	Gibberellin A29	NA	NA	321.486	ES+	857	0	0	0	0	0	0	0	0	0	0	0	0	0	0	0	0	0	0	0	0	0	0	633541	489536	507206	532985	614931	0	0	0	0	0	0	0	0	0	0	0	0	0	0	0	0
C11868	Gibberellin A34	NA	NA	321.486	ES+	858	0	0	0	0	0	0	0	0	0	0	0	0	0	0	0	0	0	0	0	0	0	0	633541	489536	507206	532985	614931	0	0	0	0	0	0	0	0	0	0	0	0	0	0	0	0
C11869	Gibberellin A34-catabolite	NA	NA	317.358	ES+	859	0	0	0	0	0	0	0	0	0	0	0	0	0	0	0	0	0	0	0	0	0	0	147312	148856	126059	147995	142907	0	0	0	0	0	0	0	0	0	0	0	0	0	0	0	0
C06095	Gibberellin A44 diacid	NA	NA	300.099	ES+	860	0	0	0	0	0	0	0	0	0	0	0	0	0	0	0	0	0	0	0	0	0	0	1.35523e+06	1.06786e+06	1.22419e+06	1.23678e+06	1.32693e+06	0	0	0	0	0	0	0	0	0	0	0	0	0	0	0	0
C03579	Gibberellin A8	NA	NA	339.736	ES+	861	0	0	0	0	0	0	0	0	0	0	0	0	0	0	0	0	0	0	0	0	0	0	343686	276394	252361	268048	301697	0	0	0	0	0	0	0	0	0	0	0	0	0	0	0	0
C11870	Gibberellin A8-catabolite	NA	NA	352.487	ES+	862	0	0	0	0	0	0	0	0	0	0	0	0	0	0	0	0	0	0	0	0	0	0	99920.8	95493.7	63666.8	73714.9	91521.1	0	0	0	0	0	0	0	0	0	0	0	0	0	0	0	0
C05837	Glucobrassicin	NA	NA	294.568	ES+	863	0	0	0	0	0	0	0	0	0	0	0	0	0	0	0	0	0	0	0	0	0	0	16808.5	18877.4	15841.8	3735.26	17539.5	0	0	0	0	0	0	0	0	0	0	0	0	0	0	0	0
C08409	Glucoerucin	NA	NA	423.064	ES+	864	0	0	0	0	0	0	0	0	0	0	0	0	0	0	0	0	0	0	0	0	0	0	62387.6	20354	43121.1	3147.87	53301.6	0	0	0	0	0	0	0	0	0	0	0	0	0	0	0	0
C08412	Glucoiberverin	NA	NA	324.084	ES+	865	0	0	0	0	0	0	0	0	0	0	0	0	0	0	0	0	0	0	0	0	0	0	1126.56	19993.3	879.515	0	9550.22	0	0	0	0	0	0	0	0	0	0	0	0	0	0	0	0
C00527	Glutaryl-CoA	NA	NA	884.153	ES+	866	0	0	0	0	0	0	0	0	0	0	0	0	0	0	0	0	0	0	0	0	0	0	1.34258e+06	1.63389e+06	2.30926e+06	2.29583e+06	1.06324e+06	0	0	0	0	0	0	0	0	0	0	0	0	0	0	0	0
C00127	Glutathione disulfide	NA	NA	405.939	ES+	867	0	0	0	0	0	0	0	0	0	0	0	0	0	0	0	0	0	0	0	0	0	0	2.46713e+06	1.5214e+06	440515	833878	4.04277e+06	0	0	0	0	0	0	0	0	0	0	0	0	0	0	0	0
C00116	Glycerol	A:Carbohydrates;B:Monosaccharides;C:Sugar alcohols;D:Glycerol	00040:Pentose and glucuronate interconversions;00052:Galactose metabolism;00561:Glycerolipid metabolism;01100:Metabolic pathways;02010:ABC transporters;	123.024	ES+	868	0	0	0	0	0	0	0	0	0	0	0	0	0	0	0	0	0	0	0	0	0	0	56615.5	40728.1	25719	25929	32411.5	0	0	0	0	0	0	0	0	0	0	0	0	0	0	0	0
C00111	Glycerone phosphate	NA	NA	190.333	ES+	869	0	0	0	0	0	0	0	0	0	0	0	0	0	0	0	0	0	0	0	0	0	0	52543	38596.4	26376.5	34357.3	42390.8	0	0	0	0	0	0	0	0	0	0	0	0	0	0	0	0
C00144	GMP	NA	NA	357.726	ES+	870	0	0	0	0	0	0	0	0	0	0	0	0	0	0	0	0	0	0	0	0	0	0	3.74928e+06	2.974e+06	3.05401e+06	1.77433e+06	2.79523e+06	0	0	0	0	0	0	0	0	0	0	0	0	0	0	0	0
C00044	GTP	NA	NA	607.96	ES+	871	0	0	0	0	0	0	0	0	0	0	0	0	0	0	0	0	0	0	0	0	0	0	342062	385382	532998	556694	271320	0	0	0	0	0	0	0	0	0	0	0	0	0	0	0	0
C00242	Guanine	A:Nucleic acids;B:Bases;C:Purines;D:Guanine (Gua)	00230:Purine metabolism;01100:Metabolic pathways;	148.056	ES+	872	0	0	0	0	0	0	0	0	0	0	0	0	0	0	0	0	0	0	0	0	0	0	4.39871e+06	3.47487e+06	3.65559e+06	3.26003e+06	4.31003e+06	0	0	0	0	0	0	0	0	0	0	0	0	0	0	0	0
C00387	Guanosine	NA	NA	282.69	ES+	873	0	0	0	0	0	0	0	0	0	0	0	0	0	0	0	0	0	0	0	0	0	0	1.11366e+07	8.45753e+06	8.2486e+06	7.30126e+06	1.0646e+07	0	0	0	0	0	0	0	0	0	0	0	0	0	0	0	0
C04494	Guanosine 3'-diphosphate 5'-triphosphate	NA	NA	683.928	ES+	874	0	0	0	0	0	0	0	0	0	0	0	0	0	0	0	0	0	0	0	0	0	0	22804.1	25934.1	24364.5	16804.6	20823.2	0	0	0	0	0	0	0	0	0	0	0	0	0	0	0	0
C17233	Hexahomomethionine	NA	NA	241.649	ES+	875	0	0	0	0	0	0	0	0	0	0	0	0	0	0	0	0	0	0	0	0	0	0	41857	48065.9	51200.3	43284.6	51370.4	0	0	0	0	0	0	0	0	0	0	0	0	0	0	0	0
C05270	Hexanoyl-CoA	NA	NA	904.147	ES+	876	0	0	0	0	0	0	0	0	0	0	0	0	0	0	0	0	0	0	0	0	0	0	144364	220415	360590	381713	135509	0	0	0	0	0	0	0	0	0	0	0	0	0	0	0	0
C00544	Homogentisate	NA	NA	156.05	ES+	877	0	0	0	0	0	0	0	0	0	0	0	0	0	0	0	0	0	0	0	0	0	0	93500.8	81047.8	82118.7	77755.8	89157.6	0	0	0	0	0	0	0	0	0	0	0	0	0	0	0	0
C09684	Humulene	NA	NA	217.847	ES+	878	0	0	0	0	0	0	0	0	0	0	0	0	0	0	0	0	0	0	0	0	0	0	25404.6	23800.4	19606.9	22939.5	27517.7	0	0	0	0	0	0	0	0	0	0	0	0	0	0	0	0
C00519	Hypotaurine	NA	NA	193.988	ES+	879	0	0	0	0	0	0	0	0	0	0	0	0	0	0	0	0	0	0	0	0	0	0	6863.15	4413.34	3731.76	4218.17	4237.47	0	0	0	0	0	0	0	0	0	0	0	0	0	0	0	0
C00262	Hypoxanthine	A:Alkaloids;B:Others;C:Purine alkaloids;D:Hypoxanthine	00230:Purine metabolism;01100:Metabolic pathways;	133.845	ES+	880	0	0	0	0	0	0	0	0	0	0	0	0	0	0	0	0	0	0	0	0	0	0	3.69913e+06	2.82713e+06	3.90048e+06	3.12739e+06	2.90865e+06	0	0	0	0	0	0	0	0	0	0	0	0	0	0	0	0
C05840	Iminoaspartate	NA	NA	151.508	ES+	881	0	0	0	0	0	0	0	0	0	0	0	0	0	0	0	0	0	0	0	0	0	0	371490	220680	249344	239042	258021	0	0	0	0	0	0	0	0	0	0	0	0	0	0	0	0
C00637	Indole-3-acetaldehyde	NA	NA	158.079	ES+	882	0	0	0	0	0	0	0	0	0	0	0	0	0	0	0	0	0	0	0	0	0	0	63560.2	37477.5	31223.8	47681	59582.5	0	0	0	0	0	0	0	0	0	0	0	0	0	0	0	0
C02937	Indole-3-acetaldehyde oxime	NA	NA	171.53	ES+	883	0	0	0	0	0	0	0	0	0	0	0	0	0	0	0	0	0	0	0	0	0	0	8824.44	5899.46	5105.9	8845.8	11127.6	0	0	0	0	0	0	0	0	0	0	0	0	0	0	0	0
C00954	Indole-3-acetate	NA	NA	163.195	ES+	884	0	0	0	0	0	0	0	0	0	0	0	0	0	0	0	0	0	0	0	0	0	0	42124	25900.8	21705.1	31429.2	42562.8	0	0	0	0	0	0	0	0	0	0	0	0	0	0	0	0
C03506	Indoleglycerol phosphate	NA	NA	287.055	ES+	885	0	0	0	0	0	0	0	0	0	0	0	0	0	0	0	0	0	0	0	0	0	0	14135.2	5979.18	1698.65	6437.14	18557.3	0	0	0	0	0	0	0	0	0	0	0	0	0	0	0	0
C00331	Indolepyruvate	NA	NA	175.933	ES+	886	0	0	0	0	0	0	0	0	0	0	0	0	0	0	0	0	0	0	0	0	0	0	25042.8	21109	16049.6	19059.4	27746.9	0	0	0	0	0	0	0	0	0	0	0	0	0	0	0	0
C00294	Inosine	NA	00230:Purine metabolism;01100:Metabolic pathways;	262.158	ES+	887	0	0	0	0	0	0	0	0	0	0	0	0	0	0	0	0	0	0	0	0	0	0	1.13151e+06	900705	1.17927e+06	882253	797283	0	0	0	0	0	0	0	0	0	0	0	0	0	0	0	0
C01177	Inositol 1-phosphate	NA	00562:Inositol phosphate metabolism;02010:ABC transporters;04070:Phosphatidylinositol signaling system;	216.732	ES+	888	0	0	0	0	0	0	0	0	0	0	0	0	0	0	0	0	0	0	0	0	0	0	468406	380187	275979	297400	331561	0	0	0	0	0	0	0	0	0	0	0	0	0	0	0	0
C08821	Isofucosterol	NA	NA	427.035	ES+	889	0	0	0	0	0	0	0	0	0	0	0	0	0	0	0	0	0	0	0	0	0	0	170051	228753	224594	264454	238565	0	0	0	0	0	0	0	0	0	0	0	0	0	0	0	0
C08650	Isoliquiritigenin	NA	NA	248.874	ES+	890	0	0	0	0	0	0	0	0	0	0	0	0	0	0	0	0	0	0	0	0	0	0	78832.7	64874.9	40193	42793.7	65608.5	0	0	0	0	0	0	0	0	0	0	0	0	0	0	0	0
C00129	Isopentenyl diphosphate	NA	NA	201.803	ES+	891	0	0	0	0	0	0	0	0	0	0	0	0	0	0	0	0	0	0	0	0	0	0	124849	112408	119351	117331	110947	0	0	0	0	0	0	0	0	0	0	0	0	0	0	0	0
C16426	Isopentenyladenosine-5'-diphosphate	NA	NA	491.086	ES+	892	0	0	0	0	0	0	0	0	0	0	0	0	0	0	0	0	0	0	0	0	0	0	12905.6	17822	16159.1	16513.1	14617.6	0	0	0	0	0	0	0	0	0	0	0	0	0	0	0	0
C16424	Isopentenyladenosine-5'-triphosphate	NA	NA	548.068	ES+	893	0	0	0	0	0	0	0	0	0	0	0	0	0	0	0	0	0	0	0	0	0	0	1744.89	0	15196.4	15902.4	2579.98	0	0	0	0	0	0	0	0	0	0	0	0	0	0	0	0
C00081	ITP	NA	NA	462.983	ES+	894	0	0	0	0	0	0	0	0	0	0	0	0	0	0	0	0	0	0	0	0	0	0	52580.8	41577.1	45670.8	33244.8	31961.2	0	0	0	0	0	0	0	0	0	0	0	0	0	0	0	0
C05903	Kaempferol	NA	NA	263.713	ES+	895	0	0	0	0	0	0	0	0	0	0	0	0	0	0	0	0	0	0	0	0	0	0	16244.7	15311.5	13398.5	12402.2	16423.2	0	0	0	0	0	0	0	0	0	0	0	0	0	0	0	0
C11873	Kaur-16-en-18-al	NA	NA	295.523	ES+	896	0	0	0	0	0	0	0	0	0	0	0	0	0	0	0	0	0	0	0	0	0	0	233824	229564	263657	472659	295010	0	0	0	0	0	0	0	0	0	0	0	0	0	0	0	0
C11874	Kaur-16-en-18-oic acid	NA	NA	290.559	ES+	897	0	0	0	0	0	0	0	0	0	0	0	0	0	0	0	0	0	0	0	0	0	0	647783	586152	613271	716564	691767	0	0	0	0	0	0	0	0	0	0	0	0	0	0	0	0
C11872	Kaur-16-en-18-ol	NA	NA	299.249	ES+	898	0	0	0	0	0	0	0	0	0	0	0	0	0	0	0	0	0	0	0	0	0	0	145162	142684	140904	163471	155548	0	0	0	0	0	0	0	0	0	0	0	0	0	0	0	0
C00041	L-Alanine	NA	NA	112.037	ES+	899	0	0	0	0	0	0	0	0	0	0	0	0	0	0	0	0	0	0	0	0	0	0	4202.91	3956.67	2697.98	535.476	3983.3	0	0	0	0	0	0	0	0	0	0	0	0	0	0	0	0
C05519	L-Allothreonine	NA	NA	125.243	ES+	900	0	0	0	0	0	0	0	0	0	0	0	0	0	0	0	0	0	0	0	0	0	0	236342	176139	134668	150951	230336	0	0	0	0	0	0	0	0	0	0	0	0	0	0	0	0
C00259	L-Arabinose	A:Carbohydrates;B:Monosaccharides;C:Aldoses;D:L-Arabinose	00040:Pentose and glucuronate interconversions;00053:Ascorbate and aldarate metabolism;00520:Amino sugar and nucleotide sugar metabolism;01100:Metabolic pathways;02010:ABC transporters;	153.042	ES+	901	0	0	0	0	0	0	0	0	0	0	0	0	0	0	0	0	0	0	0	0	0	0	116487	104199	92318.4	86578.3	116294	0	0	0	0	0	0	0	0	0	0	0	0	0	0	0	0
C00062	L-Arginine	NA	NA	192.352	ES+	902	0	0	0	0	0	0	0	0	0	0	0	0	0	0	0	0	0	0	0	0	0	0	2.07748e+06	1.46347e+06	1.70307e+06	1.27173e+06	1.42724e+06	0	0	0	0	0	0	0	0	0	0	0	0	0	0	0	0
C00049	L-Aspartate	A:Hormones and transmitters;B:Neurotransmitters;C:Amino acids;D:Aspartate	00220:Arginine biosynthesis;00250:Alanine, aspartate and glutamate metabolism;00260:Glycine, serine and threonine metabolism;00261:Monobactam biosynthesis;00270:Cysteine and methionine metabolism;00300:Lysine biosynthesis;00340:Histidine metabolism;00410:beta-Alanine metabolism;00460:Cyanoamino acid metabolism;00710:Carbon fixation in photosynthetic organisms;00760:Nicotinate and nicotinamide met…	145.032	ES+	903	0	0	0	0	0	0	0	0	0	0	0	0	0	0	0	0	0	0	0	0	0	0	40044	36722.1	36007.9	47187.9	55747.4	0	0	0	0	0	0	0	0	0	0	0	0	0	0	0	0
C01189	Lathosterol	NA	NA	390.852	ES+	904	0	0	0	0	0	0	0	0	0	0	0	0	0	0	0	0	0	0	0	0	0	0	27493.2	23562.7	14520.4	17160.6	46151.4	0	0	0	0	0	0	0	0	0	0	0	0	0	0	0	0
C02291	L-Cystathionine	NA	NA	215.067	ES+	905	0	0	0	0	0	0	0	0	0	0	0	0	0	0	0	0	0	0	0	0	0	0	1.04295e+06	1.0854e+06	317652	206417	911503	0	0	0	0	0	0	0	0	0	0	0	0	0	0	0	0
C00097	L-Cysteine	NA	NA	122.693	ES+	906	0	0	0	0	0	0	0	0	0	0	0	0	0	0	0	0	0	0	0	0	0	0	315241	224510	317259	197705	245711	0	0	0	0	0	0	0	0	0	0	0	0	0	0	0	0
C05947	L-erythro-4-Hydroxyglutamate	NA	NA	140.042	ES+	907	0	0	0	0	0	0	0	0	0	0	0	0	0	0	0	0	0	0	0	0	0	0	466027	396943	343591	305384	392867	0	0	0	0	0	0	0	0	0	0	0	0	0	0	0	0
C05909	Leucodelphinidin	A:Flavonoids;B:Flavonoids;C:Flavan 3,4-diols;D:Leucodelphinidin	00941:Flavonoid biosynthesis;01110:Biosynthesis of secondary metabolites;	274.947	ES+	908	0	0	0	0	0	0	0	0	0	0	0	0	0	0	0	0	0	0	0	0	0	0	22623.2	67110.5	34405.6	37523	29340.3	0	0	0	0	0	0	0	0	0	0	0	0	0	0	0	0
C00909	Leukotriene A4	NA	NA	303.043	ES+	909	0	0	0	0	0	0	0	0	0	0	0	0	0	0	0	0	0	0	0	0	0	0	6.50341e+06	4.50765e+06	4.99984e+06	4.54223e+06	5.03118e+06	0	0	0	0	0	0	0	0	0	0	0	0	0	0	0	0
C02166	Leukotriene C4	A:FA Fatty acyls;B:FA03 Eicosanoids;C:FA0302 Leukotrienes;D:Leukotriene C4	00590:Arachidonic acid metabolism;01100:Metabolic pathways;	314.16	ES+	910	0	0	0	0	0	0	0	0	0	0	0	0	0	0	0	0	0	0	0	0	0	0	43053.5	31943.1	26623	31643.3	37971.6	0	0	0	0	0	0	0	0	0	0	0	0	0	0	0	0
C01100	L-Histidinol phosphate	NA	NA	112.037	ES+	911	0	0	0	0	0	0	0	0	0	0	0	0	0	0	0	0	0	0	0	0	0	0	4202.91	3956.67	2697.98	535.476	3983.3	0	0	0	0	0	0	0	0	0	0	0	0	0	0	0	0
C00263	L-Homoserine	NA	NA	125.243	ES+	912	0	0	0	0	0	0	0	0	0	0	0	0	0	0	0	0	0	0	0	0	0	0	236342	176139	134668	150951	230336	0	0	0	0	0	0	0	0	0	0	0	0	0	0	0	0
C01594	Linamarin	NA	NA	338.075	ES+	913	0	0	0	0	0	0	0	0	0	0	0	0	0	0	0	0	0	0	0	0	0	0	49167	32410.1	23143.1	43092.9	41244.2	0	0	0	0	0	0	0	0	0	0	0	0	0	0	0	0
C01595	Linoleate	NA	NA	268.204	ES+	914	0	0	0	0	0	0	0	0	0	0	0	0	0	0	0	0	0	0	0	0	0	0	679971	519285	404265	465128	594472	0	0	0	0	0	0	0	0	0	0	0	0	0	0	0	0
C02050	Linoleoyl-CoA	NA	NA	1114.31	ES+	915	0	0	0	0	0	0	0	0	0	0	0	0	0	0	0	0	0	0	0	0	0	0	233811	293784	396214	395240	181556	0	0	0	0	0	0	0	0	0	0	0	0	0	0	0	0
C09762	Liquiritigenin	NA	NA	248.874	ES+	916	0	0	0	0	0	0	0	0	0	0	0	0	0	0	0	0	0	0	0	0	0	0	78832.7	64874.9	40193	42793.7	65608.5	0	0	0	0	0	0	0	0	0	0	0	0	0	0	0	0
C05699	L-Selenocystathionine	NA	NA	271.019	ES+	917	0	0	0	0	0	0	0	0	0	0	0	0	0	0	0	0	0	0	0	0	0	0	13889.3	5306.77	4187.82	6643.1	16044.3	0	0	0	0	0	0	0	0	0	0	0	0	0	0	0	0
C05335	L-Selenomethionine	NA	NA	161.982	ES+	918	0	0	0	0	0	0	0	0	0	0	0	0	0	0	0	0	0	0	0	0	0	0	367704	319966	258090	332988	371637	0	0	0	0	0	0	0	0	0	0	0	0	0	0	0	0
C00065	L-Serine	A:Peptides;B:Amino acids;C:Common amino acids;D:Serine (Ser)	00260:Glycine, serine and threonine metabolism;00261:Monobactam biosynthesis;00270:Cysteine and methionine metabolism;00460:Cyanoamino acid metabolism;00600:Sphingolipid metabolism;00630:Glyoxylate and dicarboxylate metabolism;00920:Sulfur metabolism;00970:Aminoacyl-tRNA biosynthesis;01100:Metabolic pathways;01110:Biosynthesis of secondary metabolites;01200:Carbon metabolism;01230:Biosynthesis of…	106.05	ES+	919	0	0	0	0	0	0	0	0	0	0	0	0	0	0	0	0	0	0	0	0	0	0	106917	72716.6	32554.3	59935.6	95545.6	0	0	0	0	0	0	0	0	0	0	0	0	0	0	0	0
C00188	L-Threonine	NA	NA	125.243	ES+	920	0	0	0	0	0	0	0	0	0	0	0	0	0	0	0	0	0	0	0	0	0	0	236342	176139	134668	150951	230336	0	0	0	0	0	0	0	0	0	0	0	0	0	0	0	0
C19863	Lupan-3beta,20-diol	NA	NA	446.491	ES+	921	0	0	0	0	0	0	0	0	0	0	0	0	0	0	0	0	0	0	0	0	0	0	69171.5	90960.6	108842	123867	116035	0	0	0	0	0	0	0	0	0	0	0	0	0	0	0	0
C08601	Lutein	NA	NA	385.708	ES+	922	0	0	0	0	0	0	0	0	0	0	0	0	0	0	0	0	0	0	0	0	0	0	67055.6	128789	200677	187477	149191	0	0	0	0	0	0	0	0	0	0	0	0	0	0	0	0
C01514	Luteolin	NA	NA	263.713	ES+	923	0	0	0	0	0	0	0	0	0	0	0	0	0	0	0	0	0	0	0	0	0	0	16244.7	15311.5	13398.5	12402.2	16423.2	0	0	0	0	0	0	0	0	0	0	0	0	0	0	0	0
C05432	Lycopene	NA	NA	269.227	ES+	924	0	0	0	0	0	0	0	0	0	0	0	0	0	0	0	0	0	0	0	0	0	0	19167.7	26406.8	30727.7	36390.6	30987.1	0	0	0	0	0	0	0	0	0	0	0	0	0	0	0	0
C04536	Magnesium protoporphyrin monomethyl ester	NA	NA	508.465	ES+	925	0	0	0	0	0	0	0	0	0	0	0	0	0	0	0	0	0	0	0	0	0	0	130412	153231	138602	212544	125060	0	0	0	0	0	0	0	0	0	0	0	0	0	0	0	0
C00383	Malonate	NA	NA	137.996	ES+	926	0	0	0	0	0	0	0	0	0	0	0	0	0	0	0	0	0	0	0	0	0	0	5956.73	5933.68	7108.49	5051.2	5006.43	0	0	0	0	0	0	0	0	0	0	0	0	0	0	0	0
C00083	Malonyl-CoA	NA	NA	856.123	ES+	927	0	0	0	0	0	0	0	0	0	0	0	0	0	0	0	0	0	0	0	0	0	0	214890	296365	433437	445639	174413	0	0	0	0	0	0	0	0	0	0	0	0	0	0	0	0
C05819	Menaquinol	NA	NA	276.954	ES+	928	0	0	0	0	0	0	0	0	0	0	0	0	0	0	0	0	0	0	0	0	0	0	140045	138942	150986	130048	142325	0	0	0	0	0	0	0	0	0	0	0	0	0	0	0	0
C00957	Mercaptopyruvate	NA	NA	204.957	ES+	929	0	0	0	0	0	0	0	0	0	0	0	0	0	0	0	0	0	0	0	0	0	0	38620.6	47072.9	49111.4	9102.58	35660.4	0	0	0	0	0	0	0	0	0	0	0	0	0	0	0	0
C00546	Methylglyoxal	NA	00260:Glycine, serine and threonine metabolism;00620:Pyruvate metabolism;00640:Propanoate metabolism;	141.016	ES+	930	0	0	0	0	0	0	0	0	0	0	0	0	0	0	0	0	0	0	0	0	0	0	31619.3	35426.8	32280.3	9180.43	31887.1	0	0	0	0	0	0	0	0	0	0	0	0	0	0	0	0
C05924	Molybdopterin	NA	NA	396.018	ES+	931	0	0	0	0	0	0	0	0	0	0	0	0	0	0	0	0	0	0	0	0	0	0	30740.6	31955.6	35236.7	52745.8	27440.5	0	0	0	0	0	0	0	0	0	0	0	0	0	0	0	0
C03546	myo-Inositol 4-phosphate	NA	00562:Inositol phosphate metabolism;01100:Metabolic pathways;04070:Phosphatidylinositol signaling system;	216.732	ES+	932	0	0	0	0	0	0	0	0	0	0	0	0	0	0	0	0	0	0	0	0	0	0	468406	380187	275979	297400	331561	0	0	0	0	0	0	0	0	0	0	0	0	0	0	0	0
C10107	Myricetin	NA	NA	171.017	ES+	933	0	0	0	0	0	0	0	0	0	0	0	0	0	0	0	0	0	0	0	0	0	0	23028.2	10117.7	3459.97	27803.6	4414.76	0	0	0	0	0	0	0	0	0	0	0	0	0	0	0	0
C04302	N-(5-Phospho-D-ribosyl)anthranilate	NA	NA	219.885	ES+	934	0	0	0	0	0	0	0	0	0	0	0	0	0	0	0	0	0	0	0	0	0	0	118651	104525	54076.6	15505.5	70852.7	0	0	0	0	0	0	0	0	0	0	0	0	0	0	0	0
C05933	N(omega)-Hydroxyarginine	NA	NA	224.581	ES+	935	0	0	0	0	0	0	0	0	0	0	0	0	0	0	0	0	0	0	0	0	0	0	75684.4	47764.2	102846	82416	110297	0	0	0	0	0	0	0	0	0	0	0	0	0	0	0	0
C18072	N1,N5,N10-Tri(hydroxyferuloyl) spermidine	NA	NA	744.271	ES+	936	0	0	0	0	0	0	0	0	0	0	0	0	0	0	0	0	0	0	0	0	0	0	95408.7	360881	186415	1486.43	90872.3	0	0	0	0	0	0	0	0	0	0	0	0	0	0	0	0
C18070	N1,N5,N10-Tricaffeoyl spermidine	NA	NA	634.014	ES+	937	0	0	0	0	0	0	0	0	0	0	0	0	0	0	0	0	0	0	0	0	0	0	320896	269403	182195	225547	381828	0	0	0	0	0	0	0	0	0	0	0	0	0	0	0	0
C18069	N1,N5,N10-Tricoumaroyl spermidine	NA	NA	552.266	ES+	938	0	0	0	0	0	0	0	0	0	0	0	0	0	0	0	0	0	0	0	0	0	0	15169.4	27672.1	91874.3	97252.2	32131.8	0	0	0	0	0	0	0	0	0	0	0	0	0	0	0	0
C04713	N6-(delta2-Isopentenyl)-adenosine 5'-monophosphate	NA	NA	332.171	ES+	939	0	0	0	0	0	0	0	0	0	0	0	0	0	0	0	0	0	0	0	0	0	0	75771	66185.5	44003.5	56609.3	62807.4	0	0	0	0	0	0	0	0	0	0	0	0	0	0	0	0
C04501	N-Acetyl-alpha-D-glucosamine 1-phosphate	NA	NA	225.571	ES+	940	0	0	0	0	0	0	0	0	0	0	0	0	0	0	0	0	0	0	0	0	0	0	178699	149969	96401.6	100717	207140	0	0	0	0	0	0	0	0	0	0	0	0	0	0	0	0
C00357	N-Acetyl-D-glucosamine 6-phosphate	NA	NA	225.571	ES+	941	0	0	0	0	0	0	0	0	0	0	0	0	0	0	0	0	0	0	0	0	0	0	178699	149969	96401.6	100717	207140	0	0	0	0	0	0	0	0	0	0	0	0	0	0	0	0
C04133	N-Acetyl-L-glutamate 5-phosphate	NA	NA	261.704	ES+	942	0	0	0	0	0	0	0	0	0	0	0	0	0	0	0	0	0	0	0	0	0	0	308551	293998	379649	260788	339672	0	0	0	0	0	0	0	0	0	0	0	0	0	0	0	0
C00003	NAD+	NA	NA	633.861	ES+	943	0	0	0	0	0	0	0	0	0	0	0	0	0	0	0	0	0	0	0	0	0	0	418983	456149	555475	488004	337980	0	0	0	0	0	0	0	0	0	0	0	0	0	0	0	0
C00006	NADP+	NA	NA	737.106	ES+	944	0	0	0	0	0	0	0	0	0	0	0	0	0	0	0	0	0	0	0	0	0	0	1.66434e+06	1.92753e+06	2.80519e+06	3.15959e+06	1.25405e+06	0	0	0	0	0	0	0	0	0	0	0	0	0	0	0	0
C00438	N-Carbamoyl-L-aspartate	NA	NA	165.049	ES+	945	0	0	0	0	0	0	0	0	0	0	0	0	0	0	0	0	0	0	0	0	0	0	64168.9	29086.5	25450.5	36426.3	41631.4	0	0	0	0	0	0	0	0	0	0	0	0	0	0	0	0
C00436	N-Carbamoylputrescine	NA	NA	190.071	ES+	946	0	0	0	0	0	0	0	0	0	0	0	0	0	0	0	0	0	0	0	0	0	0	79266.5	66677.8	48024.1	39728.7	85737.1	0	0	0	0	0	0	0	0	0	0	0	0	0	0	0	0
C00455	Nicotinamide D-ribonucleotide	NA	NA	275.074	ES+	947	0	0	0	0	0	0	0	0	0	0	0	0	0	0	0	0	0	0	0	0	0	0	81955.8	73714.2	70386.5	62760.3	68214.7	0	0	0	0	0	0	0	0	0	0	0	0	0	0	0	0
C01185	Nicotinate D-ribonucleotide	NA	NA	277.591	ES+	948	0	0	0	0	0	0	0	0	0	0	0	0	0	0	0	0	0	0	0	0	0	0	143078	146517	154142	150729	265779	0	0	0	0	0	0	0	0	0	0	0	0	0	0	0	0
C00244	Nitrate	NA	NA	130.982	ES+	949	0	0	0	0	0	0	0	0	0	0	0	0	0	0	0	0	0	0	0	0	0	0	2915.06	3754.99	2864.48	3710.94	3708.41	0	0	0	0	0	0	0	0	0	0	0	0	0	0	0	0
C06459	N-Trimethyl-2-aminoethylphosphonate	NA	NA	145.543	ES+	950	0	0	0	0	0	0	0	0	0	0	0	0	0	0	0	0	0	0	0	0	0	0	431055	364971	284936	318177	398127	0	0	0	0	0	0	0	0	0	0	0	0	0	0	0	0
C01943	Obtusifoliol	NA	NA	428.571	ES+	951	0	0	0	0	0	0	0	0	0	0	0	0	0	0	0	0	0	0	0	0	0	0	518385	646688	482052	827797	590796	0	0	0	0	0	0	0	0	0	0	0	0	0	0	0	0
C01530	Octadecanoic acid	NA	NA	245.242	ES+	952	0	0	0	0	0	0	0	0	0	0	0	0	0	0	0	0	0	0	0	0	0	0	84487.9	88717.8	68161.9	64597.1	77673.5	0	0	0	0	0	0	0	0	0	0	0	0	0	0	0	0
C01944	Octanoyl-CoA	NA	NA	699.163	ES+	953	0	0	0	0	0	0	0	0	0	0	0	0	0	0	0	0	0	0	0	0	0	0	185332	99405.7	114919	82443.2	182012	0	0	0	0	0	0	0	0	0	0	0	0	0	0	0	0
C16335	OPC4-CoA	NA	NA	970.257	ES+	954	0	0	0	0	0	0	0	0	0	0	0	0	0	0	0	0	0	0	0	0	0	0	479048	319704	222041	265348	355425	0	0	0	0	0	0	0	0	0	0	0	0	0	0	0	0
C16331	OPC6-CoA	NA	NA	1084.29	ES+	955	0	0	0	0	0	0	0	0	0	0	0	0	0	0	0	0	0	0	0	0	0	0	116423	164470	206435	197412	85798.5	0	0	0	0	0	0	0	0	0	0	0	0	0	0	0	0
C06055	O-Phospho-4-hydroxy-L-threonine	NA	NA	179.37	ES+	956	0	0	0	0	0	0	0	0	0	0	0	0	0	0	0	0	0	0	0	0	0	0	102570	98402.5	59198.2	64092.2	114268	0	0	0	0	0	0	0	0	0	0	0	0	0	0	0	0
C01005	O-Phospho-L-serine	NA	NA	163.584	ES+	957	0	0	0	0	0	0	0	0	0	0	0	0	0	0	0	0	0	0	0	0	0	0	39454.5	27569.3	21973.1	24302	30952.4	0	0	0	0	0	0	0	0	0	0	0	0	0	0	0	0
C00295	Orotate	NA	00240:Pyrimidine metabolism;01100:Metabolic pathways;	135.531	ES+	958	0	0	0	0	0	0	0	0	0	0	0	0	0	0	0	0	0	0	0	0	0	0	1.29941e+06	1.00564e+06	923125	820079	1.38886e+06	0	0	0	0	0	0	0	0	0	0	0	0	0	0	0	0
C01103	Orotidine 5'-phosphate	NA	NA	325.043	ES+	959	0	0	0	0	0	0	0	0	0	0	0	0	0	0	0	0	0	0	0	0	0	0	1.12762e+06	958825	1.0715e+06	673046	809913	0	0	0	0	0	0	0	0	0	0	0	0	0	0	0	0
C05379	Oxalosuccinate	NA	NA	208.21	ES+	960	0	0	0	0	0	0	0	0	0	0	0	0	0	0	0	0	0	0	0	0	0	0	182322	200211	180050	117656	119024	0	0	0	0	0	0	0	0	0	0	0	0	0	0	0	0
C00313	Oxalyl-CoA	NA	NA	841.906	ES+	961	0	0	0	0	0	0	0	0	0	0	0	0	0	0	0	0	0	0	0	0	0	0	1.51364e+06	1.76362e+06	2.49338e+06	2.76472e+06	1.16136e+06	0	0	0	0	0	0	0	0	0	0	0	0	0	0	0	0
C00154	Palmitoyl-CoA	NA	NA	336.123	ES+	962	0	0	0	0	0	0	0	0	0	0	0	0	0	0	0	0	0	0	0	0	0	0	24576.3	24045.3	28836.2	38027	41141.1	0	0	0	0	0	0	0	0	0	0	0	0	0	0	0	0
C01134	Pantetheine 4'-phosphate	NA	NA	381.084	ES+	963	0	0	0	0	0	0	0	0	0	0	0	0	0	0	0	0	0	0	0	0	0	0	112308	86051	65435.2	81596	92932.5	0	0	0	0	0	0	0	0	0	0	0	0	0	0	0	0
C00223	p-Coumaroyl-CoA	NA	NA	896.149	ES+	964	0	0	0	0	0	0	0	0	0	0	0	0	0	0	0	0	0	0	0	0	0	0	396677	552895	842672	865782	368885	0	0	0	0	0	0	0	0	0	0	0	0	0	0	0	0
C18326	p-Coumaroylputrescine	NA	NA	193.134	ES+	965	0	0	0	0	0	0	0	0	0	0	0	0	0	0	0	0	0	0	0	0	0	0	27206.9	32685.3	35512	17733.1	19060.7	0	0	0	0	0	0	0	0	0	0	0	0	0	0	0	0
C00470	Pectate	NA	00040:Pentose and glucuronate interconversions;01100:Metabolic pathways;02010:ABC transporters;	197.535	ES+	966	0	0	0	0	0	0	0	0	0	0	0	0	0	0	0	0	0	0	0	0	0	0	12124.7	17345.5	11640.1	7042.09	17051.1	0	0	0	0	0	0	0	0	0	0	0	0	0	0	0	0
C20489	Pelargonidin 3-O-beta-D-sambubioside	NA	NA	497.255	ES+	967	0	0	0	0	0	0	0	0	0	0	0	0	0	0	0	0	0	0	0	0	0	0	137623	104988	133394	89369.5	132359	0	0	0	0	0	0	0	0	0	0	0	0	0	0	0	0
C17229	Pentahomomethionine	NA	NA	243.627	ES+	968	0	0	0	0	0	0	0	0	0	0	0	0	0	0	0	0	0	0	0	0	0	0	18610.4	17399.9	16843.3	15949.3	22991.5	0	0	0	0	0	0	0	0	0	0	0	0	0	0	0	0
C05911	Pentahydroxyflavanone	NA	NA	260.05	ES+	969	0	0	0	0	0	0	0	0	0	0	0	0	0	0	0	0	0	0	0	0	0	0	12227.4	11766.3	9125.89	9299.29	14939.7	0	0	0	0	0	0	0	0	0	0	0	0	0	0	0	0
C11924	Perillic acid	NA	NA	148.217	ES+	970	0	0	0	0	0	0	0	0	0	0	0	0	0	0	0	0	0	0	0	0	0	0	534121	468611	429147	440555	501535	0	0	0	0	0	0	0	0	0	0	0	0	0	0	0	0
C07086	Phenylacetic acid	NA	NA	138.167	ES+	971	0	0	0	0	0	0	0	0	0	0	0	0	0	0	0	0	0	0	0	0	0	0	139524	136441	115151	114446	144123	0	0	0	0	0	0	0	0	0	0	0	0	0	0	0	0
C03719	Phenylacetothiohydroximate	NA	NA	160.533	ES+	972	0	0	0	0	0	0	0	0	0	0	0	0	0	0	0	0	0	0	0	0	0	0	143918	129220	77386.9	68675.1	124727	0	0	0	0	0	0	0	0	0	0	0	0	0	0	0	0
C00074	Phosphoenolpyruvate	NA	00010:Glycolysis / Gluconeogenesis;00020:Citrate cycle (TCA cycle);00400:Phenylalanine, tyrosine and tryptophan biosynthesis;00440:Phosphonate and phosphinate metabolism;00620:Pyruvate metabolism;00710:Carbon fixation in photosynthetic organisms;01100:Metabolic pathways;01110:Biosynthesis of secondary metabolites;01200:Carbon metabolism;01230:Biosynthesis of amino acids;	168.989	ES+	973	0	0	0	0	0	0	0	0	0	0	0	0	0	0	0	0	0	0	0	0	0	0	92176.2	58335.1	38005.9	31944.9	49883.3	0	0	0	0	0	0	0	0	0	0	0	0	0	0	0	0
C17239	p-Hydroxyphenylacetothiohydroximate	NA	NA	205.032	ES+	974	0	0	0	0	0	0	0	0	0	0	0	0	0	0	0	0	0	0	0	0	0	0	34342.5	28214.2	18002.3	24420.1	60051.9	0	0	0	0	0	0	0	0	0	0	0	0	0	0	0	0
C03313	Phylloquinol	NA	NA	414.841	ES+	975	0	0	0	0	0	0	0	0	0	0	0	0	0	0	0	0	0	0	0	0	0	0	419625	457041	365346	594624	406880	0	0	0	0	0	0	0	0	0	0	0	0	0	0	0	0
C01204	Phytic acid	NA	NA	576.909	ES+	976	0	0	0	0	0	0	0	0	0	0	0	0	0	0	0	0	0	0	0	0	0	0	55720	78719.3	99335.9	107005	58686.4	0	0	0	0	0	0	0	0	0	0	0	0	0	0	0	0
C05427	Phytyl diphosphate	NA	NA	439.845	ES+	977	0	0	0	0	0	0	0	0	0	0	0	0	0	0	0	0	0	0	0	0	0	0	422232	685111	340995	273601	348943	0	0	0	0	0	0	0	0	0	0	0	0	0	0	0	0
C09827	Pinocembrin	NA	NA	248.874	ES+	978	0	0	0	0	0	0	0	0	0	0	0	0	0	0	0	0	0	0	0	0	0	0	78832.7	64874.9	40193	42793.7	65608.5	0	0	0	0	0	0	0	0	0	0	0	0	0	0	0	0
C16404	Pinocembrin chalcone	NA	NA	248.874	ES+	979	0	0	0	0	0	0	0	0	0	0	0	0	0	0	0	0	0	0	0	0	0	0	78832.7	64874.9	40193	42793.7	65608.5	0	0	0	0	0	0	0	0	0	0	0	0	0	0	0	0
C16695	Plastoquinol-9	NA	NA	835.597	ES+	980	0	0	0	0	0	0	0	0	0	0	0	0	0	0	0	0	0	0	0	0	0	0	583087	767646	1.09135e+06	1.13707e+06	463020	0	0	0	0	0	0	0	0	0	0	0	0	0	0	0	0
C06081	Polyprenol	NA	NA	240.201	ES+	981	0	0	0	0	0	0	0	0	0	0	0	0	0	0	0	0	0	0	0	0	0	0	206028	168334	144901	149926	215973	0	0	0	0	0	0	0	0	0	0	0	0	0	0	0	0
C18239	Precursor Z	NA	NA	357.726	ES+	982	0	0	0	0	0	0	0	0	0	0	0	0	0	0	0	0	0	0	0	0	0	0	3.74928e+06	2.974e+06	3.05401e+06	1.77433e+06	2.79523e+06	0	0	0	0	0	0	0	0	0	0	0	0	0	0	0	0
C00254	Prephenate	NA	00400:Phenylalanine, tyrosine and tryptophan biosynthesis;01100:Metabolic pathways;01110:Biosynthesis of secondary metabolites;01230:Biosynthesis of amino acids;	200.801	ES+	983	0	0	0	0	0	0	0	0	0	0	0	0	0	0	0	0	0	0	0	0	0	0	276095	214461	162785	203738	251050	0	0	0	0	0	0	0	0	0	0	0	0	0	0	0	0
C05983	Propionyladenylate	NA	NA	303.744	ES+	984	0	0	0	0	0	0	0	0	0	0	0	0	0	0	0	0	0	0	0	0	0	0	1.17899e+07	1.23114e+07	1.12465e+07	5.7909e+06	1.08313e+07	0	0	0	0	0	0	0	0	0	0	0	0	0	0	0	0
C02191	Protoporphyrin	NA	00860:Porphyrin and chlorophyll metabolism;01100:Metabolic pathways;01110:Biosynthesis of secondary metabolites;	521.77	ES+	985	0	0	0	0	0	0	0	0	0	0	0	0	0	0	0	0	0	0	0	0	0	0	57085.8	46527.3	70535.1	24095.8	28988.7	0	0	0	0	0	0	0	0	0	0	0	0	0	0	0	0
C01168	Pseudouridine 5'-phosphate	NA	NA	310.37	ES+	986	0	0	0	0	0	0	0	0	0	0	0	0	0	0	0	0	0	0	0	0	0	0	287836	220753	217875	135692	196553	0	0	0	0	0	0	0	0	0	0	0	0	0	0	0	0
C00018	Pyridoxal phosphate	NA	NA	164.071	ES+	987	0	0	0	0	0	0	0	0	0	0	0	0	0	0	0	0	0	0	0	0	0	0	53686.7	43697.5	28513.1	19747.2	41682.9	0	0	0	0	0	0	0	0	0	0	0	0	0	0	0	0
C00022	Pyruvate	A:Organic acids;B:Carboxylic acids;C:2-Oxocarboxylic acids;D:Pyruvate; 2-Oxopropanoate	00010:Glycolysis / Gluconeogenesis;00020:Citrate cycle (TCA cycle);00030:Pentose phosphate pathway;00040:Pentose and glucuronate interconversions;00053:Ascorbate and aldarate metabolism;00250:Alanine, aspartate and glutamate metabolism;00260:Glycine, serine and threonine metabolism;00261:Monobactam biosynthesis;00270:Cysteine and methionine metabolism;00290:Valine, leucine and isoleucine biosynth…	164.998	ES+	988	0	0	0	0	0	0	0	0	0	0	0	0	0	0	0	0	0	0	0	0	0	0	89104	97566.9	104636	78593	100007	0	0	0	0	0	0	0	0	0	0	0	0	0	0	0	0
C00389	Quercetin	NA	NA	305.045	ES+	989	0	0	0	0	0	0	0	0	0	0	0	0	0	0	0	0	0	0	0	0	0	0	18303.5	13364.3	2355.78	11895	5426.91	0	0	0	0	0	0	0	0	0	0	0	0	0	0	0	0
C17238	S-(Hydroxyphenylacetothiohydroximoyl)-L-cysteine	NA	NA	259.574	ES+	990	0	0	0	0	0	0	0	0	0	0	0	0	0	0	0	0	0	0	0	0	0	0	16668.3	13093.3	11864.6	13118.7	21982.5	0	0	0	0	0	0	0	0	0	0	0	0	0	0	0	0
C16518	S-(Indolylmethylthiohydroximoyl)-L-cysteine	NA	NA	293.084	ES+	991	0	0	0	0	0	0	0	0	0	0	0	0	0	0	0	0	0	0	0	0	0	0	161048	255135	346220	144012	196295	0	0	0	0	0	0	0	0	0	0	0	0	0	0	0	0
C00019	S-Adenosyl-L-methionine	NA	NA	321.623	ES+	992	0	0	0	0	0	0	0	0	0	0	0	0	0	0	0	0	0	0	0	0	0	0	365992	260335	236931	157035	298836	0	0	0	0	0	0	0	0	0	0	0	0	0	0	0	0
C00213	Sarcosine	NA	NA	112.037	ES+	993	0	0	0	0	0	0	0	0	0	0	0	0	0	0	0	0	0	0	0	0	0	0	4202.91	3956.67	2697.98	535.476	3983.3	0	0	0	0	0	0	0	0	0	0	0	0	0	0	0	0
C05697	Selenate	NA	NA	164.93	ES+	994	0	0	0	0	0	0	0	0	0	0	0	0	0	0	0	0	0	0	0	0	0	0	112316	140011	100919	27061.4	107013	0	0	0	0	0	0	0	0	0	0	0	0	0	0	0	0
C05698	Selenohomocysteine	NA	NA	205.97	ES+	995	0	0	0	0	0	0	0	0	0	0	0	0	0	0	0	0	0	0	0	0	0	0	12755.5	8279.35	5978.15	5761.62	7811.51	0	0	0	0	0	0	0	0	0	0	0	0	0	0	0	0
C00780	Serotonin	A:Alkaloids;B:Alkaloids derived from tryptophan and anthranilic acid;C:Indole alkaloids;D:Serotonin	00380:Tryptophan metabolism;01100:Metabolic pathways;	178.755	ES+	996	0	0	0	0	0	0	0	0	0	0	0	0	0	0	0	0	0	0	0	0	0	0	77225.2	42789.6	37723.3	63509.4	76936.5	0	0	0	0	0	0	0	0	0	0	0	0	0	0	0	0
C03175	Shikimate 3-phosphate	NA	NA	206.209	ES+	997	0	0	0	0	0	0	0	0	0	0	0	0	0	0	0	0	0	0	0	0	0	0	43213.9	45366.6	37010.5	45622.4	39633.5	0	0	0	0	0	0	0	0	0	0	0	0	0	0	0	0
C05610	Sinapoyl aldehyde	A:Phenylpropanoids;B:Monolignols;C:Sinapate derivatives;D:Sinapoyl aldehyde	00940:Phenylpropanoid biosynthesis;01100:Metabolic pathways;01110:Biosynthesis of secondary metabolites;	181.523	ES+	998	0	0	0	0	0	0	0	0	0	0	0	0	0	0	0	0	0	0	0	0	0	0	91558.5	95201.7	59126.8	80245.6	89946.6	0	0	0	0	0	0	0	0	0	0	0	0	0	0	0	0
C00411	Sinapoyl-CoA	NA	NA	951.179	ES+	999	0	0	0	0	0	0	0	0	0	0	0	0	0	0	0	0	0	0	0	0	0	0	621855	811078	1.15297e+06	1194960	492668	0	0	0	0	0	0	0	0	0	0	0	0	0	0	0	0
C02325	Sinapyl alcohol	NA	NA	192.588	ES+	1000	0	0	0	0	0	0	0	0	0	0	0	0	0	0	0	0	0	0	0	0	0	0	170227	146869	116388	134878	168520	0	0	0	0	0	0	0	0	0	0	0	0	0	0	0	0
C00748	Siroheme	NA	NA	985.204	ES+	1001	0	0	0	0	0	0	0	0	0	0	0	0	0	0	0	0	0	0	0	0	0	0	293514	422064	549383	557800	252305	0	0	0	0	0	0	0	0	0	0	0	0	0	0	0	0
C05778	Sirohydrochlorin	NA	NA	629.714	ES+	1002	0	0	0	0	0	0	0	0	0	0	0	0	0	0	0	0	0	0	0	0	0	0	314083	308026	285479	317346	345035	0	0	0	0	0	0	0	0	0	0	0	0	0	0	0	0
C00093	sn-Glycerol 3-phosphate	NA	NA	160.514	ES+	1003	0	0	0	0	0	0	0	0	0	0	0	0	0	0	0	0	0	0	0	0	0	0	26477.2	27109.9	17946.7	16878.5	18330.4	0	0	0	0	0	0	0	0	0	0	0	0	0	0	0	0
C06124	Sphingosine 1-phosphate	NA	NA	337.772	ES+	1004	0	0	0	0	0	0	0	0	0	0	0	0	0	0	0	0	0	0	0	0	0	0	114331	549531	629759	1.53092e+06	120793	0	0	0	0	0	0	0	0	0	0	0	0	0	0	0	0
C05824	S-Sulfo-L-cysteine	NA	NA	285.944	ES+	1005	0	0	0	0	0	0	0	0	0	0	0	0	0	0	0	0	0	0	0	0	0	0	26712.7	44344	41983.3	58470.1	57758.6	0	0	0	0	0	0	0	0	0	0	0	0	0	0	0	0
C05442	Stigmasterol	NA	NA	427.035	ES+	1006	0	0	0	0	0	0	0	0	0	0	0	0	0	0	0	0	0	0	0	0	0	0	170051	228753	224594	264454	238565	0	0	0	0	0	0	0	0	0	0	0	0	0	0	0	0
C00232	Succinate semialdehyde	A:Organic acids;B:Carboxylic acids;C:4-Oxocarboxylic acid;D:Succinate semialdehyde; 4-Oxobutanoate	00250:Alanine, aspartate and glutamate metabolism;00350:Tyrosine metabolism;00650:Butanoate metabolism;00750:Vitamin B6 metabolism;00760:Nicotinate and nicotinamide metabolism;01100:Metabolic pathways;01200:Carbon metabolism;	103.039	ES+	1007	0	0	0	0	0	0	0	0	0	0	0	0	0	0	0	0	0	0	0	0	0	0	1950.1	1375.63	1051.04	1195.03	2220.57	0	0	0	0	0	0	0	0	0	0	0	0	0	0	0	0
C00091	Succinyl-CoA	NA	NA	869.135	ES+	1008	0	0	0	0	0	0	0	0	0	0	0	0	0	0	0	0	0	0	0	0	0	0	501384	702286	1.05328e+06	1.09219e+06	449245	0	0	0	0	0	0	0	0	0	0	0	0	0	0	0	0
C00245	Taurine	NA	NA	145.998	ES+	1009	0	0	0	0	0	0	0	0	0	0	0	0	0	0	0	0	0	0	0	0	0	0	839994	731886	631495	735725	858777	0	0	0	0	0	0	0	0	0	0	0	0	0	0	0	0
C01617	Taxifolin	NA	NA	260.05	ES+	1010	0	0	0	0	0	0	0	0	0	0	0	0	0	0	0	0	0	0	0	0	0	0	12227.4	11766.3	9125.89	9299.29	14939.7	0	0	0	0	0	0	0	0	0	0	0	0	0	0	0	0
C15791	Teasterone	NA	NA	440.996	ES+	1011	0	0	0	0	0	0	0	0	0	0	0	0	0	0	0	0	0	0	0	0	0	0	124742	64096.9	55287.1	83617.7	115650	0	0	0	0	0	0	0	0	0	0	0	0	0	0	0	0
C06424	Tetradecanoic acid	NA	NA	237.368	ES+	1012	0	0	0	0	0	0	0	0	0	0	0	0	0	0	0	0	0	0	0	0	0	0	375738	440636	244062	276776	244731	0	0	0	0	0	0	0	0	0	0	0	0	0	0	0	0
C17225	Tetrahomomethionine	NA	NA	230.115	ES+	1013	0	0	0	0	0	0	0	0	0	0	0	0	0	0	0	0	0	0	0	0	0	0	1.1608e+06	936062	1.04505e+06	697557	792694	0	0	0	0	0	0	0	0	0	0	0	0	0	0	0	0
C00101	Tetrahydrofolate	NA	NA	393.168	ES+	1014	0	0	0	0	0	0	0	0	0	0	0	0	0	0	0	0	0	0	0	0	0	0	32412.9	30791.2	32738.9	34668.7	32566.8	0	0	0	0	0	0	0	0	0	0	0	0	0	0	0	0
C03541	THF-polyglutamate	NA	NA	353.135	ES+	1015	0	0	0	0	0	0	0	0	0	0	0	0	0	0	0	0	0	0	0	0	0	0	52003.1	35467	38272.6	31908.7	68138.3	0	0	0	0	0	0	0	0	0	0	0	0	0	0	0	0
C01081	Thiamin monophosphate	NA	NA	287.062	ES+	1016	0	0	0	0	0	0	0	0	0	0	0	0	0	0	0	0	0	0	0	0	0	0	348261	313467	293246	223327	318000	0	0	0	0	0	0	0	0	0	0	0	0	0	0	0	0
C00214	Thymidine	A:Nucleic acids;B:Nucleosides;C:Deoxyribonucleosides;D:Deoxythymidine (dT)	00240:Pyrimidine metabolism;01100:Metabolic pathways;	231.349	ES+	1017	0	0	0	0	0	0	0	0	0	0	0	0	0	0	0	0	0	0	0	0	0	0	111399	104218	108654	114423	120708	0	0	0	0	0	0	0	0	0	0	0	0	0	0	0	0
C05279	trans,cis-Lauro-2,6-dienoyl-CoA	NA	NA	923.255	ES+	1018	0	0	0	0	0	0	0	0	0	0	0	0	0	0	0	0	0	0	0	0	0	0	563430	681580	971696	906729	475256	0	0	0	0	0	0	0	0	0	0	0	0	0	0	0	0
C00448	trans,trans-Farnesyl diphosphate	NA	NA	369.629	ES+	1019	0	0	0	0	0	0	0	0	0	0	0	0	0	0	0	0	0	0	0	0	0	0	130019	121187	111319	77328.6	87109.5	0	0	0	0	0	0	0	0	0	0	0	0	0	0	0	0
C16336	trans-2-Enoyl-OPC4-CoA	NA	NA	961.232	ES+	1020	0	0	0	0	0	0	0	0	0	0	0	0	0	0	0	0	0	0	0	0	0	0	4.63985e+06	4.52909e+06	4.02849e+06	4.50905e+06	5.48751e+06	0	0	0	0	0	0	0	0	0	0	0	0	0	0	0	0
C16332	trans-2-Enoyl-OPC6-CoA	NA	NA	819.212	ES+	1021	0	0	0	0	0	0	0	0	0	0	0	0	0	0	0	0	0	0	0	0	0	0	344884	405276	519837	499626	255367	0	0	0	0	0	0	0	0	0	0	0	0	0	0	0	0
C16328	trans-2-Enoyl-OPC8-CoA	NA	NA	1110.3	ES+	1022	0	0	0	0	0	0	0	0	0	0	0	0	0	0	0	0	0	0	0	0	0	0	214810	311647	425244	386639	204497	0	0	0	0	0	0	0	0	0	0	0	0	0	0	0	0
C11945	trans-2-Methyl-5-isopropylhexa-2,5-dienoyl-CoA	NA	NA	570.674	ES+	1023	0	0	0	0	0	0	0	0	0	0	0	0	0	0	0	0	0	0	0	0	0	0	62445.1	93033.6	82814.1	81656	58853.4	0	0	0	0	0	0	0	0	0	0	0	0	0	0	0	0
C00423	trans-Cinnamate	NA	NA	151.545	ES+	1024	0	0	0	0	0	0	0	0	0	0	0	0	0	0	0	0	0	0	0	0	0	0	6154.12	6339.79	4001.84	5369.26	7629.2	0	0	0	0	0	0	0	0	0	0	0	0	0	0	0	0
C05275	trans-Dec-2-enoyl-CoA	NA	NA	781.859	ES+	1025	0	0	0	0	0	0	0	0	0	0	0	0	0	0	0	0	0	0	0	0	0	0	446824	477459	432068	208347	295132	0	0	0	0	0	0	0	0	0	0	0	0	0	0	0	0
C05271	trans-Hex-2-enoyl-CoA	NA	NA	780.216	ES+	1026	0	0	0	0	0	0	0	0	0	0	0	0	0	0	0	0	0	0	0	0	0	0	17878.5	48517.1	81128	66954.7	25488.2	0	0	0	0	0	0	0	0	0	0	0	0	0	0	0	0
C05276	trans-Oct-2-enoyl-CoA	NA	NA	447.111	ES+	1027	0	0	0	0	0	0	0	0	0	0	0	0	0	0	0	0	0	0	0	0	0	0	859682	2.24775e+06	2.44721e+06	283731	258361	0	0	0	0	0	0	0	0	0	0	0	0	0	0	0	0
C16429	trans-Zeatin riboside diphosphate	NA	NA	550.049	ES+	1028	0	0	0	0	0	0	0	0	0	0	0	0	0	0	0	0	0	0	0	0	0	0	63713.3	43697.3	32307.2	28482.4	50035.4	0	0	0	0	0	0	0	0	0	0	0	0	0	0	0	0
C16430	trans-Zeatin riboside monophosphate	NA	NA	292.106	ES+	1029	0	0	0	0	0	0	0	0	0	0	0	0	0	0	0	0	0	0	0	0	0	0	1.40237e+06	1.13267e+06	830635	767584	1.25101e+06	0	0	0	0	0	0	0	0	0	0	0	0	0	0	0	0
C16428	trans-Zeatin riboside triphosphate	NA	NA	548.068	ES+	1030	0	0	0	0	0	0	0	0	0	0	0	0	0	0	0	0	0	0	0	0	0	0	1744.89	0	15196.4	15902.4	2579.98	0	0	0	0	0	0	0	0	0	0	0	0	0	0	0	0
C17221	Trihomomethionine	A:FA Fatty acyls;B:FA01 Fatty Acids and Conjugates;C:FA0110 Amino fatty acids;D:2-Amino-7-(methylsulfanyl)heptanoic acid	00966:Glucosinolate biosynthesis;01210:2-Oxocarboxylic acid metabolism;	193.437	ES+	1031	0	0	0	0	0	0	0	0	0	0	0	0	0	0	0	0	0	0	0	0	0	0	563510	453085	495372	362906	416904	0	0	0	0	0	0	0	0	0	0	0	0	0	0	0	0
C03170	Trypanothione disulfide	NA	NA	699.295	ES+	1032	0	0	0	0	0	0	0	0	0	0	0	0	0	0	0	0	0	0	0	0	0	0	2.88062e+06	768217	302694	578478	4.16646e+06	0	0	0	0	0	0	0	0	0	0	0	0	0	0	0	0
C15793	Typhasterol	NA	NA	440.996	ES+	1033	0	0	0	0	0	0	0	0	0	0	0	0	0	0	0	0	0	0	0	0	0	0	124742	64096.9	55287.1	83617.7	115650	0	0	0	0	0	0	0	0	0	0	0	0	0	0	0	0
C04089	UDP-4-dehydro-6-deoxy-D-glucose	NA	NA	531.04	ES+	1034	0	0	0	0	0	0	0	0	0	0	0	0	0	0	0	0	0	0	0	0	0	0	18710.6	27269.8	46140.6	48583.7	15289.8	0	0	0	0	0	0	0	0	0	0	0	0	0	0	0	0
C17328	UDP-4-keto-rhamnose	NA	NA	531.04	ES+	1035	0	0	0	0	0	0	0	0	0	0	0	0	0	0	0	0	0	0	0	0	0	0	18710.6	27269.8	46140.6	48583.7	15289.8	0	0	0	0	0	0	0	0	0	0	0	0	0	0	0	0
C11521	UDP-6-sulfoquinovose	NA	NA	327.008	ES+	1036	0	0	0	0	0	0	0	0	0	0	0	0	0	0	0	0	0	0	0	0	0	0	2.26497e+06	1.52301e+06	1.37956e+06	1.49025e+06	1.62883e+06	0	0	0	0	0	0	0	0	0	0	0	0	0	0	0	0
C00052	UDP-alpha-D-galactose	NA	NA	531.04	ES+	1037	0	0	0	0	0	0	0	0	0	0	0	0	0	0	0	0	0	0	0	0	0	0	18710.6	27269.8	46140.6	48583.7	15289.8	0	0	0	0	0	0	0	0	0	0	0	0	0	0	0	0
C01623	UDP-apiose	NA	NA	501.03	ES+	1038	0	0	0	0	0	0	0	0	0	0	0	0	0	0	0	0	0	0	0	0	0	0	385553	265660	162265	154828	370308	0	0	0	0	0	0	0	0	0	0	0	0	0	0	0	0
C00617	UDP-D-galacturonate	NA	NA	583.038	ES+	1039	0	0	0	0	0	0	0	0	0	0	0	0	0	0	0	0	0	0	0	0	0	0	489081	188542	12388	26142.7	174062	0	0	0	0	0	0	0	0	0	0	0	0	0	0	0	0
C00190	UDP-D-xylose	NA	NA	501.03	ES+	1040	0	0	0	0	0	0	0	0	0	0	0	0	0	0	0	0	0	0	0	0	0	0	385553	265660	162265	154828	370308	0	0	0	0	0	0	0	0	0	0	0	0	0	0	0	0
C00029	UDP-glucose	NA	NA	531.04	ES+	1041	0	0	0	0	0	0	0	0	0	0	0	0	0	0	0	0	0	0	0	0	0	0	18710.6	27269.8	46140.6	48583.7	15289.8	0	0	0	0	0	0	0	0	0	0	0	0	0	0	0	0
C00167	UDP-glucuronate	NA	NA	583.038	ES+	1042	0	0	0	0	0	0	0	0	0	0	0	0	0	0	0	0	0	0	0	0	0	0	489081	188542	12388	26142.7	174062	0	0	0	0	0	0	0	0	0	0	0	0	0	0	0	0
C18094	UDP-L-arabinofuranose	NA	NA	501.03	ES+	1043	0	0	0	0	0	0	0	0	0	0	0	0	0	0	0	0	0	0	0	0	0	0	385553	265660	162265	154828	370308	0	0	0	0	0	0	0	0	0	0	0	0	0	0	0	0
C00935	UDP-L-arabinose	NA	NA	501.03	ES+	1044	0	0	0	0	0	0	0	0	0	0	0	0	0	0	0	0	0	0	0	0	0	0	385553	265660	162265	154828	370308	0	0	0	0	0	0	0	0	0	0	0	0	0	0	0	0
C02199	UDP-L-rhamnose	NA	NA	571.064	ES+	1045	0	0	0	0	0	0	0	0	0	0	0	0	0	0	0	0	0	0	0	0	0	0	41600.5	33767	45580.6	54424.7	12537.1	0	0	0	0	0	0	0	0	0	0	0	0	0	0	0	0
C00043	UDP-N-acetyl-alpha-D-glucosamine	NA	NA	571.089	ES+	1046	0	0	0	0	0	0	0	0	0	0	0	0	0	0	0	0	0	0	0	0	0	0	43952.4	66881.3	95674.5	104169	46204.9	0	0	0	0	0	0	0	0	0	0	0	0	0	0	0	0
C00105	UMP	NA	NA	310.37	ES+	1047	0	0	0	0	0	0	0	0	0	0	0	0	0	0	0	0	0	0	0	0	0	0	287836	220753	217875	135692	196553	0	0	0	0	0	0	0	0	0	0	0	0	0	0	0	0
C00106	Uracil	NA	NA	113.035	ES+	1048	0	0	0	0	0	0	0	0	0	0	0	0	0	0	0	0	0	0	0	0	0	0	2.59187e+06	1.99673e+06	1.83213e+06	1.63442e+06	2.76655e+06	0	0	0	0	0	0	0	0	0	0	0	0	0	0	0	0
C00366	Urate	NA	NA	252.997	ES+	1049	0	0	0	0	0	0	0	0	0	0	0	0	0	0	0	0	0	0	0	0	0	0	96074.4	65937.5	58473.9	63180.4	66587.5	0	0	0	0	0	0	0	0	0	0	0	0	0	0	0	0
C00299	Uridine	A:Nucleic acids;B:Nucleosides;C:Ribonucleosides;D:Uridine (U)	00240:Pyrimidine metabolism;01100:Metabolic pathways;	227.434	ES+	1050	0	0	0	0	0	0	0	0	0	0	0	0	0	0	0	0	0	0	0	0	0	0	852883	751733	582608	550606	709667	0	0	0	0	0	0	0	0	0	0	0	0	0	0	0	0
C05766	Uroporphyrinogen I	NA	NA	837.282	ES+	1051	0	0	0	0	0	0	0	0	0	0	0	0	0	0	0	0	0	0	0	0	0	0	155645	184233	219546	212932	118423	0	0	0	0	0	0	0	0	0	0	0	0	0	0	0	0
C01051	Uroporphyrinogen III	NA	NA	837.282	ES+	1052	0	0	0	0	0	0	0	0	0	0	0	0	0	0	0	0	0	0	0	0	0	0	155645	184233	219546	212932	118423	0	0	0	0	0	0	0	0	0	0	0	0	0	0	0	0
C00385	Xanthine	A:Alkaloids;B:Others;C:Purine alkaloids;D:Xanthine	00230:Purine metabolism;00232:Caffeine metabolism;01100:Metabolic pathways;01110:Biosynthesis of secondary metabolites;	153.041	ES+	1053	0	0	0	0	0	0	0	0	0	0	0	0	0	0	0	0	0	0	0	0	0	0	313443	232010	372661	287333	276028	0	0	0	0	0	0	0	0	0	0	0	0	0	0	0	0
C00655	Xanthosine 5'-phosphate	NA	NA	324.036	ES+	1054	0	0	0	0	0	0	0	0	0	0	0	0	0	0	0	0	0	0	0	0	0	0	91441.4	64804.6	41105.7	52350.3	61638.4	0	0	0	0	0	0	0	0	0	0	0	0	0	0	0	0
C00700	XTP	NA	NA	608.944	ES+	1055	0	0	0	0	0	0	0	0	0	0	0	0	0	0	0	0	0	0	0	0	0	0	23003.1	30328	36133.4	38223	10904.3	0	0	0	0	0	0	0	0	0	0	0	0	0	0	0	0
C00379	Xylitol	A:Carbohydrates;B:Monosaccharides;C:Sugar alcohols;D:Xylitol	00040:Pentose and glucuronate interconversions;01100:Metabolic pathways;02010:ABC transporters;	140.19	ES+	1056	0	0	0	0	0	0	0	0	0	0	0	0	0	0	0	0	0	0	0	0	0	0	38320	33394	35075.9	27905.8	29533.9	0	0	0	0	0	0	0	0	0	0	0	0	0	0	0	0
C06098	Zeaxanthin	NA	NA	385.708	ES+	1057	0	0	0	0	0	0	0	0	0	0	0	0	0	0	0	0	0	0	0	0	0	0	67055.6	128789	200677	187477	149191	0	0	0	0	0	0	0	0	0	0	0	0	0	0	0	0
C05437	Zymosterol	NA	NA	371.838	ES+	1058	0	0	0	0	0	0	0	0	0	0	0	0	0	0	0	0	0	0	0	0	0	0	43649.2	40682.4	28043.9	31853	40637.5	0	0	0	0	0	0	0	0	0	0	0	0	0	0	0	0
C11393	(-)-alpha-Terpineol	A:Terpenoids;B:Monoterpenoids (C10);C:Cyclic monoterpenes;D:(-)-alpha-Terpineol	00902:Monoterpenoid biosynthesis;01100:Metabolic pathways;01110:Biosynthesis of secondary metabolites;	213.15	ES-	1059	406190	0	252272	0	0	0	0	0	0	0	0	0	0	0	0	0	0	0	0	0	0	0	1.1694e+06	1.13139e+06	1.11323e+06	811122	928588	0	0	0	0	0	0	0	0	0	0	0	0	0	0	0	0
C12136	(-)-Epigallocatechin	A:Flavonoids;B:Flavonoids;C:Flavan 3-ols;D:(-)-Epigallocatechin	00941:Flavonoid biosynthesis;01110:Biosynthesis of secondary metabolites;	346.091	ES-	1060	0	0	0	0	0	0	0	0	0	0	0	0	0	1645783	0	0	0	0	0	0	0	0	61566.1	57408.6	73686.9	49644.3	46023	0	0	0	0	0	0	0	0	0	0	0	0	0	0	0	0
C08491	(-)-Jasmonic acid	A:Fatty acids related compounds;B:Fatty acids;C:Others;D:Jasmonate	00592:alpha-Linolenic acid metabolism;01100:Metabolic pathways;01110:Biosynthesis of secondary metabolites;04075:Plant hormone signal transduction;	250.145	ES-	1061	0	0	0	0	0	0	0	0	0	0	0	0	118847	173445	137643	0	0	0	0	0	0	0	705894	772893	1.10621e+06	1.19261e+06	511750	0	0	0	0	84318	0	99332	0	0	0	0	0	0	0	0	0
C00843	(-)-Menthone	A:Terpenoids;B:Monoterpenoids (C10);C:Cyclic monoterpenes;D:(-)-Menthone	00902:Monoterpenoid biosynthesis;01110:Biosynthesis of secondary metabolites;	213.15	ES-	1062	406190	0	252272	0	0	0	0	0	0	0	0	0	0	0	0	0	0	0	0	0	0	0	1.1694e+06	1.13139e+06	1.11323e+06	811122	928588	0	0	0	0	0	0	0	0	0	0	0	0	0	0	0	0
C11389	(+)-Linalool	A:Terpenoids;B:Monoterpenoids (C10);C:Linear monoterpenes;D:(+)-Linalool	00902:Monoterpenoid biosynthesis;01110:Biosynthesis of secondary metabolites;	213.15	ES-	1063	406190	0	252272	0	0	0	0	0	0	0	0	0	0	0	0	0	0	0	0	0	0	0	1.1694e+06	1.13139e+06	1.11323e+06	811122	928588	0	0	0	0	0	0	0	0	0	0	0	0	0	0	0	0
C05817	(1R,6R)-6-Hydroxy-2-succinylcyclohexa-2,4-diene-1-carboxylate	NA	00130:Ubiquinone and other terpenoid-quinone biosynthesis;01100:Metabolic pathways;01110:Biosynthesis of secondary metabolites;	296.274	ES-	1064	0	0	0	0	105182	118744	76305.6	106798	0	0	59952.4	0	0	0	0	0	0	0	0	0	0	0	1.08282e+06	1.18901e+06	1.12524e+06	1.05997e+06	893592	0	0	0	0	0	0	0	0	0	0	0	0	119949	0	83188.8	105683
C04411	(2R,3S)-3-Isopropylmalate	NA	00290:Valine, leucine and isoleucine biosynthesis;01100:Metabolic pathways;01110:Biosynthesis of secondary metabolites;01210:2-Oxocarboxylic acid metabolism;01230:Biosynthesis of amino acids;	175.061	ES-	1065	0	0	0	0	153070	1.58109e+06	784072	584624	0	0	0	0	0	0	0	0	0	0	0	0	536786	577351	753920	720705	915139	548085	520772	0	0	0	0	159964	162344	159198	156881	0	0	0	0	233266	106561	119031	585137
C20258	(2S,4S)-4-Hydroxy-2,3,4,5-tetrahydrodipicolinate	NA	00261:Monobactam biosynthesis;00300:Lysine biosynthesis;01100:Metabolic pathways;01110:Biosynthesis of secondary metabolites;01230:Biosynthesis of amino acids;	186.041	ES-	1066	0	0	0	0	0	0	0	0	0	0	0	0	0	0	0	0	0	0	0	0	0	0	2.68164e+06	2.24878e+06	1.82714e+06	2.30736e+06	2.13974e+06	0	0	0	0	0	0	0	0	0	0	0	0	0	0	0	0
C17621	(6E)-8-Hydroxygeraniol	A:Terpenoids;B:Monoterpenoids (C10);C:Linear monoterpenes;D:10-Hydroxygeraniol	00902:Monoterpenoid biosynthesis;01100:Metabolic pathways;01110:Biosynthesis of secondary metabolites;	222.137	ES-	1067	187742	0	222900	0	0	0	0	0	0	0	0	117666	0	0	0	0	0	0	0	0	0	0	2.42567e+06	2.57922e+06	3.28977e+06	2.16573e+06	2.241e+06	0	0	0	0	0	0	0	0	0	0	0	0	0	0	0	0
C06426	(6Z,9Z,12Z)-Octadecatrienoic acid	A:Fatty acids related compounds;B:Fatty acids;C:Unsaturated fatty acids;D:gamma-Linolenic acid	00591:Linoleic acid metabolism;01040:Biosynthesis of unsaturated fatty acids;01100:Metabolic pathways;	293.212	ES-	1068	54575.5	74940	0	51885	0	0	0	0	0	0	0	0	221336	221283	213603	201079	0	123615	0	0	103320	98697.5	5.41306e+06	5.55285e+06	6.04321e+06	5.66556e+06	5.91506e+06	0	0	0	0	217962	232018	221477	220566	52851.5	0	38436	0	0	0	0	0
C08362	(9Z)-Hexadecenoic acid	NA	NA	269.212	ES-	1069	0	0	0	0	0	0	0	0	0	0	0	0	0	0	0	0	0	0	0	0	0	0	1.86186e+06	2.15698e+06	1.67735e+06	1.84047e+06	2.32021e+06	0	0	0	0	0	0	0	0	0	0	0	0	0	0	0	0
C04717	(9Z,11E)-(13S)-13-Hydroperoxyoctadeca-9,11-dienoic acid	A:FA Fatty acyls;B:FA01 Fatty Acids and Conjugates;C:FA0104 Hydroperoxy fatty acids;D:(9Z,11E)-(13S)-13-Hydroperoxyoctadeca-9,11-dienoic acid	00591:Linoleic acid metabolism;01100:Metabolic pathways;	316.768	ES-	1070	400348	329711	112872	58530.2	0	39589.3	30723.9	21167.3	0	0	14572.2	0	110668	110641	106801	124247	0	276092	0	0	95786.4	108867	1.5136e+07	1.58555e+07	1.85279e+07	1.61834e+07	1.6416e+07	111017	31201.3	56768.2	17727.6	152491	169581	165019	129174	106083	0	42907.2	0	0	0	0	0
C06427	(9Z,12Z,15Z)-Octadecatrienoic acid	A:Lipids;B:Fatty acids;C:Unsaturated fatty acids;D:alpha-Linolenic acid (18:3;9,12,15)	00592:alpha-Linolenic acid metabolism;01040:Biosynthesis of unsaturated fatty acids;01100:Metabolic pathways;01110:Biosynthesis of secondary metabolites;	293.212	ES-	1071	54575.5	74940	0	51885	0	0	0	0	0	0	0	0	221336	221283	213603	201079	0	123615	0	0	103320	98697.5	5.41306e+06	5.55285e+06	6.04321e+06	5.66556e+06	5.91506e+06	0	0	0	0	217962	232018	221477	220566	52851.5	0	38436	0	0	0	0	0
C19714	(E)-Phenylacetaldoxime	NA	00460:Cyanoamino acid metabolism;00966:Glucosinolate biosynthesis;01110:Biosynthesis of secondary metabolites;01210:2-Oxocarboxylic acid metabolism;	184.738	ES-	1072	0	0	0	0	0	0	0	0	0	0	0	0	0	0	0	0	0	0	0	60711.7	102612	104438	31082.1	23624.4	27854.9	29214.2	27200.7	0	26523.3	0	0	0	0	0	0	0	0	0	0	0	0	0	0
C20700	(E,E)-4,8,12-Trimethyltrideca-1,3,7,11-tetraene	NA	NA	277.217	ES-	1073	0	0	0	0	0	0	0	0	0	0	0	0	0	0	0	0	0	0	0	0	0	0	3.48894e+06	3.3697e+06	2.63022e+06	2.55891e+06	4.29115e+06	0	0	0	0	0	0	0	0	0	0	0	0	0	0	0	0
C04272	(R)-2,3-Dihydroxy-3-methylbutanoate	NA	00290:Valine, leucine and isoleucine biosynthesis;01100:Metabolic pathways;01110:Biosynthesis of secondary metabolites;01210:2-Oxocarboxylic acid metabolism;01230:Biosynthesis of amino acids;	161.22	ES-	1074	21343.2	236176	137530	68103.2	94938.8	546282	425419	0	0	0	0	0	70532.7	70807.9	41585.9	39366.3	0	0	0	0	78116	85903.5	1.22436e+06	1.12451e+06	1.12947e+06	849408	903801	77261	25655.5	68277	131540	0	0	0	0	0	199027	84053.8	56217.7	0	172434	165818	43392.4
C06007	(R)-2,3-Dihydroxy-3-methylpentanoate	NA	00290:Valine, leucine and isoleucine biosynthesis;01100:Metabolic pathways;01110:Biosynthesis of secondary metabolites;01210:2-Oxocarboxylic acid metabolism;01230:Biosynthesis of amino acids;	131.048	ES-	1075	72068.6	26963.7	37501.5	25613.5	35742.2	1.07661e+06	488010	51176	33325.5	29810.6	0	32603.9	0	2142300	2.15261e+06	2140572	61720.3	29288.5	0	28910.6	536280	588950	801009	723697	828815	658686	639804	54748.5	17746.5	30497.3	23788.7	2139324	2164199	2.15688e+06	2.0909e+06	34059.4	26459.7	0	0	309982	112253	174444	260673
C02612	(R)-2-Methylmalate	NA	00290:Valine, leucine and isoleucine biosynthesis;00660:C5-Branched dibasic acid metabolism;01100:Metabolic pathways;01210:2-Oxocarboxylic acid metabolism;01230:Biosynthesis of amino acids;	191.02	ES-	1076	254627	61544.2	225059	114065	1.15439e+06	1.66803e+06	1.16215e+06	1.53638e+06	0	79569.8	0	0	0	0	0	0	49719.6	0	37980.5	0	849065	905034	132070	180486	202010	191864	145978	0	14691.4	54305	43950.1	0	0	0	0	31693.1	31897.1	41273.4	48606.6	2.57536e+06	1.67696e+06	1.86922e+06	2.14359e+06
C21029	(R)-3-Ureidoisobutyrate	NA	00240:Pyrimidine metabolism;01100:Metabolic pathways;	145.062	ES-	1077	0	0	0	0	0	0	0	0	0	0	0	0	0	0	0	0	0	0	0	0	0	0	4112.11	4148.81	3867.92	9204.72	4742.15	0	0	0	0	0	0	0	0	0	0	0	0	0	0	0	0
C04352	(R)-4'-Phosphopantothenoyl-L-cysteine	NA	00770:Pantothenate and CoA biosynthesis;01100:Metabolic pathways;	417.072	ES-	1078	0	0	0	0	0	0	0	0	0	0	0	0	0	0	0	0	0	0	0	0	172507	163578	242703	193335	140971	140410	152862	0	0	0	0	0	0	0	0	0	0	0	0	0	0	0	0
C00256	(R)-Lactate	NA	00620:Pyruvate metabolism;01502:Vancomycin resistance;	101.774	ES-	1079	460120	0	28382.8	25402.7	0	0	0	0	14265.1	43311.9	21723.9	47319.6	31849.9	31332.8	31189.4	29524.8	52640.7	40592.5	12883.6	31431.8	0	102637	204729	173034	220974	153516	171062	0	191231	0	10671.4	217560	24729	0	42708.7	248068	0	0	0	0	0	67987.2	0
C00418	(R)-Mevalonate	NA	00900:Terpenoid backbone biosynthesis;01100:Metabolic pathways;01110:Biosynthesis of secondary metabolites;	131.048	ES-	1080	72068.6	26963.7	37501.5	25613.5	35742.2	1.07661e+06	488010	51176	33325.5	29810.6	0	32603.9	0	2142300	2.15261e+06	2140572	61720.3	29288.5	0	28910.6	536280	588950	801009	723697	828815	658686	639804	54748.5	17746.5	30497.3	23788.7	2139324	2164199	2.15688e+06	2.0909e+06	34059.4	26459.7	0	0	309982	112253	174444	260673
C00522	(R)-Pantoate	NA	00770:Pantothenate and CoA biosynthesis;01100:Metabolic pathways;01110:Biosynthesis of secondary metabolites;	131.048	ES-	1081	72068.6	26963.7	37501.5	25613.5	35742.2	1.07661e+06	488010	51176	33325.5	29810.6	0	32603.9	0	2142300	2.15261e+06	2140572	61720.3	29288.5	0	28910.6	536280	588950	801009	723697	828815	658686	639804	54748.5	17746.5	30497.3	23788.7	2139324	2164199	2.15688e+06	2.0909e+06	34059.4	26459.7	0	0	309982	112253	174444	260673
C00450	(S)-2,3,4,5-Tetrahydropyridine-2-carboxylate	NA	00310:Lysine degradation;00960:Tropane, piperidine and pyridine alkaloid biosynthesis;01100:Metabolic pathways;01110:Biosynthesis of secondary metabolites;	142.051	ES-	1082	0	0	0	0	0	63024.5	0	0	0	0	0	0	150660	201559	162691	139984	262047	0	0	0	58972	57083.2	7536.71	7078.84	6229.62	5422.26	10527.5	0	0	0	0	120943	119240	117600	119014	0	0	0	0	0	0	0	0
C06006	(S)-2-Aceto-2-hydroxybutanoate	NA	00290:Valine, leucine and isoleucine biosynthesis;01100:Metabolic pathways;01110:Biosynthesis of secondary metabolites;01210:2-Oxocarboxylic acid metabolism;01230:Biosynthesis of amino acids;	161.046	ES-	1083	0	0	0	0	0	239556	0	0	0	0	0	0	0	0	0	0	0	0	0	0	248252	248011	27796.5	21685.4	20694.1	20497	33458.7	0	0	0	0	174989	196098	180360	186751	0	0	0	0	404546	0	124082	135341
C06010	(S)-2-Acetolactate	NA	00290:Valine, leucine and isoleucine biosynthesis;00650:Butanoate metabolism;00660:C5-Branched dibasic acid metabolism;01100:Metabolic pathways;01110:Biosynthesis of secondary metabolites;01210:2-Oxocarboxylic acid metabolism;01230:Biosynthesis of amino acids;	147.03	ES-	1084	0	0	0	0	0	0	0	0	121949	55610.8	0	97095.6	0	0	0	0	137429	63313.6	74358.4	73297.8	129262	126029	42698.6	38689.6	32495	36465.1	36508.3	0	0	0	0	128813	134907	130737	128294	0	0	0	0	74984.4	0	0	0
C06001	(S)-3-Hydroxyisobutyrate	NA	00280:Valine, leucine and isoleucine degradation;01100:Metabolic pathways;	149.046	ES-	1085	0	0	0	0	0	0	0	0	0	0	0	0	63699.8	62665.5	62378.8	59049.5	0	0	0	0	0	368271	166115	136225	148714	123456	135450	0	0	0	0	0	0	0	0	0	0	0	0	0	0	0	0
C03741	(S)-4-Amino-5-oxopentanoate	NA	00860:Porphyrin and chlorophyll metabolism;01100:Metabolic pathways;01110:Biosynthesis of secondary metabolites;	146.046	ES-	1086	0	0	0	0	0	0	0	0	62070.2	48038.8	0	71069	0	0	0	0	78365.8	0	60687.8	33776.8	0	46683.2	80366	76469.3	73655.1	80111.1	100933	0	0	0	42379.5	0	0	0	0	0	0	0	0	0	0	0	0
C03742	(S)-4-Hydroxymandelonitrile	NA	00460:Cyanoamino acid metabolism;01110:Biosynthesis of secondary metabolites;	149.043	ES-	1087	0	0	0	0	0	0	0	0	0	0	93919.2	37916	0	0	0	0	76685	57352.5	67595.2	57006.7	0	0	70324.8	58404.6	52243.6	41542.1	54223.4	0	0	0	0	0	0	0	0	0	0	0	0	0	0	0	0
C00149	(S)-Malate	A:Organic acids;B:Carboxylic acids;C:Hydroxycarboxylic acids;D:Malate; (S)-2-Hydroxybutanediate	00020:Citrate cycle (TCA cycle);00620:Pyruvate metabolism;00630:Glyoxylate and dicarboxylate metabolism;00710:Carbon fixation in photosynthetic organisms;01100:Metabolic pathways;01110:Biosynthesis of secondary metabolites;01200:Carbon metabolism;	131.377	ES-	1088	2.25409e+06	141484	424778	409297	1.95143e+06	2.32339e+06	1.86538e+06	2.34907e+06	0	0	0	0	462808	486762	459642	454352	0	0	0	0	1.33372e+06	1.936e+06	90577.6	91869.2	94817.8	78144.7	91993.4	0	580364	185921	115143	2829650	2773353	2726476	2.80884e+06	193990	1.25996e+06	261512	248694	1.75145e+06	1.70963e+06	1582192	3.16099e+06
C06002	(S)-Methylmalonate semialdehyde	NA	00280:Valine, leucine and isoleucine degradation;00640:Propanoate metabolism;01100:Metabolic pathways;	134.537	ES-	1089	397400	161818	216784	151130	187130	308809	164716	265008	191108	195427	120410	194681	158172	181290	164100	151837	292012	208453	101402	205192	201183	200973	546820	504138	425686	300982	493318	301593	99262.8	182668	143163	231826	233301	191636	192373	201634	156934	140342	99441.9	268046	211997	172019	247370
C19757	(Z)-3-Hexen-1-ol acetate	NA	00592:alpha-Linolenic acid metabolism;01110:Biosynthesis of secondary metabolites;	187.098	ES-	1090	186342	0	0	0	0	0	0	0	0	70709.3	0	100069	0	0	0	0	0	0	0	0	0	0	546114	476915	590743	612468	532747	0	38536	0	0	0	0	0	0	0	0	0	0	0	0	0	117475
C04677	1-(5'-Phosphoribosyl)-5-amino-4-imidazolecarboxamide	NA	00230:Purine metabolism;00340:Histidine metabolism;01100:Metabolic pathways;01110:Biosynthesis of secondary metabolites;	337.057	ES-	1091	99104.8	120660	64837.6	60430.8	70780.5	97866.4	122134	238462	0	0	0	0	0	0	0	0	0	0	0	0	285262	379660	77666	87892.8	126676	128747	105277	151291	15892.4	46876.5	35954.8	0	0	0	0	0	26598.1	65724.5	56072	346311	94028.2	94627.1	199832
C16361	1,3,7-Trimethyluric acid	A:Alkaloids;B:Others;C:Purine alkaloids;D:1,3,7-Trimethyluric acid	00232:Caffeine metabolism;	245.044	ES-	1092	114574	79159.2	100081	0	0	0	0	0	0	0	0	0	0	0	0	0	0	0	0	0	42652.3	41658.8	641590	553717	468019	536980	509181	106515	0	87768.8	0	0	0	0	0	63390.3	68102.2	66138.7	56350.2	0	0	0	0
C16356	1,7-Dimethyluric acid	A:Alkaloids;B:Others;C:Purine alkaloids;D:1,7-Dimethyluric acid	00232:Caffeine metabolism;01100:Metabolic pathways;01110:Biosynthesis of secondary metabolites;	195.052	ES-	1093	0	0	0	0	0	0	0	0	0	0	0	0	0	0	0	0	0	0	0	0	772510	776397	14776	17962.1	19203	10311.3	13148.3	0	0	0	0	0	0	0	0	0	0	0	0	0	0	0	0
C13747	1,7-Dimethylxanthine	A:Alkaloids;B:Others;C:Purine alkaloids;D:1,7-Dimethylxanthine	00232:Caffeine metabolism;01100:Metabolic pathways;01110:Biosynthesis of secondary metabolites;	213.235	ES-	1094	1.18301e+06	0	1.09705e+06	0	606181	484304	474942	581470	281789	386593	157449	233777	0	90122.2	89184.2	87874.7	0	0	0	378650	460197	464058	476423	502351	522892	402203	393669	0	192356	0	0	623261	232200	231734	0	0	0	0	974886	635141	380580	604681	383469
C09844	1,8-Cineole	A:Terpenoids;B:Monoterpenoids (C10);C:Cyclic monoterpenes;D:1,8-Cineole	00902:Monoterpenoid biosynthesis;01110:Biosynthesis of secondary metabolites;	213.15	ES-	1095	406190	0	252272	0	0	0	0	0	0	0	0	0	0	0	0	0	0	0	0	0	0	0	1.1694e+06	1.13139e+06	1.11323e+06	811122	928588	0	0	0	0	0	0	0	0	0	0	0	0	0	0	0	0
C08285	10,16-Dihydroxyhexadecanoic acid	A:FA Fatty acyls;B:FA01 Fatty Acids and Conjugates;C:FA0105 Hydroxy fatty acids;D:10,16-Dihydroxyhexadecanoic acid	00073:Cutin, suberine and wax biosynthesis;	269.212	ES-	1096	0	0	0	0	0	0	0	0	0	0	0	0	0	0	0	0	0	0	0	0	0	0	319836	352929	378618	269328	398689	0	0	0	0	0	0	0	0	0	0	0	0	0	0	0	0
C01226	12-OPDA	A:FA Fatty acyls;B:FA02 Octadecanoids;C:FA0201 12-oxophytodienoic acid metabolites;D:(15Z)-12-Oxophyto-10,15-dienoic acid	00592:alpha-Linolenic acid metabolism;01100:Metabolic pathways;01110:Biosynthesis of secondary metabolites;	293.481	ES-	1097	0	122181	34348.7	32558.6	0	0	0	0	0	0	0	0	0	0	0	0	0	76270.1	0	0	32532	0	4.36501e+06	3.71887e+06	5.39381e+06	5.19876e+06	3.42303e+06	0	0	0	0	0	0	0	0	104663	0	39606.3	0	0	0	0	0
C16311	12-Oxo-9(Z)-dodecenoic acid	A:FA Fatty acyls;B:FA01 Fatty Acids and Conjugates;C:FA0106 Oxo fatty acids;D:12-Oxo-9(Z)-dodecenoic acid	00592:alpha-Linolenic acid metabolism;01110:Biosynthesis of secondary metabolites;	227.129	ES-	1098	241900	0	81132	0	0	0	0	0	0	0	0	0	77180.3	86709	88916.7	88428.7	0	0	0	0	0	0	2.11437e+06	2.07824e+06	2.54931e+06	2.88424e+06	1.95808e+06	60724.7	0	0	0	0	0	0	0	0	0	0	0	0	0	0	0
C04785	13(S)-HPOT	A:FA Fatty acyls;B:FA01 Fatty Acids and Conjugates;C:FA0104 Hydroperoxy fatty acids;D:(9Z,11E,14Z)-(13S)-13-Hydroperoxyoctadeca-9,11,14-trienoic acid	00592:alpha-Linolenic acid metabolism;01100:Metabolic pathways;01110:Biosynthesis of secondary metabolites;	312.987	ES-	1099	87277.7	174528	46517.9	43778.2	0	0	0	0	0	0	62140.8	12627.6	72029.3	114843	107211	104546	0	215253	0	0	0	0	1.06268e+07	1.12155e+07	1.55997e+07	1.13563e+07	9.8781e+06	18143.9	0	16767.8	0	76748.1	79808.9	78112.3	60418.6	118856	0	35029.5	0	0	0	0	0
C01234	1-Aminocyclopropane-1-carboxylate	NA	00270:Cysteine and methionine metabolism;01100:Metabolic pathways;01110:Biosynthesis of secondary metabolites;	156.557	ES-	1100	0	64708.2	0	62743.2	0	0	0	0	0	0	0	0	0	0	0	0	0	0	0	0	0	0	219960	196317	325393	321841	189083	57949.5	37532.8	46487	55150.8	0	0	0	0	61797	68785.8	60828	55446.8	0	0	0	0
C04006	1D-myo-Inositol 3-phosphate	NA	00562:Inositol phosphate metabolism;01100:Metabolic pathways;04070:Phosphatidylinositol signaling system;	241.011	ES-	1101	0	0	0	0	0	0	0	0	0	0	246271	0	0	0	0	0	0	0	0	0	0	0	476765	496468	392973	298087	333632	0	0	0	0	0	0	0	0	0	0	0	0	0	0	0	0
C01175	1-O-Sinapoyl-beta-D-glucose	A:Phenylpropanoids;B:Monolignols;C:Sinapate derivatives;D:1-O-Sinapoyl-beta-D-glucose	00940:Phenylpropanoid biosynthesis;	393.582	ES-	1102	57458.8	34995.6	26147.6	20358.9	0	0	0	0	162199	190581	171354	198110	0	0	0	0	294097	149588	218881	188611	0	0	35461.1	39694.9	36174.5	33212.8	33352.9	70167.8	9934.12	37939.7	19619.8	0	0	0	0	22581.2	33813.9	24623.6	19965.8	0	0	0	0
C17210	2-(2'-Methylthio)ethylmalic acid	NA	00966:Glucosinolate biosynthesis;01110:Biosynthesis of secondary metabolites;01210:2-Oxocarboxylic acid metabolism;	209.03	ES-	1103	0	0	0	0	191454	78788.5	67120.8	0	0	0	0	0	0	0	0	0	0	0	0	0	0	0	3.77002e+06	1.10689e+07	6.16928e+06	6.86351e+06	6.88738e+06	0	0	0	0	0	0	0	0	0	0	0	0	0	0	0	0
C17222	2-(5'-Methylthio)pentylmalic acid	NA	00966:Glucosinolate biosynthesis;01210:2-Oxocarboxylic acid metabolism;	251.077	ES-	1104	0	0	0	0	0	0	0	0	39530.3	42871.3	59137.4	61742.1	0	0	0	0	135823	75744.9	90586.3	40523.1	0	0	60355.1	54861.6	70884.8	52042.2	57064	0	0	0	0	0	0	0	0	0	0	0	0	0	0	0	0
C03972	2,3,4,5-Tetrahydrodipicolinate	NA	00261:Monobactam biosynthesis;00300:Lysine biosynthesis;01100:Metabolic pathways;01110:Biosynthesis of secondary metabolites;01230:Biosynthesis of amino acids;	186.041	ES-	1105	0	0	0	0	0	0	0	0	0	0	0	0	0	0	0	0	0	0	0	0	0	0	42750.3	73374.4	84671	93586.3	95182.7	0	0	0	0	0	0	0	0	0	0	0	0	0	0	0	0
C11434	2-C-Methyl-D-erythritol 4-phosphate	NA	00900:Terpenoid backbone biosynthesis;01100:Metabolic pathways;01110:Biosynthesis of secondary metabolites;	215.166	ES-	1106	788676	833372	731366	771187	404121	322869	316628	387646	187859	257729	104966	155851	105977	108147	107021	105450	560249	434365	0	252434	255297	257612	6.59583e+06	4.87905e+06	5.74659e+06	4.59019e+06	5.3684e+06	878826	128237	0	636609	273319	278640	278081	0	805759	757465	831468	649924	423427	253720	403120	255646
C06196	2'-Deoxyinosine 5'-phosphate	NA	NA	165.019	ES-	1107	0	0	0	0	0	0	0	0	0	0	0	0	0	0	0	0	0	0	0	0	0	0	105537	98438.2	73898.4	101971	87560.8	0	0	0	0	0	0	0	0	0	0	0	0	0	0	0	0
C05984	2-Hydroxybutanoic acid	A:FA Fatty acyls;B:FA01 Fatty Acids and Conjugates;C:FA0105 Hydroxy fatty acids;D:2-Hydroxybutanoic acid	00640:Propanoate metabolism;	149.046	ES-	1108	0	0	0	0	0	0	0	0	0	0	0	0	63699.8	62665.5	62378.8	59049.5	0	0	0	0	0	368271	166115	136225	148714	123456	135450	0	0	0	0	0	0	0	0	0	0	0	0	0	0	0	0
C02630	2-Hydroxyglutarate	NA	00650:Butanoate metabolism;00660:C5-Branched dibasic acid metabolism;	159.784	ES-	1109	0	0	0	0	0	0	0	0	123637	34756.8	0	60684.8	0	0	0	0	85893.1	39571	46474	45811.1	80788.6	78768	256268	221138	203450	189004	208007	0	0	38933.9	0	84122.2	87844.8	84887.9	78626	0	0	0	0	46865.2	0	0	0
C02226	2-Methylmaleate	NA	00290:Valine, leucine and isoleucine biosynthesis;00660:C5-Branched dibasic acid metabolism;01100:Metabolic pathways;01210:2-Oxocarboxylic acid metabolism;	134.081	ES-	1110	15058	0	0	0	47031.1	30131.4	38092.1	74320.4	10021.3	16667.7	0	0	0	0	0	0	0	0	0	36572	19316.4	19103.4	10408.7	7833.26	8328.6	5751.98	11729.4	0	0	20764.7	0	0	0	0	0	0	0	0	0	80466.3	30374.3	29280.6	73089.9
C00322	2-Oxoadipate	A:Organic acids;B:Carboxylic acids;C:2-Oxocarboxylic acids;D:2-Oxoadipate	00300:Lysine biosynthesis;00310:Lysine degradation;00380:Tryptophan metabolism;01100:Metabolic pathways;01210:2-Oxocarboxylic acid metabolism;01230:Biosynthesis of amino acids;	175.024	ES-	1111	0	0	0	0	0	0	0	0	0	83338.3	0	0	0	0	0	0	0	0	0	121117	0	0	64410.7	88034.4	94371.6	97959.2	86571.6	0	0	0	0	0	0	0	0	0	0	0	0	0	0	0	0
C00109	2-Oxobutanoate	A:FA Fatty acyls;B:FA01 Fatty Acids and Conjugates;C:FA0106 Oxo fatty acids;D:2-Oxobutanoic acid	00260:Glycine, serine and threonine metabolism;00270:Cysteine and methionine metabolism;00290:Valine, leucine and isoleucine biosynthesis;00640:Propanoate metabolism;00660:C5-Branched dibasic acid metabolism;01100:Metabolic pathways;01110:Biosynthesis of secondary metabolites;01210:2-Oxocarboxylic acid metabolism;01230:Biosynthesis of amino acids;	134.537	ES-	1112	397400	161818	216784	151130	187130	308809	164716	265008	191108	195427	120410	194681	158172	181290	164100	151837	292012	208453	101402	205192	201183	200973	546820	504138	425686	300982	493318	301593	99262.8	182668	143163	231826	233301	191636	192373	201634	156934	140342	99441.9	268046	211997	172019	247370
C00026	2-Oxoglutarate	A:Organic acids;B:Carboxylic acids;C:2-Oxocarboxylic acids;D:2-Oxoglutarate	00020:Citrate cycle (TCA cycle);00040:Pentose and glucuronate interconversions;00053:Ascorbate and aldarate metabolism;00220:Arginine biosynthesis;00250:Alanine, aspartate and glutamate metabolism;00300:Lysine biosynthesis;00340:Histidine metabolism;00430:Taurine and hypotaurine metabolism;00630:Glyoxylate and dicarboxylate metabolism;00650:Butanoate metabolism;00660:C5-Branched dibasic acid meta…	181.818	ES-	1113	113144	100284	179760	112337	482117	667212	477558	632285	114925	31827.9	0	75914.5	0	0	0	0	19887.8	9644.45	15192.2	148819	339626	362013	6.1035e+06	6.77512e+06	7.91294e+06	6.36297e+06	4.61706e+06	126500	5876.55	21722	54488.1	0	0	0	0	42338.4	37726.9	48565.9	19442.7	1.03014e+06	670785	747690	857435
C02505	2-Phenylacetamide	NA	00360:Phenylalanine metabolism;	184.738	ES-	1114	0	0	0	0	0	0	0	0	0	0	0	0	0	0	0	0	0	0	0	60711.7	102612	104438	31082.1	23624.4	27854.9	29214.2	27200.7	0	26523.3	0	0	0	0	0	0	0	0	0	0	0	0	0	0
C02730	2-Succinylbenzoate	NA	00130:Ubiquinone and other terpenoid-quinone biosynthesis;01100:Metabolic pathways;01110:Biosynthesis of secondary metabolites;	237.041	ES-	1115	0	0	0	0	0	0	0	0	0	0	0	0	0	0	0	0	0	0	0	0	111136	112995	64984.4	72265.3	72243	77107.1	78222.2	0	0	0	0	0	0	0	0	0	0	0	0	0	0	0	0
C17212	3-(2'-Methylthio)ethylmalic acid	NA	00966:Glucosinolate biosynthesis;01110:Biosynthesis of secondary metabolites;01210:2-Oxocarboxylic acid metabolism;	209.03	ES-	1116	0	0	0	0	191454	78788.5	67120.8	0	0	0	0	0	0	0	0	0	0	0	0	0	0	0	3.77002e+06	1.10689e+07	6.16928e+06	6.86351e+06	6.88738e+06	0	0	0	0	0	0	0	0	0	0	0	0	0	0	0	0
C17223	3-(5'-Methylthio)pentylmalic acid	NA	00966:Glucosinolate biosynthesis;01210:2-Oxocarboxylic acid metabolism;	251.077	ES-	1117	0	0	0	0	0	0	0	0	39530.3	42871.3	59137.4	61742.1	0	0	0	0	135823	75744.9	90586.3	40523.1	0	0	60355.1	54861.6	70884.8	52042.2	57064	0	0	0	0	0	0	0	0	0	0	0	0	0	0	0	0
C16362	3,6,8-Trimethylallantoin	NA	00232:Caffeine metabolism;	181.072	ES-	1118	0	0	0	0	0	0	0	0	0	0	0	0	0	0	0	0	0	0	0	0	0	0	12892.6	11111.4	9838.77	12174.7	9169.9	0	0	0	0	0	0	0	0	0	0	0	0	0	0	0	0
C16360	3,7-Dimethyluric acid	A:Alkaloids;B:Others;C:Purine alkaloids;D:3,7-Dimethyluric acid	00232:Caffeine metabolism;	195.052	ES-	1119	0	0	0	0	0	0	0	0	0	0	0	0	0	0	0	0	0	0	0	0	772510	776397	14776	17962.1	19203	10311.3	13148.3	0	0	0	0	0	0	0	0	0	0	0	0	0	0	0	0
C03470	3-alpha(S)-Strictosidine	A:Alkaloids;B:Alkaloids derived from tryptophan and anthranilic acid;C:Indole alkaloids;D:3-alpha(S)-Strictosidine	00901:Indole alkaloid biosynthesis;01100:Metabolic pathways;01110:Biosynthesis of secondary metabolites;	597.425	ES-	1120	72605.4	51483.8	30836.6	41506.1	49136.5	29659.8	52431.2	54703.3	87410.8	57716	59106.9	54292.7	0	0	0	0	106982	90042.1	22468.6	84892.7	36933.4	0	211303	266068	179911	168995	267812	87625.4	16056.7	45126.3	88435.1	0	0	0	0	32461.4	38677.6	38332.7	39128.8	104297	0	42012.9	36170.8
C05401	3-beta-D-Galactosyl-sn-glycerol	NA	00052:Galactose metabolism;00561:Glycerolipid metabolism;	277.737	ES-	1121	0	97929	0	0	0	0	0	0	0	0	0	0	0	0	0	0	0	0	259835	0	0	0	1.12498e+06	1.3422e+06	1.13085e+06	1.03267e+06	849880	0	0	0	0	0	0	0	0	0	0	0	0	0	0	0	0
C02512	3-Cyano-L-alanine	NA	NA	154.062	ES-	1122	0	0	0	0	0	0	0	0	0	0	0	0	46680.4	48272.7	45912.9	45996.9	0	0	0	0	0	0	440212	227036	350988	189153	239702	0	0	0	0	0	0	0	0	0	0	0	0	0	0	0	0
C00944	3-Dehydroquinate	NA	00400:Phenylalanine, tyrosine and tryptophan biosynthesis;01100:Metabolic pathways;01110:Biosynthesis of secondary metabolites;01230:Biosynthesis of amino acids;	226.995	ES-	1123	0	0	0	0	0	0	0	0	0	0	0	0	0	0	0	0	0	0	0	0	0	0	75028.2	107395	125357	129554	102102	0	464023	0	0	0	0	0	0	0	0	0	0	0	0	0	0
C08492	3-Hexenol	NA	NA	145.087	ES-	1124	0	0	0	0	0	0	0	0	0	0	0	0	0	0	0	0	0	0	0	0	0	0	13997.4	11214.9	10776.9	10441.5	11171	0	0	0	0	273945	225920	270168	271492	0	0	0	0	0	0	0	0
C01013	3-Hydroxypropanoate	A:Organic acids;B:Carboxylic acids;C:Hydroxycarboxylic acids;D:3-Hydroxypropanoate	00240:Pyrimidine metabolism;00410:beta-Alanine metabolism;00640:Propanoate metabolism;01100:Metabolic pathways;01200:Carbon metabolism;	101.774	ES-	1125	460120	0	28382.8	25402.7	0	0	0	0	14265.1	43311.9	21723.9	47319.6	31849.9	31332.8	31189.4	29524.8	52640.7	40592.5	12883.6	31431.8	0	102637	204729	173034	220974	153516	171062	0	191231	0	10671.4	217560	24729	0	42708.7	248068	0	0	0	0	0	67987.2	0
C07330	3-Methyl-2-butenal	NA	00908:Zeatin biosynthesis;	129.056	ES-	1126	0	0	0	0	0	0	415476	0	0	0	0	0	0	0	0	0	0	0	0	0	249661	232163	1.08919e+06	823514	995860	774062	782827	0	0	0	0	0	0	0	0	0	0	0	0	0	0	0	0
C00141	3-Methyl-2-oxobutanoic acid	A:FA Fatty acyls;B:FA01 Fatty Acids and Conjugates;C:FA0102 Branched fatty acids;D:3-Methyl-2-oxobutanoic acid	00280:Valine, leucine and isoleucine degradation;00290:Valine, leucine and isoleucine biosynthesis;00770:Pantothenate and CoA biosynthesis;00966:Glucosinolate biosynthesis;01100:Metabolic pathways;01110:Biosynthesis of secondary metabolites;01210:2-Oxocarboxylic acid metabolism;01230:Biosynthesis of amino acids;	175.061	ES-	1127	0	0	0	0	191338	1.97636e+06	980090	730780	0	0	0	0	0	0	0	0	0	0	0	0	670983	721688	2.27374e+06	2.16755e+06	2.66643e+06	1.57642e+06	1.59738e+06	0	0	0	0	116659	130732	120240	124501	0	0	0	0	0	133201	148789	0
C00222	3-Oxopropanoate	A:Organic acids;B:Carboxylic acids;C:3-Oxocarboxylic acids;D:3-Oxopropanoate	00240:Pyrimidine metabolism;00410:beta-Alanine metabolism;00562:Inositol phosphate metabolism;00640:Propanoate metabolism;01100:Metabolic pathways;01200:Carbon metabolism;	128.45	ES-	1128	918819	369356	793752	707279	766634	846889	732829	922850	142494	67839.3	18180.1	0	123153	104306	98494.7	221085	76620.1	47697.7	27215.6	50981.1	612229	886796	6.64693e+06	6.95076e+06	8.43539e+06	7.59298e+06	6.09229e+06	598909	303114	412836	374731	46004.5	104049	584245	0	562237	535858	581232	497813	714881	0	11326	1.26551e+06
C06118	4-(4-Deoxy-alpha-D-gluc-4-enuronosyl)-D-galacturonate	NA	00040:Pentose and glucuronate interconversions;	175.024	ES-	1129	0	0	0	0	0	0	0	0	0	83338.3	0	0	0	0	0	0	0	0	0	121117	0	0	363833	167729	298481	407830	233157	0	0	0	0	0	0	0	0	0	0	0	0	0	0	0	0
C11455	4,4-Dimethyl-5alpha-cholesta-8,14,24-trien-3beta-ol	A:ST Sterol Lipids;B:ST01 Sterols;C:ST0101 Cholesterol and derivatives;D:4,4-Dimethyl-5alpha-cholesta-8,14,24-trien-3beta-ol	00100:Steroid biosynthesis;01100:Metabolic pathways;	489.272	ES-	1130	0	0	0	0	0	0	0	0	0	0	0	0	0	0	0	0	0	0	0	0	1002525	1.00125e+06	6.69819e+07	6.03248e+07	5.52776e+07	6.40208e+07	6.1567e+07	0	0	0	0	0	0	0	0	0	0	0	0	0	0	0	0
C02946	4-Acetamidobutanoate	NA	00330:Arginine and proline metabolism;01100:Metabolic pathways;	160.061	ES-	1131	0	86277.7	0	83657.7	0	0	0	0	0	0	0	0	0	0	0	0	0	0	0	0	0	0	33291.6	24792.4	26402.5	33203.4	30876.3	77266	50043.7	61982.7	73534.3	0	0	0	0	82396	91714.3	81104	73929	0	0	0	0
C11508	4alpha-Methyl-5alpha-ergosta-8,14,24(28)-trien-3beta-ol	A:ST Sterol Lipids;B:ST01 Sterols;C:ST0103 Ergosterols and C24-methyl derivatives;D:4alpha-Methyl-5alpha-ergosta-8,14,24(28)-trien-3beta-ol	00100:Steroid biosynthesis;01100:Metabolic pathways;01110:Biosynthesis of secondary metabolites;	489.272	ES-	1132	0	0	0	0	0	0	0	0	0	0	0	0	0	0	0	0	0	0	0	0	1002525	1.00125e+06	6.69819e+07	6.03248e+07	5.52776e+07	6.40208e+07	6.1567e+07	0	0	0	0	0	0	0	0	0	0	0	0	0	0	0	0
C01279	4-Amino-5-hydroxymethyl-2-methylpyrimidine	NA	00730:Thiamine metabolism;01100:Metabolic pathways;02010:ABC transporters;	154.062	ES-	1133	0	0	0	0	0	0	0	0	0	0	0	0	46680.4	48272.7	45912.9	45996.9	0	0	0	0	0	0	136566	75171.4	101783	67147.5	77453	0	0	0	0	0	0	0	0	0	0	0	0	0	0	0	0
C00811	4-Coumarate	A:Phenylpropanoids;B:Monolignols;C:Paracoumaryl alcohol derivatives;D:4-Coumarate	00130:Ubiquinone and other terpenoid-quinone biosynthesis;00350:Tyrosine metabolism;00360:Phenylalanine metabolism;00940:Phenylpropanoid biosynthesis;00950:Isoquinoline alkaloid biosynthesis;01100:Metabolic pathways;01110:Biosynthesis of secondary metabolites;	163.04	ES-	1134	0	0	0	0	0	135250	90111.7	103513	0	0	84446.7	0	0	0	0	0	0	108865	0	0	0	0	269213	282003	293184	228394	221321	0	0	0	0	0	0	0	0	0	0	0	0	0	0	0	0
C05855	4-Hydroxycinnamyl alcohol 4-D-glucoside	A:Phenylpropanoids;B:Monolignols;C:Paracoumaryl alcohol derivatives;D:4-Hydroxycinnamyl alcohol 4-D-glucoside	00940:Phenylpropanoid biosynthesis;	345.115	ES-	1135	0	0	0	0	0	93812	55367.8	0	0	0	0	0	112115	0	0	95564.3	0	0	0	0	118478	115925	129257	120850	78072.6	101693	101767	0	0	0	0	0	0	0	0	0	0	0	0	0	0	0	0
C05608	4-Hydroxycinnamyl aldehyde	A:Phenylpropanoids;B:Monolignols;C:Paracoumaryl alcohol derivatives;D:4-Hydroxycinnamyl aldehyde	00940:Phenylpropanoid biosynthesis;01100:Metabolic pathways;01110:Biosynthesis of secondary metabolites;	155.376	ES-	1136	0	0	0	0	0	67625.2	92844	51756.7	0	0	42223.3	0	0	0	0	0	0	54432.7	0	0	0	0	55311.7	107918	73816.2	40223.8	56907.3	0	0	0	0	0	0	0	0	0	0	0	0	0	0	0	0
C00233	4-Methyl-2-oxopentanoate	A:Organic acids;B:Carboxylic acids;C:2-Oxocarboxylic acids;D:2-Oxoisocaproate	00280:Valine, leucine and isoleucine degradation;00290:Valine, leucine and isoleucine biosynthesis;00966:Glucosinolate biosynthesis;01100:Metabolic pathways;01110:Biosynthesis of secondary metabolites;01210:2-Oxocarboxylic acid metabolism;01230:Biosynthesis of amino acids;	169.51	ES-	1137	0	0	0	0	160596	1.60919e+06	861859	559222	0	0	0	0	0	0	0	0	0	0	0	0	325955	346546	5.26283e+06	4.71901e+06	5.98718e+06	3.81169e+06	3.51287e+06	0	0	0	0	0	0	0	0	0	0	0	0	0	120241	127995	223238
C17248	4-Methylthiobutyl-desulfoglucosinolate	NA	00966:Glucosinolate biosynthesis;01210:2-Oxocarboxylic acid metabolism;	341.091	ES-	1138	0	0	0	0	0	184328	0	139634	0	0	0	0	0	0	0	0	0	0	0	0	93619.2	91766.8	2.32438e+06	2.30256e+06	3.03833e+06	3.14023e+06	2.0948e+06	0	0	0	77773.5	0	0	0	0	0	0	0	0	171495	103960	0	159230
C00445	5,10-Methenyltetrahydrofolate	NA	00670:One carbon pool by folate;01100:Metabolic pathways;01200:Carbon metabolism;	436.136	ES-	1139	0	0	0	0	0	0	0	0	82373.3	114242	67823.2	60548.3	0	0	0	0	83851.5	0	87093.8	190694	0	0	36800	32337.5	36941.9	19472.2	34839.7	72406.8	0	53301.2	0	0	0	0	0	0	0	0	56720	0	0	0	0
C00429	5,6-Dihydrouracil	NA	NA	154.062	ES-	1140	0	0	0	0	0	0	0	0	0	0	0	0	46680.4	48272.7	45912.9	45996.9	0	0	0	0	0	0	440212	227036	350988	189153	239702	0	0	0	0	0	0	0	0	0	0	0	0	0	0	0	0
C04051	5-Amino-4-imidazolecarboxyamide	NA	NA	147.03	ES-	1141	0	0	0	0	0	0	0	0	0	0	0	0	0	0	0	0	0	0	0	0	0	0	388405	407605	375254	348206	424909	0	0	0	0	0	0	0	0	0	0	0	0	0	0	0	0
C04454	5-Amino-6-(5'-phospho-D-ribitylamino)uracil	NA	00740:Riboflavin metabolism;01100:Metabolic pathways;01110:Biosynthesis of secondary metabolites;	354.395	ES-	1142	136744	156671	80924.7	94159.3	23593.5	32622.1	40711.3	79487.5	0	0	0	0	0	0	0	0	0	0	0	0	106510	138331	28912.9	6176.77	5512.18	1758.53	2750.69	260025	73384.2	54604.7	210728	0	0	0	0	42945.2	50622	61656.6	81059.6	115437	31342.8	31542.4	66610.7
C00430	5-Aminolevulinate	NA	00260:Glycine, serine and threonine metabolism;00860:Porphyrin and chlorophyll metabolism;01100:Metabolic pathways;01110:Biosynthesis of secondary metabolites;02010:ABC transporters;	146.046	ES-	1143	0	0	0	0	0	0	0	0	62070.2	48038.8	0	71069	0	0	0	0	78365.8	0	60687.8	33776.8	0	46683.2	80366	76469.3	73655.1	80111.1	100933	0	0	0	42379.5	0	0	0	0	0	0	0	0	0	0	0	0
C15783	5-Dehydroavenasterol	A:ST Sterol Lipids;B:ST01 Sterols;C:ST0104 Stigmasterols and C24-ethyl derivatives;D:5-Dehydroavenasterol	00100:Steroid biosynthesis;01110:Biosynthesis of secondary metabolites;	489.272	ES-	1144	0	0	0	0	0	0	0	0	0	0	0	0	0	0	0	0	0	0	0	0	1002525	1.00125e+06	6.69819e+07	6.03248e+07	5.52776e+07	6.40208e+07	6.1567e+07	0	0	0	0	0	0	0	0	0	0	0	0	0	0	0	0
C12204	5-Hydroxyconiferaldehyde	A:Phenylpropanoids;B:Monolignols;C:Sinapate derivatives;D:5-Hydroxyconiferaldehyde	00940:Phenylpropanoid biosynthesis;01100:Metabolic pathways;01110:Biosynthesis of secondary metabolites;	213.567	ES-	1145	788676	833372	731366	771187	404121	322869	316628	387646	187859	257729	104966	155851	105977	108147	107021	105450	560249	472974	0	252434	255297	257612	1.65181e+06	1.27444e+06	1.4666e+06	1.17718e+06	1.33736e+06	878826	128237	0	636609	273319	278640	278081	0	805759	757465	831468	649924	423427	253720	403120	255646
C12205	5-Hydroxyconiferyl alcohol	A:Phenylpropanoids;B:Monolignols;C:Sinapate derivatives;D:5-Hydroxyconiferyl alcohol	00940:Phenylpropanoid biosynthesis;01110:Biosynthesis of secondary metabolites;	233.04	ES-	1146	0	0	0	0	0	0	0	0	0	0	205080	0	188229	0	0	0	0	0	0	0	0	0	47582.9	80292.8	54992.7	42997.2	51311.7	0	0	0	0	0	0	0	0	0	0	0	0	0	0	0	0
C05638	5-Hydroxykynurenamine	NA	00380:Tryptophan metabolism;	225.088	ES-	1147	0	0	0	0	0	0	0	0	0	0	0	0	0	0	0	0	0	0	0	0	0	713190	129295	111081	116810	104891	111660	0	0	0	0	0	0	0	0	0	0	0	0	0	0	0	0
C00440	5-Methyltetrahydrofolate	NA	00670:One carbon pool by folate;01100:Metabolic pathways;01200:Carbon metabolism;	483.625	ES-	1148	0	0	0	0	0	0	0	0	80853.2	58157.1	36410.8	47880.5	0	0	0	0	59112	52781.4	37403.2	0	45184.5	44451.5	292510	280736	200438	135494	342516	46921.2	0	0	0	0	0	0	0	0	0	0	0	0	0	0	0
C03089	5-Methylthio-D-ribose	NA	00270:Cysteine and methionine metabolism;01100:Metabolic pathways;	239.06	ES-	1149	0	0	0	0	0	0	0	0	0	0	0	0	0	0	0	0	0	0	0	0	0	0	47214.2	45168.8	40273.4	39877.2	40927.5	0	0	0	0	0	0	0	0	0	218324	0	0	0	0	0	0
C01879	5-Oxoproline	A:Peptides;B:Amino acids;C:Other amino acids;D:Pidolic acid	00480:Glutathione metabolism;	128.035	ES-	1150	41667.3	21317.6	0	21305.9	0	0	0	0	16749	0	50904.3	0	172414	0	0	173213	60770.3	0	39024.6	0	180245	284574	62849.5	23049	44276	46724.1	59415.8	46372.7	210320	0	25291.4	0	78215.2	0	0	86176.1	85693	39506.3	27087.7	75071	0	31712.7	66337.8
C04332	6,7-Dimethyl-8-(D-ribityl)lumazine	NA	00740:Riboflavin metabolism;01100:Metabolic pathways;01110:Biosynthesis of secondary metabolites;	385.135	ES-	1151	0	47414.2	0	0	0	84894.8	50510.6	0	52268.6	47475.1	93211.4	74566.8	93464.6	0	93483	95743.4	0	48639	58028.1	42061	81275.9	83995.5	51619.8	44216.7	43400.1	45102.5	42028.1	64217.5	27396.4	0	0	88962.8	92156.4	89199.2	90802	0	35905.9	0	0	92708.6	0	68775.4	71251.2
C11876	6beta,7beta-Dihydroxykaurenoic acid	A:Terpenoids;B:Diterpenoids (C20);C:Kaurenes;D:6beta,7beta-Dihydroxykaurenoic acid	00904:Diterpenoid biosynthesis;01110:Biosynthesis of secondary metabolites;	371.161	ES-	1152	0	0	0	0	0	0	0	0	0	0	0	195292	0	0	0	0	0	0	0	0	0	0	305268	332843	371894	299614	333818	0	0	0	0	0	0	0	0	0	0	0	0	0	0	0	0
C01019	6-Deoxy-L-galactose	A:Carbohydrates;B:Monosaccharides;C:Deoxy sugars;D:L-Fucose	00051:Fructose and mannose metabolism;00520:Amino sugar and nucleotide sugar metabolism;01100:Metabolic pathways;	194.061	ES-	1153	0	188973	137530	113727	134454	0	23850.4	0	0	0	0	0	84198.3	87092.7	0	0	0	0	0	0	23234	0	1.12581e+06	947657	918046	777380	860630	177435	52879.7	68277	116444	0	0	0	0	76809.3	134849	156446	56217.7	0	0	0	43392.4
C20738	6-Geranylgeranyl-2,3-dimethylbenzene-1,4-diol	NA	00130:Ubiquinone and other terpenoid-quinone biosynthesis;01110:Biosynthesis of secondary metabolites;	489.235	ES-	1154	0	0	0	0	0	0	0	0	0	0	0	0	0	0	0	0	0	0	0	0	183474	178482	1.82796e+06	1.41289e+06	1222952	1.65217e+06	1.98204e+06	0	0	0	0	0	0	0	0	0	0	0	0	0	0	0	0
C21650	7-Methylthioheptyl-desulfoglucosinolate	NA	00966:Glucosinolate biosynthesis;	442.157	ES-	1155	0	0	0	0	0	0	0	0	0	0	0	0	0	0	0	0	209618	0	0	0	0	0	118190	70745.1	84697	88269	127742	0	0	0	0	0	0	0	0	0	0	0	0	0	0	0	0
C21746	8-Methylthiooctyl-desulfoglucosinolate	NA	00966:Glucosinolate biosynthesis;	446.829	ES-	1156	0	0	0	0	0	0	0	0	0	0	0	0	0	0	0	0	139745	0	0	0	0	0	19998.4	10669.3	16164.5	24158.6	20096.8	0	0	0	0	0	0	0	0	0	0	0	0	0	0	0	0
C14827	9(S)-HPODE	A:FA Fatty acyls;B:FA02 Octadecanoids;C:FA0200 Other Octadecanoids;D:(10E,12Z)-(9S)-9-Hydroperoxyoctadeca-10,12-dienoic acid	00591:Linoleic acid metabolism;01100:Metabolic pathways;	316.768	ES-	1157	400348	329711	112872	58530.2	0	39589.3	30723.9	21167.3	0	0	14572.2	0	110668	110641	106801	124247	0	276092	0	0	95786.4	108867	1.5136e+07	1.58555e+07	1.85279e+07	1.61834e+07	1.6416e+07	111017	31201.3	56768.2	17727.6	152491	169581	165019	129174	106083	0	42907.2	0	0	0	0	0
C16321	9(S)-HPOT	A:FA Fatty acyls;B:FA02 Octadecanoids;C:FA0200 Other Octadecanoids;D:(10E,12Z,15Z)-(9S)-9-Hydroperoxyoctadeca-10,12,15-trienoic acid	00592:alpha-Linolenic acid metabolism;01110:Biosynthesis of secondary metabolites;	388.125	ES-	1158	0	0	0	0	0	0	0	0	0	0	0	0	0	0	0	0	0	0	0	0	0	0	1480.21	841.704	3585.53	1388.11	606.276	0	0	0	0	0	0	0	0	0	0	0	0	0	0	0	0
C16324	9,10-EOT	A:FA Fatty acyls;B:FA02 Octadecanoids;C:FA0200 Other Octadecanoids;D:(9S)-(10E,12Z,15Z)-9,10-Epoxyoctadecatri-10,12,15-enoic acid	00592:alpha-Linolenic acid metabolism;01110:Biosynthesis of secondary metabolites;	293.481	ES-	1159	0	122181	34348.7	32558.6	0	0	0	0	0	0	0	0	0	0	0	0	0	76270.1	0	0	32532	0	4.36501e+06	3.71887e+06	5.39381e+06	5.19876e+06	3.42303e+06	0	0	0	0	0	0	0	0	104663	0	39606.3	0	0	0	0	0
C19620	9,10-Epoxy-18-hydroxystearate	NA	00073:Cutin, suberine and wax biosynthesis;	329.233	ES-	1160	169534	0	0	0	0	0	0	0	0	81848.5	0	0	0	0	0	0	0	0	0	0	109398	113256	4.90908e+06	5.00972e+06	5.42378e+06	5.41287e+06	5.88311e+06	0	0	0	0	0	0	0	0	0	0	0	0	0	0	0	0
C16322	9-Oxononanoic acid	A:FA Fatty acyls;B:FA01 Fatty Acids and Conjugates;C:FA0106 Oxo fatty acids;D:9-Oxononanoic acid	00592:alpha-Linolenic acid metabolism;01110:Biosynthesis of secondary metabolites;	187.098	ES-	1161	111805	0	0	0	0	0	0	0	0	42425.6	0	60041.6	191099	193946	89525.5	96314.2	0	0	0	0	132474	130803	438850	381188	472909	474242	462512	0	23121.6	0	0	242799	246204	243120	242082	0	0	0	0	0	0	0	70484.8
C15970	Abscisic acid glucose ester	NA	00906:Carotenoid biosynthesis;01100:Metabolic pathways;01110:Biosynthesis of secondary metabolites;	485.2	ES-	1162	155382	130585	143804	0	0	0	0	0	0	0	0	0	0	0	0	0	0	0	0	0	0	0	1.7197e+06	2.14144e+06	2.49112e+06	2.16422e+06	1.15079e+06	0	41451.7	129412	0	0	0	0	0	0	0	0	0	0	0	0	0
C00033	Acetate	A:FA Fatty acyls;B:FA01 Fatty Acids and Conjugates;C:FA0101 Straight chain fatty acids;D:Acetic acid	00010:Glycolysis / Gluconeogenesis;00430:Taurine and hypotaurine metabolism;00440:Phosphonate and phosphinate metabolism;00620:Pyruvate metabolism;00640:Propanoate metabolism;00660:C5-Branched dibasic acid metabolism;00908:Zeatin biosynthesis;00920:Sulfur metabolism;01100:Metabolic pathways;01110:Biosynthesis of secondary metabolites;01200:Carbon metabolism;	98.6754	ES-	1163	613494	259315	321103	374862	0	0	0	0	0	0	0	0	0	0	0	0	22869.7	32683.9	0	0	0	20926.8	1527.28	2042.51	2229.65	2797.73	2231.85	164774	254974	127446	215420	0	0	0	5.83923e+06	330757	421066	284983	339898	0	0	0	0
C00164	Acetoacetate	A:FA Fatty acyls;B:FA01 Fatty Acids and Conjugates;C:FA0106 Oxo fatty acids;D:3-Oxobutanoic acid	00072:Synthesis and degradation of ketone bodies;00280:Valine, leucine and isoleucine degradation;00310:Lysine degradation;00350:Tyrosine metabolism;00640:Propanoate metabolism;00650:Butanoate metabolism;01100:Metabolic pathways;	134.537	ES-	1164	397400	161818	216784	151130	187130	308809	164716	265008	191108	195427	120410	194681	158172	181290	164100	151837	292012	208453	101402	205192	201183	200973	546820	504138	425686	300982	493318	301593	99262.8	182668	143163	231826	233301	191636	192373	201634	156934	140342	99441.9	268046	211997	172019	247370
C02659	Acetone cyanohydrin	NA	00460:Cyanoamino acid metabolism;01110:Biosynthesis of secondary metabolites;	115.046	ES-	1165	0	0	0	0	0	0	0	0	0	0	0	0	0	0	0	0	0	0	0	0	0	0	10005.1	7314.14	7373.78	7675.66	10730.1	0	0	0	0	0	0	0	0	0	0	0	0	0	0	0	0
C16911	Afzelin	A:PK Polyketides;B:PK12 Flavonoids;C:PK1211 Flavones and Flavonols;D:Afzelin	00944:Flavone and flavonol biosynthesis;	444.808	ES-	1166	0	0	0	0	0	0	0	0	112638	74646.4	0	36784.4	0	0	0	0	0	0	0	46813.3	0	0	56749.1	51360	48644.4	51105.9	44159.8	0	0	0	0	0	0	0	0	0	0	0	0	0	0	0	0
C00499	Allantoate	NA	00230:Purine metabolism;01100:Metabolic pathways;	175.047	ES-	1167	0	0	0	0	0	0	0	0	0	0	0	0	0	0	0	0	0	0	0	0	0	0	469949	60832.8	44335.3	158004	245902	0	0	0	0	0	0	237320	0	0	0	0	0	0	0	0	0
C01083	alpha,alpha-Trehalose	A:Carbohydrates;B:Oligosaccharides;C:Disaccharides;D:Trehalose	00500:Starch and sucrose metabolism;01100:Metabolic pathways;01110:Biosynthesis of secondary metabolites;02010:ABC transporters;	377.085	ES-	1168	444059	538629	582445	442455	279027	258932	240312	307650	375283	0	171238	136676	0	0	0	0	0	167305	0	462765	222164	223729	1.40924e+06	885703	1.08769e+06	982004	1.10294e+06	0	204234	0	491806	0	0	110505	0	558430	550190	0	815691	340065	200720	326133	167179
C00984	alpha-D-Galactose	NA	00052:Galactose metabolism;00520:Amino sugar and nucleotide sugar metabolism;01100:Metabolic pathways;	183.762	ES-	1169	328615	374543	350579	344029	209726	165214	151816	171785	88469.9	126308	53390.9	72715.9	55891.6	57286.5	38221.8	37660.6	249369	190388	235498	113408	156265	180225	4.30267e+06	3.46097e+06	3.81278e+06	3.31551e+06	3.61264e+06	391931	5705.64	22759	308811	292110	127528	125080	26678.7	335733	360459	374463	289541	218678	115435	218001	144786
C00446	alpha-D-Galactose 1-phosphate	NA	00052:Galactose metabolism;00520:Amino sugar and nucleotide sugar metabolism;01100:Metabolic pathways;	241.011	ES-	1170	0	0	0	0	0	0	0	0	0	0	246271	0	0	0	0	0	0	0	0	0	0	0	476765	496468	392973	298087	333632	0	0	0	0	0	0	0	0	0	0	0	0	0	0	0	0
C01235	alpha-D-Galactosyl-(1-&gt;3)-1D-myo-inositol	NA	00052:Galactose metabolism;	377.085	ES-	1171	444059	538629	582445	442455	279027	258932	240312	307650	375283	0	171238	136676	0	0	0	0	0	167305	0	462765	222164	223729	1.40924e+06	885703	1.08769e+06	982004	1.10294e+06	0	204234	0	491806	0	0	110505	0	558430	550190	0	815691	340065	200720	326133	167179
C00267	alpha-D-Glucose	NA	00010:Glycolysis / Gluconeogenesis;00051:Fructose and mannose metabolism;00052:Galactose metabolism;00520:Amino sugar and nucleotide sugar metabolism;01100:Metabolic pathways;01110:Biosynthesis of secondary metabolites;01200:Carbon metabolism;	183.762	ES-	1172	328615	374543	350579	344029	209726	165214	151816	171785	88469.9	126308	53390.9	72715.9	55891.6	57286.5	38221.8	37660.6	249369	190388	235498	113408	156265	180225	4.30267e+06	3.46097e+06	3.81278e+06	3.31551e+06	3.61264e+06	391931	5705.64	22759	308811	292110	127528	125080	26678.7	335733	360459	374463	289541	218678	115435	218001	144786
C00668	alpha-D-Glucose 6-phosphate	NA	00010:Glycolysis / Gluconeogenesis;00030:Pentose phosphate pathway;00052:Galactose metabolism;00520:Amino sugar and nucleotide sugar metabolism;01100:Metabolic pathways;01110:Biosynthesis of secondary metabolites;01200:Carbon metabolism;	241.011	ES-	1173	0	0	0	0	0	0	0	0	0	0	246271	0	0	0	0	0	0	0	0	0	0	0	476765	496468	392973	298087	333632	0	0	0	0	0	0	0	0	0	0	0	0	0	0	0	0
C02504	alpha-Isopropylmalate	NA	00290:Valine, leucine and isoleucine biosynthesis;00620:Pyruvate metabolism;01100:Metabolic pathways;01110:Biosynthesis of secondary metabolites;01210:2-Oxocarboxylic acid metabolism;01230:Biosynthesis of amino acids;	175.061	ES-	1174	0	0	0	0	153070	1.58109e+06	784072	584624	0	0	0	0	0	0	0	0	0	0	0	0	536786	577351	753920	720705	915139	548085	520772	0	0	0	0	159964	162344	159198	156881	0	0	0	0	233266	106561	119031	585137
C08325	Amygdalin	A:Amino acid related compounds;B:Cyanogenic glucosides;C:Cyanogenic glucosides derived from phenylalanine;D:Amygdalin	00460:Cyanoamino acid metabolism;01110:Biosynthesis of secondary metabolites;	456.151	ES-	1175	0	0	0	0	0	0	0	0	71222.6	110096	108021	113970	0	0	0	0	132989	112753	133093	51637.6	0	0	47823.1	29557.3	29568	42154.8	45867.2	0	0	0	0	0	0	0	0	0	0	0	0	0	0	0	0
C18155	Bacteriochlorophyllide a	NA	00860:Porphyrin and chlorophyll metabolism;01110:Biosynthesis of secondary metabolites;	691.261	ES-	1176	0	0	150636	0	0	0	0	0	0	0	0	179008	0	0	0	0	0	0	0	0	0	0	409225	207664	36374.7	47975.9	320683	99155.8	0	105390	0	0	0	0	0	0	0	0	0	0	0	0	0
C02336	beta-D-Fructose	NA	00520:Amino sugar and nucleotide sugar metabolism;	183.762	ES-	1177	328615	374543	350579	344029	209726	165214	151816	171785	88469.9	126308	53390.9	72715.9	55891.6	57286.5	38221.8	37660.6	249369	190388	235498	113408	156265	180225	4.30267e+06	3.46097e+06	3.81278e+06	3.31551e+06	3.61264e+06	391931	5705.64	22759	308811	292110	127528	125080	26678.7	335733	360459	374463	289541	218678	115435	218001	144786
C05345	beta-D-Fructose 6-phosphate	NA	00010:Glycolysis / Gluconeogenesis;00030:Pentose phosphate pathway;00051:Fructose and mannose metabolism;00520:Amino sugar and nucleotide sugar metabolism;01100:Metabolic pathways;01110:Biosynthesis of secondary metabolites;01200:Carbon metabolism;01230:Biosynthesis of amino acids;	241.011	ES-	1178	0	0	0	0	0	0	0	0	0	0	246271	0	0	0	0	0	0	0	0	0	0	0	476765	496468	392973	298087	333632	0	0	0	0	0	0	0	0	0	0	0	0	0	0	0	0
C00221	beta-D-Glucose	NA	00010:Glycolysis / Gluconeogenesis;00030:Pentose phosphate pathway;01100:Metabolic pathways;01110:Biosynthesis of secondary metabolites;01200:Carbon metabolism;	183.762	ES-	1179	328615	374543	350579	344029	209726	165214	151816	171785	88469.9	126308	53390.9	72715.9	55891.6	57286.5	38221.8	37660.6	249369	190388	235498	113408	156265	180225	4.30267e+06	3.46097e+06	3.81278e+06	3.31551e+06	3.61264e+06	391931	5705.64	22759	308811	292110	127528	125080	26678.7	335733	360459	374463	289541	218678	115435	218001	144786
C01172	beta-D-Glucose 6-phosphate	NA	00010:Glycolysis / Gluconeogenesis;00030:Pentose phosphate pathway;01100:Metabolic pathways;01110:Biosynthesis of secondary metabolites;01200:Carbon metabolism;	241.011	ES-	1180	0	0	0	0	0	0	0	0	0	0	246271	0	0	0	0	0	0	0	0	0	0	0	476765	496468	392973	298087	333632	0	0	0	0	0	0	0	0	0	0	0	0	0	0	0	0
C15926	beta-L-Galactose 1-phosphate	NA	00053:Ascorbate and aldarate metabolism;01100:Metabolic pathways;01110:Biosynthesis of secondary metabolites;	241.011	ES-	1181	0	0	0	0	0	0	0	0	0	0	246271	0	0	0	0	0	0	0	0	0	0	0	476765	496468	392973	298087	333632	0	0	0	0	0	0	0	0	0	0	0	0	0	0	0	0
C14154	beta-Tocotrienol	A:PR Prenol Lipids;B:PR02 Quinones and hydroquinones;C:PR0202 Vitamin E;D:beta-Tocotrienol	00130:Ubiquinone and other terpenoid-quinone biosynthesis;01110:Biosynthesis of secondary metabolites;	489.235	ES-	1182	0	0	0	0	0	0	0	0	0	0	0	0	0	0	0	0	0	0	0	0	183474	178482	1.82796e+06	1.41289e+06	1222952	1.65217e+06	1.98204e+06	0	0	0	0	0	0	0	0	0	0	0	0	0	0	0	0
C00120	Biotin	A:Vitamins and Cofactors;B:Cofactors;C:Coenzymes;D:Biotin	00780:Biotin metabolism;01100:Metabolic pathways;02010:ABC transporters;	259.077	ES-	1183	0	0	0	0	0	0	0	0	0	0	0	0	0	0	0	0	0	0	0	0	1281302	1273859	57830.2	32320.6	29627.6	39341.3	43516.9	0	0	0	0	0	0	0	0	0	0	0	0	0	0	0	0
C00246	Butanoic acid	A:Fatty acids related compounds;B:Fatty acids;C:Saturated fatty acids;D:Butyric acid	00650:Butanoate metabolism;01100:Metabolic pathways;	136.165	ES-	1184	28457.7	0	0	0	0	1.78159e+06	535425	0	25798	28940	0	22438.8	0	0	0	0	0	0	0	20616.4	662530	730664	6.98441e+06	7.88852e+06	9.88178e+06	8.24265e+06	6.19433e+06	0	11384.8	0	20128.4	0	0	0	0	0	28973.4	0	0	0	229913	290226	0
C08578	Butein	A:Flavonoids;B:Flavonoids;C:Chalcones;D:Butein	00941:Flavonoid biosynthesis;	253.051	ES-	1185	0	0	0	0	0	0	0	0	0	0	0	0	0	0	0	0	0	0	0	0	179744	182136	19787.2	13657.4	20158.2	11341.1	16009.8	0	0	0	0	0	0	0	0	0	0	0	0	0	0	0	0
C09614	Butin	A:PK Polyketides;B:PK12 Flavonoids;C:PK1214 Flavanones;D:Butin	00941:Flavonoid biosynthesis;	253.051	ES-	1186	0	0	0	0	0	0	0	0	0	0	0	0	0	0	0	0	0	0	0	0	179744	182136	19787.2	13657.4	20158.2	11341.1	16009.8	0	0	0	0	0	0	0	0	0	0	0	0	0	0	0	0
C10945	Caffeic aldehyde	A:Phenylpropanoids;B:Monolignols;C:Caffeate derivatives;D:Caffeic aldehyde	00940:Phenylpropanoid biosynthesis;01110:Biosynthesis of secondary metabolites;	163.04	ES-	1187	0	0	0	0	0	135250	90111.7	103513	0	0	84446.7	0	0	0	0	0	0	108865	0	0	0	0	269213	282003	293184	228394	221321	0	0	0	0	0	0	0	0	0	0	0	0	0	0	0	0
C12206	Caffeyl alcohol	A:Phenylpropanoids;B:Monolignols;C:Caffeate derivatives;D:Caffeyl alcohol	00940:Phenylpropanoid biosynthesis;01110:Biosynthesis of secondary metabolites;	147.045	ES-	1188	0	0	0	0	0	0	143364	0	0	0	0	0	0	0	0	0	0	0	0	0	0	0	17848.2	16508.6	14767.3	16824.2	17943.6	0	0	0	0	0	0	0	0	0	0	0	0	0	0	0	0
C08583	Canthaxanthin	A:Terpenoids;B:Carotenoids and apocarotenoids;C:Carotenoids;D:Canthaxanthin	00906:Carotenoid biosynthesis;	643.313	ES-	1189	0	0	0	0	0	0	0	0	0	0	0	0	0	0	0	0	0	0	0	0	2198092	2181448	132241	63998.3	83362.3	75449.9	122838	0	0	0	0	0	0	0	0	0	0	0	0	0	0	0	0
C00185	Cellobiose	A:Carbohydrates;B:Oligosaccharides;C:Disaccharides;D:Cellobiose	00500:Starch and sucrose metabolism;01100:Metabolic pathways;02010:ABC transporters;	377.085	ES-	1190	444059	538629	582445	442455	279027	258932	240312	307650	375283	0	171238	136676	0	0	0	0	0	167305	0	462765	222164	223729	1.40924e+06	885703	1.08769e+06	982004	1.10294e+06	0	204234	0	491806	0	0	110505	0	558430	550190	0	815691	340065	200720	326133	167179
C00760	Cellulose	NA	00500:Starch and sucrose metabolism;01100:Metabolic pathways;	267.072	ES-	1191	0	0	0	0	0	0	71071.5	0	0	0	0	0	0	0	0	0	0	0	0	0	50801.8	49559.5	365140	431733	416149	416514	325823	0	0	0	0	0	0	0	0	0	0	0	0	0	71707	0	0
C00251	Chorismate	NA	00130:Ubiquinone and other terpenoid-quinone biosynthesis;00400:Phenylalanine, tyrosine and tryptophan biosynthesis;00790:Folate biosynthesis;01100:Metabolic pathways;01110:Biosynthesis of secondary metabolites;01230:Biosynthesis of amino acids;	285.062	ES-	1192	0	0	0	0	0	0	0	0	0	0	299762	0	0	0	0	0	0	0	0	0	0	0	53368.9	37474.9	24602.5	25488	33266.5	0	0	0	0	0	0	0	0	0	0	0	0	0	0	0	0
C00903	Cinnamaldehyde	A:Phenylpropanoids;B:Monolignols;C:Others;D:Cinnamaldehyde	00940:Phenylpropanoid biosynthesis;01100:Metabolic pathways;01110:Biosynthesis of secondary metabolites;	147.045	ES-	1193	0	0	0	0	0	0	143364	0	0	0	0	0	0	0	0	0	0	0	0	0	0	0	19749.9	99362.5	62053.7	21596.4	47425.8	0	0	0	0	0	0	0	0	0	0	0	0	0	0	0	0
C05838	cis-2-Hydroxycinnamate	A:Phenylpropanoids;B:Monolignols;C:Others;D:cis-2-Hydroxycinnamate	00940:Phenylpropanoid biosynthesis;01110:Biosynthesis of secondary metabolites;	163.04	ES-	1194	0	0	0	0	0	135250	90111.7	103513	0	0	84446.7	0	0	0	0	0	0	108865	0	0	0	0	269213	282003	293184	228394	221321	0	0	0	0	0	0	0	0	0	0	0	0	0	0	0	0
C00417	cis-Aconitate	A:Organic acids;B:Carboxylic acids;C:Tricarboxylic acids;D:cis-Aconitate	00020:Citrate cycle (TCA cycle);00630:Glyoxylate and dicarboxylate metabolism;00660:C5-Branched dibasic acid metabolism;01100:Metabolic pathways;01110:Biosynthesis of secondary metabolites;01210:2-Oxocarboxylic acid metabolism;	173.009	ES-	1195	0	0	0	0	0	160126	117372	116170	0	0	0	0	47122	41836.5	47245.8	45516.8	0	0	0	0	216149	217160	175342	305736	268797	204499	181240	0	0	0	0	0	48677.5	47332.5	48888.2	0	0	0	0	243553	0	80392.2	184686
C05839	cis-beta-D-Glucosyl-2-hydroxycinnamate	A:Phenylpropanoids;B:Monolignols;C:Others;D:cis-beta-D-Glucosyl-2-hydroxycinnamate	00940:Phenylpropanoid biosynthesis;01110:Biosynthesis of secondary metabolites;	354.855	ES-	1196	49016	24631.4	24951.3	0	0	0	0	16095.4	267319	276967	179000	238260	0	0	0	0	250172	107055	147949	213355	6905.55	6838.85	239963	186653	169425	192362	193192	45211.3	6765.33	30539.4	13687.8	0	0	0	0	9276.82	12185.8	8555.91	9416.33	14272.6	12287.6	13465.2	17112.8
C00158	Citrate	A:Organic acids;B:Carboxylic acids;C:Tricarboxylic acids;D:Citrate	00020:Citrate cycle (TCA cycle);00250:Alanine, aspartate and glutamate metabolism;00630:Glyoxylate and dicarboxylate metabolism;01100:Metabolic pathways;01110:Biosynthesis of secondary metabolites;01200:Carbon metabolism;01210:2-Oxocarboxylic acid metabolism;01230:Biosynthesis of amino acids;	192.728	ES-	1197	97000.7	95509	171200	106988	439767	665940	465082	607417	109453	30312.3	0	72299.5	47122	41836.5	47245.8	45516.8	18940.8	9185.19	14468.8	141732	364624	386139	3.81232e+06	4.059e+06	4.44195e+06	3.80009e+06	2.91455e+06	64528.7	49789.4	20687.6	16742.9	0	48677.5	47332.5	48888.2	40322.3	35930.4	15723.2	18516.8	1.02748e+06	638843	727398	851783
C05674	CMP-N-trimethyl-2-aminoethylphosphonate	NA	00440:Phosphonate and phosphinate metabolism;01100:Metabolic pathways;	510.089	ES-	1198	0	0	0	0	0	0	0	0	0	0	0	0	0	0	0	0	0	0	0	0	203359	0	5.01966e+06	4.22812e+06	3.8163e+06	2.13303e+06	4.60672e+06	0	0	0	0	0	0	0	0	0	0	0	0	0	0	0	0
C00761	Coniferin	A:Phenylpropanoids;B:Monolignols;C:Coniferyl alcohol derivatives;D:Coniferin	00940:Phenylpropanoid biosynthesis;	384.635	ES-	1199	0	0	0	0	0	0	98877.6	36275.1	0	0	51243.9	0	0	0	0	0	39146.2	0	0	0	42248.6	42208.4	256449	245680	298978	210955	190804	0	0	0	0	0	0	0	0	0	0	0	0	0	0	0	0
C00590	Coniferyl alcohol	A:Phenylpropanoids;B:Monolignols;C:Coniferyl alcohol derivatives;D:Coniferyl alcohol	00940:Phenylpropanoid biosynthesis;01100:Metabolic pathways;01110:Biosynthesis of secondary metabolites;	217.046	ES-	1200	0	0	0	0	0	0	0	0	0	0	0	56159	0	0	0	0	0	0	0	0	0	0	35984.4	32584.1	21461.3	26978.2	21513.1	0	0	0	0	0	0	0	0	0	0	0	0	0	0	0	0
C02666	Coniferyl aldehyde	A:Phenylpropanoids;B:Monolignols;C:Coniferyl alcohol derivatives;D:Coniferyl aldehyde	00940:Phenylpropanoid biosynthesis;01100:Metabolic pathways;01110:Biosynthesis of secondary metabolites;	182.553	ES-	1201	0	0	0	0	0	0	0	0	0	0	0	0	0	0	0	0	0	144785	224386	133844	0	0	27457.6	64364.8	41256.8	20239	37131.2	0	0	0	0	0	0	0	0	0	0	0	0	0	0	0	0
C05770	Coproporphyrin III	NA	00860:Porphyrin and chlorophyll metabolism;01100:Metabolic pathways;01110:Biosynthesis of secondary metabolites;	655.258	ES-	1202	0	0	0	0	0	0	0	0	0	0	0	0	0	0	0	0	0	0	0	0	258508	244089	273733	132331	79523	114831	88324.8	0	0	0	0	0	0	0	0	0	0	0	0	0	0	0	0
C00239	dCMP	A:Nucleic acids;B:Nucleotides;C:Deoxyribonucleotides;D:dCMP	00240:Pyrimidine metabolism;01100:Metabolic pathways;	347.075	ES-	1203	0	0	0	0	0	0	0	0	0	0	0	0	0	0	0	0	0	0	0	0	0	0	317269	256871	307455	257543	252502	0	223256	0	0	0	0	0	0	0	0	0	0	0	0	0	0
C05422	Dehydroascorbate	NA	00053:Ascorbate and aldarate metabolism;00480:Glutathione metabolism;01100:Metabolic pathways;	173.009	ES-	1204	0	0	0	0	0	160126	117372	116170	0	0	0	0	47122	41836.5	47245.8	45516.8	0	0	0	0	216149	217160	175342	305736	268797	204499	181240	0	0	0	0	0	48677.5	47332.5	48888.2	0	0	0	0	243553	0	80392.2	184686
C05859	Dehydrodolichol diphosphate	NA	00900:Terpenoid backbone biosynthesis;01110:Biosynthesis of secondary metabolites;	558.278	ES-	1205	0	0	0	0	0	0	0	0	0	0	0	0	0	0	0	0	0	0	0	0	497624	501794	52063.6	41444.1	52715.6	42418.7	48732	0	0	0	0	0	0	0	0	0	0	0	0	0	0	0	0
C05512	Deoxyinosine	NA	00230:Purine metabolism;01100:Metabolic pathways;	267.072	ES-	1206	0	0	0	0	0	0	0	0	0	0	0	0	0	0	0	0	0	0	0	0	101604	99119	956202	875333	1.26946e+06	972225	738011	0	0	0	0	0	0	0	0	0	0	0	0	0	143414	0	0
C01801	Deoxyribose	A:Carbohydrates;B:Monosaccharides;C:Deoxy sugars;D:Deoxyribose	00030:Pentose phosphate pathway;	161.22	ES-	1207	21343.2	236176	137530	68103.2	94938.8	546282	425419	0	0	0	0	0	70532.7	70807.9	41585.9	39366.3	0	0	0	0	78116	85903.5	1.22436e+06	1.12451e+06	1.12947e+06	849408	903801	77261	25655.5	68277	131540	0	0	0	0	0	199027	84053.8	56217.7	0	172434	165818	43392.4
C00526	Deoxyuridine	A:Nucleic acids;B:Nucleosides;C:Deoxyribonucleosides;D:Deoxyuridine (dU)	00240:Pyrimidine metabolism;	243.063	ES-	1208	0	0	0	0	0	0	0	0	0	0	84693.4	0	0	0	0	0	74218.8	90362	66900	0	0	0	2.41695e+06	1.97525e+06	1.91765e+06	2.04323e+06	2.25904e+06	0	0	0	0	0	0	0	0	0	0	0	0	0	0	0	0
C06032	D-erythro-3-Methylmalate	NA	00290:Valine, leucine and isoleucine biosynthesis;00660:C5-Branched dibasic acid metabolism;01100:Metabolic pathways;01210:2-Oxocarboxylic acid metabolism;01230:Biosynthesis of amino acids;	159.784	ES-	1209	0	0	0	0	0	0	0	0	123637	34756.8	0	60684.8	0	0	0	0	85893.1	39571	46474	45811.1	80788.6	78768	256268	221138	203450	189004	208007	0	0	38933.9	0	84122.2	87844.8	84887.9	78626	0	0	0	0	46865.2	0	0	0
C01909	Dethiobiotin	NA	00780:Biotin metabolism;01100:Metabolic pathways;	259.13	ES-	1210	0	0	0	0	0	0	0	0	0	0	0	0	0	0	0	0	0	0	0	0	921877	928388	107383	92620.4	128296	138203	121436	0	0	0	0	0	0	0	0	0	0	0	0	0	0	0	0
C00721	Dextrin	NA	00500:Starch and sucrose metabolism;01100:Metabolic pathways;	445.027	ES-	1211	0	0	0	0	8599.52	43697.3	39943.2	23147.1	13176.8	14290.4	19712.5	20580.7	0	0	0	0	45274.4	25248.3	47197	24260.2	26206.4	26241.7	768166	569669	613417	465000	578602	0	0	0	0	0	0	0	0	0	0	0	0	0	30616.4	0	0
C00095	D-Fructose	A:Carbohydrates;B:Monosaccharides;C:Ketoses;D:D-Fructose; Fruit sugar	00051:Fructose and mannose metabolism;00052:Galactose metabolism;00500:Starch and sucrose metabolism;01100:Metabolic pathways;02010:ABC transporters;	183.762	ES-	1212	328615	374543	350579	344029	209726	165214	151816	171785	88469.9	126308	53390.9	72715.9	55891.6	57286.5	38221.8	37660.6	249369	190388	235498	113408	156265	180225	4.30267e+06	3.46097e+06	3.81278e+06	3.31551e+06	3.61264e+06	391931	5705.64	22759	308811	292110	127528	125080	26678.7	335733	360459	374463	289541	218678	115435	218001	144786
C01094	D-Fructose 1-phosphate	NA	00051:Fructose and mannose metabolism;00400:Phenylalanine, tyrosine and tryptophan biosynthesis;01100:Metabolic pathways;	241.011	ES-	1213	0	0	0	0	0	0	0	0	0	0	246271	0	0	0	0	0	0	0	0	0	0	0	476765	496468	392973	298087	333632	0	0	0	0	0	0	0	0	0	0	0	0	0	0	0	0
C00085	D-Fructose 6-phosphate	NA	00052:Galactose metabolism;00500:Starch and sucrose metabolism;00710:Carbon fixation in photosynthetic organisms;01100:Metabolic pathways;01200:Carbon metabolism;	241.011	ES-	1214	0	0	0	0	0	0	0	0	0	0	246271	0	0	0	0	0	0	0	0	0	0	0	476765	496468	392973	298087	333632	0	0	0	0	0	0	0	0	0	0	0	0	0	0	0	0
C05404	D-Gal alpha 1-&gt;6D-Gal alpha 1-&gt;6D-Glucose	NA	00052:Galactose metabolism;	445.027	ES-	1215	0	0	0	0	8599.52	43697.3	39943.2	23147.1	13176.8	14290.4	19712.5	20580.7	0	0	0	0	45274.4	25248.3	47197	24260.2	26206.4	26241.7	768166	569669	613417	465000	578602	0	0	0	0	0	0	0	0	0	0	0	0	0	30616.4	0	0
C00124	D-Galactose	A:Carbohydrates;B:Monosaccharides;C:Aldoses;D:D-Galactose	00052:Galactose metabolism;01100:Metabolic pathways;	183.762	ES-	1216	328615	374543	350579	344029	209726	165214	151816	171785	88469.9	126308	53390.9	72715.9	55891.6	57286.5	38221.8	37660.6	249369	190388	235498	113408	156265	180225	4.30267e+06	3.46097e+06	3.81278e+06	3.31551e+06	3.61264e+06	391931	5705.64	22759	308811	292110	127528	125080	26678.7	335733	360459	374463	289541	218678	115435	218001	144786
C00818	D-Glucarate	NA	00053:Ascorbate and aldarate metabolism;01100:Metabolic pathways;	194.198	ES-	1217	119824	117982	211482	132161	565766	803494	562689	723004	135206	37444.6	0	89311.2	0	0	0	0	23397.5	11346.4	17873.2	175081	399560	425898	6.53796e+06	9.69119e+06	8.89423e+06	7.81453e+06	6.34907e+06	79711.9	6913.59	25555.3	20682.4	0	0	0	0	49809.9	44384.6	19422.8	22873.7	1.21193e+06	789159	879635	1.00875e+06
C00257	D-Gluconic acid	A:Carbohydrates;B:Monosaccharides;C:Sugar acids;D:D-Gluconic acid	00030:Pentose phosphate pathway;01100:Metabolic pathways;01110:Biosynthesis of secondary metabolites;01200:Carbon metabolism;	195.051	ES-	1218	0	0	0	0	58179.7	64330.7	71626.3	61594.2	61171.2	40032.7	0	0	0	0	0	0	40659.3	0	28313.5	49365.7	128752	129400	1.42272e+06	1.30704e+06	1.29429e+06	1.61907e+06	1.41928e+06	0	0	0	0	0	0	0	0	0	0	0	0	51225.8	58311.7	56867	75146.7
C00329	D-Glucosamine	A:Carbohydrates;B:Monosaccharides;C:Amino sugars;D:D-Glucosamine	00520:Amino sugar and nucleotide sugar metabolism;01100:Metabolic pathways;	160.061	ES-	1219	0	86277.7	0	83657.7	0	0	0	0	0	0	0	0	0	0	0	0	0	0	0	0	0	0	229642	242953	230210	226136	250244	77266	50043.7	61982.7	73534.3	0	0	0	0	82396	91714.3	81104	73929	0	0	0	0
C00031	D-Glucose	A:Carbohydrates;B:Monosaccharides;C:Aldoses;D:D-Glucose	00010:Glycolysis / Gluconeogenesis;00030:Pentose phosphate pathway;00052:Galactose metabolism;00500:Starch and sucrose metabolism;00520:Amino sugar and nucleotide sugar metabolism;00901:Indole alkaloid biosynthesis;01100:Metabolic pathways;01110:Biosynthesis of secondary metabolites;02010:ABC transporters;04933:AGE-RAGE signaling pathway in diabetic complications;	183.762	ES-	1220	328615	374543	350579	344029	209726	165214	151816	171785	88469.9	126308	53390.9	72715.9	55891.6	57286.5	38221.8	37660.6	249369	190388	235498	113408	156265	180225	4.30267e+06	3.46097e+06	3.81278e+06	3.31551e+06	3.61264e+06	391931	5705.64	22759	308811	292110	127528	125080	26678.7	335733	360459	374463	289541	218678	115435	218001	144786
C00103	D-Glucose 1-phosphate	NA	00010:Glycolysis / Gluconeogenesis;00040:Pentose and glucuronate interconversions;00052:Galactose metabolism;00500:Starch and sucrose metabolism;00520:Amino sugar and nucleotide sugar metabolism;01100:Metabolic pathways;01110:Biosynthesis of secondary metabolites;	241.011	ES-	1221	0	0	0	0	0	0	0	0	0	0	246271	0	0	0	0	0	0	0	0	0	0	0	476765	496468	392973	298087	333632	0	0	0	0	0	0	0	0	0	0	0	0	0	0	0	0
C00092	D-Glucose 6-phosphate	NA	00500:Starch and sucrose metabolism;00562:Inositol phosphate metabolism;01100:Metabolic pathways;	241.011	ES-	1222	0	0	0	0	0	0	0	0	0	0	246271	0	0	0	0	0	0	0	0	0	0	0	476765	496468	392973	298087	333632	0	0	0	0	0	0	0	0	0	0	0	0	0	0	0	0
C00191	D-Glucuronate	A:Carbohydrates;B:Monosaccharides;C:Sugar acids;D:D-Glucuronic acid	00040:Pentose and glucuronate interconversions;00053:Ascorbate and aldarate metabolism;00520:Amino sugar and nucleotide sugar metabolism;00562:Inositol phosphate metabolism;01100:Metabolic pathways;	219.005	ES-	1223	261784	243514	304621	0	255113	35017.1	29831.4	0	0	297777	164029	236385	0	0	0	0	203550	159892	244795	40372.3	141568	140834	1.2389e+06	3.53949e+06	1.99906e+06	2.21629e+06	2.20864e+06	350780	268750	0	0	0	0	0	0	0	267107	242569	0	302784	0	0	0
C02670	D-Glucuronolactone	NA	00053:Ascorbate and aldarate metabolism;01100:Metabolic pathways;	182.575	ES-	1224	113167	111427	199733	124819	513062	741346	516513	682837	127695	49254.1	0	84349.4	0	0	0	0	22097.6	10716.1	16880.2	185541	377362	402237	3.17939e+07	2.87658e+07	2.80019e+07	2.94002e+07	2.7037e+07	75283.4	6529.5	24135.6	19533.4	0	0	0	0	47042.7	41918.8	18343.7	21602.9	1.1446e+06	745317	830766	952705
C00577	D-Glyceraldehyde	A:Carbohydrates;B:Monosaccharides;C:Aldoses;D:D-Glyceraldehyde	00030:Pentose phosphate pathway;00051:Fructose and mannose metabolism;00052:Galactose metabolism;00561:Glycerolipid metabolism;01100:Metabolic pathways;01200:Carbon metabolism;	101.965	ES-	1225	433054	0	253374	288517	0	0	0	0	13425.9	40764.2	20446	44536.1	31849.9	31332.8	31189.4	29524.8	49544.2	38204.7	12125.7	29582.9	0	96599.9	204729	173034	220974	153516	171062	0	179982	0	10043.6	217560	24729	0	42708.7	233475	0	0	0	0	0	63988	0
C00258	D-Glycerate	NA	00030:Pentose phosphate pathway;00260:Glycine, serine and threonine metabolism;00561:Glycerolipid metabolism;00630:Glyoxylate and dicarboxylate metabolism;01100:Metabolic pathways;01110:Biosynthesis of secondary metabolites;01200:Carbon metabolism;	137.635	ES-	1226	736192	0	0	0	48012.1	0	65891.5	0	24828.1	19215.5	0	28427.6	0	0	0	0	31346.3	0	24275.1	13510.7	0	18673.3	916831	765199	1.04727e+06	803653	819575	0	305969	0	27675.4	0	0	0	0	396908	0	0	0	0	0	0	69471.5
C02273	Digalacturonate	NA	00040:Pentose and glucuronate interconversions;01100:Metabolic pathways;02010:ABC transporters;	371.062	ES-	1227	223774	272015	111202	152603	0	0	0	0	0	0	0	0	0	0	0	0	0	0	0	0	0	0	47391.6	124983	114115	90773.8	61364.4	338450	176241	48060.8	368686	0	0	0	0	68344.1	59437.9	119245	118619	0	0	0	0
C17217	Dihomomethionine	NA	00966:Glucosinolate biosynthesis;01210:2-Oxocarboxylic acid metabolism;	236.096	ES-	1228	0	0	0	0	0	0	0	0	0	0	0	0	0	0	0	0	0	0	0	0	153690	151778	96286.8	137210	180693	160336	74260.7	0	0	0	0	0	0	94949	96092	0	0	0	0	0	0	0	0
C00159	D-Mannose	A:Carbohydrates;B:Monosaccharides;C:Aldoses;D:D-Mannose	00051:Fructose and mannose metabolism;00052:Galactose metabolism;00520:Amino sugar and nucleotide sugar metabolism;01100:Metabolic pathways;02010:ABC transporters;	183.762	ES-	1229	328615	374543	350579	344029	209726	165214	151816	171785	88469.9	126308	53390.9	72715.9	55891.6	57286.5	38221.8	37660.6	249369	190388	235498	113408	156265	180225	4.30267e+06	3.46097e+06	3.81278e+06	3.31551e+06	3.61264e+06	391931	5705.64	22759	308811	292110	127528	125080	26678.7	335733	360459	374463	289541	218678	115435	218001	144786
C00636	D-Mannose 1-phosphate	NA	00051:Fructose and mannose metabolism;00520:Amino sugar and nucleotide sugar metabolism;01100:Metabolic pathways;01110:Biosynthesis of secondary metabolites;	241.011	ES-	1230	0	0	0	0	0	0	0	0	0	0	246271	0	0	0	0	0	0	0	0	0	0	0	476765	496468	392973	298087	333632	0	0	0	0	0	0	0	0	0	0	0	0	0	0	0	0
C00275	D-Mannose 6-phosphate	NA	00051:Fructose and mannose metabolism;00520:Amino sugar and nucleotide sugar metabolism;01100:Metabolic pathways;01110:Biosynthesis of secondary metabolites;	241.011	ES-	1231	0	0	0	0	0	0	0	0	0	0	246271	0	0	0	0	0	0	0	0	0	0	0	476765	496468	392973	298087	333632	0	0	0	0	0	0	0	0	0	0	0	0	0	0	0	0
C01246	Dolichyl beta-D-glucosyl phosphate	NA	NA	447.217	ES-	1232	0	0	0	0	0	0	0	0	0	0	0	0	78667.8	81483.2	83592.4	73724.8	0	0	0	0	0	0	1.04952e+06	898458	1.02711e+06	931365	757209	0	0	0	0	71616.8	69611.1	74153.4	69612.5	0	0	0	0	0	0	0	0
C00621	Dolichyl diphosphate	A:PR Prenol Lipids;B:PR03 Polyprenols;C:PR0309 Dolichol diphosphates;D:Dolichyl diphosphate	00510:N-Glycan biosynthesis;00900:Terpenoid backbone biosynthesis;01100:Metabolic pathways;01110:Biosynthesis of secondary metabolites;	379.085	ES-	1233	0	0	0	0	0	0	0	0	0	0	0	0	0	0	0	0	0	495577	0	0	0	0	730436	465363	623717	557539	591787	0	0	0	0	0	0	0	0	0	0	0	0	0	0	0	0
C03862	Dolichyl phosphate D-mannose	NA	00510:N-Glycan biosynthesis;00515:Mannose type O-glycan biosynthesis;01100:Metabolic pathways;	241.011	ES-	1234	0	0	0	0	0	0	0	0	0	0	246271	0	0	0	0	0	0	0	0	0	0	0	476765	496468	392973	298087	333632	0	0	0	0	0	0	0	0	0	0	0	0	0	0	0	0
C00121	D-Ribose	A:Carbohydrates;B:Monosaccharides;C:Aldoses;D:D-Ribose	00030:Pentose phosphate pathway;02010:ABC transporters;	188.465	ES-	1235	0	75572.5	0	32205.1	76669.8	22704.9	64039.6	21739.1	21589.8	14129.2	0	0	76439.8	75198.6	74854.6	70859.4	14350.4	0	9993	17423.2	0	58990.2	2.39641e+06	2.11248e+06	2.12695e+06	2.35928e+06	2.19272e+06	70710.8	25244.3	0	6308	0	0	0	0	54218.4	49075.9	51100.4	0	18079.7	20580.6	47649.3	67387.9
C00309	D-Ribulose	A:Carbohydrates;B:Monosaccharides;C:Ketoses;D:D-Ribulose	00040:Pentose and glucuronate interconversions;01100:Metabolic pathways;	188.465	ES-	1236	0	75572.5	0	32205.1	76669.8	22704.9	64039.6	21739.1	21589.8	14129.2	0	0	76439.8	75198.6	74854.6	70859.4	14350.4	0	9993	17423.2	0	58990.2	2.39641e+06	2.11248e+06	2.12695e+06	2.35928e+06	2.19272e+06	70710.8	25244.3	0	6308	0	0	0	0	54218.4	49075.9	51100.4	0	18079.7	20580.6	47649.3	67387.9
C00794	D-Sorbitol	A:Carbohydrates;B:Monosaccharides;C:Sugar alcohols;D:Sorbitol	00051:Fructose and mannose metabolism;00052:Galactose metabolism;01100:Metabolic pathways;02010:ABC transporters;	208.054	ES-	1237	0	0	0	0	0	0	0	0	0	0	0	0	94114.5	0	0	0	0	0	0	0	0	0	28569.7	15769.6	21243.2	14576	16156.8	0	0	0	0	0	0	0	0	0	0	0	0	0	0	0	0
C01097	D-Tagatose 6-phosphate	NA	00052:Galactose metabolism;01100:Metabolic pathways;	241.011	ES-	1238	0	0	0	0	0	0	0	0	0	0	246271	0	0	0	0	0	0	0	0	0	0	0	476765	496468	392973	298087	333632	0	0	0	0	0	0	0	0	0	0	0	0	0	0	0	0
C00181	D-Xylose	A:Carbohydrates;B:Monosaccharides;C:Aldoses;D:D-Xylose	00040:Pentose and glucuronate interconversions;00520:Amino sugar and nucleotide sugar metabolism;01100:Metabolic pathways;02010:ABC transporters;	188.465	ES-	1239	0	75572.5	0	32205.1	76669.8	22704.9	64039.6	21739.1	21589.8	14129.2	0	0	76439.8	75198.6	74854.6	70859.4	14350.4	0	9993	17423.2	0	58990.2	2.39641e+06	2.11248e+06	2.12695e+06	2.35928e+06	2.19272e+06	70710.8	25244.3	0	6308	0	0	0	0	54218.4	49075.9	51100.4	0	18079.7	20580.6	47649.3	67387.9
C00310	D-Xylulose	A:Carbohydrates;B:Monosaccharides;C:Ketoses;D:D-Xylulose	00040:Pentose and glucuronate interconversions;01100:Metabolic pathways;	188.465	ES-	1240	0	75572.5	0	32205.1	76669.8	22704.9	64039.6	21739.1	21589.8	14129.2	0	0	76439.8	75198.6	74854.6	70859.4	14350.4	0	9993	17423.2	0	58990.2	2.39641e+06	2.11248e+06	2.12695e+06	2.35928e+06	2.19272e+06	70710.8	25244.3	0	6308	0	0	0	0	54218.4	49075.9	51100.4	0	18079.7	20580.6	47649.3	67387.9
C05400	Epimelibiose	NA	00052:Galactose metabolism;	377.085	ES-	1241	444059	538629	582445	442455	279027	258932	240312	307650	375283	0	171238	136676	0	0	0	0	0	167305	0	462765	222164	223729	1.40924e+06	885703	1.08769e+06	982004	1.10294e+06	0	204234	0	491806	0	0	110505	0	558430	550190	0	815691	340065	200720	326133	167179
C19691	Farnesylcysteine	NA	NA	325.202	ES-	1242	0	0	0	0	0	0	0	0	0	0	0	0	0	0	0	0	0	0	0	0	0	0	1.70268e+07	1.78573e+07	2.54081e+07	1.51993e+07	1.5461e+07	0	0	0	0	0	0	0	0	0	0	0	0	0	0	0	0
C01494	Ferulate	A:Phenylpropanoids;B:Monolignols;C:Coniferyl alcohol derivatives;D:Ferulate	00940:Phenylpropanoid biosynthesis;01100:Metabolic pathways;01110:Biosynthesis of secondary metabolites;	213.567	ES-	1243	788676	833372	731366	771187	404121	322869	316628	387646	187859	257729	104966	155851	105977	108147	107021	105450	560249	472974	0	252434	255297	257612	1.65181e+06	1.27444e+06	1.4666e+06	1.17718e+06	1.33736e+06	878826	128237	0	636609	273319	278640	278081	0	805759	757465	831468	649924	423427	253720	403120	255646
C18325	Feruloylagmatine	NA	00330:Arginine and proline metabolism;	287.15	ES-	1244	0	0	0	0	0	0	0	0	0	0	0	0	0	0	0	0	0	0	0	0	0	0	171371	150503	149835	149284	133490	0	0	0	0	0	0	0	0	0	0	0	0	0	0	0	0
C00122	Fumarate	NA	00020:Citrate cycle (TCA cycle);00190:Oxidative phosphorylation;00220:Arginine biosynthesis;00250:Alanine, aspartate and glutamate metabolism;00350:Tyrosine metabolism;00360:Phenylalanine metabolism;00620:Pyruvate metabolism;00650:Butanoate metabolism;00760:Nicotinate and nicotinamide metabolism;01100:Metabolic pathways;01110:Biosynthesis of secondary metabolites;01200:Carbon metabolism;	160.019	ES-	1245	0	0	0	0	0	461086	0	0	0	62503.8	0	0	0	0	0	0	0	0	0	90837.8	0	0	8819.7	7689.34	8325.03	3844.69	8758.08	0	0	0	0	0	0	0	0	0	0	0	0	0	0	0	0
C14155	gamma-Tocotrienol	A:PR Prenol Lipids;B:PR02 Quinones and hydroquinones;C:PR0202 Vitamin E;D:gamma-Tocotrienol	00130:Ubiquinone and other terpenoid-quinone biosynthesis;01110:Biosynthesis of secondary metabolites;	489.235	ES-	1246	0	0	0	0	0	0	0	0	0	0	0	0	0	0	0	0	0	0	0	0	183474	178482	1.82796e+06	1.41289e+06	1222952	1.65217e+06	1.98204e+06	0	0	0	0	0	0	0	0	0	0	0	0	0	0	0	0
C09751	Garbanzol	A:Flavonoids;B:Flavonoids;C:Dihyroflavonols;D:Garbanzol	00941:Flavonoid biosynthesis;	253.051	ES-	1247	0	0	0	0	0	0	0	0	0	0	0	0	0	0	0	0	0	0	0	0	179744	182136	19787.2	13657.4	20158.2	11341.1	16009.8	0	0	0	0	0	0	0	0	0	0	0	0	0	0	0	0
C00302	Glutamate	NA	00460:Cyanoamino acid metabolism;	133.181	ES-	1248	29762.4	15226.9	0	15218.5	0	0	0	0	29697.9	13725.4	36360.2	20305.4	287356	0	0	288689	65797.6	0	45214.1	9650.5	128746	216605	4770.68	3987.14	4639.18	5382.7	4541.91	33123.4	150229	0	30173.7	0	130359	0	0	61554.4	61209.3	28218.8	19348.4	53622.1	0	22651.9	47384.1
C00051	Glutathione	A:Vitamins and Cofactors;B:Cofactors;C:Coenzymes;D:Glutathione	00270:Cysteine and methionine metabolism;00480:Glutathione metabolism;01100:Metabolic pathways;02010:ABC transporters;	306.076	ES-	1249	0	0	0	0	0	0	0	0	0	52296.8	0	54203	0	0	0	0	0	0	78476.6	0	0	0	243517	202249	185009	103010	199320	0	0	0	0	0	0	0	0	0	0	0	0	0	0	0	0
C00184	Glycerone	A:Carbohydrates;B:Monosaccharides;C:Ketoses;D:Dihydroxyacetone	00561:Glycerolipid metabolism;01100:Metabolic pathways;01200:Carbon metabolism;	101.774	ES-	1250	460120	0	28382.8	25402.7	0	0	0	0	14265.1	43311.9	21723.9	47319.6	31849.9	31332.8	31189.4	29524.8	52640.7	40592.5	12883.6	31431.8	0	102637	204729	173034	220974	153516	171062	0	191231	0	10671.4	217560	24729	0	42708.7	248068	0	0	0	0	0	67987.2	0
C00266	Glycolaldehyde	NA	00040:Pentose and glucuronate interconversions;00630:Glyoxylate and dicarboxylate metabolism;00750:Vitamin B6 metabolism;00790:Folate biosynthesis;01100:Metabolic pathways;	98.6754	ES-	1251	613494	259315	321103	374862	0	0	0	0	0	0	0	0	0	0	0	0	22869.7	32683.9	0	0	0	20926.8	1527.28	2042.51	2229.65	2797.73	2231.85	164774	254974	127446	215420	0	0	0	5.83923e+06	330757	421066	284983	339898	0	0	0	0
C00048	Glyoxylate	A:Organic acids;B:Carboxylic acids;C:2-Oxocarboxylic acids;D:Glyoxylate; Oxoacetate	00230:Purine metabolism;00232:Caffeine metabolism;00260:Glycine, serine and threonine metabolism;00330:Arginine and proline metabolism;00630:Glyoxylate and dicarboxylate metabolism;00660:C5-Branched dibasic acid metabolism;01100:Metabolic pathways;01110:Biosynthesis of secondary metabolites;01200:Carbon metabolism;	133.014	ES-	1252	1907310	779139	1.70962e+06	1.50698e+06	1.65121e+06	1.82407e+06	1.5784e+06	1.98768e+06	294027	124727	0	0	0	730144	689463	681528	118281	78382.1	0	81614	1.12853e+06	1.63815e+06	1.9164e+07	2.00371e+07	2.45557e+07	2.20825e+07	1.74271e+07	1.25429e+06	491077	889186	787657	0	0	4089714	0	1.11085e+06	1.06612e+06	1.2215e+06	1.05138e+06	1.482e+06	0	0	2.67468e+06
C01157	Hydroxyproline	A:Peptides;B:Amino acids;C:Other amino acids;D:Hydroxyproline	00330:Arginine and proline metabolism;01100:Metabolic pathways;	146.046	ES-	1253	0	0	0	0	0	0	0	0	62070.2	48038.8	0	71069	0	0	0	0	78365.8	0	60687.8	33776.8	0	46683.2	80366	76469.3	73655.1	80111.1	100933	0	0	0	42379.5	0	0	0	0	0	0	0	0	0	0	0	0
C00168	Hydroxypyruvate	NA	00260:Glycine, serine and threonine metabolism;00630:Glyoxylate and dicarboxylate metabolism;01100:Metabolic pathways;01110:Biosynthesis of secondary metabolites;01200:Carbon metabolism;	103.004	ES-	1254	257612	0	0	0	0	0	0	0	0	0	0	0	0	0	0	0	0	0	0	0	334517	344286	27190.2	23619.4	26085.4	21091.6	23449.3	0	0	0	0	0	0	0	0	219904	143756	0	0	0	0	0	0
C05130	Imidazole-4-acetaldehyde	NA	NA	125.036	ES-	1255	0	0	0	0	0	0	0	0	0	0	0	0	0	0	0	0	0	0	0	0	0	0	3941.13	4571.69	5491.84	3139.23	5706.28	0	0	0	0	0	0	0	0	0	0	0	0	0	0	0	0
C00130	IMP	NA	00230:Purine metabolism;01100:Metabolic pathways;01110:Biosynthesis of secondary metabolites;	393.044	ES-	1256	0	0	0	0	0	0	0	0	0	0	0	0	0	0	0	0	0	0	0	0	0	0	84154.7	199437	215759	239436	222022	0	0	0	582076	0	0	0	0	0	0	0	0	0	0	0	0
C00294	Inosine	NA	00230:Purine metabolism;01100:Metabolic pathways;	267.072	ES-	1257	0	0	0	0	0	0	0	0	0	0	0	0	0	0	0	0	0	0	0	0	101604	99119	839863	769461	1.10768e+06	853928	649388	0	0	0	0	0	0	0	0	0	0	0	0	0	143414	0	0
C01177	Inositol 1-phosphate	NA	00562:Inositol phosphate metabolism;02010:ABC transporters;04070:Phosphatidylinositol signaling system;	241.011	ES-	1258	0	0	0	0	0	0	0	0	0	0	246271	0	0	0	0	0	0	0	0	0	0	0	476765	496468	392973	298087	333632	0	0	0	0	0	0	0	0	0	0	0	0	0	0	0	0
C00885	Isochorismate	NA	00130:Ubiquinone and other terpenoid-quinone biosynthesis;01100:Metabolic pathways;01110:Biosynthesis of secondary metabolites;	111.009	ES-	1259	0	0	0	0	99414.7	150657	105822	130091	0	0	0	0	0	0	0	0	0	0	0	0	96582	95517	45097.8	58294.5	62176.9	60423.7	39739.4	0	0	0	0	0	0	0	0	0	0	0	0	217983	151871	0	184564
C00311	Isocitrate	A:Organic acids;B:Carboxylic acids;C:Tricarboxylic acids;D:Isocitrate	00020:Citrate cycle (TCA cycle);00630:Glyoxylate and dicarboxylate metabolism;01100:Metabolic pathways;01110:Biosynthesis of secondary metabolites;01200:Carbon metabolism;01210:2-Oxocarboxylic acid metabolism;01230:Biosynthesis of amino acids;	192.728	ES-	1260	97000.7	95509	171200	106988	439767	665940	465082	607417	109453	30312.3	0	72299.5	47122	41836.5	47245.8	45516.8	18940.8	9185.19	14468.8	141732	364624	386139	3.81232e+06	4.059e+06	4.44195e+06	3.80009e+06	2.91455e+06	64528.7	49789.4	20687.6	16742.9	0	48677.5	47332.5	48888.2	40322.3	35930.4	15723.2	18516.8	1.02748e+06	638843	727398	851783
C12249	Kaempferol 3-O-glucoside	A:Flavonoids;B:Flavonoids;C:Flavonols;D:Kaempferol 3-O-glucoside	00944:Flavone and flavonol biosynthesis;01110:Biosynthesis of secondary metabolites;	454.364	ES-	1261	48161.2	35260.5	0	35464.1	0	0	0	0	71678.8	47502.3	0	23408.3	0	0	0	0	0	0	0	29790.3	0	0	13199.5	16961.3	8309.72	6014.44	22261.3	43554.8	0	0	28611	0	0	0	0	0	0	31342.4	26599.1	0	0	0	0
C04281	L-1-Pyrroline-3-hydroxy-5-carboxylate	NA	00330:Arginine and proline metabolism;01100:Metabolic pathways;	128.035	ES-	1262	41667.3	21317.6	0	21305.9	0	0	0	0	16749	0	50904.3	0	172414	0	0	173213	60770.3	0	39024.6	0	180245	284574	62849.5	23049	44276	46724.1	59415.8	46372.7	210320	0	25291.4	0	78215.2	0	0	86176.1	85693	39506.3	27087.7	75071	0	31712.7	66337.8
C00956	L-2-Aminoadipate	NA	00300:Lysine biosynthesis;00310:Lysine degradation;01100:Metabolic pathways;01110:Biosynthesis of secondary metabolites;01210:2-Oxocarboxylic acid metabolism;01230:Biosynthesis of amino acids;	148.054	ES-	1263	0	28759.2	0	27885.9	0	42016.3	0	0	0	0	0	0	150660	201559	162691	139984	174698	0	0	0	39314.7	38055.4	72672.3	91427.3	95337.9	89856	91024.2	25755.3	16681.2	20660.9	24511.4	120943	119240	117600	119014	27465.3	30571.4	27034.7	24643	0	0	0	0
C04076	L-2-Aminoadipate 6-semialdehyde	NA	00300:Lysine biosynthesis;00310:Lysine degradation;00960:Tropane, piperidine and pyridine alkaloid biosynthesis;01100:Metabolic pathways;01110:Biosynthesis of secondary metabolites;01230:Biosynthesis of amino acids;	160.061	ES-	1264	0	86277.7	0	83657.7	0	0	0	0	0	0	0	0	0	0	0	0	0	0	0	0	0	0	33291.6	24792.4	26402.5	33203.4	30876.3	77266	50043.7	61982.7	73534.3	0	0	0	0	82396	91714.3	81104	73929	0	0	0	0
C05938	L-4-Hydroxyglutamate semialdehyde	NA	00330:Arginine and proline metabolism;	133.181	ES-	1265	29762.4	15226.9	0	15218.5	0	0	0	0	29697.9	13725.4	36360.2	20305.4	287356	0	0	288689	65797.6	0	45214.1	9650.5	128746	216605	4770.68	3987.14	4639.18	5382.7	4541.91	33123.4	150229	0	30173.7	0	130359	0	0	61554.4	61209.3	28218.8	19348.4	53622.1	0	22651.9	47384.1
C00243	Lactose	A:Carbohydrates;B:Oligosaccharides;C:Disaccharides;D:Lactose; Milk sugar	00052:Galactose metabolism;01100:Metabolic pathways;02010:ABC transporters;	377.085	ES-	1266	444059	538629	582445	442455	279027	258932	240312	307650	375283	0	171238	136676	0	0	0	0	0	167305	0	462765	222164	223729	1.40924e+06	885703	1.08769e+06	982004	1.10294e+06	0	204234	0	491806	0	0	110505	0	558430	550190	0	815691	340065	200720	326133	167179
C05519	L-Allothreonine	NA	NA	100.04	ES-	1267	0	0	0	0	0	0	0	0	0	0	0	0	0	0	0	0	0	0	0	0	0	0	115457	83882.4	61658.5	69762.1	91238.7	0	0	0	0	0	0	0	0	0	0	0	0	0	0	0	0
C00259	L-Arabinose	A:Carbohydrates;B:Monosaccharides;C:Aldoses;D:L-Arabinose	00040:Pentose and glucuronate interconversions;00053:Ascorbate and aldarate metabolism;00520:Amino sugar and nucleotide sugar metabolism;01100:Metabolic pathways;02010:ABC transporters;	188.465	ES-	1268	0	75572.5	0	32205.1	76669.8	22704.9	64039.6	21739.1	21589.8	14129.2	0	0	76439.8	75198.6	74854.6	70859.4	14350.4	0	9993	17423.2	0	58990.2	2.39641e+06	2.11248e+06	2.12695e+06	2.35928e+06	2.19272e+06	70710.8	25244.3	0	6308	0	0	0	0	54218.4	49075.9	51100.4	0	18079.7	20580.6	47649.3	67387.9
C00062	L-Arginine	NA	NA	173.105	ES-	1269	0	0	0	0	0	0	0	0	0	0	0	0	0	0	0	0	0	0	0	0	0	0	33702.9	14632.2	19173.2	19988.3	18411	0	0	0	0	0	0	0	0	0	0	0	0	0	0	0	0
C00441	L-Aspartate 4-semialdehyde	NA	00260:Glycine, serine and threonine metabolism;00261:Monobactam biosynthesis;00270:Cysteine and methionine metabolism;00300:Lysine biosynthesis;00330:Arginine and proline metabolism;00400:Phenylalanine, tyrosine and tryptophan biosynthesis;01100:Metabolic pathways;01110:Biosynthesis of secondary metabolites;01210:2-Oxocarboxylic acid metabolism;01230:Biosynthesis of amino acids;	132.03	ES-	1270	0	0	0	0	0	0	0	0	0	0	0	0	0	0	0	0	0	0	0	0	0	0	72672.3	91427.3	95337.9	89856	91024.2	0	0	0	0	0	0	0	0	0	0	0	0	0	0	0	0
C00327	L-Citrulline	A:Peptides;B:Amino acids;C:Other amino acids;D:L-Citrulline	00220:Arginine biosynthesis;01100:Metabolic pathways;01110:Biosynthesis of secondary metabolites;01230:Biosynthesis of amino acids;	174.089	ES-	1271	0	0	0	0	0	0	0	0	0	0	0	0	91888.2	83412.3	83273.7	0	0	0	0	0	0	0	14559.8	6175.74	5298.55	3329.66	13706.3	0	0	0	0	0	0	95031.8	84205	0	0	0	0	0	0	0	0
C05906	Leucocyanidin	A:Flavonoids;B:Flavonoids;C:Flavan 3,4-diols;D:Leucocyanidin	00941:Flavonoid biosynthesis;01110:Biosynthesis of secondary metabolites;	346.091	ES-	1272	0	0	0	0	0	0	0	0	0	0	0	0	0	1645783	0	0	0	0	0	0	0	0	61566.1	57408.6	73686.9	49644.3	46023	0	0	0	0	0	0	0	0	0	0	0	0	0	0	0	0
C05909	Leucodelphinidin	A:Flavonoids;B:Flavonoids;C:Flavan 3,4-diols;D:Leucodelphinidin	00941:Flavonoid biosynthesis;01110:Biosynthesis of secondary metabolites;	347.775	ES-	1273	56631.3	68948.9	37050.1	34531.9	40446	147918	93118.9	183171	0	0	0	0	0	0	0	0	0	0	0	0	281775	284046	1.78261e+06	6.31561e+06	5.20492e+06	3.26374e+06	2.39552e+06	86452.2	9081.36	26786.6	20545.6	0	0	0	0	0	15198.9	37556.9	32041.1	273709	53730.4	54072.6	152469
C02166	Leukotriene C4	A:FA Fatty acyls;B:FA03 Eicosanoids;C:FA0302 Leukotrienes;D:Leukotriene C4	00590:Arachidonic acid metabolism;01100:Metabolic pathways;	625.302	ES-	1274	0	0	0	0	0	0	0	0	0	0	0	0	0	0	0	0	0	0	0	0	0	252953	302961	171661	108914	168940	204075	0	0	0	0	0	0	0	0	0	0	0	0	0	0	0	0
C01825	L-Galactose	A:Carbohydrates;B:Monosaccharides;C:Aldoses;D:L-Galactose	00053:Ascorbate and aldarate metabolism;01100:Metabolic pathways;01110:Biosynthesis of secondary metabolites;	183.762	ES-	1275	328615	374543	350579	344029	209726	165214	151816	171785	88469.9	126308	53390.9	72715.9	55891.6	57286.5	38221.8	37660.6	249369	190388	235498	113408	156265	180225	4.30267e+06	3.46097e+06	3.81278e+06	3.31551e+06	3.61264e+06	391931	5705.64	22759	308811	292110	127528	125080	26678.7	335733	360459	374463	289541	218678	115435	218001	144786
C00025	L-Glutamate	A:Hormones and transmitters;B:Neurotransmitters;C:Amino acids;D:Glutamate	00220:Arginine biosynthesis;00250:Alanine, aspartate and glutamate metabolism;00330:Arginine and proline metabolism;00332:Carbapenem biosynthesis;00340:Histidine metabolism;00430:Taurine and hypotaurine metabolism;00480:Glutathione metabolism;00630:Glyoxylate and dicarboxylate metabolism;00650:Butanoate metabolism;00660:C5-Branched dibasic acid metabolism;00860:Porphyrin and chlorophyll metabolis…	133.181	ES-	1276	29762.4	15226.9	0	15218.5	0	0	0	0	29697.9	13725.4	36360.2	20305.4	287356	0	0	288689	65797.6	0	45214.1	9650.5	128746	216605	4770.68	3987.14	4639.18	5382.7	4541.91	33123.4	150229	0	30173.7	0	130359	0	0	61554.4	61209.3	28218.8	19348.4	53622.1	0	22651.9	47384.1
C01165	L-Glutamate 5-semialdehyde	NA	00330:Arginine and proline metabolism;00332:Carbapenem biosynthesis;01100:Metabolic pathways;01110:Biosynthesis of secondary metabolites;01230:Biosynthesis of amino acids;	146.046	ES-	1277	0	0	0	0	0	0	0	0	62070.2	48038.8	0	71069	0	0	0	0	78365.8	0	60687.8	33776.8	0	46683.2	80366	76469.3	73655.1	80111.1	100933	0	0	0	42379.5	0	0	0	0	0	0	0	0	0	0	0	0
C00064	L-Glutamine	A:Peptides;B:Amino acids;C:Common amino acids;D:Glutamine (Gln)	00220:Arginine biosynthesis;00230:Purine metabolism;00240:Pyrimidine metabolism;00250:Alanine, aspartate and glutamate metabolism;00630:Glyoxylate and dicarboxylate metabolism;00910:Nitrogen metabolism;00970:Aminoacyl-tRNA biosynthesis;01100:Metabolic pathways;01230:Biosynthesis of amino acids;02010:ABC transporters;	145.062	ES-	1278	0	0	0	0	0	0	0	0	0	0	0	0	0	0	0	0	0	0	0	0	0	0	4112.11	4148.81	3867.92	9204.72	4742.15	0	0	0	0	0	0	0	0	0	0	0	0	0	0	0	0
C01929	L-Histidinal	NA	00340:Histidine metabolism;01100:Metabolic pathways;01110:Biosynthesis of secondary metabolites;	154.062	ES-	1279	0	0	0	0	0	0	0	0	0	0	0	0	46680.4	48272.7	45912.9	45996.9	0	0	0	0	0	0	136566	75171.4	101783	67147.5	77453	0	0	0	0	0	0	0	0	0	0	0	0	0	0	0	0
C00135	L-Histidine	A:Peptides;B:Amino acids;C:Common amino acids;D:Histidine (His)	00340:Histidine metabolism;00410:beta-Alanine metabolism;00970:Aminoacyl-tRNA biosynthesis;01100:Metabolic pathways;01110:Biosynthesis of secondary metabolites;01230:Biosynthesis of amino acids;02010:ABC transporters;	154.062	ES-	1280	0	0	0	0	0	0	0	0	0	0	0	0	46680.4	48272.7	45912.9	45996.9	0	0	0	0	0	0	154575	78875.3	123051	66437.8	84236.2	0	0	0	0	0	0	0	0	0	0	0	0	0	0	0	0
C00263	L-Homoserine	NA	NA	100.04	ES-	1281	0	0	0	0	0	0	0	0	0	0	0	0	0	0	0	0	0	0	0	0	0	0	115457	83882.4	61658.5	69762.1	91238.7	0	0	0	0	0	0	0	0	0	0	0	0	0	0	0	0
C01595	Linoleate	NA	NA	295.228	ES-	1282	0	0	0	0	0	0	0	0	0	0	0	0	0	0	0	0	0	0	0	0	0	0	2.43836e+06	2.61971e+06	2.22575e+06	2.62047e+06	3.01539e+06	0	0	0	0	0	0	0	0	0	0	0	0	0	0	0	0
C00079	L-Phenylalanine	A:Peptides;B:Amino acids;C:Common amino acids;D:Phenylalanine (Phe)	00360:Phenylalanine metabolism;00400:Phenylalanine, tyrosine and tryptophan biosynthesis;00460:Cyanoamino acid metabolism;00940:Phenylpropanoid biosynthesis;00960:Tropane, piperidine and pyridine alkaloid biosynthesis;00966:Glucosinolate biosynthesis;00970:Aminoacyl-tRNA biosynthesis;01100:Metabolic pathways;01110:Biosynthesis of secondary metabolites;01210:2-Oxocarboxylic acid metabolism;01230:B…	168.071	ES-	1283	0	0	0	0	0	98448.2	0	0	0	0	58553.5	0	0	0	0	0	90039.1	0	0	22766.9	423171	431745	62753.3	56789.4	64525.5	68485.8	64248.6	85365.2	0	0	44746.2	0	0	0	0	69956.5	55402.4	64421.4	0	150181	0	83419.5	0
C00188	L-Threonine	NA	NA	100.04	ES-	1284	0	0	0	0	0	0	0	0	0	0	0	0	0	0	0	0	0	0	0	0	0	0	115457	83882.4	61658.5	69762.1	91238.7	0	0	0	0	0	0	0	0	0	0	0	0	0	0	0	0
C00078	L-Tryptophan	A:Peptides;B:Amino acids;C:Common amino acids;D:Tryptophan (Trp)	00260:Glycine, serine and threonine metabolism;00380:Tryptophan metabolism;00400:Phenylalanine, tyrosine and tryptophan biosynthesis;00901:Indole alkaloid biosynthesis;00966:Glucosinolate biosynthesis;00970:Aminoacyl-tRNA biosynthesis;01100:Metabolic pathways;01110:Biosynthesis of secondary metabolites;01210:2-Oxocarboxylic acid metabolism;01230:Biosynthesis of amino acids;	208.222	ES-	1285	74713.1	60229.9	53256	72501.4	221464	497554	233206	276356	133094	93212.1	96790.9	119511	176225	93894.3	0	106660	100950	104585	127007	82689.1	376577	377124	216017	94364.9	95006.2	209988	190734	155708	0	88017.4	42680.6	305963	201829	201673	167013	91899.3	157935	97321.4	87111	801361	281084	408208	277186
C00082	L-Tyrosine	A:Peptides;B:Amino acids;C:Common amino acids;D:Tyrosine (Tyr)	00130:Ubiquinone and other terpenoid-quinone biosynthesis;00261:Monobactam biosynthesis;00350:Tyrosine metabolism;00360:Phenylalanine metabolism;00400:Phenylalanine, tyrosine and tryptophan biosynthesis;00460:Cyanoamino acid metabolism;00730:Thiamine metabolism;00940:Phenylpropanoid biosynthesis;00950:Isoquinoline alkaloid biosynthesis;00965:Betalain biosynthesis;00966:Glucosinolate biosynthesis;…	180.067	ES-	1286	0	0	0	0	0	0	0	0	0	0	0	0	0	0	0	0	0	0	0	91067.5	153918	156656	59647.9	57555.9	57620.4	77962.6	66568.1	0	0	0	0	0	0	0	0	0	0	0	0	0	0	0	0
C03289	L-xylo-Hexulonolactone	NA	00053:Ascorbate and aldarate metabolism;01100:Metabolic pathways;	182.575	ES-	1287	113167	111427	199733	124819	513062	741346	516513	682837	127695	49254.1	0	84349.4	0	0	0	0	22097.6	10716.1	16880.2	185541	377362	402237	3.17939e+07	2.87658e+07	2.80019e+07	2.94002e+07	2.7037e+07	75283.4	6529.5	24135.6	19533.4	0	0	0	0	47042.7	41918.8	18343.7	21602.9	1.1446e+06	745317	830766	952705
C00208	Maltose	A:Carbohydrates;B:Oligosaccharides;C:Disaccharides;D:Maltose; Malt sugar	00500:Starch and sucrose metabolism;01100:Metabolic pathways;02010:ABC transporters;	377.085	ES-	1288	444059	538629	582445	442455	279027	258932	240312	307650	375283	0	171238	136676	0	0	0	0	0	167305	0	462765	222164	223729	1.40924e+06	885703	1.08769e+06	982004	1.10294e+06	0	204234	0	491806	0	0	110505	0	558430	550190	0	815691	340065	200720	326133	167179
C01598	Melatonin	A:Alkaloids;B:Alkaloids derived from tryptophan and anthranilic acid;C:Indole alkaloids;D:Melatonin	00380:Tryptophan metabolism;01100:Metabolic pathways;	277.12	ES-	1289	0	0	0	0	0	0	0	0	0	0	0	0	171067	146035	155263	152989	0	0	0	0	0	0	143661	150640	123339	88588.7	96858.3	0	0	0	0	0	88294.6	0	0	0	0	0	0	0	0	0	0
C05402	Melibiose	A:Carbohydrates;B:Oligosaccharides;C:Disaccharides;D:Melibiose	00052:Galactose metabolism;02010:ABC transporters;	377.085	ES-	1290	444059	538629	582445	442455	279027	258932	240312	307650	375283	0	171238	136676	0	0	0	0	0	167305	0	462765	222164	223729	1.40924e+06	885703	1.08769e+06	982004	1.10294e+06	0	204234	0	491806	0	0	110505	0	558430	550190	0	815691	340065	200720	326133	167179
C11512	Methyl jasmonate	A:FA Fatty acyls;B:FA02 Octadecanoids;C:FA0202 jasmonic acids;D:Methyl jasmonate	00592:alpha-Linolenic acid metabolism;01110:Biosynthesis of secondary metabolites;	264.135	ES-	1291	0	0	0	0	0	0	0	0	0	0	0	0	0	0	0	0	0	0	0	0	0	333230	786305	841430	1.11605e+06	965500	718541	0	0	0	89137.5	0	0	0	0	0	0	0	0	0	0	0	0
C00546	Methylglyoxal	NA	00260:Glycine, serine and threonine metabolism;00620:Pyruvate metabolism;00640:Propanoate metabolism;	74.2127	ES-	1292	0	0	90825	81288.6	0	0	0	0	45648.2	50402.4	0	39618.4	0	0	0	0	56105.6	0	0	55084.6	0	0	45002.7	33652.3	30577	39898.7	77430.3	0	0	0	0	47548.4	59349.6	0	102501	0	0	0	0	0	0	0	0
C02170	Methylmalonate	NA	00240:Pyrimidine metabolism;00280:Valine, leucine and isoleucine degradation;00640:Propanoate metabolism;	128.444	ES-	1293	2.1117e+06	249868	519569	451130	1.69366e+06	1.93146e+06	1.60684e+06	2.07285e+06	163806	147648	103208	166869	477426	491668	477616	468758	137990	156062	60359.2	149701	1.19509e+06	1.66894e+06	92949.8	94527.1	110198	83465	77252.3	258508	541082	302653	213181	1.72625e+06	1.69191e+06	1.67695e+06	1.71632e+06	325249	1.12449e+06	325766	280638	1.60589e+06	1.52499e+06	1.3906e+06	2.69566e+06
C01041	Monodehydroascorbate	NA	00053:Ascorbate and aldarate metabolism;01100:Metabolic pathways;	182.575	ES-	1294	113167	111427	199733	124819	513062	741346	516513	682837	127695	49254.1	0	84349.4	0	0	0	0	22097.6	10716.1	16880.2	185541	377362	402237	3.17939e+07	2.87658e+07	2.80019e+07	2.94002e+07	2.7037e+07	75283.4	6529.5	24135.6	19533.4	0	0	0	0	47042.7	41918.8	18343.7	21602.9	1.1446e+06	745317	830766	952705
C00137	myo-Inositol	A:Carbohydrates;B:Monosaccharides;C:Sugar alcohols;D:myo-Inositol	00052:Galactose metabolism;00053:Ascorbate and aldarate metabolism;00562:Inositol phosphate metabolism;01100:Metabolic pathways;02010:ABC transporters;04070:Phosphatidylinositol signaling system;	183.762	ES-	1295	328615	374543	350579	344029	209726	165214	151816	171785	88469.9	126308	53390.9	72715.9	55891.6	57286.5	38221.8	37660.6	249369	190388	235498	113408	156265	180225	4.30267e+06	3.46097e+06	3.81278e+06	3.31551e+06	3.61264e+06	391931	5705.64	22759	308811	292110	127528	125080	26678.7	335733	360459	374463	289541	218678	115435	218001	144786
C03546	myo-Inositol 4-phosphate	NA	00562:Inositol phosphate metabolism;01100:Metabolic pathways;04070:Phosphatidylinositol signaling system;	241.011	ES-	1296	0	0	0	0	0	0	0	0	0	0	246271	0	0	0	0	0	0	0	0	0	0	0	476765	496468	392973	298087	333632	0	0	0	0	0	0	0	0	0	0	0	0	0	0	0	0
C03406	N-(L-Arginino)succinate	A:Peptides;B:Amino acids;C:Other amino acids;D:L-Argininosuccinate	00220:Arginine biosynthesis;00250:Alanine, aspartate and glutamate metabolism;01100:Metabolic pathways;01110:Biosynthesis of secondary metabolites;01230:Biosynthesis of amino acids;	325.093	ES-	1297	122942	76848.8	103103	0	0	0	0	132787	975132	0	76765.5	693200	0	0	0	0	598490	0	114295	719530	56970.8	56420.5	134632	215534	154000	35261.8	160807	0	0	0	57652.2	0	0	0	0	76533.8	0	70586.2	77684.8	117749	101372	111088	0
C00449	N6-(L-1,3-Dicarboxypropyl)-L-lysine	NA	00300:Lysine biosynthesis;00310:Lysine degradation;01100:Metabolic pathways;01110:Biosynthesis of secondary metabolites;01230:Biosynthesis of amino acids;	277.12	ES-	1298	0	0	0	0	0	0	0	0	0	0	0	0	142556	121696	129386	127491	0	0	0	0	0	0	97237.6	90259.9	87442	85689.9	84475.9	0	0	0	0	0	73578.8	0	0	0	0	0	0	0	0	0	0
C00624	N-Acetyl-L-glutamate	NA	00220:Arginine biosynthesis;01100:Metabolic pathways;01110:Biosynthesis of secondary metabolites;01210:2-Oxocarboxylic acid metabolism;01230:Biosynthesis of amino acids;	188.056	ES-	1299	0	0	0	0	0	0	0	0	0	0	0	0	0	0	0	0	0	0	0	0	0	0	124886	111406	129320	116746	156678	0	0	0	0	0	0	0	0	0	0	0	0	0	0	0	0
C01250	N-Acetyl-L-glutamate 5-semialdehyde	NA	00220:Arginine biosynthesis;01100:Metabolic pathways;01110:Biosynthesis of secondary metabolites;01210:2-Oxocarboxylic acid metabolism;01230:Biosynthesis of amino acids;	188.056	ES-	1300	0	0	0	0	0	0	0	0	0	0	0	0	0	0	0	0	0	0	0	0	0	0	25187.6	15752	19972	19638.9	26634.4	0	0	0	0	0	0	0	0	0	0	0	0	0	0	0	0
C00978	N-Acetylserotonin	NA	00380:Tryptophan metabolism;01100:Metabolic pathways;	277.12	ES-	1301	0	0	0	0	0	0	0	0	0	0	0	0	171067	146035	155263	152989	0	0	0	0	0	0	22366	31043.3	13469.4	6390.99	18429.2	0	0	0	0	0	88294.6	0	0	0	0	0	0	0	0	0	0
C00509	Naringenin	A:Flavonoids;B:Flavonoids;C:Flavanones;D:Naringenin	00941:Flavonoid biosynthesis;00943:Isoflavonoid biosynthesis;01100:Metabolic pathways;01110:Biosynthesis of secondary metabolites;	253.051	ES-	1302	0	0	0	0	0	0	0	0	0	0	0	0	0	0	0	0	0	0	0	0	179744	182136	19787.2	13657.4	20158.2	11341.1	16009.8	0	0	0	0	0	0	0	0	0	0	0	0	0	0	0	0
C06561	Naringenin chalcone	A:Flavonoids;B:Flavonoids;C:Chalcones;D:Naringenin chalcone	00941:Flavonoid biosynthesis;01100:Metabolic pathways;01110:Biosynthesis of secondary metabolites;	253.051	ES-	1303	0	0	0	0	0	0	0	0	0	0	0	0	0	0	0	0	0	0	0	0	179744	182136	19787.2	13657.4	20158.2	11341.1	16009.8	0	0	0	0	0	0	0	0	0	0	0	0	0	0	0	0
C19872	N-Formyl-4-amino-5-aminomethyl-2-methylpyrimidine	NA	00730:Thiamine metabolism;01100:Metabolic pathways;02010:ABC transporters;	181.072	ES-	1304	0	0	0	0	0	0	0	0	0	0	0	0	0	0	0	0	0	0	0	0	0	0	109442	84470.3	68128.2	101504	79728.4	0	0	0	0	0	0	0	0	0	0	0	0	0	0	0	0
C19712	N-Hydroxy-L-phenylalanine	NA	00460:Cyanoamino acid metabolism;01110:Biosynthesis of secondary metabolites;	180.067	ES-	1305	0	0	0	0	0	0	0	0	0	0	0	0	0	0	0	0	0	0	0	91067.5	153918	156656	59647.9	57555.9	57620.4	77962.6	66568.1	0	0	0	0	0	0	0	0	0	0	0	0	0	0	0	0
C05841	Nicotinate D-ribonucleoside	NA	00760:Nicotinate and nicotinamide metabolism;01100:Metabolic pathways;	271.07	ES-	1306	0	0	0	0	0	0	0	0	0	0	0	0	0	0	0	0	0	0	0	0	0	0	52639.3	30365.8	30952	52340.2	47597.3	0	0	0	0	0	0	0	0	0	0	0	0	0	0	0	0
C01077	O-Acetyl-L-homoserine	NA	00270:Cysteine and methionine metabolism;01100:Metabolic pathways;	148.054	ES-	1307	0	28759.2	0	27885.9	0	42016.3	0	0	0	0	0	0	150660	201559	162691	139984	174698	0	0	0	39314.7	38055.4	72672.3	91427.3	95337.9	89856	91024.2	25755.3	16681.2	20660.9	24511.4	120943	119240	117600	119014	27465.3	30571.4	27034.7	24643	0	0	0	0
C00979	O-Acetyl-L-serine	NA	00270:Cysteine and methionine metabolism;00908:Zeatin biosynthesis;00920:Sulfur metabolism;01100:Metabolic pathways;01110:Biosynthesis of secondary metabolites;01200:Carbon metabolism;01230:Biosynthesis of amino acids;04122:Sulfur relay system;	133.181	ES-	1308	29762.4	15226.9	0	15218.5	0	0	0	0	29697.9	13725.4	36360.2	20305.4	287356	0	0	288689	65797.6	0	45214.1	9650.5	128746	216605	4770.68	3987.14	4639.18	5382.7	4541.91	33123.4	150229	0	30173.7	0	130359	0	0	61554.4	61209.3	28218.8	19348.4	53622.1	0	22651.9	47384.1
C03547	omega-Hydroxy fatty acid	NA	00071:Fatty acid degradation;	114.013	ES-	1309	0	0	0	0	70950.4	41677.6	42045.4	0	0	0	0	34877.1	157739	163924	164890	172227	63319.9	87899.8	0	28435.8	0	21304.9	149794	127702	171403	112420	126521	0	0	0	0	109346	115320	108113	114958	0	0	0	0	0	0	0	0
C21016	Ophthalmate	NA	00270:Cysteine and methionine metabolism;01100:Metabolic pathways;	293.452	ES-	1310	0	0	0	0	0	0	0	0	0	0	0	0	0	0	0	0	0	0	0	0	187848	188003	237180	281773	171868	165821	377673	0	0	0	0	0	0	0	0	0	0	0	0	0	0	0	0
C00036	Oxaloacetate	A:Organic acids;B:Carboxylic acids;C:2-Oxocarboxylic acids;D:Oxaloacetate; 2-Oxosuccinate	00010:Glycolysis / Gluconeogenesis;00020:Citrate cycle (TCA cycle);00250:Alanine, aspartate and glutamate metabolism;00620:Pyruvate metabolism;00630:Glyoxylate and dicarboxylate metabolism;00710:Carbon fixation in photosynthetic organisms;01100:Metabolic pathways;01110:Biosynthesis of secondary metabolites;01200:Carbon metabolism;01210:2-Oxocarboxylic acid metabolism;01230:Biosynthesis of amino a…	191.019	ES-	1311	127313	125356	224700	140422	577195	834015	581077	768192	143657	39784.9	0	94893.1	0	0	0	0	24859.8	12055.6	18990.2	186024	424532	452517	1.80495e+07	1.99989e+07	2.33794e+07	1.87058e+07	1.35369e+07	158125	7345.69	27152.5	68110.1	0	0	0	0	52923	47158.6	60707.4	24303.3	1.28768e+06	838481	934612	1.07179e+06
C00831	Pantetheine	NA	00332:Carbapenem biosynthesis;00770:Pantothenate and CoA biosynthesis;	277.123	ES-	1312	0	0	0	0	0	0	0	0	0	0	0	0	0	0	0	0	0	0	0	0	0	0	73469.9	64026.3	62473.8	50785.2	53627	0	0	0	0	0	0	0	0	0	0	0	0	0	0	0	0
C00864	Pantothenate	A:Vitamins and Cofactors;B:Vitamins;C:Water-soluble vitamins;D:Pantothenic acid (Vitamin B5)	00410:beta-Alanine metabolism;00770:Pantothenate and CoA biosynthesis;01100:Metabolic pathways;01110:Biosynthesis of secondary metabolites;	228.36	ES-	1313	0	0	0	0	0	0	0	0	71419.2	74435.9	77043.6	87363.2	419446	390599	426050	427749	110917	70822.9	77357.9	68758.1	230469	232097	275728	269709	310095	279127	335530	0	0	0	0	316605	312658	305925	293011	0	0	0	0	0	0	0	0
C00470	Pectate	NA	00040:Pentose and glucuronate interconversions;01100:Metabolic pathways;02010:ABC transporters;	219.005	ES-	1314	261784	243514	304621	0	255113	35017.1	29831.4	0	0	297777	164029	236385	0	0	0	0	203550	159892	244795	40372.3	141568	140834	1.2389e+06	3.53949e+06	1.99906e+06	2.21629e+06	2.20864e+06	350780	268750	0	0	0	0	0	0	0	267107	242569	0	302784	0	0	0
C00166	Phenylpyruvate	NA	00360:Phenylalanine metabolism;00400:Phenylalanine, tyrosine and tryptophan biosynthesis;00960:Tropane, piperidine and pyridine alkaloid biosynthesis;01100:Metabolic pathways;01110:Biosynthesis of secondary metabolites;01210:2-Oxocarboxylic acid metabolism;01230:Biosynthesis of amino acids;	163.04	ES-	1315	0	0	0	0	0	135250	90111.7	103513	0	0	84446.7	0	0	0	0	0	0	108865	0	0	0	0	269213	282003	293184	228394	221321	0	0	0	0	0	0	0	0	0	0	0	0	0	0	0	0
C00074	Phosphoenolpyruvate	NA	00010:Glycolysis / Gluconeogenesis;00020:Citrate cycle (TCA cycle);00400:Phenylalanine, tyrosine and tryptophan biosynthesis;00440:Phosphonate and phosphinate metabolism;00620:Pyruvate metabolism;00710:Carbon fixation in photosynthetic organisms;01100:Metabolic pathways;01110:Biosynthesis of secondary metabolites;01200:Carbon metabolism;01230:Biosynthesis of amino acids;	226.995	ES-	1316	0	0	0	0	0	0	0	0	0	0	0	0	0	0	0	0	0	0	0	0	0	0	75413.1	66254	58074.2	49331	54218.6	0	309349	0	0	0	0	0	0	0	0	0	0	0	0	0	0
C17240	p-Hydroxybenzyldesulphoglucosinolate	NA	00966:Glucosinolate biosynthesis;01210:2-Oxocarboxylic acid metabolism;	404.103	ES-	1317	0	0	0	0	0	0	0	0	0	0	153750	0	0	0	0	0	0	0	0	0	0	0	20185.8	24754.8	22697.4	31770.3	24842.4	0	0	0	0	0	0	0	0	0	0	0	0	0	0	0	0
C09826	Pinobanksin	A:Flavonoids;B:Flavonoids;C:Dihyroflavonols;D:Pinobanksin	00941:Flavonoid biosynthesis;	641.172	ES-	1318	0	0	0	0	0	0	0	0	307730	370376	171693	220784	0	0	0	0	488148	458411	237391	396216	0	0	160612	162982	400947	203536	179436	0	0	0	0	0	0	0	0	0	0	0	0	0	0	0	0
C00931	Porphobilinogen	NA	00860:Porphyrin and chlorophyll metabolism;01100:Metabolic pathways;01110:Biosynthesis of secondary metabolites;	225.088	ES-	1319	0	0	0	0	0	0	0	0	0	0	0	0	0	0	0	0	0	0	0	0	0	713190	46700.8	42334.5	43502.6	39708.1	42266.7	0	0	0	0	0	0	0	0	0	0	0	0	0	0	0	0
C00254	Prephenate	NA	00400:Phenylalanine, tyrosine and tryptophan biosynthesis;01100:Metabolic pathways;01110:Biosynthesis of secondary metabolites;01230:Biosynthesis of amino acids;	285.062	ES-	1320	0	0	0	0	0	0	0	0	0	0	299762	0	0	0	0	0	0	0	0	0	0	0	53368.9	37474.9	24602.5	25488	33266.5	0	0	0	0	0	0	0	0	0	0	0	0	0	0	0	0
C00163	Propanoate	A:FA Fatty acyls;B:FA01 Fatty Acids and Conjugates;C:FA0101 Straight chain fatty acids;D:Propanoic acid	00640:Propanoate metabolism;00760:Nicotinate and nicotinamide metabolism;01100:Metabolic pathways;	106.914	ES-	1321	61698.5	17447.1	24265.6	16573.5	56515.7	439762	323829	33113.9	35221.3	60550.4	20446	49446.9	52579.6	54641.4	54963.4	57408.9	37671.1	38862.5	12125.7	29621.5	59047.8	123467	3.50136e+06	3.95752e+06	4.92902e+06	3.96422e+06	3.022e+06	35425.5	17510.3	19733.5	36092.6	300112	70396.6	69335.7	38319.3	22038.4	32459.9	0	0	32512.6	148363	201759	28267.1
C02191	Protoporphyrin	NA	00860:Porphyrin and chlorophyll metabolism;01100:Metabolic pathways;01110:Biosynthesis of secondary metabolites;	563.249	ES-	1322	0	0	0	0	0	0	0	0	0	0	0	0	0	0	0	0	0	0	0	233910	0	0	79314.4	62447.7	77818.7	46586.1	43409.7	0	0	0	0	0	0	0	0	0	0	0	0	0	0	0	0
C00534	Pyridoxamine	A:Vitamins and Cofactors;B:Vitamins;C:Water-soluble vitamins;D:Pyridoxamine (Vitamin B6)	00750:Vitamin B6 metabolism;01100:Metabolic pathways;	227.104	ES-	1323	0	0	0	0	0	0	0	0	0	0	0	0	0	0	0	0	0	0	0	0	2467665	2397483	33052.7	24520	24373.4	23741.4	27207.5	0	0	0	0	0	0	0	0	0	0	0	0	0	0	0	0
C00022	Pyruvate	A:Organic acids;B:Carboxylic acids;C:2-Oxocarboxylic acids;D:Pyruvate; 2-Oxopropanoate	00010:Glycolysis / Gluconeogenesis;00020:Citrate cycle (TCA cycle);00030:Pentose phosphate pathway;00040:Pentose and glucuronate interconversions;00053:Ascorbate and aldarate metabolism;00250:Alanine, aspartate and glutamate metabolism;00260:Glycine, serine and threonine metabolism;00261:Monobactam biosynthesis;00270:Cysteine and methionine metabolism;00290:Valine, leucine and isoleucine biosynth…	128.45	ES-	1324	918819	369356	793752	707279	766634	846889	732829	922850	142494	67839.3	18180.1	0	123153	104306	98494.7	221085	76620.1	47697.7	27215.6	50981.1	612229	886796	6.64693e+06	6.95076e+06	8.43539e+06	7.59298e+06	6.09229e+06	598909	303114	412836	374731	46004.5	104049	584245	0	562237	535858	581232	497813	714881	0	11326	1.26551e+06
C05623	Quercetin 3-O-glucoside	A:Flavonoids;B:Flavonoids;C:Flavonols;D:Quercetin 3-O-glucoside	00944:Flavone and flavonol biosynthesis;01100:Metabolic pathways;01110:Biosynthesis of secondary metabolites;	463.088	ES-	1325	105955	77573	0	78021	0	0	0	0	0	0	0	0	0	0	0	0	0	0	0	0	0	0	66425.4	76880.8	59972.2	58045.6	60177.7	95820.6	0	0	62944.2	0	0	0	0	0	0	68953.2	58518	0	0	0	0
C19796	Quercetin 3-O-rhamnoside 7-O-glucoside	NA	00944:Flavone and flavonol biosynthesis;	609.146	ES-	1326	99007.4	70205.2	42049.9	56599.2	0	0	0	0	119197	78703.6	80600.3	74035.5	0	0	0	0	145884	122785	30639	115763	0	0	972051	690149	223359	468077	1.87812e+06	119489	21895.5	61535.8	62127.5	0	0	0	0	44265.5	52742.2	52271.9	53357.5	0	0	0	0
C01750	Quercitrin	A:Flavonoids;B:Flavonoids;C:Flavonols;D:Quercitrin	00944:Flavone and flavonol biosynthesis;	454.364	ES-	1327	48161.2	35260.5	0	35464.1	0	0	0	0	71678.8	47502.3	0	23408.3	0	0	0	0	0	0	0	29790.3	0	0	13199.5	16961.3	8309.72	6014.44	22261.3	43554.8	0	0	28611	0	0	0	0	0	0	31342.4	26599.1	0	0	0	0
C00492	Raffinose	NA	00052:Galactose metabolism;02010:ABC transporters;	445.027	ES-	1328	0	0	0	0	8599.52	43697.3	39943.2	23147.1	13176.8	14290.4	19712.5	20580.7	0	0	0	0	45274.4	25248.3	47197	24260.2	26206.4	26241.7	768166	569669	613417	465000	578602	0	0	0	0	0	0	0	0	0	0	0	0	0	30616.4	0	0
C18022	Red chlorophyll catabolite	NA	00860:Porphyrin and chlorophyll metabolism;01110:Biosynthesis of secondary metabolites;	312.13	ES-	1329	0	0	0	0	0	0	0	0	0	0	0	0	0	0	0	0	0	0	0	0	282094	273577	385164	249134	334474	204547	168895	0	0	0	0	0	0	0	0	0	0	0	0	0	0	0	0
C00255	Riboflavin	A:Vitamins and Cofactors;B:Vitamins;C:Water-soluble vitamins;D:Riboflavin (Vitamin B2)	00740:Riboflavin metabolism;01100:Metabolic pathways;01110:Biosynthesis of secondary metabolites;	357.119	ES-	1330	0	0	0	0	0	0	92279.7	0	0	0	0	0	0	0	0	0	0	0	0	0	112663	112556	103503	97957.5	76796.1	83589.8	94071.7	0	0	0	0	0	0	0	0	0	0	0	0	0	0	0	0
C17242	S-(4-Methylthiobutylthiohydroximoyl)-L-cysteine	NA	00966:Glucosinolate biosynthesis;01110:Biosynthesis of secondary metabolites;01210:2-Oxocarboxylic acid metabolism;	253.051	ES-	1331	0	0	0	0	0	0	0	0	0	0	0	0	0	0	0	0	0	0	0	0	179744	182136	2.23354e+06	1.85331e+06	1.51068e+06	1.91015e+06	1.77469e+06	0	0	0	0	0	0	0	0	0	0	0	0	0	0	0	0
C01852	Secologanin	A:Terpenoids;B:Monoterpenoids (C10);C:Secoiridoids;D:Secologanin	00901:Indole alkaloid biosynthesis;00902:Monoterpenoid biosynthesis;00950:Isoquinoline alkaloid biosynthesis;01100:Metabolic pathways;01110:Biosynthesis of secondary metabolites;	447.151	ES-	1332	53009.8	52771.1	37965.7	71129.1	30448.1	1.31301e+06	993994	1.23905e+06	54587.5	32877.3	185563	41648.2	434057	238225	232405	234689	117382	81430.5	39514.7	37711.6	769010	753864	134137	271450	173966	110199	194709	113947	26375.7	52821.1	79602.3	278274	139380	280275	142237	37192.2	108665	79770.4	45357.9	123537	1.27497e+06	1.25428e+06	1231373
C00780	Serotonin	A:Alkaloids;B:Alkaloids derived from tryptophan and anthranilic acid;C:Indole alkaloids;D:Serotonin	00380:Tryptophan metabolism;01100:Metabolic pathways;	235.109	ES-	1333	0	0	0	0	0	192108	0	0	0	0	0	0	0	0	0	0	0	0	0	0	149082	148814	177392	168459	112534	98770.6	196793	0	0	0	0	0	0	0	0	0	0	0	0	0	0	0	0
C00482	Sinapate	A:Phenylpropanoids;B:Monolignols;C:Sinapate derivatives;D:Sinapate	00940:Phenylpropanoid biosynthesis;01100:Metabolic pathways;01110:Biosynthesis of secondary metabolites;	245.044	ES-	1334	114574	79159.2	100081	0	0	0	0	0	0	0	0	0	0	0	0	0	0	0	0	0	42652.3	41658.8	189854	191572	170418	150071	140055	106515	0	87768.8	0	0	0	0	0	63390.3	68102.2	66138.7	56350.2	0	0	0	0
C05610	Sinapoyl aldehyde	A:Phenylpropanoids;B:Monolignols;C:Sinapate derivatives;D:Sinapoyl aldehyde	00940:Phenylpropanoid biosynthesis;01100:Metabolic pathways;01110:Biosynthesis of secondary metabolites;	209.064	ES-	1335	0	0	0	0	0	0	0	0	0	0	85431.7	0	0	0	0	0	0	0	110686	0	0	0	81703.4	76247.5	88338.9	56042	78071.6	0	0	0	0	0	0	0	0	0	0	0	0	0	0	0	0
C02887	Sinapoyl malate	A:Phenylpropanoids;B:Monolignols;C:Sinapate derivatives;D:Sinapoyl malate	00940:Phenylpropanoid biosynthesis;	366.61	ES-	1336	84213.7	79682.7	41067.3	66436.9	0	0	0	0	0	0	0	0	0	0	0	0	0	0	0	0	21088.5	21744.4	534995	787895	861100	670161	939356	276144	30996.7	65445.8	189160	0	0	0	0	37225.5	40510.8	0	65535.5	0	0	0	0
C00670	sn-Glycero-3-phosphocholine	NA	00564:Glycerophospholipid metabolism;00565:Ether lipid metabolism;	302.101	ES-	1337	0	0	0	0	0	0	0	0	0	0	0	0	0	0	0	0	0	0	0	0	56686	57394.7	63194.2	41394.5	52835.7	53320	77369.9	0	0	0	0	0	0	0	0	0	0	0	0	0	0	0	0
C06124	Sphingosine 1-phosphate	NA	NA	438.263	ES-	1338	0	0	0	0	0	0	0	0	0	0	0	0	0	0	0	0	0	0	0	0	0	0	4276.99	23794.4	46314.7	19395.2	20606.5	0	0	0	0	0	0	0	0	0	0	0	0	0	0	0	0
C01613	Stachyose	NA	00052:Galactose metabolism;	701.19	ES-	1339	0	28858.9	0	31170.4	0	0	0	0	0	0	0	0	0	0	0	0	0	0	0	72917.8	33188.2	32599.8	1.70413e+06	1.36752e+06	1.21637e+06	789760	1.27255e+06	38670.8	0	33179.2	37196.5	0	0	0	0	36609.8	35828.8	0	0	0	0	0	0
C00042	Succinate	A:Organic acids;B:Carboxylic acids;C:Dicarboxylic acids;D:Succinate	00020:Citrate cycle (TCA cycle);00190:Oxidative phosphorylation;00250:Alanine, aspartate and glutamate metabolism;00350:Tyrosine metabolism;00360:Phenylalanine metabolism;00620:Pyruvate metabolism;00630:Glyoxylate and dicarboxylate metabolism;00640:Propanoate metabolism;00650:Butanoate metabolism;00760:Nicotinate and nicotinamide metabolism;00920:Sulfur metabolism;01100:Metabolic pathways;01110:B…	128.444	ES-	1340	2.1117e+06	249868	519569	451130	1.69366e+06	1.93146e+06	1.60684e+06	2.07285e+06	163806	147648	103208	166869	477426	491668	477616	468758	137990	156062	60359.2	149701	1.19509e+06	1.66894e+06	92949.8	94527.1	110198	83465	77252.3	258508	541082	302653	213181	1.72625e+06	1.69191e+06	1.67695e+06	1.71632e+06	325249	1.12449e+06	325766	280638	1.60589e+06	1.52499e+06	1.3906e+06	2.69566e+06
C00232	Succinate semialdehyde	A:Organic acids;B:Carboxylic acids;C:4-Oxocarboxylic acid;D:Succinate semialdehyde; 4-Oxobutanoate	00250:Alanine, aspartate and glutamate metabolism;00350:Tyrosine metabolism;00650:Butanoate metabolism;00750:Vitamin B6 metabolism;00760:Nicotinate and nicotinamide metabolism;01100:Metabolic pathways;01200:Carbon metabolism;	134.537	ES-	1341	397400	161818	216784	151130	187130	308809	164716	265008	191108	195427	120410	194681	158172	181290	164100	151837	292012	208453	101402	205192	201183	200973	546820	504138	425686	300982	493318	301593	99262.8	182668	143163	231826	233301	191636	192373	201634	156934	140342	99441.9	268046	211997	172019	247370
C00089	Sucrose	A:Carbohydrates;B:Oligosaccharides;C:Disaccharides;D:Sucrose; Cane sugar	00052:Galactose metabolism;00500:Starch and sucrose metabolism;01100:Metabolic pathways;02010:ABC transporters;	377.085	ES-	1342	444059	538629	582445	442455	279027	258932	240312	307650	375283	0	171238	136676	0	0	0	0	0	167305	0	462765	222164	223729	1.40924e+06	885703	1.08769e+06	982004	1.10294e+06	0	204234	0	491806	0	0	110505	0	558430	550190	0	815691	340065	200720	326133	167179
C01533	Syringin	A:Phenylpropanoids;B:Monolignols;C:Sinapate derivatives;D:Syringin	00940:Phenylpropanoid biosynthesis;	368.731	ES-	1343	0	0	0	0	0	0	0	0	0	53305.4	0	0	0	0	0	0	0	0	0	39285.4	0	0	71779.6	61796.7	42539.5	76445.1	76311.3	0	0	0	0	0	0	0	0	0	0	0	0	0	0	0	0
C07480	Theobromine	A:Alkaloids;B:Others;C:Purine alkaloids;D:Theobromine	00232:Caffeine metabolism;01100:Metabolic pathways;01110:Biosynthesis of secondary metabolites;	213.235	ES-	1344	1.18301e+06	0	1.09705e+06	0	606181	484304	474942	581470	281789	386593	157449	233777	0	90122.2	89184.2	87874.7	0	0	0	378650	460197	464058	476423	502351	522892	402203	393669	0	192356	0	0	623261	232200	231734	0	0	0	0	974886	635141	380580	604681	383469
C00214	Thymidine	A:Nucleic acids;B:Nucleosides;C:Deoxyribonucleosides;D:Deoxythymidine (dT)	00240:Pyrimidine metabolism;01100:Metabolic pathways;	257.078	ES-	1345	0	0	0	0	0	0	0	0	0	0	0	0	0	0	0	0	0	0	0	0	359120	348898	450764	338977	478800	520124	415465	0	0	0	0	0	0	0	0	0	0	0	0	0	0	0	0
C17221	Trihomomethionine	A:FA Fatty acyls;B:FA01 Fatty Acids and Conjugates;C:FA0110 Amino fatty acids;D:2-Amino-7-(methylsulfanyl)heptanoic acid	00966:Glucosinolate biosynthesis;01210:2-Oxocarboxylic acid metabolism;	236.096	ES-	1346	0	0	0	0	0	0	0	0	0	0	0	0	0	0	0	0	0	0	0	0	153690	151778	15592.8	20063.6	61421.8	54170.8	16570.6	0	0	0	0	0	0	94949	96092	0	0	0	0	0	0	0	0
C00299	Uridine	A:Nucleic acids;B:Nucleosides;C:Ribonucleosides;D:Uridine (U)	00240:Pyrimidine metabolism;01100:Metabolic pathways;	243.063	ES-	1347	0	0	0	0	0	0	0	0	0	0	84693.4	0	0	0	0	0	74218.8	90362	66900	0	0	0	1.94838e+06	1.49923e+06	1.27914e+06	1.40621e+06	1.69733e+06	0	0	0	0	0	0	0	0	0	0	0	0	0	0	0	0
C00385	Xanthine	A:Alkaloids;B:Others;C:Purine alkaloids;D:Xanthine	00230:Purine metabolism;00232:Caffeine metabolism;01100:Metabolic pathways;01110:Biosynthesis of secondary metabolites;	173.008	ES-	1348	0	0	0	0	0	0	0	0	138779	166332	0	136170	0	0	0	0	0	131610	134439	154498	0	0	502004	847992	751637	596940	478469	0	0	0	0	0	0	0	0	0	0	0	0	0	0	0	0
C00379	Xylitol	A:Carbohydrates;B:Monosaccharides;C:Sugar alcohols;D:Xylitol	00040:Pentose and glucuronate interconversions;01100:Metabolic pathways;02010:ABC transporters;	133.05	ES-	1349	64029.8	0	0	0	0	1638846	1.20471e+06	0	0	0	0	0	0	0	0	0	0	0	0	0	164646	165643	63645.4	46555.7	40702.9	47264.7	42260.3	0	25615.8	0	45289	0	0	0	0	0	65190.2	0	0	0	517304	497455	0
C00371	Zeatin	NA	00908:Zeatin biosynthesis;01100:Metabolic pathways;01110:Biosynthesis of secondary metabolites;04075:Plant hormone signal transduction;	234.514	ES-	1350	0	0	0	0	0	0	0	0	0	0	0	0	838892	781198	852101	855498	177467	113317	0	0	368751	371355	204202	156570	186254	216237	218917	0	0	0	0	633210	625316	611850	586022	0	0	0	0	0	0	0	0
C03912	(S)-1-Pyrroline-5-carboxylate	NA	00250:Alanine, aspartate and glutamate metabolism;00330:Arginine and proline metabolism;00332:Carbapenem biosynthesis;01100:Metabolic pathways;01110:Biosynthesis of secondary metabolites;01230:Biosynthesis of amino acids;	133.014	ES-	1351	0	0	0	0	0	0	0	0	0	0	0	0	0	0	0	0	0	0	0	0	0	0	0	0	0	0	0	0	0	0	0	8488950	0	0	0	0	0	0	0	0	18805880	0	0
C00337	(S)-Dihydroorotate	NA	00240:Pyrimidine metabolism;01100:Metabolic pathways;	217.046	ES-	1352	0	0	0	0	0	0	0	0	0	0	0	56159	0	0	0	0	0	0	0	0	0	0	0	0	0	0	0	0	0	0	0	0	0	0	0	0	0	0	0	0	0	0	0
C06178	1-Methylpyrrolinium	NA	00760:Nicotinate and nicotinamide metabolism;00960:Tropane, piperidine and pyridine alkaloid biosynthesis;01100:Metabolic pathways;01110:Biosynthesis of secondary metabolites;	121.03	ES-	1353	0	0	0	0	135436	304279	260489	194618	0	0	0	0	159695	156691	150052	161503	0	0	0	0	69148.7	289192	0	0	0	0	0	0	0	0	0	391549	378469	385187	389651	0	0	0	0	168512	146909	157680	165301
C05844	5-L-Glutamyl-taurine	NA	00430:Taurine and hypotaurine metabolism;	253.051	ES-	1354	0	0	0	0	0	0	0	0	0	0	0	0	0	0	0	0	0	0	0	0	179744	182136	0	0	0	0	0	0	0	0	0	0	0	0	0	0	0	0	0	0	0	0	0
C00084	Acetaldehyde	NA	00010:Glycolysis / Gluconeogenesis;00360:Phenylalanine metabolism;00440:Phosphonate and phosphinate metabolism;00564:Glycerophospholipid metabolism;00620:Pyruvate metabolism;00920:Sulfur metabolism;01100:Metabolic pathways;01110:Biosynthesis of secondary metabolites;	89.0241	ES-	1355	0	0	0	0	0	0	0	0	0	88195.8	69516.4	56001	0	0	0	0	65920	67697.8	41227.4	0	0	0	0	0	0	0	0	0	0	0	34148.4	0	0	0	0	0	0	0	0	0	0	217559	0
C00349	C00349	NA	00280:Valine, leucine and isoleucine degradation;	134.537	ES-	1356	397400	161818	216784	151130	187130	308809	164716	265008	191108	195427	120410	194681	158172	181290	164100	151837	292012	208453	101402	205192	201183	200973	0	0	0	0	0	301593	99262.8	182668	143163	231826	233301	191636	192373	201634	156934	140342	99441.9	268046	211997	172019	247370
C21854	C21854	NA	NA	601.529	ES-	1357	150251	129942	136477	154216	0	0	0	0	133810	111771	165241	146228	0	0	0	0	181611	171392	108387	147121	0	0	0	0	0	0	0	286937	89052.5	112400	117451	0	0	0	0	161370	99642.2	156182	124713	0	0	0	0
C22121	C22121	NA	NA	503.288	ES-	1358	0	0	0	0	0	0	0	0	0	0	0	0	0	0	0	0	0	0	0	0	412550	421026	0	0	0	0	0	0	0	0	0	0	0	0	0	0	0	0	0	0	0	0	0
C22123	C22123	NA	NA	489.272	ES-	1359	0	0	0	0	0	0	0	0	0	0	0	0	0	0	0	0	0	0	0	0	1002525	1.00125e+06	0	0	0	0	0	0	0	0	0	0	0	0	0	0	0	0	0	0	0	0	0
C00011	CO2	NA	00220:Arginine biosynthesis;00230:Purine metabolism;00260:Glycine, serine and threonine metabolism;00630:Glyoxylate and dicarboxylate metabolism;00710:Carbon fixation in photosynthetic organisms;00910:Nitrogen metabolism;01100:Metabolic pathways;01200:Carbon metabolism;01230:Biosynthesis of amino acids;	103.003	ES-	1360	128806	0	0	0	0	0	0	0	0	34426	0	0	0	0	0	0	0	0	0	0	167258	172143	0	0	0	0	0	0	55119	0	0	0	0	0	0	109952	71878.2	0	0	0	0	0	0
C00740	D-Serine	A:Peptides;B:Amino acids;C:Other amino acids;D:D-Serine	00260:Glycine, serine and threonine metabolism;01100:Metabolic pathways;01502:Vancomycin resistance;	145.062	ES-	1361	0	0	0	0	0	0	0	0	0	0	0	0	0	0	0	0	0	0	0	0	0	0	0	0	0	0	0	0	0	0	0	0	0	0	0	0	0	0	0	0	0	0	0
C00058	Formate	A:FA Fatty acyls;B:FA01 Fatty Acids and Conjugates;C:FA0101 Straight chain fatty acids;D:Formic acid	00620:Pyruvate metabolism;00630:Glyoxylate and dicarboxylate metabolism;00910:Nitrogen metabolism;01100:Metabolic pathways;01200:Carbon metabolism;	105.019	ES-	1362	920240	388972	481654	562294	0	0	0	0	0	0	0	0	0	0	0	0	0	0	0	0	0	0	0	0	0	0	0	247160	382461	191170	323130	0	0	0	0	496135	631600	427475	509848	0	0	0	0
C00116	Glycerol	A:Carbohydrates;B:Monosaccharides;C:Sugar alcohols;D:Glycerol	00040:Pentose and glucuronate interconversions;00052:Galactose metabolism;00561:Glycerolipid metabolism;01100:Metabolic pathways;02010:ABC transporters;	73.0296	ES-	1363	264252	98867	137505	93916.3	131055	195718	116633	187645	122193	109306	0	119548	0	0	0	0	103603	107391	0	106006	115076	110960	0	0	0	0	0	200744	65070.7	111823	87225.3	0	95870	99894.3	0	124884	97019	0	0	184238	150985	117429	160180
C00242	Guanine	A:Nucleic acids;B:Bases;C:Purines;D:Guanine (Gua)	00230:Purine metabolism;01100:Metabolic pathways;	132.031	ES-	1364	0	0	0	0	0	0	0	0	0	0	0	0	0	0	0	0	0	0	0	0	141834	0	0	0	0	0	0	0	0	0	0	0	0	0	0	0	0	0	0	0	0	0	0
C00262	Hypoxanthine	A:Alkaloids;B:Others;C:Purine alkaloids;D:Hypoxanthine	00230:Purine metabolism;01100:Metabolic pathways;	195.051	ES-	1365	0	0	0	0	0	0	85951.6	73913	73405.4	48039.2	0	0	0	0	0	0	48791.2	0	33976.2	59238.8	154502	155279	0	0	0	0	0	0	0	0	0	0	0	0	0	0	0	0	0	61471	69974	68240.4	90176
C02835	Imidazole-4-acetate	NA	NA	125.036	ES-	1366	0	0	0	0	0	0	0	0	0	0	0	0	0	0	0	0	0	0	0	0	0	0	0	0	0	0	0	0	0	0	0	0	0	0	0	0	0	0	0	0	0	0	0
C00049	L-Aspartate	A:Hormones and transmitters;B:Neurotransmitters;C:Amino acids;D:Aspartate	00220:Arginine biosynthesis;00250:Alanine, aspartate and glutamate metabolism;00260:Glycine, serine and threonine metabolism;00261:Monobactam biosynthesis;00270:Cysteine and methionine metabolism;00300:Lysine biosynthesis;00340:Histidine metabolism;00410:beta-Alanine metabolism;00460:Cyanoamino acid metabolism;00710:Carbon fixation in photosynthetic organisms;00760:Nicotinate and nicotinamide met…	132.03	ES-	1367	0	0	0	0	0	0	0	0	0	0	0	0	0	0	0	0	0	0	0	0	0	0	0	0	0	0	0	0	0	0	0	0	0	0	0	0	0	0	0	0	0	0	0
C00407	L-Isoleucine	A:Peptides;B:Amino acids;C:Common amino acids;D:Isoleucine (Ile)	00280:Valine, leucine and isoleucine degradation;00290:Valine, leucine and isoleucine biosynthesis;00460:Cyanoamino acid metabolism;00960:Tropane, piperidine and pyridine alkaloid biosynthesis;00966:Glucosinolate biosynthesis;00970:Aminoacyl-tRNA biosynthesis;01100:Metabolic pathways;01110:Biosynthesis of secondary metabolites;01210:2-Oxocarboxylic acid metabolism;01230:Biosynthesis of amino acid…	130.088	ES-	1368	0	0	0	0	0	0	0	0	0	0	0	0	0	0	0	0	0	0	0	0	707300	704842	0	0	0	0	0	0	0	0	0	0	0	0	0	0	0	0	0	0	0	0	0
C00123	L-Leucine	A:Peptides;B:Amino acids;C:Common amino acids;D:Leucine (Leu)	00280:Valine, leucine and isoleucine degradation;00290:Valine, leucine and isoleucine biosynthesis;00966:Glucosinolate biosynthesis;00970:Aminoacyl-tRNA biosynthesis;01100:Metabolic pathways;01110:Biosynthesis of secondary metabolites;01210:2-Oxocarboxylic acid metabolism;01230:Biosynthesis of amino acids;02010:ABC transporters;	130.088	ES-	1369	0	0	0	0	0	0	0	0	0	0	0	0	0	0	0	0	0	0	0	0	707300	704842	0	0	0	0	0	0	0	0	0	0	0	0	0	0	0	0	0	0	0	0	0
C00077	L-Ornithine	A:Peptides;B:Amino acids;C:Other amino acids;D:L-Ornithine	00220:Arginine biosynthesis;00330:Arginine and proline metabolism;00472:D-Arginine and D-ornithine metabolism;00480:Glutathione metabolism;01100:Metabolic pathways;01110:Biosynthesis of secondary metabolites;01210:2-Oxocarboxylic acid metabolism;01230:Biosynthesis of amino acids;02010:ABC transporters;	131.083	ES-	1370	0	0	0	0	0	0	0	0	0	0	0	0	0	0	0	0	0	0	158164	0	0	0	0	0	0	0	0	0	0	0	0	0	0	0	0	0	0	0	0	0	0	0	0
C00148	L-Proline	A:Peptides;B:Amino acids;C:Common amino acids;D:Proline (Pro)	00330:Arginine and proline metabolism;00332:Carbapenem biosynthesis;00970:Aminoacyl-tRNA biosynthesis;01100:Metabolic pathways;01110:Biosynthesis of secondary metabolites;01230:Biosynthesis of amino acids;02010:ABC transporters;	160.061	ES-	1371	0	86277.7	0	83657.7	0	0	0	0	0	0	0	0	0	0	0	0	0	0	0	0	0	0	0	0	0	0	0	77266	50043.7	61982.7	73534.3	0	0	0	0	82396	91714.3	81104	73929	0	0	0	0
C00065	L-Serine	A:Peptides;B:Amino acids;C:Common amino acids;D:Serine (Ser)	00260:Glycine, serine and threonine metabolism;00261:Monobactam biosynthesis;00270:Cysteine and methionine metabolism;00460:Cyanoamino acid metabolism;00600:Sphingolipid metabolism;00630:Glyoxylate and dicarboxylate metabolism;00920:Sulfur metabolism;00970:Aminoacyl-tRNA biosynthesis;01100:Metabolic pathways;01110:Biosynthesis of secondary metabolites;01200:Carbon metabolism;01230:Biosynthesis of…	145.062	ES-	1372	0	0	0	0	0	0	0	0	0	0	0	0	0	0	0	0	0	0	0	0	0	0	0	0	0	0	0	0	0	0	0	0	0	0	0	0	0	0	0	0	0	0	0
C04083	N6-(Delta2-Isopentenyl)-adenine	A:Pesticides;B:Plant growth regulators;C:Cytokinins;D:N6-(delta2-Isopentenyl)-adenine	00908:Zeatin biosynthesis;01110:Biosynthesis of secondary metabolites;04075:Plant hormone signal transduction;	218.104	ES-	1373	0	0	0	0	0	0	0	0	0	0	0	0	838892	781198	852101	855498	295779	188861	0	0	0	0	0	0	0	0	0	0	0	0	0	633210	625316	611850	586022	0	0	0	0	0	0	0	0
C00088	Nitrite	NA	00910:Nitrogen metabolism;02010:ABC transporters;	61.9883	ES-	1374	0	0	0	0	198317	469312	133793	500675	112972	109434	0	109198	0	0	0	0	494538	93825.5	0	107328	409760	309468	0	0	0	0	0	148328	0	0	0	0	0	0	0	0	0	0	0	633140	110237	176226	143592
C00295	Orotate	NA	00240:Pyrimidine metabolism;01100:Metabolic pathways;	215.031	ES-	1375	0	0	0	0	0	0	0	0	0	0	0	0	0	0	0	0	0	0	2.70063e+06	0	0	0	0	0	0	0	0	493504	0	4.30644e+06	0	0	0	0	0	0	0	0	0	0	0	0	0
C18064	Pyropheophorbide a	A:Marine biotoxins;B:Others;C:Others;D:Pyropheophorbide a	00860:Porphyrin and chlorophyll metabolism;01110:Biosynthesis of secondary metabolites;	593.274	ES-	1376	0	0	0	0	0	0	0	0	0	0	0	0	398194	385589	385142	390904	0	0	0	0	0	0	0	0	0	0	0	0	0	0	0	291427	295006	290616	300446	0	0	0	0	0	0	0	0
C00178	Thymine	NA	NA	125.036	ES-	1377	0	0	0	0	0	0	0	0	0	0	0	0	0	0	0	0	0	0	0	0	0	0	0	0	0	0	0	0	0	0	0	0	0	0	0	0	0	0	0	0	0	0	0
C02090	Trypanothione	NA	00480:Glutathione metabolism;01100:Metabolic pathways;	722.3	ES-	1378	0	0	0	0	0	0	0	0	0	0	0	0	0	0	0	0	0	0	0	0	275043	274094	0	0	0	0	0	0	0	0	0	0	0	0	0	0	0	0	0	0	0	0	0
C12128	(-)-Epiafzelechin	NA	NA	319.732	ES-	1379	0	0	0	0	0	0	0	0	0	0	0	0	0	0	0	0	0	0	0	0	0	0	44418.5	36054.8	33348	35384.8	33561.4	0	0	0	0	0	0	0	0	0	0	0	0	0	0	0	0
C09727	(-)-Epicatechin	A:Flavonoids;B:Flavonoids;C:Flavan 3-ols;D:(-)-Epicatechin	00941:Flavonoid biosynthesis;01110:Biosynthesis of secondary metabolites;	323.497	ES-	1380	0	0	0	0	0	0	0	0	0	0	0	0	0	0	0	0	0	0	0	0	0	0	267557	198486	242773	237335	214876	0	0	0	0	0	0	0	0	0	0	0	0	0	0	0	0
C19740	(+)-alpha-Barbatene	NA	NA	253.667	ES-	1381	0	0	0	0	0	0	0	0	0	0	0	0	0	0	0	0	0	0	0	0	0	0	70915.4	75817.6	77812.2	45953.9	73933.4	0	0	0	0	0	0	0	0	0	0	0	0	0	0	0	0
C19908	(+)-beta-Chamigrene	NA	NA	253.667	ES-	1382	0	0	0	0	0	0	0	0	0	0	0	0	0	0	0	0	0	0	0	0	0	0	70915.4	75817.6	77812.2	45953.9	73933.4	0	0	0	0	0	0	0	0	0	0	0	0	0	0	0	0
C00553	(+)-Neomenthol	NA	NA	206.816	ES-	1383	0	0	0	0	0	0	0	0	0	0	0	0	0	0	0	0	0	0	0	0	0	0	143779	117969	82536.1	68400.7	147347	0	0	0	0	0	0	0	0	0	0	0	0	0	0	0	0
C05366	(+)-Pinoresinol	A:Phenylpropanoids;B:Lignans;C:Lignans;D:(+)-Pinoresinol	NA	370.781	ES-	1384	0	0	0	0	0	0	0	0	0	0	0	0	0	0	0	0	0	0	0	0	0	0	80290.1	88716.9	101107	115162	88031.7	0	0	0	0	0	0	0	0	0	0	0	0	0	0	0	0
C20724	(+)-Thujopsene	NA	NA	253.667	ES-	1385	0	0	0	0	0	0	0	0	0	0	0	0	0	0	0	0	0	0	0	0	0	0	70915.4	75817.6	77812.2	45953.9	73933.4	0	0	0	0	0	0	0	0	0	0	0	0	0	0	0	0
C04742	(15S)-15-Hydroxy-5,8,11-cis-13-trans-eicosatetraenoate	NA	NA	340.727	ES-	1386	0	0	0	0	0	0	0	0	0	0	0	0	0	0	0	0	0	0	0	0	0	0	519290	474539	668838	714776	502712	0	0	0	0	0	0	0	0	0	0	0	0	0	0	0	0
C16253	(22R,23R)-22,23-Dihydroxy-campest-4-en-3-one	NA	NA	475.344	ES-	1387	0	0	0	0	0	0	0	0	0	0	0	0	0	0	0	0	0	0	0	0	0	0	131748	115643	139991	330833	106036	0	0	0	0	0	0	0	0	0	0	0	0	0	0	0	0
C16252	(22R,23R)-22,23-Dihydroxycampesterol	NA	NA	477.36	ES-	1388	0	0	0	0	0	0	0	0	0	0	0	0	0	0	0	0	0	0	0	0	0	0	18227.8	18245.9	19801.2	20866.2	13521.6	0	0	0	0	0	0	0	0	0	0	0	0	0	0	0	0
C01126	(2E,6E)-Farnesol	NA	NA	270.701	ES-	1389	0	0	0	0	0	0	0	0	0	0	0	0	0	0	0	0	0	0	0	0	0	0	234651	192426	223963	354476	247656	0	0	0	0	0	0	0	0	0	0	0	0	0	0	0	0
C18796	(2R)-2-Hydroxy-2-methylbutanenitrile	NA	00460:Cyanoamino acid metabolism;01110:Biosynthesis of secondary metabolites;	153.877	ES-	1390	0	0	0	0	0	0	0	0	0	0	0	0	0	0	0	0	0	0	0	0	0	0	11874.4	9067.02	9858.94	9915.45	15123.7	0	0	0	0	0	0	0	0	0	0	0	0	0	0	0	0
C04236	(2S)-2-Isopropyl-3-oxosuccinate	NA	00290:Valine, leucine and isoleucine biosynthesis;01100:Metabolic pathways;01110:Biosynthesis of secondary metabolites;01210:2-Oxocarboxylic acid metabolism;	197.729	ES-	1391	0	0	0	0	0	0	0	0	0	0	0	0	0	0	0	0	0	0	0	0	0	0	29947.9	28336	34481.1	24756.7	31743.8	0	0	0	0	0	0	0	0	0	0	0	0	0	0	0	0
C14145	(3S)-3-Hydroxyadipyl-CoA	NA	NA	932.13	ES-	1392	0	0	0	0	0	0	0	0	0	0	0	0	0	0	0	0	0	0	0	0	0	0	116278	128551	121103	29742.2	76631	0	0	0	0	0	0	0	0	0	0	0	0	0	0	0	0
C05913	(3Z)-Phytochromobilin	NA	00860:Porphyrin and chlorophyll metabolism;01110:Biosynthesis of secondary metabolites;	408.508	ES-	1393	0	0	0	0	0	0	0	0	0	0	0	0	0	0	0	0	0	0	0	0	0	0	245446	200582	236686	121365	130740	0	0	0	0	0	0	0	0	0	0	0	0	0	0	0	0
C05946	(4R)-4-Hydroxy-2-oxoglutarate	NA	NA	214.022	ES-	1394	0	0	0	0	0	0	0	0	0	0	0	0	0	0	0	0	0	0	0	0	0	0	358515	286167	260784	235712	278151	0	0	0	0	0	0	0	0	0	0	0	0	0	0	0	0
C06429	(4Z,7Z,10Z,13Z,16Z,19Z)-Docosahexaenoic acid	NA	NA	354.013	ES-	1395	0	0	0	0	0	0	0	0	0	0	0	0	0	0	0	0	0	0	0	0	0	0	29342	48346	54302.7	37652	37703.8	0	0	0	0	0	0	0	0	0	0	0	0	0	0	0	0
C06428	(5Z,8Z,11Z,14Z,17Z)-Icosapentaenoic acid	NA	NA	343.792	ES-	1396	0	0	0	0	0	0	0	0	0	0	0	0	0	0	0	0	0	0	0	0	0	0	53738	78164.2	81610.5	126265	95973.7	0	0	0	0	0	0	0	0	0	0	0	0	0	0	0	0
[truncated: 562 more rows]
[truncated: 23 more columns]
