# Supplementary material for: Rootstock–scion exchanging mRNAs participate in the pathways of amino acid and fatty acid metabolism in cucumber under early chilling stress
Source: Hortic Res. 2022 Feb 19;9:uhac031. doi: 10.1093/hr/uhac031 (PMC9039506; doi:10.1093/hr/uhac031)
Supplement: Web_Material_uhac031 [file web_material_uhac031.zip › Table S3.xlsx]

## Sheet: Sheet1
Supplementary Table S3. Principal component analysis of all samples and the contribution of 542 metabolites in PC1 and PC2 levels
Matched.Compound	Compound_name	Query.Mass	ES	PC1	PC2
C11393	(-)-alpha-Terpineol	223.131	ES+	0.0262781	0.0454706
C09727	(-)-Epicatechin	231.065	ES+	0.0196029	-0.0214331
C12136	(-)-Epigallocatechin	307.08	ES+	0.018415	0.0240455
C08491	(-)-Jasmonic acid	233.115	ES+	0.00117433	-0.0117424
C00843	(-)-Menthone	223.131	ES+	0.0262781	0.0454706
C11389	(+)-Linalool	223.131	ES+	0.0262781	0.0454706
C05366	(+)-Pinoresinol	341.138	ES+	0.025928	0.0453857
C05817	(1R,6R)-6-Hydroxy-2-succinylcyclohexa-2,4-diene-1-carboxylate	195.065	ES+	-0.0310324	0.0878638
C16253	(22R,23R)-22,23-Dihydroxy-campest-4-en-3-one	1467.93	ES+	-0.0366214	0.00982985
C18796	(2R)-2-Hydroxy-2-methylbutanenitrile	99.1427	ES+	0.0717943	-0.014512
C04411	(2R,3S)-3-Isopropylmalate	159.065	ES+	-0.00300071	-0.0196163
C04236	(2S)-2-Isopropyl-3-oxosuccinate	243.048	ES+	0.0371037	-0.0675977
C20258	(2S,4S)-4-Hydroxy-2,3,4,5-tetrahydrodipicolinate	164.733	ES+	0.0449607	0.0759394
C05913	(3Z)-Phytochromobilin	196.097	ES+	0.0288113	0.0491495
C08362	(9Z)-Hexadecenoic acid	1663.29	ES+	-0.072786	0.022542
C04717	(9Z,11E)-(13S)-13-Hydroperoxyoctadeca-9,11-dienoic acid	286.883	ES+	-0.0113942	0.0116405
C04672	(9Z,15Z)-(13S)-12,13-Epoxyoctadeca-9,11,15-trienoic acid	291.196	ES+	0.0555716	0.0164096
C04350	(E)-4-Hydroxyphenylacetaldehyde oxime	152.071	ES+	0.022489	0.0310245
C19714	(E)-Phenylacetaldoxime	152.085	ES+	0.0377413	-0.0447863
C04272	(R)-2,3-Dihydroxy-3-methylbutanoate	208.377	ES+	0.0207696	-0.0536806
C06007	(R)-2,3-Dihydroxy-3-methylpentanoate	113.06	ES+	-0.00377857	-0.0241325
C02612	(R)-2-Methylmalate	218.567	ES+	0.000364434	-0.0364039
C01205	(R)-3-Amino-2-methylpropanoate	104.071	ES+	0.0319326	-0.0453801
C21029	(R)-3-Ureidoisobutyrate	135.725	ES+	0.0268485	-0.0228194
C21028	(R)-5,6-Dihydrothymine	161.355	ES+	0.0125724	-0.00690645
C00418	(R)-Mevalonate	113.06	ES+	-0.00377857	-0.0241325
C00522	(R)-Pantoate	113.06	ES+	-0.00377857	-0.0241325
C03451	(R)-S-Lactoylglutathione	323.74	ES+	-0.0511282	0.0166882
C00450	(S)-2,3,4,5-Tetrahydropyridine-2-carboxylate	84.0808	ES+	0.0301102	0.0487673
C01054	(S)-2,3-Epoxysqualene	1231.1	ES+	-0.0606031	0.0215945
C02356	(S)-2-Aminobutanoate	104.071	ES+	0.0319326	-0.0453801
C03741	(S)-4-Amino-5-oxopentanoate	123.24	ES+	0.0352942	-0.0483306
C03742	(S)-4-Hydroxymandelonitrile	150.055	ES+	0.0302222	0.0417196
C00337	(S)-Dihydroorotate	91.0142	ES+	0.00129705	0.0100191
C04677	1-(5'-Phosphoribosyl)-5-amino-4-imidazolecarboxamide	293.063	ES+	0.0147585	-0.0247162
C04734	1-(5'-Phosphoribosyl)-5-formamido-4-imidazolecarboxamide	323.074	ES+	0.0186488	-0.0607007
C16361	1,3,7-Trimethyluric acid	212.328	ES+	-0.0168873	-0.00761695
C03657	1,4-Dihydroxy-2-naphthoate	177.055	ES+	0.0421924	0.0708455
C13747	1,7-Dimethylxanthine	219.027	ES+	0.0286536	-0.0364993
C09844	1,8-Cineole	223.131	ES+	0.0262781	0.0454706
C08285	10,16-Dihydroxyhexadecanoic acid	156.113	ES+	0.018415	0.0240455
C00234	10-Formyltetrahydrofolate	474.173	ES+	0.0251526	0.0310277
C01226	12-OPDA	277.32	ES+	0.0429595	0.00860201
C16311	12-Oxo-9(Z)-dodecenoic acid	231.691	ES+	0.0481787	0.0587538
C11829	13(1)-Hydroxy-magnesium-protoporphyrin IX 13-monomethyl ester	342.556	ES+	0.0348059	-0.0455693
C11830	13(1)-Oxo-magnesium-protoporphyrin IX 13-monomethyl ester	615.226	ES+	-0.0273393	0.00583251
C04785	13(S)-HPOT	302.443	ES+	0.0316271	0.0155756
C01234	1-Aminocyclopropane-1-carboxylate	124.037	ES+	-0.0173978	0.00353303
C11437	1-Deoxy-D-xylulose 5-phosphate	147.044	ES+	0.0433099	0.0670723
C06178	1-Methylpyrrolinium	84.0811	ES+	0.0122676	0.0205351
C01175	1-O-Sinapoyl-beta-D-glucose	274.094	ES+	-0.0152338	0.0309441
C04640	2-(Formamido)-N1-(5'-phosphoribosyl)acetamidine	233.276	ES+	0.0326536	-0.077336
C03972	2,3,4,5-Tetrahydrodipicolinate	144.066	ES+	0.0456163	0.0768823
C11523	24-Ethylidenelophenol	1231.1	ES+	-0.0606031	0.0215945
C19874	26-Hydroxybrassinolide	534.962	ES+	0.00188007	-0.0503479
C19873	26-Hydroxycastasterone	503.337	ES+	0.0196113	0.026465
C00673	2-Deoxy-D-ribose 5-phosphate	147.044	ES+	0.0433099	0.0670723
C05852	2-Hydroxyphenylacetate	107.049	ES+	-0.00150868	-0.0507877
C02631	2-Isopropylmaleate	128.395	ES+	-0.00351581	-0.0226918
C00026	2-Oxoglutarate	217.013	ES+	-0.000494958	-0.0427253
C02505	2-Phenylacetamide	152.085	ES+	0.0377413	-0.0447863
C00631	2-Phospho-D-glycerate	119.013	ES+	-0.00300071	-0.0196163
C00988	2-Phosphoglycolate	113	ES+	0.00018923	-0.0155498
C16519	2-Succinyl-5-enolpyruvyl-6-hydroxy-3-cyclohexene-1-carboxylate	283.082	ES+	0.000148497	-0.0490279
C02730	2-Succinylbenzoate	186.753	ES+	0.0487696	0.0784636
C01179	3-(4-Hydroxyphenyl)pyruvate	165.755	ES+	0.0379927	0.00502611
C00355	3,4-Dihydroxy-L-phenylalanine	153.414	ES+	0.0251135	-0.0319966
C04043	3,4-Dihydroxyphenylacetaldehyde	107.049	ES+	-0.00150868	-0.0507877
C16362	3,6,8-Trimethylallantoin	200.092	ES+	-0.0296266	0.0227311
C03470	3-alpha(S)-Strictosidine	589.19	ES+	-0.000468977	-0.0506933
C05670	3-Aminopropiononitrile	139.048	ES+	-0.0156435	0.00372908
C05401	3-beta-D-Galactosyl-sn-glycerol	280.076	ES+	0.00454601	-0.00450551
C00944	3-Dehydroquinate	259.93	ES+	0.0296018	-0.0675854
C02934	3-Dehydrosphinganine	311.633	ES+	0.0821752	-0.00654151
C16310	3-Hexenal	363.188	ES+	-0.0314218	0.00693538
C15965	3'-Hydroxyechinenone	3177.04	ES+	-0.0297182	0.00822602
C15966	3-Hydroxyechinenone	3177.04	ES+	-0.0297182	0.00822602
C02938	3-Indoleacetonitrile	474.24	ES+	-0.0264705	0.00839147
C00197	3-Phospho-D-glycerate	119.013	ES+	-0.00300071	-0.0196163
C02642	3-Ureidopropionate	61.0396	ES+	0.00129705	0.0100191
C02946	4-Acetamidobutanoate	115.625	ES+	0.0697654	-0.0159024
C01279	4-Amino-5-hydroxymethyl-2-methylpyrimidine	118.07	ES+	0.039559	-0.0733328
C00568	4-Aminobenzoate	138.055	ES+	0.0693839	0.00191415
C00334	4-Aminobutanoate	104.071	ES+	0.0319326	-0.0453801
C00811	4-Coumarate	144.554	ES+	0.0467157	-0.0546951
C02947	4-Coumaroylshikimate	339.107	ES+	0.025928	0.0453857
C02646	4-Coumaryl alcohol	133.065	ES+	0.00630005	0.00916459
C03078	4-Guanidinobutanamide	144.101	ES+	-0.0226424	0.0106615
C05855	4-Hydroxycinnamyl alcohol 4-D-glucoside	381.116	ES+	-0.000388612	-0.0451122
C05608	4-Hydroxycinnamyl aldehyde	121.064	ES+	0.0425257	-0.0603052
C00233	4-Methyl-2-oxopentanoate	113.06	ES+	-0.00377857	-0.0241325
C03082	4-Phospho-L-aspartate	130.05	ES+	0.0331453	-0.0208363
C01149	4-Trimethylammoniobutanal	132.134	ES+	-0.00300071	-0.0196163
C01181	4-Trimethylammoniobutanoate	146.118	ES+	-0.0246966	-0.00732447
C00445	5,10-Methenyltetrahydrofolate	474.173	ES+	0.0251526	0.0310277
C04732	5-Amino-6-(1-D-ribitylamino)uracil	579.459	ES+	-0.0307728	0.00978982
C01268	5-Amino-6-(5'-phosphoribosylamino)uracil	178.035	ES+	0.0399076	0.0485739
C00430	5-Aminolevulinate	123.24	ES+	0.0352942	-0.0483306
C12248	5-Hydroxy-2-oxo-4-ureido-2,5-dihydro-1H-imidazole-5-carboxylate	1110.18	ES+	-0.0424038	0.0133817
C12204	5-Hydroxyconiferaldehyde	186.753	ES+	0.0487696	0.0784636
C05619	5-Hydroxyferulic acid methyl ester	165.055	ES+	0.0442481	0.0766009
C05635	5-Hydroxyindoleacetate	210.076	ES+	-0.00300071	-0.0196163
C11821	5-Hydroxyisourate	1110.18	ES+	-0.0424038	0.0133817
C05651	5-Hydroxykynurenine	620.189	ES+	-0.0529642	0.0159774
C00643	5-Hydroxy-L-tryptophan	221.092	ES+	0.038199	0.0602319
C00440	5-Methyltetrahydrofolate	461.199	ES+	-0.0115624	0.0156727
C00170	5'-Methylthioadenosine	264.103	ES+	0.000874721	-0.0166549
C03089	5-Methylthio-D-ribose	265.015	ES+	-0.000362441	-0.0251349
C17245	5-Methylthiopentanaldoxime	150.077	ES+	0.0259331	-0.0279825
C01879	5-Oxoproline	131.435	ES+	0.0358116	-0.0136546
C01300	6-(Hydroxymethyl)-7,8-dihydropterin	150.077	ES+	0.0341433	-0.0436413
C04332	6,7-Dimethyl-8-(D-ribityl)lumazine	365.085	ES+	0.0347621	0.0587021
C11876	6beta,7beta-Dihydroxykaurenoic acid	363.204	ES+	0.0328231	0.0272784
C15802	6-Deoxocastasterone	4053.35	ES+	-0.0710797	0.0191508
C20737	6-Geranylgeranyl-2-methylbenzene-1,4-diol	465.3	ES+	0.025928	0.0453857
C00345	6-Phospho-D-gluconate	277.032	ES+	0.0467444	0.0474025
C18151	7(1)-Hydroxychlorophyll a	688.9	ES+	0.00661783	0.00643866
C01037	7,8-Diaminononanoate	226.107	ES+	0.0168104	-0.014985
C05107	7-Dehydrodesmosterol	1011.98	ES+	-0.0297647	0.00657973
C21650	7-Methylthioheptyl-desulfoglucosinolate	318.902	ES+	0.0293367	-0.0101056
C15514	8'-Hydroxyabscisate	237.149	ES+	0.018415	0.0240455
C21746	8-Methylthiooctyl-desulfoglucosinolate	370.171	ES+	-0.00300071	-0.0196163
C14827	9(S)-HPODE	286.883	ES+	-0.0113942	0.0116405
C16321	9(S)-HPOT	305.431	ES+	0.0187429	-0.000142931
C16324	9,10-EOT	277.32	ES+	0.0429595	0.00860201
C13431	9'-cis-Neoxanthin	583.415	ES+	0.0132659	-0.00374552
C06082	Abscisate	175.093	ES+	0.0207521	0.0362085
C15970	Abscisic acid glucose ester	430.586	ES+	-0.00355008	0.00108812
C02659	Acetone cyanohydrin	104.071	ES+	0.0319326	-0.0453801
C00227	Acetyl phosphate	113	ES+	0.00018923	-0.0155498
C00212	Adenosine	268.104	ES+	0.0190716	-0.0369396
C15968	Adonixanthin	583.415	ES+	0.0132659	-0.00374552
C16911	Afzelin	433.113	ES+	0.025928	0.0453857
C00179	Agmatine	130.122	ES+	-0.00228307	-0.0138321
C00499	Allantoate	215.017	ES+	0.000364434	-0.0364039
C01083	alpha,alpha-Trehalose	376.014	ES+	0.0741004	0.0178195
C00689	alpha,alpha'-Trehalose 6-phosphate	379.1	ES+	0.0395042	0.0522487
C05714	alpha-Aminopropiononitrile	139.048	ES+	-0.0156435	0.00372908
C08615	alpha-Amyrin	1231.1	ES+	-0.0606031	0.0215945
C15981	alpha-Cryptoxanthin	3881.13	ES+	-0.0621641	0.0149192
C00984	alpha-D-Galactose	204.332	ES+	0.0156713	-0.0123313
C01235	alpha-D-Galactosyl-(1-&gt;3)-1D-myo-inositol	376.014	ES+	0.0741004	0.0178195
C00267	alpha-D-Glucose	204.332	ES+	0.0156713	-0.0123313
C00620	alpha-D-Ribose 1-phosphate	163.039	ES+	0.0384495	0.00681944
C02504	alpha-Isopropylmalate	159.065	ES+	-0.00300071	-0.0196163
C20191	alpha-Seco-amyrin	1231.1	ES+	-0.0606031	0.0215945
C03373	Aminoimidazole ribotide	238.074	ES+	0.0246611	0.0125271
C16565	Aminopropylcadaverine	160.181	ES+	0.0248116	0.0371819
C08325	Amygdalin	467.06	ES+	0.0449023	0.0736316
C00108	Anthranilate	138.055	ES+	0.0693839	0.00191415
C11242	Bacteriochlorophyll a	688.9	ES+	0.00661783	0.00643866
C18155	Bacteriochlorophyllide a	561.233	ES+	0.0213488	0.0372228
C20200	Baruol	1231.1	ES+	-0.0606031	0.0215945
C08616	beta-Amyrin	1231.1	ES+	-0.0606031	0.0215945
C08591	beta-Cryptoxanthin	3881.13	ES+	-0.0621641	0.0149192
C02336	beta-D-Fructose	204.332	ES+	0.0156713	-0.0123313
C00221	beta-D-Glucose	204.332	ES+	0.0156713	-0.0123313
C00719	Betaine	99.1428	ES+	0.0730903	-0.0135263
C03906	beta-L-Arabinose 1-phosphate	163.039	ES+	0.0384495	0.00681944
C20193	beta-Seco-amyrin	1231.1	ES+	-0.0606031	0.0215945
C08814	Brassinolide	503.337	ES+	0.0196113	0.026465
C01672	Cadaverine	86.0963	ES+	0.0401349	0.0290204
C01197	Caffeate	165.755	ES+	0.0379927	0.00502611
C10945	Caffeic aldehyde	144.554	ES+	0.0467157	-0.0546951
C12206	Caffeyl alcohol	121.064	ES+	0.0423417	-0.0596954
C19835	Camelliol C	1231.1	ES+	-0.0606031	0.0215945
C08583	Canthaxanthin	583.415	ES+	0.0132659	-0.00374552
C20693	Carlactone	310.476	ES+	0.0548469	0.0313316
C00185	Cellobiose	376.014	ES+	0.0741004	0.0178195
C00461	Chitin	611.231	ES+	0.00195683	-0.0376165
C01674	Chitobiose	402.996	ES+	0.0236959	-0.0641461
C00852	Chlorogenate	283.082	ES+	0.000148497	-0.0490279
C02139	Chlorophyllide	342.556	ES+	0.0348059	-0.0455693
C00114	Choline	104.107	ES+	0.00668223	-0.0127524
C00588	Choline phosphate	113.06	ES+	-0.00377857	-0.0241325
C00903	Cinnamaldehyde	133.065	ES+	0.00630005	0.00916459
C05838	cis-2-Hydroxycinnamate	144.554	ES+	0.0467157	-0.0546951
C03648	cis-3,4-Leucopelargonidin	231.065	ES+	0.0196029	-0.0214331
C05839	cis-beta-D-Glucosyl-2-hydroxycinnamate	349.089	ES+	0.0401662	0.0527458
C00158	Citrate	216.791	ES+	-0.000494958	-0.0427253
C00055	CMP	163.034	ES+	0.000602491	-0.0270584
C00761	Coniferin	365.121	ES+	0.00175693	-0.0270837
C02666	Coniferyl aldehyde	109.94	ES+	-0.00170654	-0.0506331
C05770	Coproporphyrin III	641.272	ES+	-0.0145939	0.00389698
C05768	Coproporphyrinogen I	5773.62	ES+	-0.0583774	0.0141853
C03263	Coproporphyrinogen III	5773.62	ES+	-0.0583774	0.0141853
C08639	Cyanin	611.161	ES+	0.0559532	0.0648677
C01902	Cycloartenol	1231.1	ES+	-0.0606031	0.0215945
C02141	Cycloeucalenol	1231.1	ES+	-0.0606031	0.0215945
C03492	D-4'-Phosphopantothenate	232.097	ES+	0.0408237	-0.0205399
C00360	dAMP	350.085	ES+	0.0415449	0.033429
C05274	Decanoyl-CoA	308.091	ES+	0.0282779	0.0357557
C05859	Dehydrodolichol diphosphate	4732.57	ES+	-0.0375926	0.0066177
C05908	Delphinidin	153.034	ES+	0.00129705	0.0100191
C12138	Delphinidin 3-O-glucoside	465.103	ES+	0.00997146	-0.0119319
C14156	delta-Tocotrienol	465.3	ES+	0.025928	0.0453857
C00881	Deoxycytidine	168.247	ES+	0.00655407	-0.0102517
C00330	Deoxyguanosine	268.104	ES+	0.0190716	-0.0369396
C01801	Deoxyribose	208.377	ES+	0.0207696	-0.0536806
C00526	Deoxyuridine	228.076	ES+	0.0245003	0.0433273
C00279	D-Erythrose 4-phosphate	219.027	ES+	0.0286536	-0.0364993
C01909	Dethiobiotin	195.949	ES+	-0.00324237	0.0309125
C00721	Dextrin	527.159	ES+	-0.0024034	-0.0364697
C00095	D-Fructose	204.332	ES+	0.0156713	-0.0123313
C05404	D-Gal alpha 1-&gt;6D-Gal alpha 1-&gt;6D-Glucose	527.159	ES+	-0.0024034	-0.0364697
C00124	D-Galactose	204.332	ES+	0.0156713	-0.0123313
C01236	D-Glucono-1,5-lactone 6-phosphate	277.032	ES+	0.0467444	0.0474025
C00329	D-Glucosamine	146.072	ES+	0.0474676	0.0732134
C00352	D-Glucosamine 6-phosphate	261.057	ES+	0.0316518	-0.0346642
C00031	D-Glucose	204.332	ES+	0.0156713	-0.0123313
C00974	Dihydrokaempferol	307.08	ES+	0.018415	0.0240455
C00921	Dihydropteroate	596.19	ES+	-0.0269269	0.00509288
C02029	Dihydrozeatin	306.095	ES+	-0.00279491	-0.031276
C11832	Divinyl chlorophyllide a	615.226	ES+	-0.0273393	0.00583251
C00159	D-Mannose	204.332	ES+	0.0156713	-0.0123313
C02679	Dodecanoic acid	112.087	ES+	0.0393431	-0.0562339
C00621	Dolichyl diphosphate	241.587	ES+	0.000973898	-0.018376
C03758	Dopamine	152.285	ES+	0.0374729	-0.0454036
C00117	D-Ribose 5-phosphate	163.039	ES+	0.0384495	0.00681944
C00199	D-Ribulose 5-phosphate	163.039	ES+	0.0384495	0.00681944
C00794	D-Sorbitol	182.079	ES+	-0.00524381	-0.0189045
C00231	D-Xylulose 5-phosphate	163.039	ES+	0.0384495	0.00681944
C06089	ent-Copalyl diphosphate	1269.62	ES+	-0.0260909	0.00557518
C05400	Epimelibiose	376.014	ES+	0.0741004	0.0178195
C05631	Eriodictyol	307.08	ES+	0.018415	0.0240455
C15525	Eriodictyol chalcone	307.08	ES+	0.018415	0.0240455
C06547	Ethylene	113	ES+	0.00018923	-0.0155498
C01494	Ferulate	186.753	ES+	0.0487696	0.0784636
C09736	Fisetinidol-4beta-ol	231.065	ES+	0.0196029	-0.0214331
C00061	FMN	429.116	ES+	0.000616016	-0.0366478
C03479	Folinic acid	474.173	ES+	0.0251526	0.0310277
C01378	Fustin	307.08	ES+	0.018415	0.0240455
C05715	gamma-Amino-gamma-cyanobutanoate	161.355	ES+	0.0125724	-0.00690645
C21015	gamma-L-Glutamyl-L-2-aminobutyrate	195.655	ES+	0.0232728	-0.00373804
C00353	Geranylgeranyl diphosphate	1269.62	ES+	-0.0260909	0.00557518
C11860	Gibberellin A15 open lactone	387.155	ES+	0.0481678	0.0540749
C02034	Gibberellin A19	385.161	ES+	0.0213488	0.0372228
C02035	Gibberellin A20	355.15	ES+	0.0364333	0.0577109
C11861	Gibberellin A24	385.161	ES+	0.0213488	0.0372228
C11864	Gibberellin A4	355.15	ES+	0.0364333	0.0577109
C11865	Gibberellin A51	355.15	ES+	0.0364333	0.0577109
C11854	Gibberellin A51-catabolite	321.152	ES+	-0.0295536	-0.0230815
C06094	Gibberellin A53	387.155	ES+	0.0481678	0.0540749
C11863	Gibberellin A9	342.163	ES+	0.0126475	-0.00593264
C00302	Glutamate	132.36	ES+	0.0433494	-0.0486202
C00051	Glutathione	308.306	ES+	0.0231342	0.0105622
C00032	Heme	530.915	ES+	-9.01272e-05	-0.0486739
C15670	Heme A	785.372	ES+	0.000393779	-0.0215179
C00249	Hexadecanoic acid	140.118	ES+	0.0165003	0.0260861
C00388	Histamine	112.087	ES+	0.0393431	-0.0562339
C17213	Homomethionine	164.074	ES+	0.00816886	-0.0137056
C01157	Hydroxyproline	123.24	ES+	0.0352942	-0.0483306
C00130	IMP	277.032	ES+	0.0456313	0.0447078
C00463	Indole	136.075	ES+	0.0133043	0.0117978
C16517	Indolylmethyl-desulfoglucosinolate	285.15	ES+	0.0081842	-0.0142823
C16516	Indolylmethylthiohydroximate	265.016	ES+	0.0413409	0.00550356
C00311	Isocitrate	216.791	ES+	-0.000494958	-0.0427253
C12249	Kaempferol 3-O-glucoside	449.108	ES+	0.0305013	0.0541874
C04281	L-1-Pyrroline-3-hydroxy-5-carboxylate	131.435	ES+	0.0358116	-0.0136546
C00956	L-2-Aminoadipate	135.832	ES+	0.0768237	-0.00180123
C04076	L-2-Aminoadipate 6-semialdehyde	115.625	ES+	0.0697654	-0.0159024
C15556	L-3,4-Dihydroxybutan-2-one 4-phosphate	113	ES+	0.00018923	-0.0155498
C05938	L-4-Hydroxyglutamate semialdehyde	132.36	ES+	0.0433494	-0.0486202
C00243	Lactose	376.014	ES+	0.0741004	0.0178195
C01724	Lanosterol	1231.1	ES+	-0.0606031	0.0215945
C00826	L-Arogenate	185.262	ES+	0.025445	0.000608596
C00152	L-Asparagine	61.0396	ES+	0.00129705	0.0100191
C00327	L-Citrulline	195.081	ES+	0.00890612	0.0166354
C00491	L-Cystine	259.042	ES+	0.029369	-0.068187
C05906	Leucocyanidin	307.08	ES+	0.018415	0.0240455
C05951	Leukotriene D4	480.243	ES+	0.00117433	-0.0117424
C02985	L-Fucose 1-phosphate	177.055	ES+	0.0421924	0.0708455
C01115	L-Galactono-1,4-lactone	257.026	ES+	0.0386523	0.0675455
C01825	L-Galactose	204.332	ES+	0.0156713	-0.0123313
C00025	L-Glutamate	132.36	ES+	0.0433494	-0.0486202
C01165	L-Glutamate 5-semialdehyde	123.24	ES+	0.0352942	-0.0483306
C00064	L-Glutamine	135.725	ES+	0.0268485	-0.0228194
C03287	L-Glutamyl 5-phosphate	144.066	ES+	0.0456163	0.0768823
C01040	L-Gulono-1,4-lactone	257.026	ES+	0.0386523	0.0675455
C01929	L-Histidinal	118.07	ES+	0.039559	-0.0733328
C00135	L-Histidine	141.136	ES+	0.0375354	-0.05688
C00860	L-Histidinol	500.283	ES+	-0.0530792	0.0193702
C00155	L-Homocysteine	119.016	ES+	0.00576115	-0.0542609
C00407	L-Isoleucine	106.88	ES+	0.0550709	0.0230809
C00666	LL-2,6-Diaminoheptanedioate	185.427	ES+	0.019932	-0.0631679
C00123	L-Leucine	106.88	ES+	0.0550709	0.0230809
C00047	L-Lysine	130.086	ES+	0.00252429	-0.0140087
C00073	L-Methionine	150.058	ES+	0.0234769	-0.0480647
C00077	L-Ornithine	126.625	ES+	0.0380275	-0.0407474
C08334	Lotaustralin	226.107	ES+	0.0168104	-0.014985
C00079	L-Phenylalanine	152.944	ES+	0.0215669	0.00176326
C00408	L-Pipecolate	94.0849	ES+	0.0420483	0.0314251
C00148	L-Proline	116.93	ES+	0.0487751	-0.056003
C00078	L-Tryptophan	207.474	ES+	0.00843086	-0.00756765
C00082	L-Tyrosine	167.471	ES+	0.0137585	-0.00117574
C08628	Lupeol	1231.1	ES+	-0.0606031	0.0215945
C05907	Luteoforol	231.065	ES+	0.0196029	-0.0214331
C00183	L-Valine	99.1428	ES+	0.0730903	-0.0135263
C03516	Magnesium protoporphyrin	607.215	ES+	0.00465255	-0.0323371
C00208	Maltose	376.014	ES+	0.0741004	0.0178195
C00561	Mandelonitrile	152.071	ES+	0.022489	0.0310245
C20192	Marneral	1231.1	ES+	-0.0606031	0.0215945
C01598	Melatonin	251.139	ES+	0.0115086	-0.0148126
C05399	Melibiitol	1032.4	ES+	-0.0536975	0.0194875
C05402	Melibiose	376.014	ES+	0.0741004	0.0178195
C00828	Menaquinone	444.303	ES+	-0.0302556	0.0106852
C00680	meso-2,6-Diaminoheptanedioate	161.092	ES+	0.00169762	-0.0167542
C11512	Methyl jasmonate	203.136	ES+	0.0569328	0.0298068
C02170	Methylmalonate	411.133	ES+	-0.0422948	0.014328
C00137	myo-Inositol	204.332	ES+	0.0156713	-0.0123313
C06074	Myrcene	206.717	ES+	0.0307871	0.0427105
C04079	N-((R)-Pantothenoyl)-L-cysteine	341.138	ES+	0.025928	0.0453857
C03406	N-(L-Arginino)succinate	349.089	ES+	0.0419957	0.0506391
C19715	N,N-Dihydroxy-L-phenylalanine	153.414	ES+	0.0251135	-0.0319966
C18073	N1,N5-Di(hydroxyferuloyl)-N10-sinapoyl spermidine	758.287	ES+	0.000165565	-0.0243936
C05936	N4-Acetylaminobutanal	94.0849	ES+	0.0420483	0.0314251
C04083	N6-(Delta2-Isopentenyl)-adenine	168.612	ES+	0.0168104	-0.014985
C00449	N6-(L-1,3-Dicarboxypropyl)-L-lysine	245.937	ES+	0.0334136	0.0471006
C00140	N-Acetyl-D-glucosamine	170.366	ES+	0.024546	-0.0150147
C15532	N-Acetyl-L-citrulline	190.119	ES+	0.0270312	-0.0339813
C00624	N-Acetyl-L-glutamate	150.069	ES+	0.0455523	0.0755295
C01250	N-Acetyl-L-glutamate 5-semialdehyde	148.525	ES+	0.0695742	-0.00185205
C00437	N-Acetylornithine	158.081	ES+	0.02842	0.0399427
C00978	N-Acetylserotonin	232.872	ES+	-0.0824048	-0.00672062
C19872	N-Formyl-4-amino-5-aminomethyl-2-methylpyrimidine	166.086	ES+	0.0154925	0.00269728
C19712	N-Hydroxy-L-phenylalanine	167.471	ES+	0.0137585	-0.00117574
C00153	Nicotinamide	123.055	ES+	0.000397643	-0.0476585
C03150	Nicotinamide-beta-riboside	1060.58	ES+	-0.0596394	0.0211321
C00253	Nicotinate	124.04	ES+	0.028336	0.0237851
C05841	Nicotinate D-ribonucleoside	256.082	ES+	0.009346	-0.0254018
C01210	N-Methylethanolamine phosphate	72.0807	ES+	0.05927	-0.0293916
C02723	N-Methylputrescine	86.0963	ES+	0.0401349	0.0290204
C01077	O-Acetyl-L-homoserine	135.832	ES+	0.0768237	-0.00180123
C00979	O-Acetyl-L-serine	132.36	ES+	0.0433494	-0.0486202
C01102	O-Phospho-L-homoserine	116.07	ES+	0.0421356	-0.0442589
C21016	Ophthalmate	274.609	ES+	0.000990665	-0.0456924
C01118	O-Succinyl-L-homoserine	168.873	ES+	0.0239747	-0.039431
C00831	Pantetheine	301.119	ES+	0.0348894	0.0295028
C00864	Pantothenate	211.612	ES+	-0.0371496	0.04249
C12208	p-Coumaroyl quinic acid	351.115	ES+	0.025928	0.0453857
C04498	p-Coumaroylagmatine	180.433	ES+	0.0411307	-0.00501137
C12137	Pelargonidin 3-O-glucoside	433.113	ES+	0.025928	0.0453857
C08725	Pelargonin	595.166	ES+	0.07458	0.0513825
C00601	Phenylacetaldehyde	121.064	ES+	0.0425257	-0.0603052
C00166	Phenylpyruvate	144.554	ES+	0.0467157	-0.0546951
C18021	Pheophorbide a	573.851	ES+	0.0224579	-0.0227101
C05797	Pheophytin a	291.196	ES+	0.0555716	0.0164096
C15967	Phoenicoxanthin	599.41	ES+	0.0328562	-0.00567499
C13482	Phosphodimethylethanolamine	86.0962	ES+	0.0545444	0.000479548
C17240	p-Hydroxybenzyldesulphoglucosinolate	318.101	ES+	0.000484317	-0.0171869
C02059	Phylloquinone	1467.93	ES+	-0.0366214	0.00982985
C12144	Phytosphingosine	321.724	ES+	0.0815188	-0.00621981
C09826	Pinobanksin	665.169	ES+	0.030508	0.0483011
C00931	Porphobilinogen	222.759	ES+	-0.00300071	-0.0196163
C03427	Prephytoene diphosphate	761.409	ES+	-0.0233864	0.00712151
C03428	Presqualene diphosphate	305.157	ES+	0.000697407	-0.0188648
C18098	Primary fluorescent chlorophyll catabolite	593.276	ES+	0.0247236	-0.0192687
C00584	Prostaglandin E2	415.533	ES+	0.0391194	-0.0415315
C00427	Prostaglandin H2	415.533	ES+	0.0391194	-0.0415315
C02880	Protochlorophyllide	615.226	ES+	-0.0273393	0.00583251
C01079	Protoporphyrinogen IX	541.316	ES+	0.00232288	-0.0157526
C00844	Prunasin	296.113	ES+	0.0346858	0.0557379
C00134	Putrescine	75.8645	ES+	0.0574359	-0.0262497
C00250	Pyridoxal	150.055	ES+	0.0302222	0.0417196
C00534	Pyridoxamine	152.071	ES+	0.022489	0.0310245
C00314	Pyridoxine	152.071	ES+	-0.0487259	0.0261594
C00627	Pyridoxine phosphate	166.086	ES+	0.0338798	-0.00263392
C18064	Pyropheophorbide a	268.139	ES+	-0.0273412	0.00686464
C05623	Quercetin 3-O-glucoside	465.103	ES+	0.00997146	-0.0119319
C19796	Quercetin 3-O-rhamnoside 7-O-glucoside	611.161	ES+	0.0559532	0.0648677
C01750	Quercitrin	449.108	ES+	0.0305013	0.0541874
C03722	Quinolinate	124.04	ES+	0.028336	0.0237851
C00492	Raffinose	527.159	ES+	-0.0024034	-0.0364697
C00255	Riboflavin	309.158	ES+	0.00592735	0.0130622
C17237	S-(Phenylacetothiohydroximoyl)-L-cysteine	256.082	ES+	0.00968545	0.00422878
C00021	S-Adenosyl-L-homocysteine	341.138	ES+	0.025928	0.0453857
C01137	S-Adenosylmethioninamine	272.201	ES+	0.0500753	0.0184615
C01852	Secologanin	206.067	ES+	0.0359737	0.0618139
C05382	Sedoheptulose 7-phosphate	219.027	ES+	0.0286536	-0.0364993
C00493	Shikimate	243.048	ES+	0.0371037	-0.0675977
C00482	Sinapate	225.783	ES+	0.053348	0.0819219
C00933	Sinapine	310.166	ES+	0.0184434	-0.0126047
C02887	Sinapoyl malate	323.075	ES+	0.00018923	-0.0155498
C04188	S-Methyl-5-thio-D-ribose 1-phosphate	263.017	ES+	0.0406225	0.0685599
C04582	S-Methyl-5-thio-D-ribulose 1-phosphate	263.017	ES+	0.0406225	0.0685599
C00670	sn-Glycero-3-phosphocholine	199.835	ES+	0.00536057	0.0249916
C01233	sn-Glycero-3-phosphoethanolamine	132.102	ES+	0.0150389	0.0123956
C00315	Spermidine	144.037	ES+	0.06436	0.0611458
C00750	Spermine	203.223	ES+	0.00589358	-0.0086384
C00836	Sphinganine	299.534	ES+	0.066214	-0.00264785
C01120	Sphinganine 1-phosphate	298.311	ES+	0.00592735	0.0130622
C00319	Sphingosine	311.633	ES+	0.0821752	-0.00654151
C01613	Stachyose	705.185	ES+	0.0108954	0.000549061
C00042	Succinate	411.133	ES+	-0.0422948	0.014328
C00089	Sucrose	376.014	ES+	0.0741004	0.0178195
C02591	Sucrose 6'-phosphate	379.1	ES+	0.0395042	0.0522487
C16688	Sucrose 6-phosphate	379.1	ES+	0.0395042	0.0522487
C01533	Syringin	406.136	ES+	0.0292531	0.0413417
C19832	Thalianol	1231.1	ES+	-0.0606031	0.0215945
C07480	Theobromine	219.027	ES+	0.0286536	-0.0364993
C09332	THF-L-glutamate	897.312	ES+	-0.0295953	0.00660489
C00378	Thiamine	2800.65	ES+	-0.046439	0.0111828
C01962	Thiocysteine	110.009	ES+	0.0066711	-0.0069511
C20195	Tirucalla-7,24-dien-3beta-ol	1231.1	ES+	-0.0606031	0.0215945
C20121	trans,trans-Farnesyl phosphate	305.17	ES+	0.038572	0.0629203
C16443	trans-Zeatin-7-beta-D-glucoside	404.155	ES+	0.0364556	0.0626963
C00729	Tropine	142.123	ES+	0.0737887	0.0467995
C00398	Tryptamine	174.075	ES+	0.0125951	-0.0348674
C00483	Tyramine	121.991	ES+	0.0552273	-0.0516558
C08614	Violaxanthin	583.415	ES+	0.0132659	-0.00374552
C01762	Xanthosine	868.38	ES+	-0.0609473	0.0218027
C13453	Xanthoxin	251.164	ES+	0.018415	0.0240455
C00371	Zeatin	221.894	ES+	-0.000592018	-0.0277119
C08590	Zeinoxanthin	3881.13	ES+	-0.0621641	0.0149192
C16165	(5Z,8Z,11Z,14Z,17Z)-Icosapentaenoyl-CoA	527.174	ES+	0.0284346	0.0480507
C05262	(S)-3-Hydroxydodecanoyl-CoA	949.261	ES+	0.0483207	0.0784565
C20690	1D-myo-Inositol 1,5-bis(diphosphate) 2,3,4,6-tetrakisphosphate	1645.63	ES+	-0.0291875	0.00905254
C12455	5-Aminopentanal	88.5834	ES+	0.0316452	0.0512437
C10646	C10646	419.123	ES+	-0.00300071	-0.0196163
C18167	C18167	385.161	ES+	0.0213488	0.0372228
C20454	C20454	419.123	ES+	-0.00300071	-0.0196163
C20455	C20455	341.138	ES+	0.025928	0.0453857
C20456	C20456	385.161	ES+	0.0213488	0.0372228
C21854	C21854	601.028	ES+	0.0786377	0.0370025
C08604	Chrysanthemin	449.108	ES+	0.0305013	0.0541874
C01069	Desulfoglucotropeolin	398.087	ES+	0.00129705	0.0100191
C00189	Ethanolamine	130.048	ES+	-0.0394993	0.00814586
C00122	Fumarate	119.015	ES+	0.000914838	-0.0473205
G00008	G00008	785.372	ES+	0.000393779	-0.0215179
G00009	G00009	785.372	ES+	0.000393779	-0.0215179
G00092	G00092	522.444	ES+	-0.030805	0.00979503
G10597	G10597	568.838	ES+	0.0250523	0.0423727
G10694	G10694	568.838	ES+	0.0250523	0.0423727
G13056	G13056	527.174	ES+	0.0284346	0.0480507
G13073	G13073	2620.51	ES+	-0.0702869	0.0245452
C06114	gamma-Glutamyl-beta-aminopropiononitrile	156.113	ES+	0.018415	0.0240455
C20345	Isopentenyl phosphate	123.056	ES+	0.00117433	-0.0117424
C01832	Lauroyl-CoA	933.266	ES+	0.0494535	0.0827477
C00163	Propanoate	113	ES+	0.00018923	-0.0155498
C00086	Urea	61.0396	ES+	0.00129705	0.0100191
C11393	(-)-alpha-Terpineol	213.15	ES-	0.0145437	-0.0250374
C12136	(-)-Epigallocatechin	346.091	ES-	-0.0173978	0.00353303
C08491	(-)-Jasmonic acid	250.145	ES-	-0.0807783	0.0255343
C00843	(-)-Menthone	213.15	ES-	0.0145437	-0.0250374
C11389	(+)-Linalool	213.15	ES-	0.0145437	-0.0250374
C05817	(1R,6R)-6-Hydroxy-2-succinylcyclohexa-2,4-diene-1-carboxylate	296.274	ES-	-0.0315351	-0.0262955
C04411	(2R,3S)-3-Isopropylmalate	175.061	ES-	-0.0299495	-0.0285119
C20258	(2S,4S)-4-Hydroxy-2,3,4,5-tetrahydrodipicolinate	186.041	ES-	-0.0660068	0.0226626
C17621	(6E)-8-Hydroxygeraniol	222.137	ES-	0.0153777	-0.0179998
C06426	(6Z,9Z,12Z)-Octadecatrienoic acid	293.212	ES-	-0.0785537	0.0265932
C04717	(9Z,11E)-(13S)-13-Hydroperoxyoctadeca-9,11-dienoic acid	316.768	ES-	-0.0565226	0.011453
C06427	(9Z,12Z,15Z)-Octadecatrienoic acid	293.212	ES-	-0.0785537	0.0265932
C19714	(E)-Phenylacetaldoxime	184.739	ES-	-0.0307422	0.0139213
C20700	(E,E)-4,8,12-Trimethyltrideca-1,3,7,11-tetraene	277.217	ES-	-0.027329	0.0093451
C04272	(R)-2,3-Dihydroxy-3-methylbutanoate	161.22	ES-	-0.00209375	-0.0493576
C06007	(R)-2,3-Dihydroxy-3-methylpentanoate	131.048	ES-	-0.0592288	0.00591869
C02612	(R)-2-Methylmalate	191.02	ES-	-0.00250063	-0.052022
C21029	(R)-3-Ureidoisobutyrate	145.062	ES-	-0.0430002	0.00592662
C00256	(R)-Lactate	101.774	ES-	0.00509418	-0.0100605
C00418	(R)-Mevalonate	131.048	ES-	-0.0592288	0.00591869
C00522	(R)-Pantoate	131.048	ES-	-0.0592288	0.00591869
C00450	(S)-2,3,4,5-Tetrahydropyridine-2-carboxylate	142.051	ES-	-0.0575443	0.0610515
C06006	(S)-2-Aceto-2-hydroxybutanoate	161.046	ES-	-0.0611164	-0.00338768
C06010	(S)-2-Acetolactate	147.03	ES-	-0.00954036	0.077856
C06001	(S)-3-Hydroxyisobutyrate	149.046	ES-	-0.068289	0.020903
C03741	(S)-4-Amino-5-oxopentanoate	146.046	ES-	-0.0421476	0.0448524
C03742	(S)-4-Hydroxymandelonitrile	149.043	ES-	0.0413565	0.0732536
C00149	(S)-Malate	131.377	ES-	-0.0502082	-0.040795
C06002	(S)-Methylmalonate semialdehyde	134.537	ES-	-0.0196437	0.0171269
C19757	(Z)-3-Hexen-1-ol acetate	187.098	ES-	0.0143614	-0.0196283
C04677	1-(5'-Phosphoribosyl)-5-amino-4-imidazolecarboxamide	337.057	ES-	0.018408	-0.0673231
C16361	1,3,7-Trimethyluric acid	245.044	ES-	0.0359063	-0.0458746
C13747	1,7-Dimethylxanthine	213.235	ES-	0.0180995	-0.0392727
C09844	1,8-Cineole	213.15	ES-	0.0145437	-0.0250374
C01226	12-OPDA	293.481	ES-	-0.0396773	0.0103304
C16311	12-Oxo-9(Z)-dodecenoic acid	227.129	ES-	-0.00860755	-0.0167611
C04785	13(S)-HPOT	312.987	ES-	-0.0660289	0.0277346
C01234	1-Aminocyclopropane-1-carboxylate	156.557	ES-	0.0228463	-0.028616
C04006	1D-myo-Inositol 3-phosphate	241.011	ES-	0.0331744	0.0615107
C01175	1-O-Sinapoyl-beta-D-glucose	393.582	ES-	0.0516999	0.0815364
C17210	2-(2'-Methylthio)ethylmalic acid	209.03	ES-	-0.00169439	-0.0255178
C17222	2-(5'-Methylthio)pentylmalic acid	251.077	ES-	0.0494126	0.0854134
C03972	2,3,4,5-Tetrahydrodipicolinate	186.041	ES-	-0.0660068	0.0226626
C11434	2-C-Methyl-D-erythritol 4-phosphate	215.166	ES-	0.0542232	-0.0607317
C06196	2'-Deoxyinosine 5'-phosphate	165.019	ES-	-0.0292438	0.00942901
C05984	2-Hydroxybutanoic acid	149.046	ES-	-0.068289	0.020903
C02630	2-Hydroxyglutarate	159.784	ES-	-0.0259254	0.08023
C02226	2-Methylmaleate	134.081	ES-	0.00628132	-0.0442835
C00322	2-Oxoadipate	175.024	ES-	-0.023459	0.0227813
C00109	2-Oxobutanoate	134.537	ES-	-0.0196437	0.0171269
C00026	2-Oxoglutarate	181.818	ES-	-0.00370987	-0.0528144
C02505	2-Phenylacetamide	184.739	ES-	-0.0307422	0.0139213
C17212	3-(2'-Methylthio)ethylmalic acid	209.03	ES-	-0.00169439	-0.0255178
C17223	3-(5'-Methylthio)pentylmalic acid	251.077	ES-	0.0494126	0.0854134
C16362	3,6,8-Trimethylallantoin	181.072	ES-	-0.0145939	0.00389698
C03470	3-alpha(S)-Strictosidine	597.425	ES-	0.0748006	0.0236966
C05401	3-beta-D-Galactosyl-sn-glycerol	277.737	ES-	0.00931908	0.00399339
C02512	3-Cyano-L-alanine	154.062	ES-	-0.0625548	0.0195556
C00944	3-Dehydroquinate	226.995	ES-	-0.0181938	0.00253329
C08492	3-Hexenol	145.087	ES-	-0.0242127	0.00325003
C01013	3-Hydroxypropanoate	101.774	ES-	0.00509418	-0.0100605
C07330	3-Methyl-2-butenal	129.056	ES-	-0.0033552	-0.0200114
C00141	3-Methyl-2-oxobutanoic acid	175.061	ES-	-0.0150223	-0.024368
C00222	3-Oxopropanoate	128.45	ES-	0.0173557	-0.0789903
C06118	4-(4-Deoxy-alpha-D-gluc-4-enuronosyl)-D-galacturonate	175.024	ES-	0.0143452	0.0250752
C02946	4-Acetamidobutanoate	160.061	ES-	0.0353932	-0.0468605
C01279	4-Amino-5-hydroxymethyl-2-methylpyrimidine	154.062	ES-	-0.0625548	0.0195556
C00811	4-Coumarate	163.04	ES-	-0.024102	0.00682842
C05855	4-Hydroxycinnamyl alcohol 4-D-glucoside	345.115	ES-	-0.0628464	0.0106019
C05608	4-Hydroxycinnamyl aldehyde	155.376	ES-	-0.0442203	0.0120773
C00233	4-Methyl-2-oxopentanoate	169.51	ES-	-0.00286371	-0.0353243
C17248	4-Methylthiobutyl-desulfoglucosinolate	341.091	ES-	0.00212456	-0.0406266
C00445	5,10-Methenyltetrahydrofolate	436.136	ES-	0.0419639	0.0562143
C00429	5,6-Dihydrouracil	154.062	ES-	-0.0625548	0.0195556
C04454	5-Amino-6-(5'-phospho-D-ribitylamino)uracil	354.395	ES-	0.0382796	-0.0662134
C00430	5-Aminolevulinate	146.046	ES-	-0.0421476	0.0448524
C12204	5-Hydroxyconiferaldehyde	213.567	ES-	0.0544522	-0.0602595
C12205	5-Hydroxyconiferyl alcohol	233.04	ES-	-0.0326462	0.0140233
C00440	5-Methyltetrahydrofolate	483.625	ES-	0.0509306	0.0808196
C03089	5-Methylthio-D-ribose	239.06	ES-	0.0124307	-0.0163449
C01879	5-Oxoproline	128.035	ES-	-0.0124293	0.00892722
C04332	6,7-Dimethyl-8-(D-ribityl)lumazine	385.135	ES-	-0.0424209	0.0300764
C11876	6beta,7beta-Dihydroxykaurenoic acid	371.161	ES-	0.00695254	0.0125637
C01019	6-Deoxy-L-galactose	194.061	ES-	-0.00377297	-0.0429993
C21650	7-Methylthioheptyl-desulfoglucosinolate	442.157	ES-	0.0369139	0.0636702
C21746	8-Methylthiooctyl-desulfoglucosinolate	446.829	ES-	0.0353214	0.0612067
C14827	9(S)-HPODE	316.768	ES-	-0.0565226	0.011453
C16321	9(S)-HPOT	388.125	ES-	-0.0530978	0.0193807
C16324	9,10-EOT	293.481	ES-	-0.0396773	0.0103304
C19620	9,10-Epoxy-18-hydroxystearate	329.233	ES-	-0.0465947	0.0151339
C16322	9-Oxononanoic acid	187.098	ES-	-0.0829117	0.0231531
C15970	Abscisic acid glucose ester	485.2	ES-	0.0200907	-0.0311674
C00033	Acetate	98.6754	ES-	-0.0382487	0.00943641
C00164	Acetoacetate	134.537	ES-	-0.0196437	0.0171269
C02659	Acetone cyanohydrin	115.046	ES-	-0.0600729	0.0218071
C16911	Afzelin	444.808	ES-	0.0367438	0.0642455
C00499	Allantoate	175.047	ES-	-0.0274409	0.00655333
C01083	alpha,alpha-Trehalose	377.085	ES-	0.0389829	-0.05061
C00984	alpha-D-Galactose	183.762	ES-	0.0408995	-0.0581897
C00446	alpha-D-Galactose 1-phosphate	241.011	ES-	0.0331744	0.0615107
C01235	alpha-D-Galactosyl-(1-&gt;3)-1D-myo-inositol	377.085	ES-	0.0389829	-0.05061
C00267	alpha-D-Glucose	183.762	ES-	0.0408995	-0.0581897
C00668	alpha-D-Glucose 6-phosphate	241.011	ES-	0.0331744	0.0615107
C02504	alpha-Isopropylmalate	175.061	ES-	-0.0299495	-0.0285119
C08325	Amygdalin	456.151	ES-	0.0442826	0.0780923
C18155	Bacteriochlorophyllide a	691.261	ES-	0.0171462	-0.00844685
C02336	beta-D-Fructose	183.762	ES-	0.0408995	-0.0581897
C05345	beta-D-Fructose 6-phosphate	241.011	ES-	0.0331744	0.0615107
C00221	beta-D-Glucose	183.762	ES-	0.0408995	-0.0581897
C01172	beta-D-Glucose 6-phosphate	241.011	ES-	0.0331744	0.0615107
C15926	beta-L-Galactose 1-phosphate	241.011	ES-	0.0331744	0.0615107
C00246	Butanoic acid	136.165	ES-	-0.00128526	-0.0265226
C10945	Caffeic aldehyde	163.04	ES-	-0.024102	0.00682842
C12206	Caffeyl alcohol	147.045	ES-	-0.0492205	0.00745176
C00185	Cellobiose	377.085	ES-	0.0389829	-0.05061
C00760	Cellulose	267.072	ES-	-0.00318768	-0.0236957
C00251	Chorismate	285.062	ES-	-0.0183622	0.0158269
C00903	Cinnamaldehyde	147.045	ES-	-0.0613898	0.0114006
C05838	cis-2-Hydroxycinnamate	163.04	ES-	-0.024102	0.00682842
C00417	cis-Aconitate	173.009	ES-	-0.0369836	-0.0295467
C05839	cis-beta-D-Glucosyl-2-hydroxycinnamate	354.855	ES-	0.0204084	0.0868225
C00158	Citrate	192.728	ES-	4.50833e-05	-0.0535612
C00761	Coniferin	384.635	ES-	0.00159461	-0.0118912
C00590	Coniferyl alcohol	217.046	ES-	0.00695254	0.0125637
C02666	Coniferyl aldehyde	182.553	ES-	0.0255117	0.0412712
C00239	dCMP	347.075	ES-	0.00589358	-0.0086384
C05422	Dehydroascorbate	173.009	ES-	-0.0369836	-0.0295467
C05512	Deoxyinosine	267.072	ES-	-0.0604555	0.0193783
C01801	Deoxyribose	161.22	ES-	-0.00209375	-0.0493576
C00526	Deoxyuridine	243.063	ES-	0.0380483	0.0658997
C06032	D-erythro-3-Methylmalate	159.784	ES-	-0.0259254	0.08023
C00721	Dextrin	445.027	ES-	0.046681	0.0603842
C00095	D-Fructose	183.762	ES-	0.0408995	-0.0581897
C01094	D-Fructose 1-phosphate	241.011	ES-	0.0331744	0.0615107
C00085	D-Fructose 6-phosphate	241.011	ES-	0.0331744	0.0615107
C05404	D-Gal alpha 1-&gt;6D-Gal alpha 1-&gt;6D-Glucose	445.027	ES-	0.046681	0.0603842
C00124	D-Galactose	183.762	ES-	0.0408995	-0.0581897
C00818	D-Glucarate	194.198	ES-	0.00769696	-0.0545462
C00257	D-Gluconic acid	195.051	ES-	0.00830025	-0.0289129
C00329	D-Glucosamine	160.061	ES-	0.0353932	-0.0468605
C00031	D-Glucose	183.762	ES-	0.0408995	-0.0581897
C00103	D-Glucose 1-phosphate	241.011	ES-	0.0331744	0.0615107
C00092	D-Glucose 6-phosphate	241.011	ES-	0.0331744	0.0615107
C00191	D-Glucuronate	219.005	ES-	0.0498123	-0.0020518
C02670	D-Glucuronolactone	182.575	ES-	0.00796669	-0.0540742
C00577	D-Glyceraldehyde	101.965	ES-	0.00844885	-0.0185474
C00258	D-Glycerate	137.635	ES-	0.0239755	-0.0257834
C02273	Digalacturonate	371.062	ES-	0.0374103	-0.0482802
C17217	Dihomomethionine	236.096	ES-	-0.0168315	0.00221545
C00159	D-Mannose	183.762	ES-	0.0408995	-0.0581897
C00636	D-Mannose 1-phosphate	241.011	ES-	0.0331744	0.0615107
C00275	D-Mannose 6-phosphate	241.011	ES-	0.0331744	0.0615107
C01246	Dolichyl beta-D-glucosyl phosphate	447.217	ES-	-0.0803931	0.0217103
C00621	Dolichyl diphosphate	379.085	ES-	0.018415	0.0240455
C03862	Dolichyl phosphate D-mannose	241.011	ES-	0.0331744	0.0615107
C00121	D-Ribose	188.465	ES-	-0.0271748	-0.0295106
C00309	D-Ribulose	188.465	ES-	-0.0271748	-0.0295106
C00794	D-Sorbitol	208.054	ES-	-0.035087	0.0104942
C01097	D-Tagatose 6-phosphate	241.011	ES-	0.0331744	0.0615107
C00181	D-Xylose	188.465	ES-	-0.0271748	-0.0295106
C00310	D-Xylulose	188.465	ES-	-0.0271748	-0.0295106
C05400	Epimelibiose	377.085	ES-	0.0389829	-0.05061
C19691	Farnesylcysteine	325.202	ES-	-0.0283861	0.00952763
C01494	Ferulate	213.567	ES-	0.0544522	-0.0602595
C18325	Feruloylagmatine	287.15	ES-	0.0336126	0.0587288
C00122	Fumarate	160.019	ES-	0.00181153	-0.0105628
C00302	Glutamate	133.181	ES-	-0.0170276	0.0162185
C00051	Glutathione	306.076	ES-	0.0150599	0.0279315
C00184	Glycerone	101.774	ES-	0.00509418	-0.0100605
C00266	Glycolaldehyde	98.6754	ES-	-0.0382487	0.00943641
C00048	Glyoxylate	133.014	ES-	0.00352203	-0.0642254
C01157	Hydroxyproline	146.046	ES-	-0.0421476	0.0448524
C00168	Hydroxypyruvate	103.004	ES-	-0.0248649	-0.0117205
C05130	Imidazole-4-acetaldehyde	125.036	ES-	-0.0609163	0.0217872
C00130	IMP	393.044	ES-	0.00992672	-0.010009
C00294	Inosine	267.072	ES-	-0.000731027	-0.0121958
C01177	Inositol 1-phosphate	241.011	ES-	0.0331744	0.0615107
C00885	Isochorismate	111.009	ES-	-0.000364301	-0.0511794
C00311	Isocitrate	192.728	ES-	4.50833e-05	-0.0535612
C12249	Kaempferol 3-O-glucoside	454.364	ES-	0.0481373	0.0375725
C04281	L-1-Pyrroline-3-hydroxy-5-carboxylate	128.035	ES-	-0.0124293	0.00892722
C00956	L-2-Aminoadipate	148.054	ES-	-0.0682047	0.0491342
C04076	L-2-Aminoadipate 6-semialdehyde	160.061	ES-	0.0353932	-0.0468605
C05938	L-4-Hydroxyglutamate semialdehyde	133.181	ES-	-0.0170276	0.0162185
C00243	Lactose	377.085	ES-	0.0389829	-0.05061
C05519	L-Allothreonine	100.04	ES-	-0.0326578	0.0128895
C00259	L-Arabinose	188.465	ES-	-0.0271748	-0.0295106
C00062	L-Arginine	173.105	ES-	-0.0326578	0.0128895
C00441	L-Aspartate 4-semialdehyde	132.03	ES-	-0.00228307	-0.0138321
C00327	L-Citrulline	174.089	ES-	-0.0416524	0.00929366
C05906	Leucocyanidin	346.091	ES-	-0.0173978	0.00353303
C05909	Leucodelphinidin	347.775	ES-	0.0131902	-0.0625411
C01825	L-Galactose	183.762	ES-	0.0408995	-0.0581897
C00025	L-Glutamate	133.181	ES-	-0.0170276	0.0162185
C01165	L-Glutamate 5-semialdehyde	146.046	ES-	-0.0421476	0.0448524
C00064	L-Glutamine	145.062	ES-	-0.0430002	0.00592662
C01929	L-Histidinal	154.062	ES-	-0.0625548	0.0195556
C00135	L-Histidine	154.062	ES-	-0.0625548	0.0195556
C00263	L-Homoserine	100.04	ES-	-0.0326578	0.0128895
C01595	Linoleate	295.228	ES-	-0.065555	0.0232907
C00079	L-Phenylalanine	168.071	ES-	0.000770793	0.0172764
C00188	L-Threonine	100.04	ES-	-0.0326578	0.0128895
C00078	L-Tryptophan	208.222	ES-	-0.0307189	-0.000562981
C00082	L-Tyrosine	180.067	ES-	-0.030172	0.0151985
C03289	L-xylo-Hexulonolactone	182.575	ES-	0.00796669	-0.0540742
C00208	Maltose	377.085	ES-	0.0389829	-0.05061
C01598	Melatonin	277.12	ES-	-0.0769695	0.0248256
C05402	Melibiose	377.085	ES-	0.0389829	-0.05061
C11512	Methyl jasmonate	264.135	ES-	0.00992672	-0.010009
C00546	Methylglyoxal	74.2127	ES-	0.0208048	0.0307726
C02170	Methylmalonate	128.444	ES-	-0.0403514	-0.0521045
C01041	Monodehydroascorbate	182.575	ES-	0.00796669	-0.0540742
C00137	myo-Inositol	183.762	ES-	0.0408995	-0.0581897
C03546	myo-Inositol 4-phosphate	241.011	ES-	0.0331744	0.0615107
C03406	N-(L-Arginino)succinate	325.093	ES-	0.0390039	0.0510303
C00449	N6-(L-1,3-Dicarboxypropyl)-L-lysine	277.121	ES-	-0.0765912	0.0248075
C00624	N-Acetyl-L-glutamate	188.056	ES-	-0.063577	0.0225938
C01250	N-Acetyl-L-glutamate 5-semialdehyde	188.056	ES-	-0.063577	0.0225938
C00978	N-Acetylserotonin	277.12	ES-	-0.0769695	0.0248256
C19872	N-Formyl-4-amino-5-aminomethyl-2-methylpyrimidine	181.072	ES-	-0.0145939	0.00389698
C19712	N-Hydroxy-L-phenylalanine	180.067	ES-	-0.030172	0.0151985
C05841	Nicotinate D-ribonucleoside	271.07	ES-	0.00758436	0.0154761
C01077	O-Acetyl-L-homoserine	148.054	ES-	-0.0682047	0.0491342
C00979	O-Acetyl-L-serine	133.181	ES-	-0.0170276	0.0162185
C03547	omega-Hydroxy fatty acid	114.013	ES-	-0.0592404	0.0390758
C00036	Oxaloacetate	191.019	ES-	0.00864934	-0.0554581
C00831	Pantetheine	277.123	ES-	-0.0326578	0.0128895
C00864	Pantothenate	228.36	ES-	-0.083267	0.0456805
C00470	Pectate	219.005	ES-	0.0498123	-0.0020518
C00166	Phenylpyruvate	163.04	ES-	-0.024102	0.00682842
C00074	Phosphoenolpyruvate	226.995	ES-	0.00589358	-0.0086384
C17240	p-Hydroxybenzyldesulphoglucosinolate	404.103	ES-	0.00129705	0.0100191
C09826	Pinobanksin	641.172	ES-	0.0483709	0.0822074
C00254	Prephenate	285.062	ES-	-0.0183622	0.0158269
C00163	Propanoate	106.914	ES-	-0.0312469	-0.0142786
C02191	Protoporphyrin	563.249	ES-	0.00738776	0.011197
C00022	Pyruvate	128.45	ES-	0.0173557	-0.0789903
C05623	Quercetin 3-O-glucoside	463.088	ES-	0.0320616	-0.042533
C19796	Quercetin 3-O-rhamnoside 7-O-glucoside	609.146	ES-	0.070404	0.0511494
C01750	Quercitrin	454.364	ES-	0.0481373	0.0375725
C00492	Raffinose	445.027	ES-	0.046681	0.0603842
C18022	Red chlorophyll catabolite	312.13	ES-	-0.00228307	-0.0138321
C00255	Riboflavin	357.119	ES-	-0.00244227	-0.014319
C01852	Secologanin	447.151	ES-	-0.0309167	-0.035736
C00780	Serotonin	235.109	ES-	-0.00300071	-0.0196163
C00482	Sinapate	245.044	ES-	0.0359063	-0.0458746
C05610	Sinapoyl aldehyde	209.064	ES-	0.00862869	0.00884684
C02887	Sinapoyl malate	366.61	ES-	0.0338231	-0.0400924
C00670	sn-Glycero-3-phosphocholine	302.101	ES-	-0.00228307	-0.0138321
C06124	Sphingosine 1-phosphate	438.263	ES-	-0.0396948	0.0134508
C01613	Stachyose	701.19	ES-	0.0366682	-0.00261846
C00042	Succinate	128.444	ES-	-0.0403514	-0.0521045
C00232	Succinate semialdehyde	134.537	ES-	-0.0196437	0.0171269
C00089	Sucrose	377.085	ES-	0.0389829	-0.05061
C01533	Syringin	368.731	ES-	0.0310746	0.0538274
C07480	Theobromine	213.235	ES-	0.0180995	-0.0392727
C17221	Trihomomethionine	236.096	ES-	-0.0168315	0.00221545
C00299	Uridine	243.063	ES-	0.0380483	0.0658997
C00385	Xanthine	173.008	ES-	0.0262867	0.0453849
C00379	Xylitol	133.05	ES-	-0.00133183	-0.0320017
C00371	Zeatin	234.514	ES-	-0.0849716	0.0356724
C03912	(S)-1-Pyrroline-5-carboxylate	133.014	ES-	-0.0236724	-0.00264123
C00337	(S)-Dihydroorotate	217.046	ES-	0.00695254	0.0125637
C06178	1-Methylpyrrolinium	121.03	ES-	-0.0619857	-0.0194405
C00084	Acetaldehyde	89.0241	ES-	0.0252594	0.0159117
C00349	C00349	134.537	ES-	-0.0196437	0.0171269
C21854	C21854	601.529	ES-	0.0785689	0.0343575
C00011	CO2	103.003	ES-	0.0148914	-0.0200677
C00740	D-Serine	145.062	ES-	-0.0430002	0.00592662
C00058	Formate	105.019	ES-	0.0415746	-0.0501761
C00116	Glycerol	73.0296	ES-	0.0137979	-0.0272568
C00262	Hypoxanthine	195.051	ES-	0.00998813	-0.0184514
C02835	Imidazole-4-acetate	125.036	ES-	-0.0609163	0.0217872
C00049	L-Aspartate	132.03	ES-	-0.00228307	-0.0138321
C00077	L-Ornithine	131.083	ES-	-0.0355857	0.0237965
C00148	L-Proline	160.061	ES-	-0.045419	0.00284487
C00065	L-Serine	145.062	ES-	-0.0430002	0.00592662
C04083	N6-(Delta2-Isopentenyl)-adenine	218.104	ES-	-0.0814122	0.0414723
C00088	Nitrite	61.9883	ES-	0.011222	0.015902
C00295	Orotate	215.031	ES-	0.0103427	-0.000989651
C18064	Pyropheophorbide a	593.274	ES-	-0.0850054	0.0239724
C00178	Thymine	125.036	ES-	-0.0609163	0.0217872

## Sheet: PC score 
Supplementary Table S3. Principal component analysis of all samples and the contribution of 542 metabolites in PC1 and PC2 levels
id	PC1(14.4%)	PC2(11.6%)	PC3(8.6%)	PC4(6.1%)	PC5(4.5%)	PC6(4.2%)	PC7(3.6%)	PC8(3.3%)	PC9(2.8%)	PC10(2.3%)	PC11(2.2%)	PC12(2.1%)	PC13(2%)	PC14(1.9%)	PC15(1.8%)	PC16(1.7%)	PC17(1.6%)	PC18(1.5%)	PC19(1.5%)	PC20(1.3%)	PC21(1.3%)	PC22(1.2%)	PC23(1.1%)	PC24(1.1%)	PC25(1%)	PC26(1%)	PC27(0.9%)	PC28(0.9%)	PC29(0.8%)	PC30(0.8%)	PC31(0.8%)	PC32(0.7%)	PC33(0.7%)	PC34(0.7%)	PC35(0.6%)	PC36(0.6%)	PC37(0.6%)	PC38(0.5%)	PC39(0.5%)	PC40(0.5%)	PC41(0.5%)	PC42(0.4%)	PC43(0.4%)	PC44(0.4%)	PC45(0.4%)	PC46(0.3%)	PC47(0.3%)	PC48(0.3%)	PC49(0.3%)
Normal_leafCmo/Cmo_1	9.70794	-12.5135	11.5621	-7.42428	0.468986	-2.94626	2.99454	-0.298925	0.669051	-5.78036	10.9237	-12.0269	7.49047	-0.163769	-4.43809	6.31781	-1.64451	-0.165958	4.82104	-0.977649	-0.550603	-1.49561	2.687	1.57386	-2.00792	-1.59377	-1.89483	4.02543	3.93779	-0.0219895	-1.19468	-0.241259	-0.477514	-1.38857	0.744602	0.176665	1.03021	0.467859	1.29396	-2.16056	-0.218475	-3.1462	1.41659	0.618358	1.58194	1.36503	-0.623608	-0.655675	-0.206741
Normal_leafCmo/Cmo_2	7.54827	-10.5264	11.1234	-4.80528	-0.193152	-4.9734	-1.02085	0.525266	0.463384	4.10415	2.59148	-1.39406	-2.05928	-3.547	-1.59324	-0.698641	5.66649	8.08145	-2.97728	2.06472	0.0409632	-0.290335	-1.74796	-1.91584	0.436635	4.1048	-2.63431	-2.88003	-4.46781	0.0320335	0.28628	-4.1117	-2.79009	-0.414284	-1.79579	0.70875	-0.67515	-2.18373	0.123602	0.800495	-3.07734	-0.0874436	5.37539	-4.53124	0.785278	-0.560029	-0.624502	0.61025	0.209029
Normal_leafCmo/Cmo_3	5.40779	-9.07188	6.2882	0.0429898	-0.159524	-0.148764	1.42038	0.337623	-2.41129	-1.1637	5.48229	-4.87786	5.72682	-2.18286	-3.22656	1.18076	-2.06083	1.90263	-0.473855	-0.746224	-1.25092	-1.99327	-1.48243	-3.37439	-1.25145	-1.57113	-2.39095	2.58264	-3.79938	0.573823	3.78993	1.71262	-0.814696	2.60339	0.641132	-2.32149	-2.35668	0.542622	-3.20309	3.86542	-0.826877	5.29599	-4.19288	-0.0237371	-3.30716	-2.14282	1.66654	0.139792	0.157769
Normal_leafCmo/Cmo_5	6.29693	-8.86536	9.40748	-0.980951	1.36451	-0.11916	0.301802	1.2114	-1.14848	1.01112	-3.1506	1.0036	1.53117	-2.71355	2.38227	-1.29455	-2.66588	0.97942	-4.3893	-0.70563	1.39168	-2.84209	1.62962	-1.69554	-0.31735	1.36563	0.971696	-3.26754	-2.68574	0.268953	-0.0879934	-2.11397	-3.06242	5.37818	3.58489	-0.65722	0.954037	0.948083	3.6165	-7.12675	-1.49833	-0.457377	-5.00749	0.354356	-0.0719558	0.980071	-0.465404	1.32958	-0.394235
Normal_rootCmo/Cmo_1	0.145594	-9.65213	-11.0743	0.445545	-2.80115	3.81998	-2.36769	-4.87863	5.87055	3.28917	1.24571	4.63613	6.97544	-12.3885	3.33774	3.2983	4.91877	-3.5592	2.34167	5.63401	5.39919	7.80365	-0.154468	-1.67988	4.56638	-5.58933	-0.942863	1.82956	-1.46986	-1.83663	-2.63917	0.0948691	-1.69393	0.89141	0.476298	-0.861518	-0.167213	1.00363	-0.795682	-0.261455	-0.27029	-0.352512	0.160343	0.239642	0.321512	0.612267	0.0433829	0.0279767	-0.0981453
Normal_rootCmo/Cmo_2	-2.30875	-12.1763	-24.0668	-9.88212	-1.34624	-12.924	4.04073	26.8164	-2.58208	0.107692	-0.920698	2.87687	2.80534	2.28544	1.13679	0.23062	-0.0260848	-0.465906	2.0732	0.245086	-2.45609	-0.764274	0.737235	-0.81553	1.91831	0.000174046	-0.490681	0.192001	-0.690772	-0.0544259	-1.90023	0.266897	-0.488282	-0.233564	-0.106201	-0.0881218	-0.407101	-0.500259	0.235562	0.0667587	-0.0473764	0.0803939	-0.12361	0.00598982	-0.0922937	0.00773031	0.0334731	-0.15318	-0.0101751
Normal_rootCmo/Cmo_3	-1.87909	-8.88814	-12.8611	-1.03231	-1.11501	-0.49588	-0.877536	-0.04435	-2.0186	3.13369	-0.0134751	-0.0965156	-0.457454	-7.89129	2.04554	0.590011	2.64824	0.685166	-0.222648	-0.0408752	-2.45825	0.95991	-0.136742	4.24488	-5.3461	4.15664	3.76536	-0.093618	2.54259	2.03122	9.15612	-1.79367	4.44654	1.43479	3.21736	-1.29426	2.23299	3.00258	-3.29646	-0.272506	-0.916789	-1.29446	1.35542	0.36421	0.13377	1.23665	0.107936	-0.115328	0.263546
Normal_rootCmo/Cmo_4	0.372634	-10.6683	-12.9861	-1.47307	-1.85133	1.73182	0.39811	-4.98997	3.16545	0.438863	1.98998	0.924954	1.7374	-4.68992	1.26239	1.50028	0.0138178	-0.64179	1.1214	1.1569	1.99852	-2.52942	0.442057	-0.00927163	-5.66949	1.42299	1.64715	-2.39863	2.05327	0.567879	1.4568	2.4511	2.36427	-1.08298	-1.4734	4.55921	-1.98219	-5.69645	7.12058	1.13475	1.95815	1.88313	-1.5945	-1.09795	0.0686322	-2.00983	0.0381321	-0.158432	1.17581
Normal_leafCsa/Csa_1	5.03352	7.735	-1.04988	5.76823	-4.47503	5.20018	1.72274	3.22646	0.26446	-0.0698767	-2.5486	-3.82048	-0.490328	-0.937244	-0.0976752	1.00159	-0.382015	2.26556	0.687569	-0.44375	2.04759	-1.16218	0.86073	1.5624	0.54705	-0.65572	3.24332	-0.675992	-2.25882	1.71781	-0.269189	0.662318	-0.423538	1.09833	-0.0514755	1.51904	-1.21872	0.502988	-0.242323	4.09054	-1.0181	1.51678	0.286219	0.568953	1.97511	3.6135	-0.563917	0.426414	-4.07682
Normal_leafCsa/Csa_2	4.56051	8.10802	-0.142547	6.71679	-6.20919	4.84008	1.97405	3.76533	0.477581	-0.424497	-2.3373	-3.97297	-1.61576	-1.19636	-2.27807	0.537792	0.584217	1.17202	2.62606	0.853371	0.686314	-0.532626	0.7621	1.67252	-0.0498599	-2.03025	0.557022	1.80427	-3.05124	4.80954	-3.45548	-2.11064	4.38825	1.85013	-2.96997	8.6258	0.805556	4.18195	-1.09259	-1.89568	-2.21414	0.227551	-0.971994	-1.08947	-0.905121	-1.1106	0.490807	-0.531561	1.40861
Normal_leafCsa/Csa_3	0.997951	6.21909	-1.30963	3.67089	7.97175	2.17746	1.85476	-1.39396	-10.3544	12.4141	12.1754	8.52027	4.22453	2.83046	-8.86291	-5.48811	3.43023	-3.34442	-0.483977	-0.076974	0.438917	-3.49797	0.938938	0.68833	-0.854765	-3.36082	4.42003	-0.346636	-1.15562	1.48897	-1.75575	-1.95251	1.16	-0.6965	-0.672034	-1.38645	0.55535	1.03154	1.75332	0.248349	0.249488	0.140323	0.45678	0.268588	0.075151	0.554668	-0.151246	0.249438	-0.385137
Normal_leafCsa/Csa_4	5.34928	7.7986	-1.51594	8.66862	-10.4699	7.77117	3.37874	3.16906	12.0885	-5.7374	17.0961	5.33107	-3.27205	5.16527	8.89466	1.41459	-0.469099	-2.88243	-1.36886	-0.170664	-4.15719	-0.145859	-0.0817898	-1.27838	1.63214	2.34122	1.34488	-1.53994	-1.36975	-0.64434	1.61761	-1.82835	-0.794025	0.834454	-0.749204	-0.21161	0.210913	0.13942	-0.103835	-0.368249	-0.0166663	-0.380841	0.192523	0.187499	-0.768082	0.358508	0.235033	0.101086	0.102279
Normal_rootCsa/Csa_1	-13.2999	2.46455	3.23567	5.39044	6.10841	-1.23723	-10.8107	2.09855	2.2223	-0.175724	-0.571605	1.27401	-1.59924	0.403178	-0.521584	5.38562	4.6343	-0.646709	-0.653739	-3.71507	-0.991002	-2.09006	1.10897	-1.07346	1.19393	-1.48291	-0.0261923	0.488482	0.130012	0.421063	0.022115	1.90251	1.4559	2.48134	0.0884451	-0.635638	-0.194014	-0.943116	0.52796	4.05415	-2.71225	-6.92763	-3.14276	-1.72702	-1.74697	-1.3415	-3.72842	0.903007	0.237205
Normal_rootCsa/Csa_2	-13.3859	2.19304	2.793	6.82811	6.45302	-2.14579	-13.7861	3.33799	3.69968	0.263837	0.203554	0.806697	-0.9881	-2.00017	-0.947562	6.35752	-0.200452	0.854305	0.492785	-4.16377	0.0794419	-4.33871	-5.72823	-0.275018	2.74648	-1.16208	0.325698	0.66434	2.55748	-0.0641851	-0.20592	0.782411	2.31721	3.06877	-2.78499	-1.84725	-0.375356	-0.469212	1.1518	-3.42844	-0.906202	3.66506	3.3716	2.08576	0.721096	0.706867	1.63746	0.189772	2.41854
Normal_rootCsa/Csa_3	-12.2629	2.28309	2.04375	5.79644	4.82016	-1.3956	-10.0707	2.51564	2.34407	0.306477	0.319972	0.525115	-0.305068	-0.721749	-0.395617	2.05069	-1.59684	0.613597	0.917805	-0.290728	0.824645	-0.881185	-2.1169	1.48587	-0.0738526	0.988979	0.14983	0.956778	0.0362438	-0.968588	0.0371966	-2.0285	-1.47402	-2.17192	0.798388	1.35272	0.464977	0.732188	-0.498646	-1.07772	1.48715	3.24861	0.729242	1.53255	-0.954841	-1.40371	-2.57177	-3.09617	-4.40386
Normal_rootCsa/Csa_4	-12.0361	2.31473	2.16372	3.95781	4.78674	-1.23246	-11.9354	2.64264	2.06825	-0.824952	-0.77438	0.264169	-0.462166	2.07634	0.155588	2.14315	4.82231	-0.474367	-0.618202	-2.15551	0.350468	1.51651	6.91966	0.0555487	-5.33009	0.898495	-0.114112	2.63288	-3.62867	-3.73501	0.611921	-2.79004	-4.0836	-5.19743	2.66263	3.04056	1.74408	1.27997	-0.0671432	0.601093	2.62535	1.09542	-1.46571	-0.456518	0.579413	0.866204	2.42578	1.5058	0.968944
Normal_rootCsa/Cmo_1	10.7487	14.011	-2.55145	-2.38675	-3.13458	-0.670973	-0.937419	0.0513115	5.33459	-3.0378	-5.25474	-4.6193	-0.70355	-3.34306	-6.78904	0.44952	0.963602	-6.54739	-6.0977	7.38074	-8.05203	-4.22026	-1.53018	-0.971533	-0.450743	-2.87845	7.02803	1.67036	-1.36967	-2.28374	0.166231	1.0188	-1.19527	-3.03353	0.431886	-1.29088	-1.13344	-2.44242	-1.61076	-2.07868	-1.36051	-0.282014	0.159358	-0.970235	0.365217	-0.430488	-0.357304	-0.334045	0.441247
Normal_rootCsa/Cmo_3	14.1685	14.9256	0.852197	-2.74394	-18.9768	-27.8306	-9.76745	-10.222	-4.54699	0.915405	1.44228	3.79456	1.04024	2.34817	3.30783	0.153529	-2.17386	0.0839348	1.05999	-0.769592	1.83995	-0.223218	0.802498	1.16767	0.404712	-1.37001	0.35638	0.199139	-0.0732485	0.401249	0.343502	0.498582	0.518699	0.138092	-0.0142566	0.376766	-0.0282663	0.230117	-0.308576	0.0227049	-0.467623	0.181072	-0.548453	-0.0395183	0.0925521	0.0280207	-0.0498879	-0.121552	-0.254094
Normal_rootCsa/Cmo_4	5.21334	8.3176	-0.332269	7.36395	-8.28465	2.56218	-0.272552	2.21421	-1.32207	1.14941	-2.45016	0.258292	-1.01753	-1.5385	-4.62032	-2.80786	4.6147	-4.29605	-2.26114	4.87542	-2.99621	-3.65814	0.187375	1.47211	-0.161455	0.742609	-12.2459	-1.45585	6.17078	-3.29784	0.0102272	-2.51996	0.523547	2.1509	1.34617	0.154362	0.595989	1.32615	2.1621	1.65853	0.59257	0.607163	-0.331206	0.467878	-0.789902	1.20776	0.254731	-0.320239	-0.479654
Normal_rootCsa/Cmo_5	5.68415	6.95023	-0.750247	6.51335	-8.10842	4.23427	1.5436	3.33818	-1.24067	0.195302	-1.70511	-2.07245	0.688427	-1.38602	-3.31264	2.24798	-1.22262	4.01088	-0.928069	-0.972143	3.66982	-1.96155	1.67382	3.59757	1.51662	1.17855	3.0312	-2.3531	-1.99584	-1.85395	-1.13236	6.53514	-2.68533	2.52582	3.60243	-1.65015	1.95809	2.1739	2.00012	0.421322	4.89947	-1.6656	3.91747	-1.37526	-2.94609	-1.59721	0.938728	-1.29572	0.680077
Normal_leafCmo/Csa_1	12.9339	-9.30152	12.8194	-8.77581	1.30268	-4.00969	0.813458	1.93459	16.3966	8.84636	-0.976209	0.0224467	-10.0816	0.829442	-5.61295	-6.07287	1.51506	1.59909	8.12968	-1.28729	-0.695501	2.25928	1.90476	3.57635	2.47879	-1.48687	2.17398	-0.604682	2.28053	-1.38784	0.908053	0.877932	0.029533	0.823372	0.449926	-0.134025	-0.814167	-0.365379	-0.252259	0.715769	0.845293	0.722775	-1.76933	1.4606	-1.02739	0.361584	0.398429	0.722783	0.39345
Normal_leafCmo/Csa_3	4.53452	-5.36206	5.66609	-0.96993	4.87264	1.64975	-1.49855	-1.35504	-8.957	-5.23367	-0.899278	2.62833	-6.11975	7.49733	1.89792	4.838	7.46706	0.0827735	2.77483	9.48435	-2.09837	3.68978	0.0597892	3.63983	2.57266	0.68744	0.604536	3.72109	0.520344	6.41412	2.26798	1.7353	-2.60612	1.79581	0.763712	-0.958282	-1.49082	-0.0604569	2.31274	-1.02424	1.46125	1.73499	-0.490151	-0.425427	0.682699	-0.577392	-0.783806	-0.378115	0.0118623
Normal_leafCmo/Csa_4	4.58766	-4.87111	7.02712	2.05398	1.64194	0.289184	2.23042	1.55911	-0.799864	0.518715	1.11761	3.92432	-5.1418	-0.209681	4.52754	-1.23645	-1.14205	0.186904	2.98423	0.336875	-2.28724	0.129717	-6.40079	-1.12236	-8.9077	-3.33108	-2.88139	-0.0788731	-2.28797	-2.22349	-3.36694	7.31998	1.5934	-1.53547	1.90541	-0.949726	1.54591	3.22151	-0.159234	0.0154483	-0.929434	1.0363	0.188985	-1.84457	2.92781	0.662697	-2.06402	0.845683	0.140102
Normal_leafCmo/Csa_5	7.63762	-6.21279	8.55727	-0.758689	2.76267	1.25635	1.82538	2.54039	-1.29837	-1.36031	0.0556698	4.22407	-3.402	-2.4566	7.67185	-1.30333	-1.0673	11.3159	-7.36439	4.88586	2.36757	-4.79827	3.88787	-1.62262	0.279049	-5.01604	2.06725	3.39678	5.46319	-1.20254	-2.10675	-1.69434	3.00904	-2.45982	-0.641169	-0.901709	0.823624	0.289302	-1.03332	1.06375	1.07098	-0.65876	-0.431409	1.33448	-0.594685	-1.31849	1.04575	-0.661068	-0.124302
Normal_rootCmo/Csa_1	-8.82251	0.546841	1.70406	4.68896	2.77689	-2.82541	-3.3748	0.666338	1.10153	-2.15459	1.51935	-4.4734	3.46946	-0.243651	-0.965295	-5.70956	-3.92931	0.367445	-0.440718	3.68299	-0.996448	3.39342	3.84677	-2.27057	0.702723	0.190916	-0.333759	-4.15601	1.16017	1.76264	-0.537519	-0.259632	1.79777	0.806396	-2.6042	-0.939572	1.35515	0.460339	-3.14485	-1.80512	5.55854	1.79589	0.0528524	-1.64674	0.328418	0.370984	-4.81489	2.35301	2.08138
Normal_rootCmo/Csa_2	-9.45151	1.56946	0.83029	5.7759	4.98694	-2.29285	-5.26429	1.37675	1.73369	-1.81602	1.21095	-2.23947	0.671895	0.613745	-0.974921	-3.14393	-3.6827	-0.0153226	-0.359476	3.13007	0.424453	1.50301	0.0698554	-0.304571	0.962756	0.194694	0.0333176	-0.893396	1.22472	1.46973	-0.00442839	1.99361	1.88428	2.80708	-2.14226	-1.18075	1.54088	-2.37985	-0.711206	0.966456	1.37633	-1.61846	-1.77062	-4.93122	3.12542	2.20336	5.64306	-0.155675	-2.89144
Normal_rootCmo/Csa_3	-9.00465	0.381528	0.403817	6.40315	4.32076	-2.33112	-2.84369	0.836868	0.832439	-1.4495	1.35838	-2.36845	1.70547	0.000393549	-0.122067	-5.33664	-6.867	0.496975	0.0185249	5.56295	2.13428	2.30803	-1.29234	1.43652	0.849105	2.27877	-0.213243	-1.30994	-0.355405	0.430262	0.383896	-0.477342	0.588208	-2.43421	1.69775	0.246847	-2.11955	0.0547988	0.73888	2.1145	-1.93577	-0.944681	-0.326142	0.824868	-1.93001	-0.545609	-2.22906	-2.56507	0.739309
Normal_rootCmo/Csa_4	-9.14488	1.53894	0.687306	6.50863	4.53303	-2.05739	-2.00259	1.06101	0.675336	-1.48215	0.956933	-1.62875	0.855566	0.990376	0.752411	-6.29101	-6.44992	-0.545921	0.841558	5.18799	2.12158	3.07215	-1.15141	2.83731	-1.0483	2.06094	0.0529086	-0.102707	0.0299863	0.247627	-0.495645	1.05921	-1.33702	-2.21766	1.49285	-0.453847	-1.53731	1.48733	2.75292	-0.352055	-5.27182	-1.39108	1.57545	2.41402	-1.17817	-0.544389	2.56432	2.28539	0.765765
Cold_LeafCmo/Cmo_1	6.28513	-8.50738	7.85199	-3.5257	0.654732	-1.74607	-1.37021	-1.18267	-3.55999	-1.08672	0.535461	-0.839912	2.61133	0.625071	-1.84529	2.97189	5.18469	1.93727	-4.33499	1.59457	-2.11382	2.90513	-4.72849	-0.18634	0.962549	4.86137	0.224134	-4.86028	-3.77165	-1.09725	-2.33652	2.49933	3.3302	-1.72435	-2.45676	1.78413	0.0664528	-0.700105	-1.1536	0.699935	2.8276	-2.42249	-1.78709	6.36207	-0.596356	2.48014	1.27342	-0.0658878	-0.058457
Cold_LeafCmo/Cmo_2	9.56415	-10.1457	8.95276	-3.53382	0.327922	1.37701	0.714857	-0.471861	2.00769	-0.505813	-4.25003	4.70607	3.14165	0.977513	-0.175783	0.345298	-1.44595	-7.77181	-4.74865	-2.40022	1.84962	-0.84178	1.57675	1.40307	5.12765	5.80425	-1.14646	3.95314	-0.0988476	1.37503	0.34465	2.46297	2.78946	-3.95739	-2.15279	-0.866508	2.73095	3.14488	0.531227	1.34096	-0.633149	1.10421	0.271974	-2.04456	-0.192555	-1.36892	0.804926	1.87121	1.46863
Cold_LeafCmo/Cmo_3	7.14169	-9.05462	9.44971	-1.35601	0.32254	0.220129	0.111588	0.657861	3.0365	2.11573	-2.39068	2.52822	-0.275944	-0.619584	0.501145	-1.31043	-0.70856	-5.55148	-0.0463527	-1.85412	-0.578463	0.979697	-1.09307	-2.68059	-0.679544	2.2302	-1.38195	-1.35407	-1.55673	1.32123	-0.227616	-0.934841	1.78355	-0.848203	0.18214	-0.459918	1.1088	0.0497373	-0.319156	-1.47028	1.00073	-0.851864	-0.0843348	-0.501788	1.33301	-3.0883	0.135928	-4.97512	-2.29785
Cold_LeafCmo/Cmo_5	8.30764	-8.75311	9.15588	1.14165	-0.215041	2.74286	1.59488	1.84719	0.0631601	-0.673646	-2.95951	2.48423	3.4122	-0.539393	1.23257	-0.560253	-4.90266	-3.92856	-1.91857	-3.93162	2.87367	-1.55035	2.96578	0.681608	2.18735	-0.273164	1.19513	0.970878	0.1264	1.42225	2.69821	-0.222302	-1.52762	0.80033	-0.234599	0.838189	-1.55961	-0.856598	0.899553	2.8957	0.0982777	0.585766	2.18386	1.25493	2.9083	1.49788	-2.04672	-0.0166738	-0.289948
Cold_rootCmo/Cmo_1	1.78723	-9.77801	-15.5266	-6.14247	-0.690385	1.7046	-0.289438	-3.60738	8.03215	-2.0653	-2.65149	0.522404	1.17749	14.0977	-6.6159	0.662327	-0.0484491	2.01257	-6.15826	1.4866	7.79886	1.00186	-3.92055	-2.90075	-2.35267	-5.07004	-1.223	-0.878882	0.0623039	-0.696976	4.79019	-0.421454	-0.51073	1.1141	-0.836258	1.00312	1.55775	2.05978	-0.237163	-0.51766	-0.389506	-0.879813	0.711075	0.350146	0.590997	-0.0374388	-0.452476	-0.228707	-0.0577528
Cold_rootCmo/Cmo_2	-0.562453	-7.57022	-12.4416	0.921016	-0.351767	2.62798	-1.00415	-6.56354	-1.26403	0.483738	-2.41484	0.508569	-0.95991	-2.49146	0.987592	-1.01205	-1.11481	1.96127	4.46802	-0.291543	-3.58548	-4.66736	1.72484	0.201036	-1.57781	1.40168	-0.328096	-2.21569	1.64057	1.10335	0.319186	1.70889	-7.79566	-1.59747	-9.40428	-1.61571	1.41635	3.50403	-0.710971	-0.06424	-0.781141	-1.31461	-1.07564	0.996702	-0.674241	-0.354893	0.170537	-0.417491	-0.558046
Cold_rootCmo/Cmo_3	0.903527	-7.28876	-10.7097	-0.696405	-1.69894	3.88363	-2.15842	-6.6363	5.40049	1.3572	-2.31366	3.08577	6.08544	2.87786	-1.07687	-0.534461	-2.19283	5.60457	-6.55951	-6.05667	-9.82675	5.12005	0.107243	6.66902	-1.22942	-0.850473	-1.57381	1.43053	1.5155	3.8385	-5.7507	-0.571622	-0.487522	0.462574	2.22744	-0.649595	-1.20914	-1.29745	-0.0533802	-0.111069	-0.378235	0.942169	0.303039	-0.636081	-0.423505	-0.310429	-0.133271	0.522464	-0.927437
Cold_rootCmo/Cmo_4	0.536585	-11.7098	-14.2373	-4.17737	0.00534097	3.406	-3.02436	-7.3569	0.452172	-1.95835	0.902357	-2.08994	-5.30045	3.25918	0.16989	1.17661	1.44979	-3.47496	3.08123	1.16534	6.30344	-7.76054	1.82942	-1.39094	-0.316637	5.34016	0.126342	-1.7208	0.745383	1.9784	-7.11771	-0.795365	1.04067	0.0264934	4.45616	-1.68425	-1.88211	-1.21607	-4.86924	0.0941194	-0.706726	0.889774	0.319008	-0.0385364	-0.338859	0.53422	0.114619	0.996635	-0.105198
Cold_leafCsa/Csa_1	19.9491	28.172	-7.90306	-17.2322	16.2066	-0.955843	-0.131642	-1.51117	1.4863	-14.1096	1.06602	6.15586	-1.81847	-6.73726	-3.57649	-2.13499	-1.15193	1.43275	1.58475	-2.76553	0.867465	1.30971	-0.273176	-1.05275	-0.738545	1.1036	-1.35503	-0.714987	-0.938248	0.972138	-0.475202	-1.74408	0.11155	1.76404	0.41105	-0.127259	0.515377	1.38908	1.15915	1.50094	0.794814	-0.0123909	0.448413	0.628704	0.247831	-0.528836	0.107305	0.212683	-0.13614
Cold_leafCsa/Csa_2	9.01896	11.202	-2.58518	0.347762	3.14241	5.7781	1.73042	1.31498	-3.97848	-0.562955	2.03283	3.27578	2.17891	0.971581	-0.844089	-0.475021	2.33566	4.32267	-0.220184	-3.14234	3.61641	1.76175	0.656291	2.69698	2.85937	2.13962	-1.54477	0.14591	2.71401	-3.93571	2.28883	4.75022	-0.219335	-3.10572	-0.592613	1.67327	-1.01996	-2.8266	-2.76199	-3.64748	-3.18781	1.37061	-1.96634	-2.86661	-1.7757	3.65326	-1.31086	-1.81365	0.71204
Cold_leafCsa/Csa_4	8.06825	11.309	-1.77547	7.34369	-8.51862	5.55155	1.10781	4.46511	0.623682	0.0574236	-4.25708	-3.01985	-1.57833	-0.0744709	-0.885218	1.75337	0.999076	2.22312	3.59701	-2.86474	4.39559	2.19717	0.157524	0.472681	-2.71583	-1.9945	-2.81016	-0.0756356	-3.61386	4.58341	0.624769	-3.57387	2.69844	-5.10438	-1.61973	-7.91542	0.525599	-3.05596	1.92311	-1.37068	0.316546	-0.711276	-1.2651	0.614795	-0.453026	0.240262	0.100688	0.00955735	0.592585
Cold_leafCsa/Csa_5	3.40637	7.11716	-1.06194	4.47875	1.08563	3.16169	0.770031	1.11352	-3.89062	2.74951	1.62395	1.07038	1.42014	0.745376	-0.880377	-2.40779	0.615909	0.507981	2.51819	-2.0716	1.03124	1.61596	-0.291734	-0.503863	0.74493	0.89491	-1.77084	0.202102	2.10876	-0.15099	1.50621	1.67004	-1.41468	0.0565859	1.22768	1.82701	-0.97444	-2.41822	-4.36303	-3.30665	0.408989	-2.55245	-0.302471	0.906818	2.42176	-5.81068	1.60445	0.247985	-0.587343
Cold_rootCsa/Csa_1	-23.2786	6.63253	6.70615	-13.7509	-5.13829	3.46878	-0.717523	-0.354259	-0.737747	-2.95739	-0.979763	-2.86503	1.62835	2.11121	2.95048	-5.94467	7.30033	-2.00632	-1.43502	-1.526	-0.790499	2.10122	9.33222	-2.53809	-2.68784	-1.75918	-0.188072	-1.81173	-0.831251	-0.242759	-0.00201492	4.05761	2.41007	2.47318	-1.47458	-1.33204	-0.609881	-0.507513	0.565432	-0.821743	-3.1507	1.79544	2.80745	2.06693	-0.510568	-0.7129	0.329506	-1.3588	-0.758362
Cold_rootCsa/Csa_2	-21.027	5.80073	4.95535	-13.5136	-6.27068	4.00294	2.36674	-0.737362	0.572948	-1.37727	-1.4123	-0.917767	4.93825	1.11174	4.10999	-7.88182	2.58929	0.375981	2.26485	0.494843	2.86636	-3.64572	-7.48155	5.89009	-0.894959	2.66709	1.55347	6.96938	-1.8258	-3.18312	-1.04731	-2.68414	-0.676984	2.55509	-1.93696	-0.646326	1.611	-1.73074	-0.0695815	0.21733	2.09398	-0.872276	-1.29736	-0.594647	-0.0389911	0.046241	-1.00359	0.310755	0.255052
Cold_rootCsa/Csa_3	-21.8403	5.91402	6.19191	-11.912	-5.61748	2.88735	0.91658	-0.39192	-0.482049	-0.603721	0.365161	-1.84172	1.41579	-2.01267	2.09542	-1.94858	2.76504	0.709007	0.311104	-3.48344	-1.28735	-2.57149	-5.45845	-2.96	4.95263	-3.82581	0.137459	-5.10678	3.28814	5.36543	1.77986	0.0219131	-1.86647	-5.43605	3.93485	1.41155	-2.6845	3.31918	0.771927	0.379567	1.51162	-0.544767	-0.898392	-1.47366	0.516673	0.567996	1.10883	0.382015	0.453268
Cold_rootCsa/Csa_4	-25.127	8.00084	6.39639	-17.1471	-8.69628	6.96768	2.66997	-0.00755992	-3.61982	5.58678	0.845944	7.13012	-5.20994	-1.07923	-6.13658	11.0098	-11.2589	1.06103	0.36179	3.83023	-0.822926	2.64879	2.08914	-0.80906	-1.04916	1.7746	-1.17723	-0.0723272	-0.151677	-1.19112	-0.134716	-0.920987	0.203941	0.398775	-0.520254	0.103481	0.204284	-0.721092	-0.902074	0.17665	-0.336627	-0.235669	-0.432937	-0.0322039	0.255767	0.181093	-0.0231189	0.44507	0.193177
Cold_leafCsa/Cmo_1	16.4258	23.1051	-5.53325	-10.5147	12.5385	2.68489	-0.842926	-0.625944	1.63784	15.5216	-1.44903	-9.96457	2.86975	4.57837	11.2521	4.54296	-2.16507	-1.80134	-1.14076	1.83528	-0.894638	-0.30975	-0.0473703	-0.652414	0.207301	0.571644	-1.96964	-0.220748	-0.148516	0.0879772	0.364097	0.194583	-0.109532	0.667299	-0.189212	0.247834	0.0467544	0.381817	0.487246	0.756602	0.667637	0.0744496	0.456335	0.143683	-0.281061	-0.0227378	0.0480724	0.151144	0.349341
Cold_leafCsa/Cmo_2	4.84726	5.68868	0.653186	5.44176	-5.57012	0.565373	1.44523	0.933713	-2.02917	1.86396	-2.52287	-2.22205	0.798013	1.77394	-2.28455	-0.665267	2.22947	1.7268	1.23516	-2.37588	-0.126753	6.75955	-2.7393	-11.0374	-2.02595	6.2454	5.76496	3.95753	6.83313	-0.786796	-2.98997	-1.18833	-1.33685	1.24284	0.225887	-0.690413	0.406409	1.47047	2.01416	1.32656	-0.72965	0.752606	-0.430631	-0.329594	-0.427495	0.43266	-0.241621	-0.357326	0.248633
Cold_leafCsa/Cmo_5	4.76372	6.35154	-0.405741	7.07785	-5.4132	3.59079	1.17524	3.13038	-2.54016	-0.60976	-1.76409	-0.569225	0.908421	-0.799147	-0.848095	0.123715	0.794456	1.74313	-0.697396	-0.780031	0.746422	-0.443967	0.0766	1.34588	1.24397	0.650515	0.139427	-0.951315	1.00071	-2.13569	1.23295	0.248058	-1.04878	0.102571	0.14893	0.452686	-1.40146	-1.14568	-0.943016	1.17948	-0.603386	0.811531	-0.692697	2.90478	5.57903	-2.39232	-1.3967	3.50375	0.378877
Cold_rootCsa/Cmo_2	1.94219	-8.69553	-9.80997	0.667144	-0.162302	4.62109	-1.56133	-7.30648	-4.94691	-1.48318	-2.65901	-1.0457	-0.790854	2.23665	0.373526	-2.06087	-2.61353	3.17073	6.69075	-0.482569	-5.78016	-1.50224	0.725143	-4.76029	6.24544	-0.746007	-0.555084	2.22056	-3.26258	-4.64427	2.88528	-0.377566	4.90344	-1.82932	1.26959	0.753502	0.817789	-0.018563	2.72488	-1.87151	0.559439	-0.343015	1.52188	-0.471825	-1.58588	0.02544	-0.414743	2.70664	-3.0988
Cold_rootCsa/Cmo_3	-0.99866	-5.89428	-6.48253	3.16489	0.599582	3.25604	-1.9304	-5.27247	-3.98372	-0.180111	-1.79406	-0.490138	-1.76463	2.12732	0.57508	-3.29676	-2.81358	2.16165	2.58849	-1.38087	-4.24702	-0.948009	1.8135	-1.35516	3.24236	-0.964896	-0.526365	0.873288	-3.49116	-2.27897	-0.0912293	-1.61103	-0.371024	1.54454	1.85696	-0.3822	0.023508	-0.117288	0.207188	2.15892	-0.322122	-0.765358	-0.532124	0.691853	3.73123	1.36857	0.70497	-4.9084	5.1066
Cold_rootCsa/Cmo_4	-1.75659	-8.58591	-9.94758	-3.17023	-0.877308	-0.698795	-0.650531	-0.380165	-9.4231	-0.0827996	6.12526	-9.79453	-15.006	-4.29144	0.489329	-2.61838	-1.68484	-5.24248	-8.36759	-5.78482	2.29783	4.9206	-1.74372	2.14606	1.97616	-2.52874	-0.27448	1.69802	0.160149	-1.47975	-0.769873	-0.318549	-1.16919	-0.0139952	-1.59493	0.277096	0.445478	-0.362246	0.997128	-0.213031	0.620449	0.240113	-0.550318	-0.0768248	-0.465159	-0.3705	-0.343428	0.196668	-0.404133
Cold_leafCmo/Csa_2	7.67204	-7.4064	8.58331	-0.835482	2.22405	2.93744	0.609636	0.448271	-7.08899	-5.39208	-4.01139	-0.399988	3.18762	4.2295	3.16194	4.44909	-0.032032	-3.87428	4.17184	-1.02111	-0.395875	3.05179	-1.53677	4.76788	-0.732825	-3.87405	4.44721	-8.24875	2.85561	-5.58496	-1.42627	-5.00841	0.730654	0.500949	-0.902396	-0.756636	0.995898	0.0886627	-0.722865	1.76669	-1.67014	1.37464	-0.0884302	-2.12392	-1.36741	-1.66032	0.944308	0.200371	0.251927
Cold_leafCmo/Csa_3	6.24694	-4.27772	7.3637	1.99019	0.953251	1.46157	0.223027	1.3931	-2.57098	-0.578851	-5.76494	4.64439	-0.743187	-0.604048	2.40212	-1.64842	-3.21352	-4.99135	0.282149	-1.3466	0.287408	-1.22458	0.159874	-2.06582	-2.8583	-2.17668	-0.229283	1.20477	1.00399	2.03569	0.781104	-0.0179108	-1.84376	-0.0881748	-0.689143	1.80193	-1.81458	-2.32597	-1.50408	-1.21123	0.419811	-1.32662	1.22135	0.413964	-2.13636	3.46492	0.0689525	-0.428407	-0.453216
Cold_leafCmo/Csa_5	4.49383	-2.70265	4.95794	3.9375	0.209189	1.15092	-0.126221	0.623722	-3.35674	-0.347599	-1.86881	2.63836	-0.423081	0.274257	1.28854	-1.93506	-1.56845	-2.44334	1.64713	-1.39681	-1.25538	1.06233	-2.08113	-2.45195	-3.2572	-2.7146	-1.75424	2.04611	-0.520462	1.48303	0.970029	-0.918968	-1.62654	2.03652	0.146642	2.08976	-2.01256	-2.94428	-2.3602	0.498253	2.73488	-2.22136	3.59235	0.642444	-3.31146	0.393554	1.07382	1.74444	1.22801
Cold_rootCmo/Csa_1	-11.47	2.99935	-0.260411	6.37619	4.63385	-7.35097	11.7539	-3.58987	1.35265	-0.191843	-0.925693	-0.249735	-0.644976	-0.350801	0.267224	1.70382	0.722715	-0.349405	0.0139918	-0.355607	-0.386584	-0.237781	-0.0392525	-0.415016	0.888831	-0.0311367	-0.0235498	-0.394468	0.304698	1.01306	0.40722	-0.151	-0.54355	-0.108136	0.978906	0.562399	4.14541	-2.13705	-0.0952723	1.12181	-0.07895	0.663444	-0.425654	0.324165	-0.261227	0.614829	-0.485746	-0.234175	-0.182907
Cold_rootCmo/Csa_2	-12.1021	3.14843	0.468565	5.61863	4.5289	-6.52266	12.1929	-3.90191	1.74323	-0.516301	-1.34334	-0.460512	-0.866297	-0.0300132	0.365591	1.8163	1.23798	-0.20317	0.0722796	-0.536376	-0.355191	-0.68114	-0.0494104	-0.166968	1.3038	-0.768294	-0.874042	0.242774	-0.538626	0.523544	-0.504256	0.525473	-0.834994	0.46626	0.579035	0.348974	3.72449	-1.65879	-0.267928	0.521298	-1.87523	-0.018558	0.82228	1.79333	-0.267135	-1.02111	0.203403	0.759069	-1.47267
Cold_rootCmo/Csa_3	-11.3017	3.26195	-0.569646	6.47699	4.31588	-8.04163	13.5198	-4.11018	1.89795	-0.18726	-1.67009	0.141604	-0.744579	-0.367823	0.221397	2.21788	1.39608	-0.213648	-0.0289921	-0.794242	-0.107797	-0.386861	-0.0296408	-0.347279	1.17168	-0.713564	-0.248503	-0.526547	-0.00233233	1.0097	-0.0674696	-0.22253	-0.926267	-0.816028	1.30722	0.661803	3.23561	-1.59093	-0.585784	-0.324197	0.0423303	1.65283	0.06157	0.0497234	-0.574478	0.581468	0.223128	-0.308182	1.79269
Cold_rootCmo/Csa_4	-11.2285	2.41895	-0.961423	7.16324	5.42591	-8.62821	13.2362	-3.9622	2.43813	-0.249238	-2.1814	0.45466	-0.853229	0.569855	0.111346	3.34695	1.59627	-0.211008	-1.48342	-1.72959	0.794854	0.125555	1.60349	1.39859	-1.33558	1.52174	-0.23786	1.2312	-1.05491	-3.76672	0.0424788	-1.4455	2.15672	0.594743	-2.24693	-1.70869	-9.72745	4.18811	0.368265	-1.69366	2.3097	-1.20947	0.0369941	-1.52364	0.645505	0.0430184	0.339697	-0.295792	-0.512906
[truncated: 8 more columns]
