# Supplementary material for: Rootstock–scion exchanging mRNAs participate in the pathways of amino acid and fatty acid metabolism in cucumber under early chilling stress
Source: Hortic Res. 2022 Feb 19;9:uhac031. doi: 10.1093/hr/uhac031 (PMC9039506; doi:10.1093/hr/uhac031)
Supplement: Web_Material_uhac031 [file web_material_uhac031.zip › Table S4.xlsx]

## Sheet: Sheet1
Supplementary Table 4. Clusters identified among the 542 metabolites tested in different organs of all grafted combinations under control conditions and chilling stress
Clusters	Matched.Compound	Compound_name	Query.Mass	ES	log(Cold/Normal_rootCas/Csa)	log(Cold/Normal_leafCsa/Csa)	log(Cold/Normal_rootCmo/Csa)	log(Cold/Normal_rootCmo/Cmo)	log(Cold/Normal_leafCmo/Csa)	log(Cold/Normal_leafCmo/Cmo)	log(Cold/Normal_leafCsa/Cmo)
Cluster I	C05401	3-beta-D-Galactosyl-sn-glycerol	277.737	ES-	0	0	0	-14.5795	0	0	-15.9873
	C16321	9(S)-HPOT	305.431	ES+	0	0	0	-16.2574	0	0	-15.7389
	C01613	Stachyose	705.185	ES+	0	0	0	-16.3464	0	0	-16.7874
	C08639	Cyanin	611.161	ES+	0	0.435445	0	-16.5022	-1.16388	0	0.0376149
	C19796	Quercetin 3-O-rhamnoside 7-O-glucoside	611.161	ES+	0	0.435445	0	-16.5022	-1.16388	0	0.0376149
	C00482	Sinapate	225.783	ES+	0	0.768458	0	-15.0682	0	0	-0.159781
	C11854	Gibberellin A51-catabolite	321.152	ES+	-0.142771	0	0	-17.6524	0	-0.325239	0
	C15970	Abscisic acid glucose ester	485.2	ES-	0	0	0	-16.7132	0.106314	0	0
	C04677	1-(5'-Phosphoribosyl)-5-amino-4-imidazolecarboxamide	293.063	ES+	0	0	0	-17.8755	0	0	0
	C09844	1,8-Cineole	213.15	ES-	0	0	0	-17.3287	0	0	0
	C11389	(+)-Linalool	213.15	ES-	0	0	0	-17.3287	0	0	0
	C00843	(-)-Menthone	213.15	ES-	0	0	0	-17.3287	0	0	0
	C16517	Indolylmethyl-desulfoglucosinolate	285.15	ES+	0	0	0	-19.6524	0	0	0
	C11393	(-)-alpha-Terpineol	213.15	ES-	0	0	0	-17.3287	0	0	0
	C00818	D-Glucarate	194.198	ES-	0	-0.511182	0	-2.09082	-0.453498	0.550888	-0.465224
	C01041	Monodehydroascorbate	182.575	ES-	0	-0.390255	0	-2.09081	-0.453497	0.582119	-0.59466
	C02670	D-Glucuronolactone	182.575	ES-	0	-0.390255	0	-2.09081	-0.453497	0.582119	-0.59466
	C03289	L-xylo-Hexulonolactone	182.575	ES-	0	-0.390255	0	-2.09081	-0.453497	0.582119	-0.59466
	C19620	9,10-Epoxy-18-hydroxystearate	329.233	ES-	16.7458	-0.00696123	16.4998	-15.3712	0	0	0
	C00624	N-Acetyl-L-glutamate	188.056	ES-	16.6064	0	13.7771	0	0	0	0
	C01250	N-Acetyl-L-glutamate 5-semialdehyde	188.056	ES-	16.6064	0	13.7771	0	0	0	0
	C01595	Linoleate	295.228	ES-	17.3129	0	15.6262	0	0	0	0
	C01226	12-OPDA	293.481	ES-	17.1043	0	14.855	-0.390286	0	0	-0.725778
	C16324	9,10-EOT	293.481	ES-	17.1043	0	14.855	-0.390286	0	0	-0.725778
	C00026	2-Oxoglutarate	181.818	ES-	17.0594	-0.51118	16.9111	-1.77144	-1.33864	0.549315	-0.465223
	C05839	cis-beta-D-Glucosyl-2-hydroxycinnamate	354.855	ES-	16.9652	0.0023205	17.2069	-1.32201	-2.60345	1.82755	0.299439
	C02612	(R)-2-Methylmalate	191.02	ES-	17.4745	1.46162	17.3262	-2.09416	0.173784	0.582119	1.66829
	C02170	Methylmalonate	411.133	ES+	16.6488	0	18.0897	0	0	0	0
	C00042	Succinate	411.133	ES+	16.6488	0	18.0897	0	0	0	0
	C03150	Nicotinamide-beta-riboside	1060.58	ES+	17.2968	0	17.105	0	0	0	0
	C20258	(2S,4S)-4-Hydroxy-2,3,4,5-tetrahydrodipicolinate	186.041	ES-	17.1544	0	17.3262	0	0	0	0
	C03972	2,3,4,5-Tetrahydrodipicolinate	186.041	ES-	17.1544	0	17.3262	0	0	0	0
	C00141	3-Methyl-2-oxobutanoic acid	175.061	ES-	17.0591	15.8715	0.247624	0	0	-3.78179	0
	C04411	(2R,3S)-3-Isopropylmalate	175.061	ES-	18.4764	15.5496	-0.177062	0	0	-1.57148	0
	C02504	alpha-Isopropylmalate	175.061	ES-	18.4764	15.5496	-0.177062	0	0	-1.57148	0
	C18064	Pyropheophorbide a	268.139	ES+	20.8155	0	0	-14.0882	0	0.143605	0
	C00148	L-Proline	160.061	ES-	18.1674	0	0	0.953714	-1.45698	0	0
	C00082	L-Tyrosine	167.471	ES+	18.5009	1.73998	0	1.77156	-1.49953	1.07708	0.152682
	C19712	N-Hydroxy-L-phenylalanine	167.471	ES+	18.5009	1.73998	0	1.77156	-1.49953	1.07708	0.152682
	C01165	L-Glutamate 5-semialdehyde	146.046	ES-	18.1674	0.766452	0	0	2.05938	0	0.0840934
	C01157	Hydroxyproline	146.046	ES-	18.1674	0.766452	0	0	2.05938	0	0.0840934
	C03741	(S)-4-Amino-5-oxopentanoate	146.046	ES-	18.1674	0.766452	0	0	2.05938	0	0.0840934
	C00430	5-Aminolevulinate	146.046	ES-	18.1674	0.766452	0	0	2.05938	0	0.0840934
	C00483	Tyramine	121.991	ES+	18.5191	1.73352	0	0.297469	0.113742	0.267526	0.15048
	C06006	(S)-2-Aceto-2-hydroxybutanoate	161.046	ES-	17.644	0	0.247625	0	0	1.47074	0
	C00089	Sucrose	377.085	ES-	14.7591	-0.390922	-0.459501	-0.0611211	0.207733	-0.0705476	0.0946003
	C05402	Melibiose	377.085	ES-	14.7591	-0.390922	-0.459501	-0.0611211	0.207733	-0.0705476	0.0946003
	C00208	Maltose	377.085	ES-	14.7591	-0.390922	-0.459501	-0.0611211	0.207733	-0.0705476	0.0946003
	C00243	Lactose	377.085	ES-	14.7591	-0.390922	-0.459501	-0.0611211	0.207733	-0.0705476	0.0946003
	C05400	Epimelibiose	377.085	ES-	14.7591	-0.390922	-0.459501	-0.0611211	0.207733	-0.0705476	0.0946003
	C00185	Cellobiose	377.085	ES-	14.7591	-0.390922	-0.459501	-0.0611211	0.207733	-0.0705476	0.0946003
	C01083	alpha,alpha-Trehalose	377.085	ES-	14.7591	-0.390922	-0.459501	-0.0611211	0.207733	-0.0705476	0.0946003
	C01235	alpha-D-Galactosyl-(1-&gt;3)-1D-myo-inositol	377.085	ES-	14.7591	-0.390922	-0.459501	-0.0611211	0.207733	-0.0705476	0.0946003
	C00062	L-Arginine	173.105	ES-	15.4058	0	0	0	0	0	0
	C02659	Acetone cyanohydrin	115.046	ES-	17.3645	0	0	0	0	0	0
	C19691	Farnesylcysteine	325.202	ES-	17.604	0	0	0	0	0	0
	C00831	Pantetheine	277.123	ES-	15.0208	0	0	0	0	0	0
	C20195	Tirucalla-7,24-dien-3beta-ol	1231.1	ES+	18.7522	0	0	0	0	0	0
	C19832	Thalianol	1231.1	ES+	18.7522	0	0	0	0	0	0
	C20192	Marneral	1231.1	ES+	18.7522	0	0	0	0	0	0
	C08628	Lupeol	1231.1	ES+	18.7522	0	0	0	0	0	0
	C01724	Lanosterol	1231.1	ES+	18.7522	0	0	0	0	0	0
	C02141	Cycloeucalenol	1231.1	ES+	18.7522	0	0	0	0	0	0
	C01902	Cycloartenol	1231.1	ES+	18.7522	0	0	0	0	0	0
	C19835	Camelliol C	1231.1	ES+	18.7522	0	0	0	0	0	0
	C20193	beta-Seco-amyrin	1231.1	ES+	18.7522	0	0	0	0	0	0
	C08616	beta-Amyrin	1231.1	ES+	18.7522	0	0	0	0	0	0
	C20200	Baruol	1231.1	ES+	18.7522	0	0	0	0	0	0
	C20191	alpha-Seco-amyrin	1231.1	ES+	18.7522	0	0	0	0	0	0
	C08615	alpha-Amyrin	1231.1	ES+	18.7522	0	0	0	0	0	0
	C01054	(S)-2,3-Epoxysqualene	1231.1	ES+	18.7522	0	0	0	0	0	0
	C11523	24-Ethylidenelophenol	1231.1	ES+	18.7522	0	0	0	0	0	0
	C00178	Thymine	125.036	ES-	18.6281	0	0	0	0	0	0
	C02835	Imidazole-4-acetate	125.036	ES-	18.6281	0	0	0	0	0	0
	C00188	L-Threonine	100.04	ES-	15.3955	0	0	0	0	0	0
	C00263	L-Homoserine	100.04	ES-	15.3955	0	0	0	0	0	0
	C05519	L-Allothreonine	100.04	ES-	15.3955	0	0	0	0	0	0
	C05130	Imidazole-4-acetaldehyde	125.036	ES-	18.6281	0	0	0	0	0	0
	C01762	Xanthosine	868.38	ES+	19.0812	0	0	0	0	0	0
	C00828	Menaquinone	444.303	ES+	18.9758	0	0	0	0	0	0
	C00860	L-Histidinol	500.283	ES+	18.5271	0	0	0	0	0	0
	C05399	Melibiitol	1032.4	ES+	19.8171	0	0	0	0	0	0
	C00065	L-Serine	145.062	ES-	16.0996	0	0	0	0	0	0
	C00740	D-Serine	145.062	ES-	16.0996	0	0	0	0	0	0
	C06124	Sphingosine 1-phosphate	438.263	ES-	14.8742	0	0	0	0	0	0
	C00064	L-Glutamine	145.062	ES-	16.0996	0	0	0	0	0	0
	C16321	9(S)-HPOT	388.125	ES-	18.8263	0	0	0	0	0	0
	C20700	(E,E)-4,8,12-Trimethyltrideca-1,3,7,11-tetraene	277.217	ES-	14.3511	0	0	0	0	0	0
	C21029	(R)-3-Ureidoisobutyrate	145.062	ES-	16.0996	0	0	0	0	0	0
Cluster II	C03427	Prephytoene diphosphate	761.409	ES+	18.8338	0	0	0	17.9169	0	0
	C16516	Indolylmethylthiohydroximate	265.016	ES+	0	0.294645	0	2.0603	18.9385	-17.2445	-0.907612
	C00492	Raffinose	445.027	ES-	0	1.22467	0	0	13.4575	-1.91397	0.094199
	C00721	Dextrin	445.027	ES-	0	1.22467	0	0	13.4575	-1.91397	0.094199
	C05404	D-Gal alpha 1-&gt;6D-Gal alpha 1-&gt;6D-Glucose	445.027	ES-	0	1.22467	0	0	13.4575	-1.91397	0.094199
	C03516	Magnesium protoporphyrin	607.215	ES+	0	0	0	0	17.124	-0.0141108	0
	C12138	Delphinidin 3-O-glucoside	465.103	ES+	0	0	0	0	17.7229	0	0
	C05623	Quercetin 3-O-glucoside	465.103	ES+	0	0	0	0	17.7229	0	0
	C04717	(9Z,11E)-(13S)-13-Hydroperoxyoctadeca-9,11-dienoic acid	316.768	ES-	1.95379	2.02416	0.332315	-2.59702	-2.41089	-14.4812	0.0400563
	C14827	9(S)-HPODE	316.768	ES-	1.95379	2.02416	0.332315	-2.59702	-2.41089	-14.4812	0.0400563
	C01233	sn-Glycero-3-phosphoethanolamine	132.102	ES+	0	2.87823	0	0	0	-16.3245	1.47318
	C05855	4-Hydroxycinnamyl alcohol 4-D-glucoside	345.115	ES-	1.05932	0	0	0	0	-15.1867	0
	C04411	(2R,3S)-3-Isopropylmalate	159.065	ES+	0	0	0	0	0	-18.4627	0
	C02504	alpha-Isopropylmalate	159.065	ES+	0	0	0	0	0	-18.4627	0
	C00780	Serotonin	235.109	ES-	0	0	0	0	0	-15.5516	0
	C00255	Riboflavin	357.119	ES-	0	0	0	0	0	-14.4938	0
	C07330	3-Methyl-2-butenal	129.056	ES-	0	0	0	0	0	-16.6644	0
	C17212	3-(2'-Methylthio)ethylmalic acid	209.03	ES-	0	0	0	0	0	-16.364	0
	C17210	2-(2'-Methylthio)ethylmalic acid	209.03	ES-	0	0	0	0	0	-16.364	0
	C00163	Propanoate	113	ES+	0	0	0	0	0	-16.9913	0
	C00492	Raffinose	527.159	ES+	0	0	0	0	0	-2.20723	0
	C00931	Porphobilinogen	222.759	ES+	0	0	0	0	0	-16.8141	0
	C15556	L-3,4-Dihydroxybutan-2-one 4-phosphate	113	ES+	0	0	0	0	0	-16.9913	0
	C06547	Ethylene	113	ES+	0	0	0	0	0	-16.9913	0
	C05404	D-Gal alpha 1-&gt;6D-Gal alpha 1-&gt;6D-Glucose	527.159	ES+	0	0	0	0	0	-2.20723	0
	C00721	Dextrin	527.159	ES+	0	0	0	0	0	-2.20723	0
	C00588	Choline phosphate	113.06	ES+	0	0	0	0	0	-17.216	0
	C00227	Acetyl phosphate	113	ES+	0	0	0	0	0	-16.9913	0
	C21746	8-Methylthiooctyl-desulfoglucosinolate	370.171	ES+	0	0	0	0	0	-17.7854	0
	C05635	5-Hydroxyindoleacetate	210.076	ES+	0	0	0	0	0	-18.399	0
	C01149	4-Trimethylammoniobutanal	132.134	ES+	0	0	0	0	0	-17.5588	0
	C00233	4-Methyl-2-oxopentanoate	113.06	ES+	0	0	0	0	0	-17.216	0
	C00197	3-Phospho-D-glycerate	119.013	ES+	0	0	0	0	0	-19.1602	0
	C00988	2-Phosphoglycolate	113	ES+	0	0	0	0	0	-16.9913	0
	C00631	2-Phospho-D-glycerate	119.013	ES+	0	0	0	0	0	-19.1602	0
	C02631	2-Isopropylmaleate	128.395	ES+	0	0	0	0	0	-17.7597	0
	C00522	(R)-Pantoate	113.06	ES+	0	0	0	0	0	-17.216	0
	C06007	(R)-2,3-Dihydroxy-3-methylpentanoate	113.06	ES+	0	0	0	0	0	-17.216	0
	C00418	(R)-Mevalonate	113.06	ES+	0	0	0	0	0	-17.216	0
	C20454	(-)-Lariciresinol	419.123	ES+	0	0	0	0	0	-18.6391	0
	C10646	Lariciresinol; (+)-Lariciresinol	419.123	ES+	0	0	0	0	0	-18.6391	0
	C02887	Sinapoyl malate	323.075	ES+	0	0	0	0	0	-18.1477	0
	C00761	Coniferin	365.121	ES+	0	0	0	0	0	-17.9658	0
	C17240	p-Hydroxybenzyldesulphoglucosinolate	318.101	ES+	0	0	0	0	0	-17.2625	0
	C00670	sn-Glycero-3-phosphocholine	199.835	ES+	0	16.4926	17.5217	0	16.1285	-15.2635	-16.8759
	C00114	Choline	104.107	ES+	0	0	0	0	0	-19.8868	-19.9011
	C00122	Fumarate	160.019	ES-	0	0.891959	0	0	0	-16.8147	-14.4711
	C03479	Folinic acid	474.173	ES+	0	16.42	0	0	0	-16.3204	-16.5463
	C00234	10-Formyltetrahydrofolate	474.173	ES+	0	16.42	0	0	0	-16.3204	-16.5463
	C00445	5,10-Methenyltetrahydrofolate	474.173	ES+	0	16.42	0	0	0	-16.3204	-16.5463
	C00450	(S)-2,3,4,5-Tetrahydropyridine-2-carboxylate	142.051	ES-	0.76363	16.7622	0.95955	0	0	-13.9437	0.212675
	C00956	L-2-Aminoadipate	148.054	ES-	0.76363	16.1773	0.95955	0.953681	-1.4569	-13.3588	0.212673
	C01077	O-Acetyl-L-homoserine	148.054	ES-	0.76363	16.1773	0.95955	0.953681	-1.4569	-13.3588	0.212673
Cluster III	C05401	3-beta-D-Galactosyl-sn-glycerol	280.076	ES+	-16.8383	16.451	0	-17.2905	0	0	0
	C01909	Dethiobiotin	195.949	ES+	-19.0367	17.3075	0	0	2.42278	0.71809	-1.25794
	C19872	N-Formyl-4-amino-5-aminomethyl-2-methylpyrimidine	166.086	ES+	-0.0176544	2.59238	-0.887728	0.974734	0.583163	0.113007	-0.685913
	C01210	N-Methylethanolamine phosphate	72.0807	ES+	0	2.65165	0	0.635654	-0.00955811	0.627108	0.000256772
	C13482	Phosphodimethylethanolamine	86.0962	ES+	0	2.85288	0	0.499618	-0.231811	1.14745	0.263512
	C00233	4-Methyl-2-oxopentanoate	169.51	ES-	0	14.7017	0	0	0	-2.75869	0
	C01613	Stachyose	701.19	ES-	0	12.6684	0	0.271073	-1.33054	0	0.842408
	C06426	(6Z,9Z,12Z)-Octadecatrienoic acid	293.212	ES-	1.15007	12.5327	-0.154004	-0.990658	0	0	0.52667
	C06427	(9Z,12Z,15Z)-Octadecatrienoic acid	293.212	ES-	1.15007	12.5327	-0.154004	-0.990658	0	0	0.52667
	C00352	D-Glucosamine 6-phosphate	261.057	ES+	0	14.7731	0	-0.640194	-0.832522	0	-0.983762
	C04672	(9Z,15Z)-(13S)-12,13-Epoxyoctadeca-9,11,15-trienoic acid	291.196	ES+	0	15.4218	0	-0.61181	-0.44166	0	-1.15928
	C05797	Pheophytin a	291.196	ES+	0	15.4218	0	-0.61181	-0.44166	0	-1.15928
	C04188	S-Methyl-5-thio-D-ribose 1-phosphate	263.017	ES+	0	18.3786	0	0	0	0	1.21041
	C04582	S-Methyl-5-thio-D-ribulose 1-phosphate	263.017	ES+	0	18.3786	0	0	0	0	1.21041
	C16443	trans-Zeatin-7-beta-D-glucoside	404.155	ES+	0	18.2943	0	0	0	0	0.423081
	C20121	trans,trans-Farnesyl phosphate	305.17	ES+	0	16.7178	0	0	0	0	0.631831
	C21650	7-Methylthioheptyl-desulfoglucosinolate	442.157	ES-	0	16.3041	0	0	0	0	0.73383
	C21746	8-Methylthiooctyl-desulfoglucosinolate	446.829	ES-	0	16.659	0	0	0	0	0.733825
	C00058	Formate	105.019	ES-	0	15.513	0	-0.188417	0.402794	0	0
	C00944	3-Dehydroquinate	259.93	ES+	0	15.9214	0	-0.432412	0.638413	-0.303625	-0.103369
	C00491	L-Cystine	259.042	ES+	0	15.9214	0	-0.432412	0.638413	-0.303625	-0.103369
	C16911	Afzelin	433.113	ES+	0	17.754	0	0	0	0	0
	C12137	Pelargonidin 3-O-glucoside	433.113	ES+	0	17.754	0	0	0	0	0
	C20455	(-)-Pinoresinol	341.138	ES+	0	17.8156	0	0	0	0	0
	C00021	S-Adenosyl-L-homocysteine	341.138	ES+	0	17.8156	0	0	0	0	0
	C04079	N-((R)-Pantothenoyl)-L-cysteine	341.138	ES+	0	17.8156	0	0	0	0	0
	C14156	delta-Tocotrienol	465.3	ES+	0	19.3697	0	0	0	0	0
	C05366	(+)-Pinoresinol	341.138	ES+	0	17.8156	0	0	0	0	0
	C20737	6-Geranylgeranyl-2-methylbenzene-1,4-diol	465.3	ES+	0	19.3697	0	0	0	0	0
	C02947	4-Coumaroylshikimate	339.107	ES+	0	17.4578	0	0	0	0	0
	C12208	p-Coumaroyl quinic acid	351.115	ES+	0	15.8729	0	0	0	0	0
	C00643	5-Hydroxy-L-tryptophan	221.092	ES+	0	16.0586	0	0	0	0	0.0607749
	C01852	Secologanin	206.067	ES+	0	16.3886	0	0	0	0	0.0458271
	C11865	Gibberellin A51	355.15	ES+	0	17.6234	0	0	0	0	-0.478849
	C02035	Gibberellin A20	355.15	ES+	0	17.6234	0	0	0	0	-0.478849
	C11864	Gibberellin A4	355.15	ES+	0	17.6234	0	0	0	0	-0.478849
	C00371	Zeatin	234.514	ES-	0.419861	15.9455	0.349263	0	0	0	-0.153219
	C04083	N6-(Delta2-Isopentenyl)-adenine	218.104	ES-	0.419861	16.6824	0.349263	0	0	0	-0.15322
	C00148	L-Proline	116.93	ES+	0	2.22057	0	-0.203949	-0.0838667	0.454338	-0.624246
	C20258	(2S,4S)-4-Hydroxy-2,3,4,5-tetrahydrodipicolinate	164.733	ES+	0	2.32854	0	0	0	0	-0.54975
	C03972	2,3,4,5-Tetrahydrodipicolinate	144.066	ES+	0	2.19597	0	0	0	0	-0.622875
	C03287	L-Glutamyl 5-phosphate	144.066	ES+	0	2.19597	0	0	0	0	-0.622875
	C00437	N-Acetylornithine	158.081	ES+	0	18.4409	-19.1776	0	-18.6091	0	-1.07857
	C21015	gamma-L-Glutamyl-L-2-aminobutyrate	195.655	ES+	0	14.469	0	13.5684	-12.5732	0.42963	-0.318945
	C00140	N-Acetyl-D-glucosamine	170.366	ES+	0	14.5732	0	14.1761	-0.681186	0	0
	C00449	N6-(L-1,3-Dicarboxypropyl)-L-lysine	245.937	ES+	0	15.6065	0	0	0	15.2346	-16.4171
	C00327	L-Citrulline	195.081	ES+	0	17.1522	0	0	0	0	-19.524
	C00844	Prunasin	296.113	ES+	0	16.0899	0	0	0	0	-16.7079
	C05913	(3Z)-Phytochromobilin	196.097	ES+	0	16.4131	0	0	0	0	-16.2873
	C05841	Nicotinate D-ribonucleoside	256.082	ES+	0	14.3683	0	0	0	0.0859074	-14.5001
	C02226	2-Methylmaleate	134.081	ES-	0	0.212779	0	-11.8786	-12.3421	0.16951	-13.1586
	C18098	Primary fluorescent chlorophyll catabolite	593.276	ES+	0	15.1165	0	-1.55021	-16.085	0	-15.1106
	C00295	Orotate	215.031	ES-	0	0	0	0	-20.1946	0	-19.3649
	C17237	S-(Phenylacetothiohydroximoyl)-L-cysteine	256.082	ES+	0	16.1756	0	0	0	15.8779	0
	C21029	(R)-3-Ureidoisobutyrate	135.725	ES+	0	1.64073	0	1.90188	-0.567316	3.99851	0.161269
	C00064	L-Glutamine	135.725	ES+	0	1.64073	0	1.90188	-0.567316	3.99851	0.161269
	C03082	4-Phospho-L-aspartate	130.05	ES+	0	2.55959	0	1.26521	-0.567319	3.63499	0.161271
	C01879	5-Oxoproline	131.435	ES+	0	2.55959	0	1.90191	-0.567319	3.07818	0.161271
	C04281	L-1-Pyrroline-3-hydroxy-5-carboxylate	131.435	ES+	0	2.55959	0	1.90191	-0.567319	3.07818	0.161271
	C01879	5-Oxoproline	128.035	ES-	0.0616464	1.2986	-1.79993	1.50027	-0.753392	15.4015	0.427207
	C04281	L-1-Pyrroline-3-hydroxy-5-carboxylate	128.035	ES-	0.0616464	1.2986	-1.79993	1.50027	-0.753392	15.4015	0.427207
	C00084	Acetaldehyde	89.0241	ES-	0	0.567388	0	0	2.46068	15.7311	0.0110067
	C03912	(S)-1-Pyrroline-5-carboxylate	133.014	ES-	0	0	1.93716	0	0	22.1647	0
	C02679	Dodecanoic acid	112.087	ES+	0	0	0	0.0288222	0.527298	16.6267	0
	C00388	Histamine	112.087	ES+	0	0	0	0.0288222	0.527298	16.6267	0
	C01533	Syringin	406.136	ES+	0	0.00622657	0	0	0	15.5384	-0.00572843
	C05951	Leukotriene D4	480.243	ES+	0	0	0	0	0	18.4984	0
	C20345	Isopentenyl phosphate	123.056	ES+	0	0	0	0	0	18.1526	0
	C01079	Protoporphyrinogen IX	541.316	ES+	0	0	0	0	0	17.7061	0
	C03428	Presqualene diphosphate	305.157	ES+	0	0	0	0	0	17.4977	0
	C08491	(-)-Jasmonic acid	233.115	ES+	0	0	0	0	0	17.1148	0
	C00621	Dolichyl diphosphate	241.587	ES+	0	0	0	0	0	16.6767	0
	C00294	Inosine	267.072	ES-	0	0	0	0	0	15.1299	0
	G00009	G00009	785.372	ES+	0	0	0	0	0	17.8187	0
	G00008	G00008	785.372	ES+	0	0	0	0	0	17.8187	0
	C00461	Chitin	611.231	ES+	0	0	0	0	0	2.29277	0
	C15670	Heme A	785.372	ES+	0	0	0	0	0	17.8187	0
	C08325	Amygdalin	467.06	ES+	0	0.292113	0	0	0	13.941	-1.23377
	C00315	Spermidine	144.037	ES+	0	0.610657	0	0.901186	0.039501	15.6698	-0.222182
	C18021	Pheophorbide a	573.851	ES+	0	-0.0389799	0	-1.5502	-15.5996	15.3869	-14.6252
	C00398	Tryptamine	174.075	ES+	0	0	0	-15.0014	-15.8777	16.8277	0
Cluster IV	C03547	omega-Hydroxy fatty acid	114.013	ES-	-0.249593	0.158825	-16.7723	0	0	-15.2389	0.158559
	C00222	3-Oxopropanoate	128.45	ES-	0.206056	0.29089	-3.90927	-0.35742	-0.54111	-0.714926	-0.5368
	C00022	Pyruvate	128.45	ES-	0.206056	0.29089	-3.90927	-0.35742	-0.54111	-0.714926	-0.5368
	C13747	1,7-Dimethylxanthine	213.235	ES-	1.00235	-0.345622	-18.0522	-1.22576	3.03956	-0.0994634	1.97723
	C07480	Theobromine	213.235	ES-	1.00235	-0.345622	-18.0522	-1.22576	3.03956	-0.0994634	1.97723
	C04332	6,7-Dimethyl-8-(D-ribityl)lumazine	385.135	ES-	0.730645	-0.0670696	-16.4621	-0.401062	-0.662705	0.781387	-0.635525
	C04717	(9Z,11E)-(13S)-13-Hydroperoxyoctadeca-9,11-dienoic acid	286.883	ES+	0.721843	0	-16.8436	-1.27708	0	0	-0.851004
	C14827	9(S)-HPODE	286.883	ES+	0.721843	0	-16.8436	-1.27708	0	0	-0.851004
	C11434	2-C-Methyl-D-erythritol 4-phosphate	215.166	ES-	-1.49927	-0.345621	-17.6628	-0.0374122	0.0124326	-0.0994633	-0.327294
	C12204	5-Hydroxyconiferaldehyde	213.567	ES-	-1.49927	-0.345621	-17.6628	-0.0374122	0.0124326	-0.0994633	-0.407991
	C01494	Ferulate	213.567	ES-	-1.49927	-0.345621	-17.6628	-0.0374122	0.0124326	-0.0994633	-0.407991
	C00921	Dihydropteroate	596.19	ES+	-1.46281	0	-19.6591	0	0	0	0
	C05768	Coproporphyrinogen I	5773.62	ES+	-1.13638	0	-17.2066	0	0	0	0
	C03263	Coproporphyrinogen III	5773.62	ES+	-1.13638	0	-17.2066	0	0	0	0
	C15802	6-Deoxocastasterone	4053.35	ES+	-0.628467	0	-18.0711	0	0	0	0
	C08492	3-Hexenol	145.087	ES-	0	0	-17.9903	0	0	0	0
	C17217	Dihomomethionine	236.096	ES-	0	0	-15.5436	0	0	0	0
	C17221	Trihomomethionine	236.096	ES-	0	0	-15.5436	0	0	0	0
	C00048	Glyoxylate	133.014	ES-	0.0206091	0.0426885	-19.9636	-0.407706	-0.552076	-0.760422	-0.495123
	C08362	(9Z)-Hexadecenoic acid	1663.29	ES+	0.689038	0	-15.8436	0	0	0	0
	C05651	5-Hydroxykynurenine	620.189	ES+	0.498288	0	-16.6651	0	0	0	0
	C15965	3'-Hydroxyechinenone	3177.04	ES+	17.0121	0	-17.023	0	0	0	0
	C15966	3-Hydroxyechinenone	3177.04	ES+	17.0121	0	-17.023	0	0	0	0
	C00033	Acetate	98.6754	ES-	21.809	15.3823	-20.4773	-0.188417	0.402793	0	0.00469177
	C00266	Glycolaldehyde	98.6754	ES-	21.809	15.3823	-20.4773	-0.188417	0.402793	0	0.00469177
	C00577	D-Glyceraldehyde	101.965	ES-	1.63909	0.317962	-16.1206	-2.06203	1.48916	13.9656	0.270275
	C00184	Glycerone	101.774	ES-	1.63909	0.317963	-16.1206	-1.05076	1.48916	14.0531	0.270275
	C00256	(R)-Lactate	101.774	ES-	1.63909	0.317963	-16.1206	-1.05076	1.48916	14.0531	0.270275
	C01013	3-Hydroxypropanoate	101.774	ES-	1.63909	0.317963	-16.1206	-1.05076	1.48916	14.0531	0.270275
	C00170	5'-Methylthioadenosine	264.103	ES+	0	0	-18.0746	0	0	20.9124	0
	C00979	O-Acetyl-L-serine	133.181	ES-	-0.78143	1.04786	-14.9922	1.50026	-0.329263	14.916	0.296494
	C00025	L-Glutamate	133.181	ES-	-0.78143	1.04786	-14.9922	1.50026	-0.329263	14.916	0.296494
	C00302	Glutamate	133.181	ES-	-0.78143	1.04786	-14.9922	1.50026	-0.329263	14.916	0.296494
	C05938	L-4-Hydroxyglutamate semialdehyde	133.181	ES-	-0.78143	1.04786	-14.9922	1.50026	-0.329263	14.916	0.296494
	C03451	(R)-S-Lactoylglutathione	323.74	ES+	-1.53247	0.175132	-18.3239	13.6109	0	-0.32706	-2.7686
	C00355	3,4-Dihydroxy-L-phenylalanine	153.414	ES+	0	0	-17.069	0.371776	-0.0319016	0	-15.2159
	C19715	N,N-Dihydroxy-L-phenylalanine	153.414	ES+	0	0	-17.069	0.371776	-0.0319016	0	-15.2159
	C18151	7(1)-Hydroxychlorophyll a	688.9	ES+	0	0	0	0	0	15.7108	18.695
	C11242	Bacteriochlorophyll a	688.9	ES+	0	0	0	0	0	15.7108	18.695
	C00463	Indole	136.075	ES+	0	0	0	0	0	17.6051	17.5032
	C03758	Dopamine	152.285	ES+	0	0	0	0.691292	-0.0319016	14.2832	14.1814
	C19714	(E)-Phenylacetaldoxime	152.085	ES+	0	0	0	0.371776	-0.0319016	14.4352	14.3334
	C02505	2-Phenylacetamide	152.085	ES+	0	0	0	0.371776	-0.0319016	14.4352	14.3334
	C00546	Methylglyoxal	74.2127	ES-	0	0.473731	-15.6759	-15.393	0	0	0.591826
	C00158	Citrate	192.728	ES-	0.7666	-0.511179	-1.38876	-2.09081	-0.950075	0.575301	-0.465222
	C00311	Isocitrate	192.728	ES-	0.7666	-0.511179	-1.38876	-2.09081	-0.950075	0.575301	-0.465222
	C03492	D-4'-Phosphopantothenate	232.097	ES+	0	15.1114	0	1.91792	0.662144	0	15.5091
	C18325	Feruloylagmatine	287.15	ES-	0	15.2539	0	0	0	0	15.7596
	C05841	Nicotinate D-ribonucleoside	271.07	ES-	0	14.9937	0	0	0	0	15.427
	C06178	1-Methylpyrrolinium	84.0811	ES+	0	16.7708	0	0	0	0	16.1325
	C00253	Nicotinate	124.04	ES+	0	16.8976	0	0	0	-0.353809	16.7988
	C03722	Quinolinate	124.04	ES+	0	16.8976	0	0	0	-0.353809	16.7988
	C00379	Xylitol	133.05	ES-	0	14.0413	0	0.0259122	-14.1137	-1.48655	14.0326
	C01179	3-(4-Hydroxyphenyl)pyruvate	165.755	ES+	0	16.722	0	-16.802	-17.73	0	15.5171
	C01197	Caffeate	165.755	ES+	0	16.722	0	-16.802	-17.73	0	15.5171
	C00231	D-Xylulose 5-phosphate	163.039	ES+	0	16.9444	0	-17.0244	-17.7429	0	15.7395
	C00199	D-Ribulose 5-phosphate	163.039	ES+	0	16.9444	0	-17.0244	-17.7429	0	15.7395
	C00117	D-Ribose 5-phosphate	163.039	ES+	0	16.9444	0	-17.0244	-17.7429	0	15.7395
	C00620	alpha-D-Ribose 1-phosphate	163.039	ES+	0	16.9444	0	-17.0244	-17.7429	0	15.7395
	C03906	beta-L-Arabinose 1-phosphate	163.039	ES+	0	16.9444	0	-17.0244	-17.7429	0	15.7395
	C01234	1-Aminocyclopropane-1-carboxylate	156.557	ES-	14.3956	0	0	0.953708	-1.45697	0	14.8157
	C11863	Gibberellin A9	342.163	ES+	0	0	0	-19.6423	0	0	17.88
	C12249	Kaempferol 3-O-glucoside	454.364	ES-	0	-0.364483	0	-1.03686	0.217502	0	3.50264
	C01750	Quercitrin	454.364	ES-	0	-0.364483	0	-1.03686	0.217502	0	3.50264
	C00371	Zeatin	221.894	ES+	0	0	0	0	0	-2.55162	15.8464
	C03546	myo-Inositol 4-phosphate	241.011	ES-	0	1.46958	0	0	0	0	16.6133
	C01177	Inositol 1-phosphate	241.011	ES-	0	1.46958	0	0	0	0	16.6133
	C01097	D-Tagatose 6-phosphate	241.011	ES-	0	1.46958	0	0	0	0	16.6133
	C03862	Dolichyl phosphate D-mannose	241.011	ES-	0	1.46958	0	0	0	0	16.6133
	C00275	D-Mannose 6-phosphate	241.011	ES-	0	1.46958	0	0	0	0	16.6133
	C00636	D-Mannose 1-phosphate	241.011	ES-	0	1.46958	0	0	0	0	16.6133
	C00092	D-Glucose 6-phosphate	241.011	ES-	0	1.46958	0	0	0	0	16.6133
	C00103	D-Glucose 1-phosphate	241.011	ES-	0	1.46958	0	0	0	0	16.6133
	C00085	D-Fructose 6-phosphate	241.011	ES-	0	1.46958	0	0	0	0	16.6133
	C01094	D-Fructose 1-phosphate	241.011	ES-	0	1.46958	0	0	0	0	16.6133
	C15926	beta-L-Galactose 1-phosphate	241.011	ES-	0	1.46958	0	0	0	0	16.6133
	C01172	beta-D-Glucose 6-phosphate	241.011	ES-	0	1.46958	0	0	0	0	16.6133
	C05345	beta-D-Fructose 6-phosphate	241.011	ES-	0	1.46958	0	0	0	0	16.6133
	C00668	alpha-D-Glucose 6-phosphate	241.011	ES-	0	1.46958	0	0	0	0	16.6133
	C04006	1D-myo-Inositol 3-phosphate	241.011	ES-	0	1.46958	0	0	0	0	16.6133
	C00446	alpha-D-Galactose 1-phosphate	241.011	ES-	0	1.46958	0	0	0	0	16.6133
	C16361	1,3,7-Trimethyluric acid	245.044	ES-	0	0	0	-0.210179	-1.37708	0	14.3744
	C00482	Sinapate	245.044	ES-	0	0	0	-0.210179	-1.37708	0	14.3744
	C16911	Afzelin	444.808	ES-	0	0.0630434	0	0	0	0	3.63329
	C08604	Chrysanthemin	449.108	ES+	0	-0.291965	0	0	0	0	17.8915
	C12249	Kaempferol 3-O-glucoside	449.108	ES+	0	-0.291965	0	0	0	0	17.8915
	C01750	Quercitrin	449.108	ES+	0	-0.291965	0	0	0	0	17.8915
	C00903	Cinnamaldehyde	133.065	ES+	0	0	0	0	0	0	17.6662
	C02646	4-Coumaryl alcohol	133.065	ES+	0	0	0	0	0	0	17.6662
	C18155	Bacteriochlorophyllide a	561.233	ES+	0	0	0	0	0	0	18.22
	C20456	(+)-Secoisolariciresinol	385.161	ES+	0	0	0	0	0	0	18.88
	C18167	Secoisolariciresinol; (-)-Secoisolariciresinol	385.161	ES+	0	0	0	0	0	0	18.88
	C02034	Gibberellin A19	385.161	ES+	0	0	0	0	0	0	18.88
	C11861	Gibberellin A24	385.161	ES+	0	0	0	0	0	0	18.88
Cluster V	C03373	Aminoimidazole ribotide	238.074	ES+	0	-13.934	0	15.3492	15.6731	0	-16.5537
	C05610	Sinapoyl aldehyde	209.064	ES-	0	-14.3826	0	0	15.5187	0	-14.7562
	C03078	4-Guanidinobutanamide	144.101	ES+	0	-16.7643	19.7568	0	0	16.6636	-15.8082
	C00257	D-Gluconic acid	195.051	ES-	0	-14.627	0	0	0	-0.082296	-14.8526
	C00262	Hypoxanthine	195.051	ES-	0	-14.89	0	0	0	0.858497	-15.1156
	C00077	L-Ornithine	126.625	ES+	0	-14.089	0	-0.96355	0.071013	13.7025	-15.0643
	C01102	O-Phospho-L-homoserine	116.07	ES+	0	-13.0824	0	-0.57175	0.762703	14.1619	-15.5237
	C00440	5-Methyltetrahydrofolate	461.199	ES+	-19.5255	0.188562	-3.49375	17.1856	2.46139	0	-17.8927
	C00831	Pantetheine	301.119	ES+	0	0.290145	0	14.768	15.2767	0.0547862	-1.04529
	C01268	5-Amino-6-(5'-phosphoribosylamino)uracil	178.035	ES+	0	17.0384	0	0	16.7877	0	-16.7182
	C03742	(S)-4-Hydroxymandelonitrile	150.055	ES+	0	0.0745645	0	0	16.7566	0	-16.6856
	C00250	Pyridoxal	150.055	ES+	0	0.0745645	0	0	16.7566	0	-16.6856
	C03406	N-(L-Arginino)succinate	325.093	ES-	0	0.422372	0	-0.430135	1.1793	1.31425	-2.32681
	C01533	Syringin	368.731	ES-	0	1.7474	0	0	0	0	-13.2619
	C06118	4-(4-Deoxy-alpha-D-gluc-4-enuronosyl)-D-galacturonate	175.024	ES-	0	0.891969	0	0	0	0	-14.8861
	C04236	(2S)-2-Isopropyl-3-oxosuccinate	243.048	ES+	0	0	0	0.00768971	0.13612	-0.489701	-14.3878
	C00493	Shikimate	243.048	ES+	0	0	0	0.00768971	0.13612	-0.489701	-14.3878
	C08285	10,16-Dihydroxyhexadecanoic acid	156.113	ES+	0	0	0	0	0	0	-17.7389
	C06114	gamma-Glutamyl-beta-aminopropiononitrile	156.113	ES+	0	0	0	0	0	0	-17.7389
	C00621	Dolichyl diphosphate	379.085	ES-	0	0	0	0	0	0	-16.9188
	C13453	Xanthoxin	251.164	ES+	0	0	0	0	0	0	-17.8469
	C05906	Leucocyanidin	307.08	ES+	0	0	0	0	0	0	-18.0188
	C01378	Fustin	307.08	ES+	0	0	0	0	0	0	-18.0188
	C15525	Eriodictyol chalcone	307.08	ES+	0	0	0	0	0	0	-18.0188
	C05631	Eriodictyol	307.08	ES+	0	0	0	0	0	0	-18.0188
	C00974	Dihydrokaempferol	307.08	ES+	0	0	0	0	0	0	-18.0188
	C08814	Brassinolide	503.337	ES+	0	0	0	0	0	0	-19.8014
	C12136	(-)-Epigallocatechin	307.08	ES+	0	0	0	0	0	0	-18.0188
	C19873	26-Hydroxycastasterone	503.337	ES+	0	0	0	0	0	0	-19.8014
	C02191	Protoporphyrin	563.249	ES-	0	0	0	0	0	0	-15.8356
	C00534	Pyridoxamine	152.071	ES+	0	0	0	0	0	0	-16.8009
	C00561	Mandelonitrile	152.071	ES+	0	0	0	0	0	0	-16.8009
	C04350	(E)-4-Hydroxyphenylacetaldehyde oxime	152.071	ES+	0	0	0	0	0	0	-16.8009
	C15514	8'-Hydroxyabscisate	237.149	ES+	0	0	0	0	0	0	-17.4402
	C00073	L-Methionine	150.058	ES+	0	0	0	2.00233	1.12884	-0.921405	-15.194
	C04498	p-Coumaroylagmatine	180.433	ES+	0	-1.2693	0	-0.583261	-0.0966401	0	-15.167
	C00051	Glutathione	306.076	ES-	0	-1.3382	0	0	0	0	-14.26
Cluster VI	C00445	5,10-Methenyltetrahydrofolate	436.136	ES-	0	-0.235683	0	13.7917	-14.9398	0	-0.430806
	C01672	Cadaverine	86.0963	ES+	0	2.46199	0	18.7115	-18.9669	1.59045	0.276891
	C02723	N-Methylputrescine	86.0963	ES+	0	2.46199	0	18.7115	-18.9669	1.59045	0.276891
	C00408	L-Pipecolate	102.091	ES+	0	2.40417	0	17.1266	-17.382	1.48011	0.173482
	C05936	N4-Acetylaminobutanal	94.0849	ES+	0	2.40417	0	17.1266	-17.382	1.48011	0.173482
	C15532	N-Acetyl-L-citrulline	190.119	ES+	0	0	0	2.04433	-0.489744	0	0
	C00624	N-Acetyl-L-glutamate	150.069	ES+	0	1.96719	0	13.6304	0	0	-0.56532
	C05274	Decanoyl-CoA	308.091	ES+	0	0.175132	0	13.9588	0	-0.440461	-2.76861
	C00051	Glutathione	308.306	ES+	0	0.175132	0	13.6109	0	-1.25747	-2.7686
	C00189	Ethanolamine	130.048	ES+	-2.76133	0	0	16.5746	0	0	0
	C00130	IMP	277.032	ES+	0	-0.0444527	0	16.4351	0.495734	0	-0.430615
	C00345	6-Phospho-D-gluconate	277.032	ES+	0	-0.455704	0	16.172	0.495734	0	-0.430614
	C01236	D-Glucono-1,5-lactone 6-phosphate	277.032	ES+	0	-0.455704	0	16.172	0.495734	0	-0.430614
	C17245	5-Methylthiopentanaldoxime	150.077	ES+	0	0	0	14.1761	-0.466203	0	0
	C00122	Fumarate	119.015	ES+	0	0	0	14.5159	0	0.40968	0
	C17213	Homomethionine	164.074	ES+	0	0	0	15.5396	0	0	0
	C03089	5-Methylthio-D-ribose	239.06	ES-	0	0	0	15.7361	0	0	0
	C00794	D-Sorbitol	182.079	ES+	-19.0363	0	0	1.01962	1.53341	2.06977	0
	C00378	Thiamine	2800.65	ES+	-19.6681	0	1.73772	0	0	0	0
	C00327	L-Citrulline	174.089	ES-	-15.9802	0	0.0519534	0	0	0	0
	C01234	1-Aminocyclopropane-1-carboxylate	124.037	ES+	-18.7214	0	0	0	0	0	0
	C09332	THF-L-glutamate	897.312	ES+	-18.4803	0	0	0	0	0	0
	C05906	Leucocyanidin	346.091	ES-	-18.6503	0	0	0	0	0	0
	C12136	(-)-Epigallocatechin	346.091	ES-	-18.6503	0	0	0	0	0	0
	C05714	alpha-Aminopropiononitrile	139.048	ES+	-16.8383	0	0	0	0	0	0
	C05670	3-Aminopropiononitrile	139.048	ES+	-16.8383	0	0	0	0	0	0
	C05107	7-Dehydrodesmosterol	1011.98	ES+	-17.8521	0	0	0	0	0	0
	C16310	3-Hexenal	363.188	ES+	-20.2706	0	-18.5355	0	0	0	0
	C05859	Dehydrodolichol diphosphate	4732.57	ES+	-18.291	0	-18.3047	0	0	0	0
	C02880	Protochlorophyllide	615.226	ES+	-18.6325	0	-17.7981	0	0	0	0
	C11830	13(1)-Oxo-magnesium-protoporphyrin IX 13-monomethyl ester	615.226	ES+	-18.6325	0	-17.7981	0	0	0	0
	C11832	Divinyl chlorophyllide a	615.226	ES+	-18.6325	0	-17.7981	0	0	0	0
	C06089	ent-Copalyl diphosphate	1269.62	ES+	-18.1828	0	-17.5329	0	0	0	0
	C00353	Geranylgeranyl diphosphate	1269.62	ES+	-18.1828	0	-17.5329	0	0	0	0
	C02666	Coniferyl aldehyde	109.94	ES+	-17.4407	0	-16.2147	13.6641	0.348996	0.35569	14.4963
	C05852	2-Hydroxyphenylacetate	107.049	ES+	-17.4407	0	-16.2147	13.834	0.348997	0.35569	0
	C04043	3,4-Dihydroxyphenylacetaldehyde	107.049	ES+	-17.4407	0	-16.2147	13.834	0.348997	0.35569	0
Cluster VII	C12205	5-Hydroxyconiferyl alcohol	233.04	ES-	-15.5222	-15.6459	17.798	0	0	0	0
	C00078	L-Tryptophan	207.474	ES+	-0.563648	0.442848	2.29038	0.531635	-0.215874	0.270982	0.0168554
	C00794	D-Sorbitol	208.054	ES-	-14.5222	0	16.9189	0	0	0	0
	C00314	Pyridoxine	152.071	ES+	-0.0381104	0	18.3495	0	0	0	-16.8009
	C15970	Abscisic acid glucose ester	430.586	ES+	0	0.0615348	19.1573	0.373176	1.28608	1.77311	-1.07049
	C12248	5-Hydroxy-2-oxo-4-ureido-2,5-dihydro-1H-imidazole-5-carboxylate	1110.18	ES+	0.105455	0	17.5811	0	0	0	0
	C11821	5-Hydroxyisourate	1110.18	ES+	0.105455	0	17.5811	0	0	0	0
	G00092	G00092	522.444	ES+	0	0	17.9855	0	0	0	0
	C04732	5-Amino-6-(1-D-ribitylamino)uracil	579.459	ES+	0	0	18.2747	0	0	0	0
	C20690	1D-myo-Inositol 1,5-bis(diphosphate) 2,3,4,6-tetrakisphosphate	1645.63	ES+	0	0	22.3325	0	0	0	0
	C02938	3-Indoleacetonitrile	474.24	ES+	0	0	20.4787	0	0	0	0
	C19872	N-Formyl-4-amino-5-aminomethyl-2-methylpyrimidine	181.072	ES-	0	0	15.2819	0	0	0	0
	C16362	3,6,8-Trimethylallantoin	181.072	ES-	0	0	15.2819	0	0	0	0
	C05770	Coproporphyrin III	641.272	ES+	0	0	15.6711	0	0	0	0
	C06196	2'-Deoxyinosine 5'-phosphate	165.019	ES-	0	0	18.6002	0	0	0	0
	C00079	L-Phenylalanine	152.944	ES+	0.398127	1.45644	20.0845	0.530453	0.169293	0.089328	0.146239
	C00627	Pyridoxine phosphate	166.086	ES+	0.398127	1.40886	20.6695	0.429112	0.174601	0.0635717	0.161273
	G13073	G13073	2620.51	ES+	3.5934	0	17.1798	0	0	0	0
	C01019	6-Deoxy-L-galactose	194.061	ES-	0.554465	0	16.2469	-0.0530983	-2.94946	-1.86709	0
	C01962	Thiocysteine	110.009	ES+	0	-21.4943	0	-22.1353	0	0	0
	C17621	(6E)-8-Hydroxygeraniol	222.137	ES-	0	-14.8444	0	-16.6475	0	0	0
	C18155	Bacteriochlorophyllide a	691.261	ES-	0	-15.4497	0	-15.2007	-15.6421	0	0
	C19757	(Z)-3-Hexen-1-ol acetate	187.098	ES-	0	-15.3818	0	-15.5076	-13.2341	14.842	0
	C16322	9-Oxononanoic acid	187.098	ES-	1.44071	-14.6449	0.486065	-14.7707	-12.4972	14.1051	0
	C00137	myo-Inositol	204.332	ES+	0	-16.9711	0	1.92617	-14.3686	0.389098	0
	C01825	L-Galactose	204.332	ES+	0	-16.9711	0	1.92617	-14.3686	0.389098	0
	C00159	D-Mannose	204.332	ES+	0	-16.9711	0	1.92617	-14.3686	0.389098	0
	C00031	D-Glucose	204.332	ES+	0	-16.9711	0	1.92617	-14.3686	0.389098	0
	C00124	D-Galactose	204.332	ES+	0	-16.9711	0	1.92617	-14.3686	0.389098	0
	C00095	D-Fructose	204.332	ES+	0	-16.9711	0	1.92617	-14.3686	0.389098	0
	C00221	beta-D-Glucose	204.332	ES+	0	-16.9711	0	1.92617	-14.3686	0.389098	0
	C02336	beta-D-Fructose	204.332	ES+	0	-16.9711	0	1.92617	-14.3686	0.389098	0
	C00984	alpha-D-Galactose	204.332	ES+	0	-16.9711	0	1.92617	-14.3686	0.389098	0
	C00267	alpha-D-Glucose	204.332	ES+	0	-16.9711	0	1.92617	-14.3686	0.389098	0
	C00933	Sinapine	310.166	ES+	0	-14.8578	0	0	-17.0198	0	0
	C08614	Violaxanthin	583.415	ES+	0	-16.7515	0	0	-17.8789	0	0
	C08583	Canthaxanthin	583.415	ES+	0	-16.7515	0	0	-17.8789	0	0
	C13431	9'-cis-Neoxanthin	583.415	ES+	0	-16.7515	0	0	-17.8789	0	0
	C15968	Adonixanthin	583.415	ES+	0	-16.7515	0	0	-17.8789	0	0
	C00135	L-Histidine	141.136	ES+	0	-14.7762	0	0.0288221	0.527297	16.2791	0.333929
	C21028	(R)-5,6-Dihydrothymine	161.355	ES+	0	-14.4222	0	0	0	17.2465	1.09709
	C05715	gamma-Amino-gamma-cyanobutanoate	161.355	ES+	0	-14.4222	0	0	0	17.2465	1.09709
	C00259	L-Arabinose	188.465	ES-	-0.577351	-13.1246	0	0.518549	-1.43102	-0.268621	-0.553864
	C00310	D-Xylulose	188.465	ES-	-0.577351	-13.1246	0	0.518549	-1.43102	-0.268621	-0.553864
	C00181	D-Xylose	188.465	ES-	-0.577351	-13.1246	0	0.518549	-1.43102	-0.268621	-0.553864
	C00121	D-Ribose	188.465	ES-	-0.577351	-13.1246	0	0.518549	-1.43102	-0.268621	-0.553864
	C00309	D-Ribulose	188.465	ES-	-0.577351	-13.1246	0	0.518549	-1.43102	-0.268621	-0.553864
	C17240	p-Hydroxybenzyldesulphoglucosinolate	404.103	ES-	0	-15.2303	0	0	0	0	0
	C11876	6beta,7beta-Dihydroxykaurenoic acid	371.161	ES-	0	-15.5753	0	0	0	0	0
	C00086	Urea	61.0396	ES+	0	-17.0838	0	0	0	0	0
	C01069	Desulfoglucotropeolin	398.087	ES+	0	-17.6835	0	0	0	0	0
	C00255	Riboflavin	309.158	ES+	0	-18.021	0	0	0	0	0
	C00152	L-Asparagine	61.0396	ES+	0	-17.0838	0	0	0	0	0
	C05908	Delphinidin	153.034	ES+	0	-16.8209	0	0	0	0	0
	C00337	(S)-Dihydroorotate	91.0142	ES+	0	-16.5818	0	0	0	0	0
	C02642	3-Ureidopropionate	61.0396	ES+	0	-17.0838	0	0	0	0	0
	C00337	(S)-Dihydroorotate	217.046	ES-	0	-13.7773	0	0	0	0	0
	C01120	Sphinganine 1-phosphate	298.311	ES+	0	-14.6262	0	0	0	0	0
	C00590	Coniferyl alcohol	217.046	ES-	0	-13.7773	0	0	0	0	0
	C00881	Deoxycytidine	168.247	ES+	0	-15.2787	0	0	0	0	0.333931
	C00526	Deoxyuridine	228.076	ES+	0	-14.934	0	0	0	0	0.225668
Cluster VIII	C00212	Adenosine	268.104	ES+	0	0	0	-2.80128	-2.7085	-1.3041	0.244293
	C00330	Deoxyguanosine	268.104	ES+	0	0	0	-2.80128	-2.7085	-1.3041	0.244293
	C16311	12-Oxo-9(Z)-dodecenoic acid	227.129	ES-	-2.79679	0	0	-16.3013	-13.8901	0	0
	C00153	Nicotinamide	123.055	ES+	0	0	0	-14.2233	-14.9921	-1.78804	0
	C05907	Luteoforol	231.065	ES+	0	0	0	-15.7384	-16.6146	0	0
	C09736	Fisetinidol-4beta-ol	231.065	ES+	0	0	0	-15.7384	-16.6146	0	0
	C09727	(-)-Epicatechin	231.065	ES+	0	0	0	-15.7384	-16.6146	0	0
	C03648	cis-3,4-Leucopelargonidin	231.065	ES+	0	0	0	-15.7384	-16.6146	0	0
	C05817	(1R,6R)-6-Hydroxy-2-succinylcyclohexa-2,4-diene-1-carboxylate	195.065	ES+	0.760325	0.336693	0.767228	-14.4586	-14.8675	0	-0.351173
	C01494	Ferulate	186.753	ES+	0	0.15646	0	-13.5655	-13.9744	0	-0.7095
	C02730	2-Succinylbenzoate	186.753	ES+	0	0.15646	0	-13.5655	-13.9744	0	-0.7095
	C12204	5-Hydroxyconiferaldehyde	186.753	ES+	0	0.15646	0	-13.5655	-13.9744	0	-0.7095
	C01181	4-Trimethylammoniobutanoate	146.118	ES+	0	0	18.8193	0	-15.5867	-0.461668	0
	C04272	(R)-2,3-Dihydroxy-3-methylbutanoate	161.22	ES-	-0.19219	12.4565	14.6619	-0.448927	-16.2077	-1.48276	12.4478
	C01801	Deoxyribose	161.22	ES-	-0.19219	12.4565	14.6619	-0.448927	-16.2077	-1.48276	12.4478
	C16361	1,3,7-Trimethyluric acid	212.328	ES+	0	0	1.43702	16.0802	-17.9957	-16.399	0
	C00680	meso-2,6-Diaminoheptanedioate	161.092	ES+	0	0	0	0	-16.0324	-16.3986	0
	C00522	(R)-Pantoate	131.048	ES-	-0.68111	-0.501239	-5.23351	-1.42178	-14.952	-0.945846	-1.90022
	C06007	(R)-2,3-Dihydroxy-3-methylpentanoate	131.048	ES-	-0.68111	-0.501239	-5.23351	-1.42178	-14.952	-0.945846	-1.90022
	C00418	(R)-Mevalonate	131.048	ES-	-0.68111	-0.501239	-5.23351	-1.42178	-14.952	-0.945846	-1.90022
	C00329	D-Glucosamine	146.072	ES+	0	1.96718	0	0.283524	-13.7362	0	-0.565319
	C00864	Pantothenate	211.612	ES+	0.308214	0.731766	0.456142	0	-14.2081	-1.45152	-0.731646
	C04272	(R)-2,3-Dihydroxy-3-methylbutanoate	208.377	ES+	0	0	0	1.92618	-14.5909	0.389099	0
	C01801	Deoxyribose	208.377	ES+	0	0	0	1.92618	-14.5909	0.389099	0
	C07480	Theobromine	219.027	ES+	0	0	0	1.92622	-16.1759	0	0
	C05382	Sedoheptulose 7-phosphate	219.027	ES+	0	0	0	1.92622	-16.1759	0	0
	C13747	1,7-Dimethylxanthine	219.027	ES+	0	0	0	1.92622	-16.1759	0	0
	C00279	D-Erythrose 4-phosphate	219.027	ES+	0	0	0	1.92622	-16.1759	0	0
	C04734	1-(5'-Phosphoribosyl)-5-formamido-4-imidazolecarboxamide	323.074	ES+	0	0	0	0.542254	-16.4206	-0.285339	0
	C19874	26-Hydroxybrassinolide	534.962	ES+	0	0	0	0	-14.5958	-0.218141	0.435697
	C11860	Gibberellin A15 open lactone	387.155	ES+	0	0.210651	0	0	-17.1103	0	0.249498
	C06094	Gibberellin A53	387.155	ES+	0	0.210651	0	0	-17.1103	0	0.249498
	C00750	Spermine	203.223	ES+	0	0	0	0	-17.0466	0	0
	C01037	7,8-Diaminononanoate	226.107	ES+	0	0	0	0	-17.4303	0	0
	C08334	Lotaustralin	226.107	ES+	0	0	0	0	-17.4303	0	0
	C00074	Phosphoenolpyruvate	226.995	ES-	0	0	0	0	-16.2389	0	0
	C11512	Methyl jasmonate	264.135	ES-	0	0	0	0	-14.4438	0	0
	C00130	IMP	393.044	ES-	0	0	0	0	-17.1509	0	0
	C04083	N6-(Delta2-Isopentenyl)-adenine	168.612	ES+	0	0	0	0	-15.4303	0	0
	C00239	dCMP	347.075	ES-	0	0	0	0	-15.7684	0	0
	C06074	Myrcene	206.717	ES+	0	-0.606378	0	0	-14.3292	0	-0.70865
	C00978	N-Acetylserotonin	232.872	ES+	0.234194	0	0.438944	0	-13.9181	-0.00899557	0
	C17248	4-Methylthiobutyl-desulfoglucosinolate	341.091	ES-	0	0	0	0	-14.2471	0.424138	0
	C00246	Butanoic acid	136.165	ES-	0	-0.607695	0	0.0259102	-12.9439	-2.15529	2.5864
	C04785	13(S)-HPOT	312.987	ES-	1.82545	0.0832578	1.47398	-1.19411	-13.0916	0	0.849884
	C11437	1-Deoxy-D-xylulose 5-phosphate	147.044	ES+	0	0.133004	0	0	-14.8813	0	2.0158
	C00673	2-Deoxy-D-ribose 5-phosphate	147.044	ES+	0	0.133004	0	0	-14.8813	0	2.0158
	C11876	6beta,7beta-Dihydroxykaurenoic acid	363.204	ES+	0	0	0	0	-17.478	0	1.20985
	C00440	5-Methyltetrahydrofolate	483.625	ES-	0	0.336263	0	0	-13.5181	0	1.14453
	C00088	Nitrite	61.9883	ES-	17.1957	0.508421	16.4316	0	-15.1785	-0.292427	0.391946
	C00826	L-Arogenate	185.262	ES+	17.8621	2.10627	0	2.44019	-17.3987	0.967185	-0.169746
	C00116	Glycerol	73.0296	ES-	16.6249	-0.501258	0.952373	-1.42183	-16.8265	-0.0422632	-1.42826
	C01175	1-O-Sinapoyl-beta-D-glucose	393.582	ES-	14.7091	0.13023	0	-0.46053	-15.0708	0	-0.222625
	C00944	3-Dehydroquinate	226.995	ES-	16.7302	0	0	0	-16.8238	0	0
	C06010	(S)-2-Acetolactate	147.03	ES-	16.2063	0.947355	0.458599	0	0	14.1944	-0.00752341
	C05512	Deoxyinosine	267.072	ES-	18.6281	0	0	0	0	15.1299	0
	C01175	1-O-Sinapoyl-beta-D-glucose	274.094	ES+	17.5586	0.494032	1.41822	0.466334	-13.8108	16.2243	-0.0835785
	C02630	2-Hydroxyglutarate	159.784	ES-	16.8397	0.712998	0.0484946	0	-13.2489	13.5164	-0.00752336
	C06032	D-erythro-3-Methylmalate	159.784	ES-	16.8397	0.712998	0.0484946	0	-13.2489	13.5164	-0.00752336
	C00079	L-Phenylalanine	168.071	ES-	16.5414	1.62255	0	15.534	0.211432	1.24657	0.527589
	C19714	(E)-Phenylacetaldoxime	184.739	ES-	16.5414	0	0	0	-12.6952	0	-13.8898
	C02505	2-Phenylacetamide	184.739	ES-	16.5414	0	0	0	-12.6952	0	-13.8898
	C00322	2-Oxoadipate	175.024	ES-	16.7302	0.891969	0	0	0	0	-14.8861
	C00077	L-Ornithine	131.083	ES-	16.2441	0	0	0	0	0	-15.2711
	C00082	L-Tyrosine	180.067	ES-	16.5414	0	0	0	0	0	-14.4747
	C19712	N-Hydroxy-L-phenylalanine	180.067	ES-	16.5414	0	0	0	0	0	-14.4747
	C12206	Caffeyl alcohol	147.045	ES-	16.3117	0	17.6239	0	0	-15.1294	0
	C00903	Cinnamaldehyde	147.045	ES-	17.0231	0	17.1184	0	0	-15.1294	0
	C05608	4-Hydroxycinnamyl aldehyde	155.376	ES-	15.8764	-13.3659	17.4219	0	0	-15.6953	1.27012
	C00166	Phenylpyruvate	163.04	ES-	13.485	-14.3658	17.5937	0	0	-16.3272	0.496409
	C05838	cis-2-Hydroxycinnamate	163.04	ES-	13.485	-14.3658	17.5937	0	0	-16.3272	0.496409
	C00811	4-Coumarate	163.04	ES-	13.485	-14.3658	17.5937	0	0	-16.3272	0.496409
	C10945	Caffeic aldehyde	163.04	ES-	13.485	-14.3658	17.5937	0	0	-16.3272	0.496409
	C00168	Hydroxypyruvate	103.004	ES-	17.0001	0	16.384	0.497383	15.922	0	0
	C00761	Coniferin	384.635	ES-	0	-13.6452	0	0	0	-15.0443	-13.2567
	C02659	Acetone cyanohydrin	104.071	ES+	0	-14.2097	0	-1.11849	-2.92774	-16.1109	-15.4545
	C00334	4-Aminobutanoate	104.071	ES+	0	-14.2097	0	-1.11849	-2.92774	-16.1109	-15.4545
	C01205	(R)-3-Amino-2-methylpropanoate	104.071	ES+	0	-14.2097	0	-1.11849	-2.92774	-16.1109	-15.4545
	C02356	(S)-2-Aminobutanoate	104.071	ES+	0	-14.2097	0	-1.11849	-2.92774	-16.1109	-15.4545
	C01165	L-Glutamate 5-semialdehyde	123.24	ES+	0	-13.4321	0	-0.892545	-1.85245	-15.3333	-14.677
	C01157	Hydroxyproline	123.24	ES+	0	-13.4321	0	-0.892545	-1.85245	-15.3333	-14.677
	C03741	(S)-4-Amino-5-oxopentanoate	123.24	ES+	0	-13.4321	0	-0.892545	-1.85245	-15.3333	-14.677
	C00430	5-Aminolevulinate	123.24	ES+	0	-13.4321	0	-0.892545	-1.85245	-15.3333	-14.677
	C00584	Prostaglandin E2	415.533	ES+	0	-17.9249	0	0.294436	1.15841	-15.3072	3.69121
	C00427	Prostaglandin H2	415.533	ES+	0	-17.9249	0	0.294436	1.15841	-15.3072	3.69121
	C00011	CO2	103.003	ES-	14.4335	-13.0714	0	0.497377	2.40355	0	13.3665
	C05817	(1R,6R)-6-Hydroxy-2-succinylcyclohexa-2,4-diene-1-carboxylate	296.274	ES-	16.3532	-13.8716	0	0	0	-0.398357	0
	C16362	3,6,8-Trimethylallantoin	200.092	ES+	17.7199	-17.1807	0	0	0	0	0
	C00251	Chorismate	285.062	ES-	15.7392	-16.1935	0	0	0	0	0
	C00254	Prephenate	285.062	ES-	15.7392	-16.1935	0	0	0	0	0
