# Supplementary material for: Rootstock–scion exchanging mRNAs participate in the pathways of amino acid and fatty acid metabolism in cucumber under early chilling stress
Source: Hortic Res. 2022 Feb 19;9:uhac031. doi: 10.1093/hr/uhac031 (PMC9039506; doi:10.1093/hr/uhac031)
Supplement: Web_Material_uhac031 [file web_material_uhac031.zip › Table S5.xlsx]

## Sheet: 2436 Cs leaf up
Supplementary Table 5. Differentially Expressed Genes (DEGs) in leaves and roots of heterografted cucumber seedlings under chilling stress
gene_name	C_L_S/S	C_R_S/S	C_L_S/m	C_R_M/S	N_L_S/S	N_R_S/S	N_L_S/m	N_R_M/S	Leaf-up	log2(FC)
CsGy0G000360	36.4324	52.9412	41.3506	52.9877	34.7851	41.4702	33.6466	50.0514	6.05662	2.59851
CsGy0G000420	2.13794	3.56992	2.63386	3.32047	5.92162	4.76452	1.77538	2.63395	4.64217	2.2148
CsGy0G000670	2.26324	0.538458	3.45642	4.83233	4.46798	5.78027	1.03826	1.64525	4.6229	2.2088
CsGy0G000720	6.03207	0.302589	8.4517	0.394815	30.463	0.398233	12.656	0.295196	20.2266	4.33818
CsGy0G001060	46.383	32.1247	46.2652	32.9241	29.6632	30.9622	24.1296	32.5996	5.41576	2.43716
CsGy0G001840	810.729	2.69435	834.212	2.45563	12.6092	2.9397	6.37944	1.74572	29.713	4.89302
CsGy1G000030	9.84932	40.5943	11.2769	37.1836	15.2743	21.7931	10.5386	21.0417	6.16327	2.6237
CsGy1G000110	38.7645	1.40631	51.3009	1.60993	60.9342	0.761041	63.5783	1.10065	9.8923	3.30631
CsGy1G000220	0.174058	0.012279	0.0127937	0.119921	26.22	18.908	0.727366	0.371687	25.3314	4.66285
CsGy1G000350	40.2656	58.2359	41.3755	56.3604	61.5932	83.4826	54.5634	71.0288	8.13962	3.02496
CsGy1G000600	20.065	29.7197	26.3452	34.0447	24.4099	34.6121	24.9521	33.7351	5.73801	2.52055
CsGy1G000630	252.252	160.781	414.105	112.137	194.541	318.956	187.251	248.674	169.143	7.4021
CsGy1G000720	14.0108	20.1153	18.7879	18.1881	15.1628	19.2633	15.4443	14.6816	4.49561	2.16852
CsGy1G000900	0	0	0	0	24.9793	20.2648	0	0	24.9793	4.64266
CsGy1G000920	21.75	16.6113	24.0992	18.9351	31.8958	24.9811	25.9898	22.7815	8.25518	3.0453
CsGy1G000940	17.1125	252.649	17.8816	204.106	40.2457	49.6676	35.8528	88.1717	5.1621	2.36796
CsGy1G001070	552.345	54.9011	489.726	62.6279	673.2	22.7124	605.561	28.2117	5.02026	2.32776
CsGy1G001080	107.147	3.83372	101.597	4.29263	99.0794	0.492436	79.7974	0.467952	13.7324	3.77952
CsGy1G001090	6.86393	23.0501	10.2439	18.4965	22.938	18.3613	16.9799	17.7982	9.33813	3.22313
CsGy1G001100	9.56478	2.70029	19.605	3.79876	13.4035	1.77898	7.11751	1.71135	16.3262	4.02912
CsGy1G001110	21.558	27.3913	25.4155	25.9795	21.4184	24.7823	17.9441	24.0007	7.33169	2.87415
CsGy1G001120	49.6637	99.2015	52.0594	92.065	51.3624	41.8196	16.2799	49.2579	37.4782	5.22798
CsGy1G001480	0	0	0.0707117	0	6.90618	10.9782	0	0.128999	6.9769	2.80259
CsGy1G001530	11.7942	11.6672	13.0056	11.8369	19.3228	13.2355	9.076	10.1852	11.4583	3.51832
CsGy1G001660	17.6121	24.0547	19.136	26.0124	22.1865	25.577	16.3858	23.0877	7.32463	2.87276
CsGy1G001780	132.856	335.163	107.421	249.807	244.417	258.362	142.024	245.995	76.9582	6.266
CsGy1G001910	30.506	31.8575	38.2697	29.8865	60.5785	65.2969	29.0699	30.2917	39.2723	5.29544
CsGy1G002000	10.341	17.156	12.7697	17.2549	12.7427	16.5639	10.7701	16.2518	4.40134	2.13794
CsGy1G002060	24.9983	22.1254	28.3954	21.6467	21.6958	19.4038	20.8095	20.0193	4.28337	2.09875
CsGy1G002080	84.4954	4.94007	97.417	5.34903	83.91	1.39766	35.8086	1.73816	61.023	5.93128
CsGy1G002610	8.60183	31.99	11.1958	24.774	14.2347	21.7929	9.99561	19.5033	6.83306	2.77253
CsGy1G002710	24.574	33.2758	34.9519	33.4807	52.6791	33.6674	34.3528	26.5402	28.7042	4.84319
CsGy1G002790	30.7611	33.489	29.0508	31.6853	49.1603	50.8735	27.1923	29.5274	20.2577	4.3404
CsGy1G003010	100.457	53.0869	118.297	48.6586	115.164	37.2962	122.494	46.7555	10.5086	3.39349
CsGy1G003100	16.2321	30.0871	19.0016	29.5427	14.567	22.504	11.3158	27.0376	6.0208	2.58996
CsGy1G003190	12.3337	6.63991	14.8515	6.56241	10.1142	16.547	7.28684	11.8754	5.34516	2.41823
CsGy1G003380	17.8165	19.4784	19.8725	16.3677	20.8826	9.00388	17.5424	9.57344	5.39623	2.43195
CsGy1G003430	15.127	22.4565	14.3211	20.9427	30.8648	31.7826	22.7573	21.194	7.30155	2.8682
CsGy1G003570	126.729	161.084	130.419	167.664	148.037	191.369	131.21	150.905	20.5173	4.35877
CsGy1G003670	73.6131	26.5796	79.9576	23.8052	161.28	10.557	110.742	10.1105	56.8819	5.8299
CsGy1G003720	231.792	272.302	303.381	252.797	387.119	216.746	361.968	297.182	96.7396	6.59603
CsGy1G003870	14.34	19.5947	22.8396	19.1887	17.3878	17.0509	21.7165	17.4646	4.17087	2.06035
CsGy1G003970	21.3563	3.38509	31.1542	3.85035	37.3159	1.02571	27.6097	1.46812	19.5041	4.2857
CsGy1G004180	1215.28	160.216	1591.77	143.922	1885.76	737.398	1703.39	882.131	558.857	9.12633
CsGy1G004310	11.4637	28.0264	13.4005	30.9212	10.873	21.1749	7.50304	21.2283	5.30674	2.40783
CsGy1G004370	12.4638	4.49944	16.4115	9.23134	2.09067	13.9789	1.66285	9.29215	4.37554	2.12946
CsGy1G004550	8.59551	14.6746	8.81899	15.3975	12.8494	14.4431	8.14053	12.2174	4.9323	2.30226
CsGy1G004650	41.4149	51.4036	38.512	51.9447	39.5762	53.8172	28.3695	42.0877	8.30375	3.05376
CsGy1G005020	16.3813	17.1465	17.6887	20.8305	18.1505	22.1352	14.1778	17.729	5.28016	2.40058
CsGy1G005050	17.4506	21.582	21.0868	26.6324	27.8439	47.8112	20.233	33.3397	11.2471	3.49148
CsGy1G005110	34.3107	12.6416	39.0463	14.0294	33.9212	11.5027	32.5597	11.8162	6.09715	2.60814
CsGy1G005140	71.7673	17.757	67.7056	22.6232	80.9892	14.915	68.5429	20.6244	8.3846	3.06774
CsGy1G005300	126.985	100.6	91.5307	108.452	113.297	88.9505	56.694	98.6053	21.1493	4.40254
CsGy1G005330	110.791	61.5696	110.364	60.8015	77.4656	34.6316	66.8874	37.8498	10.1512	3.34357
CsGy1G005340	31.72	0.349253	46.6764	0.900021	47.9654	0.686073	45.7012	1.07567	17.2206	4.10606
CsGy1G005370	20.0842	30.4534	20.6297	32.4293	19.1014	18.5427	15.3134	19.207	4.33352	2.11554
CsGy1G005540	13.9005	27.7322	16.4867	26.1917	15.7421	14.4826	12.5888	15.17	5.73951	2.52093
CsGy1G005550	0.0386657	0.110152	0.0710723	0.49008	5.9218	5.23068	0.091217	0.177925	5.86299	2.55164
CsGy1G005690	76.4347	27.5594	91.6065	23.6649	140.851	107.587	149.455	147.906	6.56769	2.71539
CsGy1G005700	7.46025	2.46068	4.94458	2.28089	22.5321	9.27014	9.15631	6.2066	10.8601	3.44097
CsGy1G005770	0.122492	0.168093	0	0	12.8305	42.9589	0	0.102249	12.708	3.66767
CsGy1G005820	5.64264	0.0207777	9.38781	0.014267	11.8646	0.0188497	11.072	0.0160743	4.53776	2.18198
CsGy1G005880	28.1204	66.195	35.1018	65.7342	39.679	126.733	32.6216	114.598	14.0388	3.81135
CsGy1G005890	16.9574	29.4561	15.6711	27.5023	40.8698	70.0476	10.7376	23.7358	28.8459	4.8503
CsGy1G005910	33.0597	43.0626	34.9376	57.5287	40.192	58.8565	27.4359	49.2319	14.634	3.87125
CsGy1G006000	137.901	122.779	72.5421	115.192	133.825	209.837	44.3343	172.347	24.1316	4.59285
CsGy1G006050	2.02138	0.434999	4.47776	0.819744	2.82307	0.891312	0.707983	0.861992	4.57147	2.19266
CsGy1G006320	58.8668	78.9219	61.0654	83.3951	62.9701	35.5663	44.9101	39.2599	20.2586	4.34046
CsGy1G006360	33.4121	2.81917	36.8301	3.43116	46.0263	2.38643	43.045	3.79817	6.39934	2.67792
CsGy1G006440	4.66288	15.8061	12.1022	13.1463	5.20099	9.80215	5.32381	6.757	7.31646	2.87115
CsGy1G006450	33.6966	14.2962	39.6533	19.4475	11.1776	21.1463	12.7328	8.65854	4.4014	2.13796
CsGy1G006530	113.708	82.5771	92.3097	60.3289	77.0454	37.9917	33.4403	31.8844	22.2072	4.47295
CsGy1G006550	5.12787	3.90934	4.68903	2.93414	9.70521	8.13486	4.22523	6.45504	5.04114	2.33375
CsGy1G006770	17.6585	47.7266	26.6208	42.2014	26.1593	57.0238	27.3668	53.2122	7.75482	2.95509
CsGy1G006820	52.4324	29.4048	59.0437	32.3192	35.2352	23.6091	36.3661	24.8232	5.48035	2.45427
CsGy1G006830	14.2518	2.2426	12.9056	2.89174	26.5445	1.86156	10.079	1.86755	15.1193	3.91832
CsGy1G006860	49.5389	73.6754	49.3438	74.5567	41.8131	55.529	33.9653	66.5021	7.65269	2.93597
CsGy1G006880	100.58	0.944486	109.934	1.08356	103.094	0.283967	86.94	0.362539	25.5087	4.67292
CsGy1G006990	54.6084	38.3904	47.006	32.5988	70.7542	10.849	46.7093	11.0112	16.4425	4.03936
CsGy1G007210	20.647	64.1357	37.357	40.2602	112.959	66.3967	94.9927	48.4815	34.6763	5.11588
CsGy1G007220	32.1798	13.2008	37.0453	12.4604	19.5361	11.1857	19.0491	12.1283	5.35246	2.4202
CsGy1G007230	45.0377	53.0175	47.3453	66.5133	38.3765	44.3897	27.8786	57.2825	12.8055	3.67869
CsGy1G007470	24.5337	1040.69	35.3694	867.31	48.1942	100.584	16.0368	113.218	42.9932	5.42604
CsGy1G007490	99.444	30.6123	83.8475	31.9581	161.975	21.8735	98.6688	30.7006	47.7093	5.5762
CsGy1G007720	17.941	56.4686	23.2035	56.1198	17.3575	15.1211	17.7964	24.2735	4.82353	2.27009
CsGy1G007780	57.907	14.0814	131.949	18.6129	123.979	21.4445	125.523	18.1023	72.4982	6.17987
CsGy1G007940	11.3903	3.55147	41.6556	4.60524	2.21374	3.46279	2.74362	1.98787	29.7354	4.89411
CsGy1G008000	17.0731	25.4736	20.4335	22.616	21.1753	22.7757	19.1569	22.5199	5.37882	2.42729
CsGy1G008050	58.04	86.1383	63.7722	99.4081	73.1844	32.9795	30.63	27.5166	48.2867	5.59355
CsGy1G008100	242.375	346.865	252.902	396.835	253.072	435.1	227.83	418.49	35.7687	5.16063
CsGy1G008230	0	0.0646317	0.018954	0.0991857	4.74935	1.44371	0.093003	0.0444663	4.6753	2.22506
CsGy1G008250	28.023	31.0497	37.741	27.8753	41.2412	32.9308	40.2782	33.1861	10.6811	3.41698
CsGy1G008360	7.25553	25.1692	8.6728	24.0735	13.0282	29.0962	6.10804	71.4342	8.33747	3.05961
CsGy1G008410	90.7474	49.3824	88.0289	49.3191	143.518	32.1364	87.2965	27.6795	53.5028	5.74154
CsGy1G008460	45.3578	6.55163	47.6242	6.84648	64.9914	5.26873	62.7154	4.50315	4.54251	2.18349
CsGy1G008510	50.5562	50.6135	53.0919	77.5418	46.3008	59.8108	43.7708	83.6893	5.06568	2.34075
CsGy1G008700	14.876	23.0373	18.4402	21.2339	37.3378	34.2456	33.9785	24.3224	6.92352	2.7915
CsGy1G008740	51.7028	100.969	52.6281	103.452	61.6017	76.7494	39.7362	78.2827	22.7908	4.51038
CsGy1G008750	7.31972	3.073	8.05428	3.92993	16.5563	4.0415	11.9515	4.10487	5.33937	2.41667
CsGy1G008820	13.9324	8.76288	17.7299	8.42978	25.353	7.63682	19.3834	8.17103	9.76713	3.28793
CsGy1G008890	5.88832	0.020901	7.52851	0	19.8391	0.0402853	15.8042	0.0456727	5.67511	2.50465
CsGy1G009150	56.27	87.8717	68.1151	94.5404	49.5411	69.6465	55.3391	87.8348	6.04715	2.59626
CsGy1G009170	1.36058	0.0560643	0.881137	0.0441463	17.4436	7.81343	0	1.11228	16.9642	4.08442
CsGy1G009240	90.6152	135.479	96.6116	155.868	73.0968	103.011	74.6941	137.464	4.39919	2.13724
CsGy1G009260	14.3406	5.63858	22.9703	8.22188	20.6449	5.20139	22.9051	7.15832	6.36951	2.67118
CsGy1G009380	70.1612	7.14049	148.868	5.87981	128.455	6.77532	185.201	7.54903	21.9606	4.45685
CsGy1G009510	13.7227	10.9738	15.1015	13.0562	39.0309	29.4883	31.8779	25.7804	8.53178	3.09285
CsGy1G009520	99.2704	129.531	101.225	133.376	102.91	125.52	100.548	131.975	4.31614	2.10974
CsGy1G009830	6.32446	28.8866	5.02235	37.1575	10.2975	14.5026	1.49747	14.9661	7.49787	2.90648
CsGy1G010090	124.758	27.8693	157.038	26.6437	187.208	27.822	175.766	18.3784	43.721	5.45026
CsGy1G010160	32.3845	38.0013	32.4884	33.2254	29.9186	30.0794	23.7027	22.6286	6.31984	2.65989
CsGy1G010450	27.7797	159.255	33.213	162.826	54.7603	84.3362	28.7368	80.3182	31.4568	4.9753
CsGy1G010670	181.208	223.91	209.46	197.609	185.989	219.281	201.658	244.029	12.5839	3.65351
CsGy1G010700	57.9426	59.6599	56.7026	62.6743	61.8052	53.2262	52.6759	51.0562	7.8893	2.9799
CsGy1G010880	47.0752	26.77	59.1014	19.2769	6.66326	6.13165	6.75821	5.92272	11.9313	3.57667
CsGy1G010900	29.6422	20.9806	37.6533	21.3314	17.5915	22.0803	18.3186	20.5047	7.28395	2.86472
CsGy1G011090	4.34329	1.23368	3.44434	1.38619	9.90317	2.98495	2.56326	4.13483	6.44096	2.68728
CsGy1G011100	3.06042	0.923552	2.51604	1.23579	12.2579	5.16646	2.77463	4.56076	8.93886	3.16009
CsGy1G011110	12.7383	2.34304	8.60714	2.68829	18.5267	5.52531	6.76894	10.5042	7.62651	2.93102
CsGy1G011240	0.854433	0.0388453	6.46935	0	0.364894	0	0.719959	0	5.25985	2.39502
CsGy1G011270	16.698	0	12.4556	0	18.4061	0	7.12202	0	7.04171	2.81593
CsGy1G011560	22.8804	5.59695	27.4271	6.73286	81.5641	7.35349	39.2815	10.804	46.8293	5.54934
CsGy1G011570	19.9014	1.63355	28.961	2.73475	55.6995	1.21276	55.4792	0.684323	9.27996	3.21412
CsGy1G011610	14.2877	77.6412	14.5842	75.5394	12.49	58.7775	6.9464	45.907	5.84006	2.54598
CsGy1G011650	26.8712	15.2129	34.5453	17.3644	47.0725	21.0941	42.9271	17.4886	11.8194	3.56308
CsGy1G011880	0.13026	0.0835357	0.361784	0.023177	7.261	0.0110623	0.194302	0	7.29822	2.86755
CsGy1G012170	0.704872	34.0342	2.30209	28.3135	5.79373	9.55915	2.81509	20.5004	4.57586	2.19404
CsGy1G012220	9.57305	15.2281	12.3281	17.4096	16.4748	7.11575	14.575	6.98513	4.65481	2.21872
CsGy1G012360	177.417	17.2146	143.88	13.1782	259.018	81.347	213.272	61.6763	12.2096	3.60995
CsGy1G012650	120.427	26.7394	128.975	29.3265	108.871	33.2405	104.656	29.1704	12.7633	3.67393
CsGy1G012680	30.1575	30.483	36.6564	45.1321	28.7826	42.5757	17.0323	52.304	18.2491	4.18975
CsGy1G012690	44.7205	40.4953	52.6793	63.916	33.413	51.9385	25.9248	64.8854	15.447	3.94926
CsGy1G012700	31.6108	11.8588	43.2839	13.8246	26.012	11.2628	20.5178	10.832	17.1673	4.10159
CsGy1G012710	36.326	54.8794	33.0894	52.4513	30.7905	44.7069	21.5323	44.1582	6.02159	2.59014
CsGy1G012720	16.8443	26.4794	13.5558	25.6128	17.4781	19.5515	7.75439	19.8382	6.43521	2.68599
CsGy1G012750	34.1302	6.91051	35.7207	12.5821	22.5802	14.0021	10.3097	13.5299	13.8609	3.79295
CsGy1G012810	4.97482	0.201394	5.33877	0.380827	37.726	3.68686	17.1601	1.39129	20.9299	4.38749
CsGy1G013430	10.5688	9.15394	10.6369	9.94018	16.5695	5.27035	12.5359	6.53377	4.10171	2.03623
CsGy1G013440	41.6186	29.6718	46.1767	38.4388	52.1398	41.8057	49.1554	37.7907	7.54252	2.91505
CsGy1G013450	39.025	60.4646	38.2676	60.8912	40.8962	71.7416	31.5161	58.867	8.62267	3.10813
CsGy1G013490	19.658	42.5325	35.1614	72.3191	15.4581	52.4428	26.5906	78.3913	4.3709	2.12793
CsGy1G013780	9.54045	10.8124	11.9122	13.2566	12.7667	17.2111	10.5491	12.4424	4.58935	2.19829
CsGy1G013830	217.194	271.267	232.551	258.562	472.076	377.317	406.441	537.894	80.9923	6.33971
CsGy1G013900	95.2397	32.4806	133.903	27.1826	202.105	34.5806	138.475	25.7827	102.293	6.67657
CsGy1G013920	40.5644	48.8824	47.3922	72.7368	42.9409	66.7947	42.4125	101.62	7.35616	2.87895
CsGy1G013940	83.2096	29.7062	67.4514	22.0276	84.1404	18.7693	49.7558	19.3274	18.6264	4.21928
CsGy1G013960	59.6211	64.4772	68.7228	90.468	43.9287	103.753	39.292	120.304	13.7385	3.78015
CsGy1G014210	19.5196	12.7319	23.0654	13.8582	16.5842	14.7768	15.5556	17.0472	4.57445	2.1936
CsGy1G014270	298.119	265.877	455.18	226.637	247.354	295.149	366.688	308.141	37.7273	5.23754
CsGy1G014340	80.4305	0.439772	68.336	0.357763	104.92	0.222281	68.2703	0.28976	24.5548	4.61793
CsGy1G014590	189.956	245.868	172.104	420.01	117.884	766.279	67.5587	492.666	32.4737	5.0212
CsGy1G014650	3.0924	6.19839	4.07927	3.91521	26.4306	18.2246	17.3493	28.9255	10.0682	3.33173
CsGy1G015040	37.8108	43.2109	43.283	39.9119	32.2447	18.7208	33.2023	21.2355	4.51463	2.17461
CsGy1G015210	6.66749	9.52031	7.08499	9.43811	11.0581	11.5593	6.4886	9.53684	4.98705	2.31819
CsGy1G015340	63.0035	17.3559	40.4399	18.8536	42.6681	8.6103	7.9336	9.56802	12.1709	3.60537
CsGy1G015500	3.62067	3.31932	4.87243	2.49741	14.4214	6.31702	10.3494	4.61412	5.32369	2.41243
CsGy1G015520	113.392	79.4087	87.4501	74.6665	142.484	90.9384	58.8217	55.5443	57.7208	5.85102
CsGy1G015550	49.0016	60.6335	56.0087	70.672	51.7605	52.0701	47.2111	61.6083	11.5566	3.53064
CsGy1G015600	18.3959	10.659	24.1121	13.0104	28.2808	11.1352	26.7403	10.0126	7.25683	2.85934
CsGy1G015610	12.7148	9.74469	14.7139	11.8018	41.4803	14.5063	22.5584	11.0896	20.9211	4.38689
CsGy1G015660	87.1692	25.1728	142.894	49.8772	64.1435	25.5627	76.2834	38.3667	43.5849	5.44575
CsGy1G015670	55.2603	93.8904	60.8219	88.9366	65.1757	93.0766	51.1898	85.2886	19.5475	4.28891
CsGy1G015780	38.9002	77.8696	37.0933	69.2494	35.5091	68.1458	24.0699	55.0429	9.63228	3.26788
CsGy1G016310	65.3307	60.897	57.9187	66.0843	74.7902	43.4474	56.5543	45.4567	10.8238	3.43614
CsGy1G016320	4.83605	6.57718	6.43091	4.81797	17.8	26.1169	13.2918	18.1579	6.10299	2.60952
CsGy1G016360	10.0259	1.76127	8.70527	1.92965	17.822	10.808	12.4081	11.5125	4.09325	2.03325
CsGy1G016440	1.26492	2.33646	1.14966	2.63959	11.0111	23.4582	0.907796	1.91401	9.988	3.3202
CsGy1G016560	1.44063	1.98356	5.44112	2.37182	4.06155	1.5433	1.35277	1.50676	6.70927	2.74616
CsGy1G016600	133.539	64.8826	137.556	45.5432	175.516	24.0631	66.2505	28.9669	113.282	6.82378
CsGy1G016670	0.312584	0.0100397	3.02435	0.184205	4.45074	2.0498	0.212732	0	6.94978	2.79697
CsGy1G016720	5.88738	2.76035	6.28785	2.17326	10.9814	2.44653	2.5635	1.64674	8.81832	3.1405
CsGy1G016840	60.6075	31.8099	76.8143	28.8994	75.724	4.85857	79.8092	6.40059	12.1215	3.5995
CsGy1G016970	30.2578	1.03959	60.9375	1.89096	27.0733	2.28518	17.8266	2.87319	39.9263	5.31927
CsGy1G017010	0.102665	0.0660483	0.256951	0.202174	10.1445	15.6753	0.112692	0.170917	10.1861	3.34853
CsGy1G017020	132.515	387.484	135.745	465.346	81.9977	169.174	44.7897	192.578	40.4376	5.33763
CsGy1G017150	37.7692	68.5263	44.8848	70.5533	46.1725	57.0245	44.3535	60.1876	8.93452	3.15939
CsGy1G017160	24.4293	40.1146	27.1749	40.1305	31.8075	36.9841	30.2812	32.3241	4.27185	2.09486
CsGy1G017340	8.77527	7.00008	17.2607	5.1552	24.4492	3.17211	28.1476	3.62569	4.78702	2.25913
CsGy1G017350	60.8512	38.824	90.6856	31.8682	81.1902	57.3944	100.113	62.6066	10.9112	3.44773
CsGy1G017370	12.635	13.2194	18.8526	12.3749	51.2175	47.5174	32.2472	72.2437	25.1879	4.65466
CsGy1G017380	62.0999	0.019845	85.8589	0	364.614	0.0165347	191.12	0.0102813	197.253	7.6239
CsGy1G017420	2.75769	1.67119	3.12392	1.53194	5.76955	4.6424	1.52461	1.52903	4.61116	2.20513
CsGy1G017480	44.7603	7.85384	29.1181	6.6783	60.8742	70.5165	20.2203	49.1579	25.0118	4.64454
CsGy1G017640	76.4102	112.337	79.3189	108.976	75.1166	88.4907	57.4188	103.247	20.6065	4.36503
CsGy1G017650	58.1003	4.6172	80.4137	5.17547	78.2517	1.86794	72.6729	2.26691	27.8922	4.80179
CsGy1G017750	324.318	108.639	372.216	156.999	123.316	119.364	124.964	103.69	46.249	5.53135
CsGy1G017760	109.537	44.9631	129.436	52.6012	61.8876	54.1479	46.1455	38.7943	35.6407	5.15545
CsGy1G017880	40.6946	58.5054	40.7912	51.8001	53.3346	72.7657	48.3659	74.7361	5.06522	2.34062
CsGy1G017940	33.398	26.2464	47.5119	23.1941	36.1968	30.297	41.1135	32.6923	9.19726	3.2012
CsGy1G017950	26.2136	20.5451	36.382	18.1234	34.6583	27.2418	36.1102	27.1363	8.71658	3.12376
CsGy1G017970	50.2745	51.4559	45.1344	54.2288	63.9241	35.1746	44.8378	37.775	13.9462	3.8018
CsGy1G018070	10.2018	0.99673	11.0899	1.11973	52.8334	1.47794	45.7974	1.71745	7.92416	2.98626
CsGy1G018080	0.0336933	0.735695	0.158105	1.07648	4.19129	2.65132	0.292541	1.7114	4.02316	2.00833
CsGy1G018150	20.3676	12.2344	28.8226	24.3048	19.3273	20.1919	20.2895	28.118	7.49273	2.90549
CsGy1G018170	61.6077	4.51392	66.2145	18.2009	98.9917	12.4971	45.5859	20.5019	58.0127	5.8583
CsGy1G018190	101.377	820.642	101.989	1149.95	90.2418	300.091	56.6133	455.584	34.2409	5.09765
CsGy1G018230	454.281	40.3184	598.558	30.2402	848.338	194.417	719.365	270.23	273.251	8.09408
CsGy1G018290	70.8099	1.90841	73.6991	3.19832	115.539	3.52005	51.8678	7.4319	66.5604	6.05659
CsGy1G018470	54.1068	73.8819	57.2934	84.2198	48.486	50.3888	44.9143	68.79	6.75825	2.75665
CsGy1G018580	139.835	108.75	148.385	107.075	169.731	136.464	169.611	115.954	8.6695	3.11595
CsGy1G018700	46.3442	58.578	38.0364	58.1583	63.3157	86.1701	48.8389	70.2143	6.16898	2.62503
CsGy1G018760	6.41195	0.357662	12.395	0.539449	40.6872	1.05232	21.1779	0.68604	25.4923	4.67199
CsGy1G018820	92.9394	27.9353	85.4031	35.2121	89.2752	25.0536	59.7511	20.1854	21.9877	4.45863
CsGy1G018830	33.3404	0.433349	33.2292	0.602137	27.4715	0.566319	20.4608	0.548381	6.89948	2.78649
CsGy1G018960	411.309	69.5408	401.702	72.2387	229.14	102.889	197.535	98.6222	21.9966	4.45921
CsGy1G019050	0.274423	54.7213	0.295823	25.1209	4.38112	11.5984	0.166399	6.84596	4.23612	2.08274
CsGy1G019100	196.132	0.513565	201.789	0.848452	7.37859	0.880035	4.98799	0.312713	8.04711	3.00847
CsGy1G019190	140.047	367.436	117.926	455.846	93.8998	255.892	62.6487	260.843	9.12994	3.19061
CsGy1G019270	145.137	198.89	142.345	170.165	130.379	76.4646	87.4755	63.8083	40.1115	5.32595
CsGy1G019350	14.6697	17.4415	19.8417	16.6237	12.5404	32.3937	9.52355	36.9303	8.1889	3.03367
CsGy1G019590	42.409	57.6069	42.2959	54.0286	40.5166	47.6272	34.8795	47.0825	5.52396	2.4657
CsGy1G019650	11.0552	6.00727	9.73431	8.19207	16.362	12.7577	8.00584	5.48176	7.03522	2.8146
CsGy1G019960	240.167	57.0366	306.943	59.3053	160.373	473.134	212.024	541.956	15.126	3.91896
CsGy1G020080	27.2405	35.2496	31.1615	30.3594	46.2779	65.9901	45.0801	68.7613	5.11874	2.35579
CsGy1G020150	0.86788	2.47029	1.23831	1.44672	4.4307	8.53119	0.460167	2.33705	4.34097	2.11802
CsGy1G020320	55.2932	43.757	43.6566	37.4799	65.1635	115.827	44.9337	91.8665	8.59323	3.1032
CsGy1G020360	55.7357	99.5186	78.193	121.673	68.9011	106.765	57.9855	114.361	33.3729	5.0606
CsGy1G020410	3.55343	1.31007	4.36311	1.13091	22.4428	3.5164	8.57527	1.9941	14.6772	3.8755
CsGy1G020650	6.76685	9.39971	9.54363	10.0329	19.7824	9.31246	14.8483	11.5472	7.71083	2.94689
CsGy1G020700	11.1399	9.16558	14.2331	9.98282	15.5633	10.2108	10.7496	10.0577	7.90696	2.98312
CsGy1G020790	13.3283	8.36257	17.3176	8.36067	10.0198	10.8863	5.78809	11.8148	8.22095	3.03931
CsGy1G020810	36.4277	34.1324	39.7343	26.7052	85.9159	34.9671	47.4577	27.8958	41.7647	5.38421
CsGy1G020870	46.0883	32.7216	60.2305	31.0537	65.0438	27.7554	44.0419	35.822	35.1441	5.13521
CsGy1G020880	25.982	0.365248	19.8581	1.11022	26.9107	0.674484	9.53414	0.372818	11.2528	3.49221
CsGy1G020970	10.7713	6.80445	13.454	8.64659	17.753	3.17397	15.9266	3.41149	4.5092	2.17287
CsGy1G020980	6.33249	1.71451	18.3235	2.54672	36.0147	1.17556	32.0427	1.95407	15.963	3.99666
CsGy1G021110	11.0479	9.08755	9.38922	8.21755	49.5954	55.7473	8.13612	8.40743	39.8006	5.31472
CsGy1G021140	117.865	208.843	130.426	234.404	115.547	212.017	117.775	207.813	10.3326	3.36914
CsGy1G021680	7.83118	10.2784	10.9728	12.4629	8.31148	13.6029	6.69304	15.1592	4.76006	2.25098
CsGy1G021700	5.1701	13.2387	7.65934	15.961	12.5931	13.5053	8.37982	13.688	6.70249	2.7447
CsGy1G021810	35.9479	26.5514	37.8699	26.4965	42.2908	16.8454	38.3154	20.4628	5.89744	2.56009
CsGy1G021850	11.7268	40.9304	17.4684	63.6821	17.4585	30.2973	10.7931	22.9363	12.407	3.63308
CsGy1G021870	11.3665	16.5589	17.1522	26.9859	10.161	26.3876	11.9144	31.9948	4.03234	2.01162
CsGy1G021930	313.84	317.246	406.567	359.42	405.354	360.024	380.764	328.142	117.317	6.87426
CsGy1G022040	98.0881	134.332	122.07	180.188	69.7491	109.166	89.1743	162.638	4.55708	2.18811
CsGy1G022250	66.1309	33.3252	61.6054	32.329	55.5797	16.2762	36.7751	13.9977	14.2792	3.83584
CsGy1G022270	22.135	39.3873	31.8367	36.4696	69.316	24.2843	18.3179	25.5669	60.6999	5.92362
CsGy1G022370	25.5023	39.2791	25.2784	37.1666	81.2456	54.449	21.4923	22.3927	59.5294	5.89553
CsGy1G022470	16.6557	9.68125	25.3286	10.4783	17.7454	14.8327	20.2692	12.0755	6.14907	2.62037
CsGy1G022620	41.1329	12.0965	45.3448	11.0147	34.2482	8.22113	29.7911	9.26865	8.66902	3.11587
CsGy1G022720	136.569	67.1081	172.761	50.0595	126.891	113.308	145.744	114.964	17.3388	4.11593
CsGy1G022730	52.3428	36.6968	45.5456	38.3223	36.5725	16.945	18.4488	18.9795	11.3266	3.50165
CsGy1G022740	11.8987	71.4093	15.6289	78.9959	24.1385	71.99	14.4349	70.6849	13.4338	3.7478
CsGy1G022780	4.41316	0.415622	6.63337	0.596877	7.55183	0.163885	2.96825	0.0684517	6.8038	2.76634
CsGy1G022890	42.8358	45.6326	53.4667	51.3078	50.6377	37.215	49.1627	46.9557	12.1059	3.59764
CsGy1G022980	4.06637	4.14467	4.58605	3.64656	11.7139	6.74188	5.73278	5.71829	6.50083	2.70062
CsGy1G022990	7.11706	5.9669	7.67001	7.47004	19.5166	8.64647	7.57893	10.8642	12.4906	3.64277
CsGy1G023000	9.58179	3.62674	9.85068	3.02479	25.4519	6.20217	10.3107	6.6094	15.4102	3.94581
CsGy1G023130	133.27	20.3825	148.125	14.8135	75.1286	6.38408	67.1991	6.03721	22.7837	4.50993
CsGy1G023210	450.642	12.9128	508.951	12.5839	100.639	6.14813	119.122	8.06598	39.827	5.31567
CsGy1G023270	9.10207	1.09163	9.29214	1.25198	9.37137	3.80365	4.479	1.28107	5.08245	2.34552
CsGy1G023490	28.2374	28.307	28.8525	30.2272	26.9379	29.0708	21.5212	24.8813	6.03187	2.5926
CsGy1G023510	144.087	35.7547	132.961	25.0972	211.4	134.083	140.181	99.8788	60.094	5.90915
CsGy1G023540	95.3166	166.813	92.0059	171.42	107.444	139.285	89.7702	158.885	14.3634	3.84433
CsGy1G023710	68.7406	2.98785	71.8285	3.27572	78.8073	0.694637	47.5188	1.09116	34.3765	5.10335
CsGy1G023980	13.2207	16.2891	15.0863	17.3407	19.8628	24.4983	13.6475	19.7619	8.08094	3.01452
CsGy1G024190	0.231157	2.88218	0.793633	2.98444	7.3906	1.31373	0.592539	1.75321	7.36053	2.87981
CsGy1G024210	0.239175	371.918	1.02169	249.081	3.57815	17.4959	0.162104	19.1488	4.19856	2.0699
CsGy1G024740	902.455	16.4687	1738.85	14.5743	475.559	14.7657	949.582	33.1639	362.377	8.50135
CsGy1G024780	36.3496	132.084	36.9729	106.907	34.3632	47.315	21.5696	49.8744	13.4169	3.74598
CsGy1G024900	26.8726	41.0908	29.1306	38.3341	30.9604	47.0305	27.765	43.9923	5.4534	2.44715
CsGy1G024980	210.006	444.348	259.294	362.748	382.386	330.366	212.525	368.555	219.149	7.77577
CsGy1G025140	14.443	1.73672	24.3101	5.973	28.3313	7.52706	27.8724	9.46986	10.326	3.36821
CsGy1G025300	36.1552	47.8135	41.4366	52.1958	51.4701	58.1821	40.7904	44.2934	15.9611	3.99649
CsGy1G025340	43.0322	47.3236	58.2321	47.797	88.3385	44.6532	75.3833	44.3465	28.1551	4.81532
CsGy1G025600	1.83675	1.72318	5.66511	1.70665	15.9276	0.13124	12.7423	0.164652	7.01375	2.81019
CsGy1G025620	58.5982	73.5087	63.4537	79.4485	54.6177	64.4331	51.8123	71.4189	7.66089	2.93751
CsGy1G025650	39.4884	35.4234	38.2687	32.2985	43.7125	21.917	29.221	19.6679	13.2717	3.73028
CsGy1G025680	105.811	81.7657	112.011	80.6608	68.4298	118.007	66.0469	150.231	8.58351	3.10157
CsGy1G025710	7.99724	10.7515	18.3863	13.4395	58.5945	4.61906	59.4224	8.86103	9.5611	3.25718
CsGy1G025730	184.042	167.717	179.185	156.358	334.988	256.805	258.984	281.838	71.1476	6.15274
CsGy1G026010	7.57381	0.626707	5.721	0.696662	16.61	0.0947793	3.20158	0	11.5556	3.53052
CsGy1G026080	15.8734	9.60228	21.6419	13.5757	11.6853	11.7984	13.3555	14.6884	4.0983	2.03503
CsGy1G026230	76.7118	89.1801	77.984	114.774	53.2787	110.515	48.8379	141.049	5.71307	2.51427
CsGy1G026410	195.457	125.189	177.432	107.369	133.103	35.0797	49.2534	25.0441	65.8241	6.04054
CsGy1G026570	102.887	0.162632	141.167	0.260657	66.0054	0.111748	33.016	0.0569087	71.2694	6.15521
CsGy1G026650	51.5477	858.506	89.7506	798.485	78.938	113.963	63.9285	202.173	53.2125	5.73369
CsGy1G026660	37.0785	42.0672	46.3376	55.0963	43.1581	9.51805	18.2896	6.55549	34.1275	5.09286
CsGy1G026790	57.2684	109.969	52.0574	96.5928	71.1216	136.213	54.8686	139.469	11.042	3.46493
CsGy1G026800	26.9541	52.436	20.1256	47.2452	82.1805	187.036	50.6713	103.86	24.6807	4.62531
CsGy1G026900	7.98565	15.3951	10.9552	18.5981	8.15592	10.6121	7.01295	13.6124	4.11255	2.04003
CsGy1G027020	89.8088	60.6197	149.122	51.278	140.712	30.8866	172.642	33.7587	27.3825	4.77518
CsGy1G027030	5.89287	17.0723	6.12746	19.7698	13.5412	9.73274	7.89849	10.6826	5.87728	2.55515
CsGy1G027180	9.76486	27.4044	12.1617	19.035	9.89724	11.4258	6.27404	14.552	6.02009	2.58978
CsGy1G027230	28.7909	13.7727	28.8982	14.9675	20.888	13.4354	16.1537	14.6207	4.84158	2.27548
CsGy1G027320	18.295	0	20.2029	0	14.6179	0.0178797	9.72188	0	6.80396	2.76638
CsGy1G027330	13.9334	48.5233	32.4041	50.3684	15.4876	7.37095	22.247	11.3823	11.7113	3.54983
CsGy1G027340	8.09994	16.8689	11.8557	19.8771	13.2745	14.4727	9.06313	13.4217	7.9671	2.99405
CsGy1G027400	43.436	43.0798	50.7913	52.241	38.2272	38.6429	39.4946	45.7121	6.0879	2.60595
CsGy1G027450	9.75057	3.07294	10.4069	3.59673	16.4821	8.80202	8.67731	4.25032	8.46119	3.08086
CsGy1G027520	47.883	2.29041	49.3729	3.0768	67.7055	12.0194	64.6734	11.2733	4.52199	2.17696
CsGy1G027540	389.445	80.4077	477.662	54.5595	811.324	780.938	879.446	664.142	20.0944	4.32872
CsGy1G027600	0.0798373	0.060127	0.110023	0.0699223	20.0652	33.1973	0.023593	0.0219833	20.0718	4.3271
CsGy1G027620	11.6297	15.0462	11.6932	13.713	22.7636	12.8386	11.7804	12.6774	11.0466	3.46553
CsGy1G027680	54.1654	40.7335	47.3118	41.386	88.0964	36.7246	52.3251	28.7929	28.9178	4.85388
CsGy1G027920	489.409	147.78	418.405	162.521	601.251	86.6668	464.786	118.865	65.4598	6.03254
CsGy1G027960	26.6362	29.4318	28.329	34.8385	37.0429	34.7284	27.7332	28.6303	11.0025	3.45976
CsGy1G028040	30.1121	27.3988	32.1823	33.3295	37.1822	27.9727	24.661	34.0334	14.5914	3.86705
CsGy1G028150	17.3443	2.09975	37.9779	1.83972	68.2069	30.9877	84.6834	9.98012	4.15707	2.05557
CsGy1G028180	34.8291	15.5775	49.0822	16.3221	32.3225	14.1953	32.7375	15.992	13.8381	3.79057
CsGy1G028270	36.5305	163.188	49.7147	105.246	23.9526	9.09199	13.0878	19.86	24.049	4.58791
CsGy1G028310	25.5723	17.2046	25.8814	19.5222	26.8815	16.4931	21.7263	17.5074	5.46427	2.45003
CsGy1G028360	38.4642	43.1667	40.2571	47.7988	33.123	37.7017	30.0492	30.2406	4.86677	2.28297
CsGy1G028400	8.44401	15.3804	13.623	24.1896	10.6352	14.9442	6.7893	18.6983	9.02488	3.17391
CsGy1G028540	69.8145	105.723	65.4006	121.306	53.5583	107.527	43.6726	110.232	5.47189	2.45204
CsGy1G028670	21.0237	2.87767	21.8207	2.72929	39.2011	5.44141	24.0948	3.52107	15.9033	3.99125
CsGy1G028680	16.7067	23.2154	17.8283	25.197	22.9031	22.3952	14.4467	23.5225	9.578	3.25972
CsGy1G028760	0	0.228152	0	0.0676997	15.5013	14.3342	0.0177027	0.0708387	15.4836	3.95266
CsGy1G028800	89.38	159.225	99.8118	253.72	74.8762	180.156	76.1791	232.084	9.12887	3.19044
CsGy1G029180	10.5598	10.2343	14.9541	14.2974	19.4408	18.5658	19.5339	22.019	4.30121	2.10474
CsGy1G029320	50.494	51.5768	55.6618	53.7371	49.9377	34.6808	46.303	43.5943	8.80256	3.13792
CsGy1G029420	51.0522	88.9287	54.8205	87.8267	48.0831	73.3653	43.3527	79.6486	8.49866	3.08723
CsGy1G029500	46.2354	0	68.0734	0	102.477	0.00837767	80.2153	0.0417553	44.0999	5.46271
CsGy1G029510	14.3285	0	27.029	0	70.3397	0.196412	29.7735	0	53.2667	5.73516
CsGy1G029570	21.8651	23.3276	24.3877	21.6262	18.2176	13.641	14.5625	10.5357	6.17765	2.62706
CsGy1G029620	25.8292	28.4135	23.6235	24.9267	22.4351	36.663	14.1354	27.113	6.09397	2.60738
CsGy1G029640	35.6575	31.2455	38.1312	32.1124	41.7306	30.0432	40.1749	33.5931	4.0293	2.01053
CsGy1G029670	12.5397	46.533	16.9288	41.2755	15.2862	16.025	12.9524	23.5512	6.72294	2.74909
CsGy1G029680	3.85175	7.54755	6.70059	8.17564	8.09154	4.56598	5.54698	5.58373	5.3934	2.4312
CsGy1G029690	16.7241	29.3642	18.6981	28.6451	19.6268	26.0762	16.2401	22.9332	5.36066	2.42241
CsGy1G029700	16.1721	22.0409	26.41	20.4772	30.2832	14.6061	33.7445	15.7484	6.77661	2.76056
CsGy1G029770	63.8914	3.00967	71.9779	8.77212	34.1321	6.89013	30.7084	5.42618	11.5103	3.52485
CsGy1G029810	33.5095	94.3489	45.1125	77.4077	54.7371	66.3626	41.8191	74.9507	24.5209	4.61594
CsGy1G029960	16.3013	15.3823	17.6758	17.0229	11.289	4.04647	7.23702	3.74627	5.42645	2.44001
CsGy1G030090	17.5357	21.9988	18.9771	21.724	24.887	24.2907	19.177	20.4483	7.15127	2.8382
CsGy1G030640	4.05762	11.9421	5.00903	9.58421	6.61727	12.7245	3.13498	11.4963	4.4337	2.14851
CsGy1G030690	21.3198	6.63741	24.9992	6.15355	25.0823	2.84606	21.4149	2.92462	7.34686	2.87713
CsGy1G030780	90.2674	56.2432	81.151	55.9728	99.6951	59.6306	57.6302	56.6106	32.9484	5.04214
CsGy1G030970	24.1853	9.68786	27.5854	10.6324	32.3544	14.8499	29.0522	12.4335	6.7023	2.74466
CsGy1G030980	18.809	7.37136	21.9759	10.0371	29.5901	13.4472	20.7506	10.3274	12.0063	3.58573
CsGy1G030990	9.17994	4.10208	11.3782	4.68195	14.7135	6.42304	10.8595	6.05329	6.05231	2.59749
CsGy1G031040	10.1771	15.6263	14.3218	14.6746	14.387	10.2597	13.8825	11.5557	4.64918	2.21698
CsGy1G031200	10.2449	14.66	13.7154	21.2153	15.1524	16.1529	13.534	18.6055	5.08886	2.34734
CsGy1G031220	81.8847	98.0825	84.0254	110.199	91.2696	86.6289	81.5681	97.6126	11.8423	3.56587
CsGy1G031280	57.8956	35.0811	66.6274	40.4645	91.0861	34.0876	82.7307	32.6614	17.0873	4.09485
CsGy1G031330	5.52416	4.2105	5.31929	3.92873	11.9944	7.81636	7.77637	4.16184	4.01314	2.00473
CsGy1G031340	3.07752	0.696759	2.07214	1.27207	15.1102	11.4704	2.52665	2.45866	11.5782	3.53333
CsGy1G031360	16.3558	17.8141	17.7855	13.5524	20.8235	7.98884	10.3204	7.78711	11.9327	3.57685
CsGy1G031660	15.7812	1.86183	16.8097	2.14197	40.0142	2.20997	32.9662	1.79772	8.07655	3.01374
CsGy1G031820	4.54926	6.34286	4.72294	6.44218	9.65514	47.8817	4.00923	55.5201	5.81959	2.54092
CsGy1G031900	0.201367	0	0	0	9.42272	7.90661	0.21383	0	9.00752	3.17113
CsGy1G032050	7.06269	86.2707	30.2363	45.9476	32.3914	16.068	2.77514	16.453	52.7899	5.72219
CsGy1G032250	7.2173	11.4535	8.77204	11.8065	9.19418	10.0572	5.59633	9.79162	5.1526	2.3653
CsGy1G032330	37.3775	9.34577	40.3244	9.84925	51.6039	15.2046	48.1025	12.4336	6.44823	2.6889
CsGy1G032420	19.6946	4.31503	20.8741	6.07941	38.1412	8.89367	31.6622	9.29948	7.65844	2.93705
CsGy1G032440	80.4115	87.3022	93.2634	116.618	68.6187	85.7769	77.075	93.9806	4.39557	2.13605
CsGy1G032480	31.8936	59.944	37.3188	55.4453	23.7826	42.5521	23.9451	48.6846	5.26274	2.39581
CsGy1G032540	105.217	6.94682	128.827	8.31966	232.064	3.9494	181.264	3.60011	74.41	6.21742
CsGy1G032550	76.0252	39.9317	83.6861	39.5966	40.1608	41.8246	35.0401	48.4772	12.7815	3.67599
CsGy1G032830	4.35283	0.627198	8.30943	1.67719	66.9283	6.27069	10.9951	0.731027	59.8898	5.90424
CsGy1G032860	12.6259	48.9516	18.8764	58.8543	7.70737	40.0354	8.18217	55.433	5.77572	2.53
CsGy1G032880	51.5388	73.9676	57.2296	91.721	56.1065	64.5705	46.0707	85.6596	15.7265	3.97513
CsGy1G032890	48.8883	63.4438	53.3389	78.6127	42.3647	51.5454	37.2957	73.7019	9.51958	3.2509
CsGy1G033000	14.2637	13.7498	19.4028	18.9932	34.8265	16.6066	20.1471	17.9094	19.8186	4.30878
CsGy1G033060	92.2932	151.44	101.569	160.013	117.648	154.1	72.7582	128.711	54.1657	5.75931
CsGy1G033250	122.08	836.315	379.737	763.124	141.337	692.239	250.71	817.671	148.283	7.21221
CsGy1G033340	2.08339	3.69025	2.04572	4.32024	8.17257	13.8008	2.0151	4.94103	6.1198	2.61348
CsGy2G000020	9.00087	9.97213	9.72704	9.70673	19.5489	23.8625	9.74554	9.1864	10.5296	3.39638
CsGy2G000070	1.85232	0.998318	3.11923	0.888464	5.89666	1.49885	1.72579	1.06673	5.43778	2.44302
CsGy2G000150	7.54514	9.05072	8.51962	7.57004	14.1308	32.8285	6.97749	11.0506	8.12778	3.02286
CsGy2G000220	0	0	0	0	21.121	22.639	0	0	21.121	4.40061
CsGy2G000460	0	0	0	0	8.15943	9.70273	0	0	8.15943	3.02847
CsGy2G000510	65.7149	100.911	69.6128	138.47	55.963	94.1553	52.4416	113.452	7.41926	2.89127
CsGy2G000560	32.6016	36.0117	38.5645	34.604	34.2293	45.3406	28.775	51.7002	11.4172	3.51314
CsGy2G000600	26.4172	19.9311	29.4053	24.7595	33.7354	20.265	23.5138	23.8885	13.2097	3.72353
CsGy2G000610	35.019	39.5485	34.9396	46.977	38.904	32.3275	27.6616	38.3467	11.163	3.48066
CsGy2G000740	1.18995	48.8342	2.63822	31.9901	7.16111	9.60129	4.45176	48.1703	4.15763	2.05576
CsGy2G000770	0	0.0281553	0	0	10.0243	9.62207	0.0087	0	10.0156	3.32418
CsGy2G000790	1.69751	4.54615	7.43134	4.53633	5.58288	2.94646	5.31468	4.26046	6.00202	2.58545
CsGy2G000990	47.1559	7.51011	55.4255	8.35932	86.8809	9.81979	68.3869	9.35517	26.7635	4.7422
CsGy2G001080	45.617	36.4704	54.9342	38.3195	46.0214	47.6525	20.9955	33.9298	34.3431	5.10195
CsGy2G001180	136.634	33.4985	226.662	29.4766	143.266	9.21864	140.182	6.63549	93.112	6.5409
CsGy2G001210	3.02634	8.9656	7.26988	9.15648	29.2667	52.1984	28.8069	50.2081	4.70339	2.2337
CsGy2G001220	5.28233	2.75569	10.1267	2.51351	29.7624	7.10925	23.2755	6.3732	11.3313	3.50225
CsGy2G001270	12.1303	83.085	21.0355	81.4437	31.8221	232.564	30.8188	217.424	9.90852	3.30867
CsGy2G001360	122.237	327.975	117.627	225.186	134.445	242.74	120.01	422.594	9.82603	3.29661
CsGy2G001390	34.286	18.9556	41.9615	18.9107	38.3835	17.181	41.0515	19.1199	5.0076	2.32412
CsGy2G001490	1.72605	0.24301	11.6657	0.390198	0.406647	0.819798	2.01093	0.285539	8.33534	3.05924
CsGy2G001660	55.3653	108.389	44.1288	91.8581	75.7071	105.774	56.4749	87.7131	7.99567	2.99922
CsGy2G001780	9.7126	21.1624	14.0721	21.0402	18.6975	14.7988	13.7697	14.7777	9.28728	3.21526
CsGy2G001810	38.2897	0	43.5846	0	49.3482	0.0358607	27.7599	0	26.8832	4.74863
CsGy2G001820	52.8511	0	67.9344	0	70.9644	0.032787	45.6359	0	40.4118	5.33671
CsGy2G001850	3.64566	6.79289	4.23608	7.45228	11.9897	7.90692	7.71617	10.4829	4.864	2.28214
CsGy2G001880	136.375	559.424	134.228	468.024	205.084	569.121	174.91	484.816	28.0262	4.80871
CsGy2G001890	9.86052	8.96467	9.24089	5.88605	37.0521	87.6657	8.96847	8.10384	27.464	4.77947
CsGy2G001970	23.9956	38.1343	24.0132	36.1685	26.963	35.6272	21.087	41.7861	5.89362	2.55915
CsGy2G002010	53.8166	105.977	59.5228	94.9403	82.9773	80.6526	68.6166	86.33	20.0669	4.32675
CsGy2G002020	188.049	172.603	250.83	147.316	355.766	166.749	258.364	143.972	160.183	7.32358
CsGy2G002190	20.1602	4.77923	19.8239	3.81513	25.4257	1.81142	13.4779	1.32867	11.6116	3.53749
CsGy2G002370	0.0588983	0.027065	0.0347333	0.029473	33.7704	20.2726	0.202677	0.236097	33.5435	5.06796
CsGy2G002380	49.5172	44.292	45.3903	47.0657	48.2278	59.0418	37.8826	53.5787	6.21834	2.63653
CsGy2G002420	38.4856	94.8781	39.4983	88.3609	36.5446	85.4441	22.5601	82.3722	14.9972	3.90663
CsGy2G002600	599.569	616.192	844.778	583.476	340.829	424.332	337.026	439.553	249.012	7.96007
CsGy2G002610	436.418	438.688	562.955	353.396	210.426	250.694	246.425	306.302	90.5386	6.50046
CsGy2G002680	12.066	114.313	18.4748	116.243	34.9001	27.1936	25.9974	34.3864	15.3115	3.93654
CsGy2G002800	18.346	6.89157	16.6518	6.36847	21.4613	4.47569	4.64374	4.89358	15.1233	3.9187
CsGy2G002890	40.0842	49.0133	42.9494	46.3887	39.1388	42.8576	32.5466	42.5729	9.45737	3.24144
CsGy2G002930	121.984	123.262	150.008	136.46	77.0777	81.01	56.2323	99.2758	48.8691	5.61085
CsGy2G003060	4.55745	17.74	2.81577	16.412	57.1788	19.335	3.42265	29.173	52.0144	5.70084
CsGy2G003080	209.558	372.822	197.341	391.9	280.544	448.817	55.0773	405.344	213.25	7.7364
CsGy2G003090	11.0597	25.1918	14.1609	27.3421	17.8736	41.6796	11.5596	41.3476	9.41533	3.23501
CsGy2G003190	16.7927	9.93082	18.6932	10.3524	24.0467	11.0563	16.561	12.1676	9.38631	3.23056
CsGy2G003300	40.3952	23.1913	43.4759	21.8009	28.5852	10.503	20.6278	8.92978	11.0381	3.46442
CsGy2G003330	8.32142	0.745674	4.54142	0.841449	23.1288	0.807128	6.23436	0.100257	13.1145	3.71309
CsGy2G003350	74.3985	64.2049	82.59	82.7031	105.284	60.9806	99.3011	87.7835	14.1743	3.82521
CsGy2G003380	49.7409	4.80081	43.6688	5.70261	37.3149	2.57456	22.4984	3.04807	8.74439	3.12836
CsGy2G003480	10.7524	24.7444	12.5901	30.6867	13.1937	19.3698	9.25779	18.8177	5.7736	2.52947
CsGy2G003500	25.5168	51.6754	26.8364	50.9075	25.8559	32.6409	21.773	36.1489	5.40253	2.43364
CsGy2G003690	30.2429	1.70231	36.5079	1.81476	60.4856	1.34807	61.1522	1.51494	5.59842	2.48502
CsGy2G003790	0.957444	118.075	1.61299	66.5409	13.8033	16.7924	6.36179	18.1936	8.09706	3.0174
CsGy2G003800	0.171425	10.3741	0.895098	9.50052	29.164	1.10391	0.652914	2.64882	29.2348	4.86961
CsGy2G003940	63.6357	23.7228	53.5348	22.5699	98.668	63.8076	66.0426	62.7808	22.5244	4.49342
CsGy2G004180	111.691	19.826	266.411	23.0135	25.6242	42.3509	23.8016	22.6163	156.543	7.29041
CsGy2G004210	52.1777	0.0264383	108.921	0.0175443	2.31046	0.027219	16.3963	0	42.6573	5.41472
CsGy2G004290	0	0.04387	0.0774837	0.0165433	9.36918	3.16849	0.041042	0.023565	9.40562	3.23352
CsGy2G004340	701.879	369.557	693.392	304.546	958.383	825.888	719.02	856.982	230.878	7.85098
CsGy2G004400	37.289	83.8437	39.4087	102.181	36.8613	108.256	30.5191	93.9829	8.46197	3.08099
CsGy2G004430	31.9837	32.4235	31.745	31.0729	45.8256	26.0105	38.0829	23.3372	7.50408	2.90768
CsGy2G004650	143.905	95.4157	107.391	79.5489	119.647	70.6703	60.1895	58.9898	22.9435	4.52001
CsGy2G004850	1.26792	0.0784177	0.470154	1.84207	6.34659	6.3298	0.749968	10.2041	4.79885	2.26269
CsGy2G004980	0	0.0692967	0.0332167	0.115886	11.1305	0.412262	0	0	11.1638	3.48075
CsGy2G005180	17.6617	1.61796	21.8633	1.59031	25.8282	1.60863	20.9602	1.69524	9.06963	3.18104
CsGy2G005210	30.4744	317.878	29.2778	385.526	36.6425	176.759	17.7581	151.687	17.6878	4.14469
CsGy2G005270	5.61833	12.8267	7.37167	12.8677	11.0196	8.32143	6.65543	10.6178	6.11754	2.61295
CsGy2G005290	51.0129	0.67135	125.002	1.04137	7.55034	0.530964	2.04664	0.527553	79.4928	6.31275
CsGy2G005300	20.6909	0.299722	88.0891	0.53006	8.13957	0.3559	0.317581	0.0600403	75.2202	6.23305
CsGy2G005330	58.9787	86.2906	56.7461	88.5567	49.8744	64.0448	42.9006	73.8367	4.7412	2.24525
CsGy2G005440	45.3677	42.2087	54.6598	45.3534	57.6864	53.7733	51.9484	47.6525	15.0301	3.90978
CsGy2G005520	336.578	248.996	511.053	336.686	91.7602	49.1171	115.066	63.002	151.169	7.24002
CsGy2G005550	16.1516	21.2853	19.6553	23.3488	13.2073	18.8987	12.4235	22.4056	4.28751	2.10014
CsGy2G005600	67.1971	92.0567	77.3042	114.942	57.745	82.1128	60.8678	97.1595	6.98427	2.80411
CsGy2G005610	11.9804	172.22	13.5067	156.163	13.5193	59.8913	6.74533	52.9885	8.3002	3.05315
CsGy2G005630	14.0126	33.4036	17.0174	68.8417	8.29917	11.3356	6.94647	16.9769	4.35755	2.12352
CsGy2G005660	133.666	56.3807	144.164	63.5718	60.0344	22.7681	38.1945	16.4259	32.3378	5.01515
CsGy2G005890	29.2648	54.4576	34.4529	55.5654	24.074	36.9204	23.8941	47.1094	5.36805	2.4244
CsGy2G006060	49.9282	5.98404	59.9387	5.56504	57.764	3.91531	59.1754	2.85407	8.59913	3.10419
CsGy2G006110	24.8238	15.5	36.0094	14.6358	17.6479	16.42	20.7637	17.1229	8.06996	3.01256
CsGy2G006150	60.5219	83.0512	74.7423	79.3705	82.0179	65.5599	63.2349	68.9279	33.0034	5.04454
CsGy2G006210	0.016422	0.0456473	6.97942	5.77493	24.5215	18.2829	5.383	3.26299	26.1015	4.70606
CsGy2G006230	11.8492	13.4312	10.711	11.6625	19.3734	17.7239	11.3442	10.0673	6.89089	2.78469
CsGy2G006310	52.0295	9.06392	48.1877	9.78767	96.7765	8.19196	29.9103	7.66877	63.0244	5.97784
CsGy2G006370	33.9743	74.9758	45.5047	80.1642	37.9596	35.3124	35.492	52.1812	13.998	3.80715
CsGy2G006520	20.3347	16.3031	39.3513	19.722	42.0333	19.3963	55.317	28.0867	5.73292	2.51927
CsGy2G006550	72.0987	10.5409	74.8665	9.41358	26.5716	0.824528	17.1742	0.786009	12.1653	3.60469
CsGy2G006570	30.4036	41.7623	29.4764	40.6093	27.6161	30.2374	20.744	31.5162	5.94484	2.57164
CsGy2G006710	44.7772	110.941	46.6174	111.043	38.0409	116.454	33.8695	129.463	6.01169	2.58777
CsGy2G006920	1.59217	0.254445	1.4409	0.186961	8.17225	1.22384	0.62626	0.673936	7.39473	2.8865
CsGy2G006980	22.3915	23.7659	49.0739	17.3764	30.257	30.1697	52.2055	33.0486	4.73389	2.24303
CsGy2G007010	46.2758	73.4469	49.8764	77.3085	44.6941	59.7307	39.1276	67.372	9.16715	3.19647
CsGy2G007020	111.781	187.549	117.535	186.238	115.799	147.156	114.946	161.66	6.6083	2.72428
CsGy2G007380	5.65978	0	6.91856	0.0491583	11.2073	0.631337	7.17179	1.93776	5.29426	2.40443
CsGy2G007520	49.4327	90.4735	62.6946	86.8714	83.6394	40.2974	63.2242	45.4167	33.6771	5.07369
CsGy2G007560	16.0502	21.7931	17.3003	20.5194	27.7547	32.2807	16.8896	24.7095	12.1152	3.59874
CsGy2G007870	17.0043	0.010544	20.3895	0	38.9962	0	16.9324	0	25.4491	4.66954
CsGy2G008310	10.4333	21.4664	12.941	18.3881	9.03356	18.806	6.68123	25.2403	4.86005	2.28097
CsGy2G008380	110.994	164.593	112.274	202.459	109.644	193.191	87.1788	169.142	23.7447	4.56954
CsGy2G008660	75.4269	91.8575	96.5105	88.6014	120.915	185.333	129.774	279.648	12.2248	3.61174
CsGy2G008830	21.6818	3.55175	28.4054	5.05673	18.2359	1.80312	12.8871	1.682	12.0725	3.59365
CsGy2G009040	43.4686	1.38059	45.8533	1.94459	87.8996	1.95495	85.5275	1.70854	4.75687	2.25001
CsGy2G009240	50.6064	18.6127	57.7178	25.4064	42.6084	24.0951	28.815	30.8466	20.9048	4.38576
CsGy2G009250	105.987	123.877	117.864	100.057	175.451	68.0433	83.9406	96.2619	103.388	6.69193
CsGy2G009260	139.705	19.6649	134.542	21.3772	115.985	8.8434	102.999	10.0404	7.82207	2.96755
CsGy2G009280	31.3622	26.5278	33.5865	24.2526	45.7961	36.9395	38.984	36.1364	9.03639	3.17575
CsGy2G009370	3.56181	2.75707	5.7691	3.13259	8.60368	3.13282	6.68527	3.18392	4.12569	2.04464
CsGy2G009400	178.913	183.272	187.199	221.714	174.487	206.828	173.507	182.92	9.26555	3.21188
CsGy2G009600	50.0172	154.671	62.0546	159.852	30.0471	110.584	36.1528	135.054	5.93176	2.56846
CsGy2G009620	0	0.092101	0	0	10.5861	11.13	0	0	10.5861	3.4041
CsGy2G009650	19.3876	35.8644	20.4027	32.5591	21.2957	29.3336	16.4053	30.2537	5.90542	2.56204
CsGy2G009860	72.091	193.525	88.7253	179.773	133.174	61.7453	130.904	48.9978	18.9048	4.24068
CsGy2G009930	10.4548	19.6547	24.2963	12.1371	12.6747	1.13109	9.35726	2.36666	17.1589	4.10088
CsGy2G009950	26.9665	45.2628	30.2037	40.415	34.7153	38.1373	28.6737	37.2942	9.27887	3.21395
CsGy2G010080	21.6003	38.5846	16.0015	39.5269	27.9329	34.4847	17.8021	25.5399	4.53205	2.18016
CsGy2G010300	39.8578	50.3867	49.7261	61.9674	34.3136	46.9236	39.5296	54.5357	4.65238	2.21797
CsGy2G010490	8.36489	10.3134	14.5723	7.12443	13.3205	4.04673	5.07355	4.98682	14.4543	3.85343
CsGy2G010520	572.377	6.8061	541.778	7.07072	993.885	1.90026	128.458	2.74205	834.828	9.70533
CsGy2G010530	114.957	253.21	117.638	235.758	139.647	274.95	67.5277	257.977	74.8001	6.22497
CsGy2G010540	32.3931	49.8387	40.5296	47.8732	23.5139	40.9323	19.3609	49.0586	12.2895	3.61935
CsGy2G010560	15.8309	29.2592	20.82	28.6296	19.6567	24.3892	9.99988	19.1938	14.6459	3.87243
CsGy2G010820	316.439	90.2273	383.662	78.1065	256.338	215.387	309.205	173.595	14.3561	3.84359
CsGy2G011050	18.0911	9.18178	20.5865	9.54201	17.5674	4.51202	11.8865	6.27878	8.17622	3.03143
CsGy2G011190	29.7333	31.7583	36.5307	40.6372	39.3768	21.129	27.7532	26.5687	18.421	4.20328
CsGy2G011200	75.3908	0.443876	110.298	0.526984	27.4485	0.0551353	30.2214	0.0412833	32.1345	5.00605
CsGy2G011210	35.8027	0.286267	53.2225	0.106563	11.4221	0	14.4279	0	14.4139	3.84939
CsGy2G011380	18.105	82.5373	22.1984	87.6189	46.1892	59.6531	37.1592	56.8741	13.1234	3.71407
CsGy2G011460	0.815684	1.50192	0.816353	1.54812	6.21907	3.72357	1.60946	1.55235	4.61027	2.20485
CsGy2G011540	35.773	90.6245	42.1872	123.462	56.612	31.2807	37.0834	24.4082	25.9427	4.69726
CsGy2G011570	0.678003	154.939	1.36209	182.444	22.4646	92.869	0.65096	108.583	22.4977	4.49171
CsGy2G011580	162.779	44.2859	198.961	57.5869	209.97	14.5748	46.5852	15.9152	199.567	7.64073
CsGy2G011590	29.5683	19.5168	28.3557	21.6688	56.9261	18.0111	38.9075	23.3044	16.8061	4.07091
CsGy2G011610	379.272	401.738	378.976	297.252	343.545	513.918	339.24	467.047	4.00936	2.00337
CsGy2G011620	248.287	238.859	300.908	170.282	414.336	563.258	222.827	305.667	244.13	7.93151
CsGy2G011850	36.6456	17.6592	54.8814	15.3422	52.1815	42.34	55.9512	41.2773	14.4661	3.8546
CsGy2G011860	43.3071	114.546	55.0006	93.7012	120.268	50.9517	51.8461	47.3157	80.1156	6.32401
CsGy2G012070	56.1388	21.1909	61.8806	24.0047	61.2772	14.3602	62.3582	17.6321	4.66084	2.22059
CsGy2G012320	46.7933	91.7794	40.9082	82.5733	41.1068	62.2131	29.7926	62.9083	5.429	2.44069
CsGy2G012450	31.4085	164.312	43.4972	172.972	22.7206	35.3874	15.5207	38.7044	19.2886	4.26967
CsGy2G012470	69.3477	46.2648	76.0782	38.2563	108.564	98.2362	100.189	110.878	15.1055	3.917
CsGy2G012500	44.3321	49.7746	55.6156	72.3337	86.9251	88.748	57.4681	70.4634	40.7406	5.34839
CsGy2G012720	76.9245	72.5853	89.9381	77.2183	77.5708	69.612	84.6267	79.1998	5.95766	2.57475
CsGy2G012770	22.8426	21.5746	26.8816	26.6683	28.168	22.9993	22.1308	20.9922	10.0762	3.33289
CsGy2G012820	47.2451	52.6913	47.3681	76.7583	55.2028	80.0359	46.9652	73.6204	8.36053	3.06359
CsGy2G012830	33.1453	33.8675	39.6576	33.8467	35.2313	31.6929	33.6381	30.8341	8.10561	3.01892
CsGy2G012840	3.03127	2.71302	12.7086	0.113691	0.482597	0.112528	0.298913	0.189454	9.86101	3.30174
CsGy2G012860	297.898	210.551	383.763	232.371	265.981	137.431	251.412	148.428	100.435	6.65011
CsGy2G012880	57.8268	91.9098	71.4233	91.1194	74.3769	19.1927	64.054	27.9822	23.9193	4.58011
CsGy2G013140	218.504	263.761	207.517	247.093	245.567	284.21	205.101	236.451	29.4797	4.88165
CsGy2G013280	239.45	82.4207	149.477	65.5825	181.205	183.508	60.8526	284.44	30.3793	4.92502
CsGy2G013390	165.761	145.068	174.06	106.571	289.54	613.169	188.642	755.308	109.197	6.77079
CsGy2G013490	15.5046	15.4049	20.9402	13.8056	19.7847	9.44622	17.471	11.2314	7.74919	2.95405
CsGy2G013500	5.96888	8.69875	8.55953	8.20289	9.23537	8.16861	7.35218	8.01219	4.47383	2.16151
CsGy2G013570	6.37072	12.1844	11.5884	9.03372	15.1577	18.6805	6.10266	8.39638	14.2728	3.83519
CsGy2G013580	38.1974	62.6602	53.8482	56.8304	44.5409	48.6401	46.1236	50.613	14.0682	3.81436
CsGy2G013670	21.4358	10.6789	18.4529	6.79619	33.8169	12.0752	25.3147	10.0418	5.51941	2.46451
CsGy2G013760	31.5868	2.70697	31.8585	2.82749	36.2083	1.86361	30.9029	2.7232	5.57716	2.47953
CsGy2G013850	26.8897	0.0391533	74.6866	0.08318	153.753	0.024675	133.922	0.0728467	67.6283	6.07955
CsGy2G013900	11.4278	0.493101	17.92	0.728918	27.5964	0.282436	22.9273	0.227211	11.1612	3.48043
CsGy2G014070	10.61	14.4952	14.2027	15.7858	8.96099	10.727	5.25577	11.164	7.2979	2.86748
CsGy2G014100	162.33	295.128	167.067	330.268	136.597	247.066	131.084	279.666	10.2496	3.35749
CsGy2G014170	31.4243	30.5396	25.5413	29.1347	36.8052	42.506	26.7337	28.1514	4.18845	2.06642
CsGy2G014380	76.8507	92.4966	80.6981	111.381	79.9716	88.065	78.0841	101.033	5.73496	2.51978
CsGy2G014410	11.1124	32.2841	92.2983	39.0973	7.73351	16.0133	9.9825	20.6851	78.9369	6.30263
CsGy2G014570	39.6768	47.7159	45.3131	48.2088	36.7659	48.3671	37.1955	50.4833	5.2067	2.38037
CsGy2G014900	125.992	111.057	130.325	112.857	174.262	75.3684	119.408	70.5258	59.187	5.88721
CsGy2G014910	6.25697	38.5405	13.2065	29.1137	15.5096	13.8591	8.09154	15.1369	14.3676	3.84475
CsGy2G015080	24.1242	18.9911	5.25689	16.3863	107.937	54.0812	25.6246	10.2266	63.4448	5.98743
CsGy2G015150	27.6948	28.2872	40.2363	25.1374	28.4237	23.2815	31.6197	26.7677	9.34542	3.22426
CsGy2G015160	50.1924	13.8279	57.2908	16.884	147.82	46.7232	138.864	28.7824	16.0541	4.00487
CsGy2G015390	16.2008	0.006123	63.0419	0.011876	19.3305	0.027748	36.9886	0.0619827	29.1829	4.86705
CsGy2G015540	13.0282	25.2831	11.1687	22.8706	22.3013	36.4886	10.5437	15.8261	9.89808	3.30715
CsGy2G015800	16.3953	26.3875	19.8672	25.2127	15.5437	21.5323	14.7698	24.5373	4.24581	2.08604
CsGy2G015840	20.9711	3.90961	32.0367	7.62939	10.7334	2.44579	12.991	2.23394	8.80798	3.13881
CsGy2G015900	71.4787	2.25512	158.46	2.41545	87.9016	13.2473	73.9783	17.6235	100.905	6.65685
CsGy2G016000	2.21146	2.84852	2.24749	4.02201	10.2527	5.36539	4.77145	3.49983	5.5173	2.46396
CsGy2G016050	15.3837	14.0616	14.6158	15.9263	19.5908	20.0183	13.5354	14.1414	5.28743	2.40257
CsGy2G016070	13.0509	15.494	15.226	15.1398	15.3562	16.9696	12.8324	17.6897	4.69888	2.23232
CsGy2G016220	48.2216	70.6001	54.741	65.7923	59.7682	43.4974	30.5037	44.2856	35.7839	5.16124
CsGy2G016320	99.5025	29.0326	92.5821	19.5653	117.53	5.60381	53.0722	4.62675	57.5371	5.84642
CsGy2G016470	267.113	286.702	326.087	282.087	262.384	381.903	297.779	351	23.5794	4.55946
CsGy2G016520	187.84	153.616	200.785	179.482	184.66	514.599	185.566	401.736	12.0383	3.58956
CsGy2G016670	12.1629	21.5459	18.4596	30.4131	10.3504	25.836	10.3243	31.1671	6.32272	2.66054
CsGy2G016700	1.9155	3.80539	2.00651	3.54474	5.68513	6.13302	1.67402	2.57294	4.10211	2.03637
CsGy2G016710	38.7298	69.4713	43.7515	70.1241	38.5907	66.0619	38.7128	61.3807	4.89955	2.29265
CsGy2G016800	16.6896	0.024569	9.37253	0.079772	24.869	0	12.078	0.033981	5.47395	2.45258
CsGy2G017020	251.41	342.262	228.64	344.535	247.656	358.673	189.285	306.567	35.6004	5.15382
CsGy2G017040	4.76585	4.76822	3.1009	8.15038	36.418	3.04107	29.0631	3.27698	5.68994	2.50841
CsGy2G017090	23.0584	13.0091	27.9347	11.2602	89.2133	47.9447	76.1782	34.9498	17.9114	4.16281
CsGy2G017100	6.15642	0.523669	10.2328	0.653104	36.4363	8.5922	34.5087	2.57185	6.00394	2.58591
CsGy2G017140	19.8537	7.17649	17.8885	8.1043	36.9863	8.50978	23.3589	6.52024	11.6623	3.54377
CsGy2G017160	12.2793	10.1335	20.369	12.0251	7.9316	6.462	9.66578	6.75973	6.35551	2.66801
CsGy2G017330	4.41376	4.53395	5.5626	4.80056	9.43358	6.64691	5.8768	5.04922	4.70562	2.23439
CsGy2G017370	24.4226	3.34729	93.8771	3.34388	9.40544	2.30796	10.7083	1.85106	68.1516	6.09068
CsGy2G017410	150.464	192.833	169.106	258.606	151.547	209.473	160.207	271.063	9.9823	3.31937
CsGy2G017490	0	0	0	0	82.1412	0.949082	0.137202	0	82.004	6.35762
CsGy2G017500	22.7684	24.5658	23.8289	24.4389	29.8078	17.1784	26.7028	19.6642	4.16562	2.05853
CsGy2G017550	52.9728	19.0322	42.1928	17.2598	103.642	6.31554	79.4588	7.33379	13.4028	3.74447
CsGy2G017630	9.23484	12.6633	10.1231	11.721	10.8508	13.3426	7.6221	10.6029	4.11697	2.04158
CsGy2G017640	16.9493	19.3896	18.4267	18.4979	23.2625	18.0583	16.879	15.3152	7.86091	2.9747
CsGy2G017680	23.2469	22.7725	18.8483	18.5249	28.7777	20.7949	19.6395	14.9707	4.73962	2.24477
CsGy2G017770	32.888	14.9876	39.4304	12.3116	29.7551	25.525	30.6481	29.4402	5.64939	2.4981
CsGy2G017780	47.2074	2.64684	51.1372	3.38972	77.4015	1.91539	75.9671	2.06471	5.36422	2.42337
CsGy2G017840	24.0766	47.2421	23.4979	41.3061	36.1714	33.6039	28.8093	31.8013	6.78341	2.76201
CsGy2G017870	12.0875	74.9195	9.16438	77.4096	21.5851	77.9477	14.1475	49.924	4.51448	2.17456
CsGy2G018020	27.0714	35.1882	26.7073	32.5478	46.6983	74.4162	23.7781	31.89	22.556	4.49544
CsGy2G018050	42.0228	33.0981	43.415	38.6385	34.6833	28.8287	28.4185	34.2704	7.65697	2.93677
CsGy2G018070	26.3444	46.1099	26.8041	37.6784	25.3524	29.9637	20.1801	32.1993	5.63201	2.49365
CsGy2G018100	2.99191	90.2541	4.75675	57.5826	7.37774	5.6856	2.63213	10.5073	6.51045	2.70276
CsGy2G018130	46.5001	8.78985	38.245	7.06524	63.3138	28.8702	38.2553	29.8164	16.8034	4.07068
CsGy2G018320	9.33995	4.23807	12.3218	4.20719	9.22725	7.83888	6.47624	6.86231	5.73285	2.51925
CsGy2G018510	0	0	0	0	29.4316	62.503	0	0	29.4316	4.8793
CsGy2G018690	5.37315	8.91011	10.6257	6.14021	10.0275	23.3532	7.8539	13.8456	7.4262	2.89262
CsGy2G018760	28.6846	38.6432	34.3089	42.2167	42.754	38.981	39.7491	35.3777	8.62923	3.10923
CsGy2G019140	50.1129	55.7963	84.7029	58.0704	50.3399	40.5464	76.4396	56.8566	8.49026	3.08581
CsGy2G019150	534.431	256.756	979.151	466.448	846.352	345.434	1117.24	607.341	173.833	7.44156
CsGy2G019190	14.9302	0.243289	19.4737	0.350292	11.062	0.327861	9.08744	0.355032	6.51804	2.70444
CsGy2G019300	15.8424	19.4711	12.6762	14.1507	16.6693	7.7017	6.67688	7.7758	6.82624	2.77109
CsGy2G019390	26.2059	21.6856	33.6641	25.7207	39.44	18.9008	38.9141	25.2922	7.984	2.99711
CsGy2G019530	26.5091	26.2118	25.0961	22.923	88.1118	83.9298	77.6896	67.5697	9.00915	3.17139
CsGy2G019730	30.7552	38.115	38.6186	55.1894	43.601	67.2431	46.9681	75.5098	4.49637	2.16876
CsGy2G019900	27.8133	36.1056	31.4169	34.5058	41.1572	32.9212	25.3979	25.9075	19.363	4.27523
CsGy2G019920	6.92709	11.1092	18.4195	28.0391	4.81086	26.0948	11.8156	37.2369	4.48766	2.16596
CsGy2G020000	54.8896	76.7473	60.1435	86.3363	39.6235	54.8048	40.52	72.6171	4.35741	2.12347
CsGy2G020180	246.42	620.162	207.55	806.068	174.489	477.871	82.9506	489.573	52.6685	5.71887
CsGy2G020190	57.8835	56.088	56.1526	52.553	65.5154	34.9155	55.6417	39.1773	8.14274	3.02551
CsGy2G020210	57.5891	56.3781	36.1469	29.7944	57.5757	15.4731	13.4975	7.42992	22.6359	4.50054
CsGy2G020280	418.556	65.7068	330.843	60.4349	609.351	15.0189	275.477	20.608	246.161	7.94346
CsGy2G020400	52.0734	96.459	54.6931	92.4064	50.0004	61.0088	46.1643	69.2452	6.45571	2.69058
CsGy2G020410	249.277	235.422	260.95	266.655	336.106	233.296	237.3	203.445	110.48	6.78764
CsGy2G020620	32.7508	116.138	46.027	133.522	21.2799	96.261	26.9209	120.572	7.63523	2.93267
CsGy2G020640	12.8496	14.5167	11.7323	13.9981	22.2425	14.2097	13.5437	18.1531	7.58148	2.92248
CsGy2G020740	16.7428	24.2138	16.6341	23.7421	16.6237	23.4838	10.8116	14.6628	5.70344	2.51183
CsGy2G020840	285.77	43.5326	303.828	46.9853	182.58	504.13	184.363	468.648	16.2744	4.02453
CsGy2G020940	23.5502	19.6406	30.3422	22.7839	33.9194	28.4009	31.4023	30.4145	9.3091	3.21864
CsGy2G021030	17.8939	46.8553	21.2978	32.1786	45.1376	105.34	39.903	100.279	8.63848	3.11078
CsGy2G021040	16.1834	55.354	22.5053	59.6198	23.9963	69.2706	22.1211	52.7629	8.1971	3.03511
CsGy2G021060	78.5629	3.1613	65.0141	2.90712	66.319	2.51075	45.5619	1.96749	7.20831	2.84966
CsGy2G021130	58.9169	30.0954	52.6534	26.3334	63.3816	24.7695	52.3759	28.5596	4.7421	2.24553
CsGy2G021160	31.6081	72.3183	35.2799	73.5377	35.1386	163.445	34.8001	129.326	4.01027	2.0037
CsGy2G021230	125.638	168.514	113.492	174.014	108.364	107.173	90.9951	129.247	5.22311	2.38491
CsGy2G021330	29.8611	34.9225	37.6229	26.82	25.3254	16.8318	28.948	19.5634	4.13929	2.04938
CsGy2G021400	5.52138	68.511	17.9934	55.8798	14.6182	8.52574	11.9531	14.1208	15.1371	3.92002
CsGy2G021410	48.0383	81.1821	60.6002	52.2969	44.5508	42.1939	43.6123	56.0621	13.5004	3.75493
CsGy2G021440	10.5414	49.3295	9.55329	72.3542	28.203	43.6807	22.3755	43.2159	4.83945	2.27484
CsGy2G021700	35.9401	68.2016	38.2805	44.4424	49.8804	81.502	30.7977	72.2916	21.4231	4.4211
CsGy2G021710	2.95646	3.03516	0.775542	0.909882	34.9585	52.7934	2.01794	4.02499	30.7597	4.94297
CsGy2G021720	50.1491	59.8339	55.0024	47.6077	60.6436	92.1511	33.5672	62.5756	31.9296	4.99682
CsGy2G022060	52.0245	91.0934	135.707	239.46	72.5772	203.03	131.794	255.265	24.4653	4.61266
CsGy2G022130	28.0602	40.9431	24.5331	39.4036	40.3068	54.1364	26.3486	38.6692	10.4311	3.38282
CsGy2G022240	5.76227	5.6019	4.33289	7.06327	9.84887	51.9762	4.19403	51.8081	4.22546	2.07911
CsGy2G022350	55.8019	81.0978	60.2504	93.1127	64.3863	87.268	46.95	85.2167	21.8848	4.45185
CsGy2G022870	37.5634	10.8359	51.7385	4.87967	65.0811	0.803034	23.5641	0.506712	55.6921	5.7994
CsGy2G022890	110.354	153.633	107.98	165.436	93.0904	122.35	82.2144	138.359	8.50182	3.08777
CsGy2G022900	15.2304	22.6591	14.6318	21.8557	19.9173	30.9197	11.9962	17.7699	7.32257	2.87235
CsGy2G022940	5.67276	10.1572	6.77072	10.3049	12.9226	29.9814	4.30811	11.1887	9.71246	3.27984
CsGy2G023000	423.356	149.758	412.894	178.742	408.144	134.063	327.114	146.348	70.5682	6.14095
CsGy2G023170	60.0527	68.4375	51.4682	67.143	24.2015	9.87185	9.98634	13.045	5.63071	2.49332
CsGy2G023290	131.242	115.314	132.433	93.8741	172.464	136.321	157.692	122.282	15.9637	3.99672
CsGy2G023450	21.5744	22.6951	27.1501	25.0889	26.5025	18.8651	21.2598	25.0046	10.8184	3.43542
CsGy2G023460	231.608	265.5	306.892	329.868	201.664	234.499	258.979	335.548	17.9691	4.16745
CsGy2G023500	25.1771	69.4738	41.1892	54.1839	24.3353	26.5734	10.8904	31.1462	29.4569	4.88053
CsGy2G023580	5.39616	3.6964	15.5761	3.98672	12.4382	4.06033	15.3068	5.18357	7.31133	2.87013
CsGy2G023620	5.53882	10.0395	6.04538	8.73885	21.0752	6.19107	6.10426	7.96365	15.4775	3.9521
CsGy2G023640	0.274426	52.0541	0.0245853	40.8886	25.41	48.9615	9.27027	26.3151	15.8898	3.99003
CsGy2G023700	4.17546	25.7119	13.0336	22.6492	3.99835	14.6098	4.73159	15.5239	8.12491	3.02235
CsGy2G023800	12.1178	31.8082	13.7016	35.7942	15.9097	21.2168	12.7201	23.7606	4.77343	2.25503
CsGy2G023900	31.6606	21.1415	29.2126	25.373	30.4563	14.6054	21.696	16.8224	6.31234	2.65817
CsGy2G024150	27.585	27.7563	35.5834	26.7016	34.222	24.1231	36.4996	28.1192	5.72082	2.51622
CsGy2G024160	37.7661	43.1084	34.562	50.3082	57.0855	57.8479	31.7508	48.278	22.1305	4.46797
CsGy2G024270	789.294	245.589	1112.28	296.586	321.075	273.749	482.772	271.033	161.291	7.33352
CsGy2G024360	2.26462	0.52895	2.97781	0.756778	22.2628	5.91703	11.7805	6.80557	11.1955	3.48484
CsGy2G024510	4.73835	4.92766	5.87488	4.84067	18.3591	3.13157	0.83649	1.79563	18.6591	4.22181
CsGy2G024570	36.4139	52.2829	34.4629	54.7601	33.8942	47.6924	27.5113	46.0367	4.43193	2.14794
CsGy2G024730	22.6508	24.9522	20.877	22.3406	30.9822	19.0096	23.6772	14.7793	5.53116	2.46758
CsGy2G024780	47.5945	52.7967	47.1618	69.8221	87.0875	107.208	36.9475	59.746	49.7074	5.63539
CsGy2G025130	4.71123	17.4944	8.90276	10.2882	16.618	6.05044	11.3691	3.30849	9.44042	3.23885
CsGy2G025180	2.67851	8.42893	4.52057	9.83343	4.592	3.95918	2.24675	7.17886	4.18731	2.06602
CsGy2G025350	17.6986	70.5933	11.9609	57.9943	45.5675	391.444	33.1076	439.048	6.72214	2.74892
CsGy2G025440	0	0	0.47849	0	9.06299	0	0.177588	0	9.36389	3.22711
CsGy2G025520	25.7982	21.4924	30.1725	21.3222	38.3156	42.3481	34.2708	46.4384	8.41908	3.07366
CsGy2G025640	26.7175	71.1809	36.9215	56.5187	37.764	23.5374	42.8486	30.0481	5.11948	2.356
CsGy2G025700	301.863	47.9971	460.648	53.3114	181.9	3.71335	201.22	4.17312	139.464	7.12375
CsGy2G025790	58.8933	4.45628	68.1394	5.72119	27.3401	5.01592	20.9628	5.13142	15.6233	3.96563
CsGy2G025820	16.5759	0.262098	13.8152	0.545356	34.9298	0.559506	25.472	0.764954	6.69721	2.74356
CsGy2G025950	52.9821	65.5119	64.02	63.4458	53.1694	40.8535	49.5467	44.4621	14.6606	3.87387
CsGy2G025980	9.78615	6.62398	13.9942	7.54075	7.62048	5.19747	5.65846	6.79993	6.17008	2.62529
CsGy2G026040	3.2614	2.00293	7.96486	1.94374	13.2669	0.471685	8.36254	0.584786	9.60778	3.2642
CsGy2G026100	2.94146	235.532	10.4746	156.531	1.70159	3.41431	0.931411	3.2788	8.30327	3.05368
CsGy2G026170	20.2415	0.731056	28.7834	1.04605	1.34693	0.137306	0.915703	0.243158	8.97318	3.16562
CsGy2G026310	127.894	149.55	112.177	156.503	155.155	177.526	104.387	116.954	35.0499	5.13134
CsGy2G026400	5.12626	2.38472	5.36829	5.72957	5.94813	1.37547	1.71806	1.19001	4.4721	2.16095
CsGy2G026480	22.2383	38.0122	34.2822	30.1482	30.2534	42.047	38.1141	41.8377	4.18323	2.06462
CsGy2G026510	78.0986	77.9746	81.4039	73.0375	195.789	193.455	79.986	77.5899	119.108	6.89613
CsGy2G026620	11.1175	0.00731067	17.1522	0	6.39972	0.035749	5.10089	0	7.33346	2.87449
CsGy2G026840	26.6269	6.84939	29.9084	8.68143	45.4761	8.07065	39.1942	8.86161	9.5634	3.25752
CsGy2G027160	24.4388	20.905	23.4396	17.5301	31.0375	16.8934	22.3185	18.1126	7.7198	2.94856
CsGy2G027330	4.89071	9.03238	6.19042	11.0789	9.24993	14.8027	6.09403	13.1473	4.45562	2.15563
CsGy2G027350	48.0465	14.5658	35.6216	15.9149	62.0113	12.1794	38.1334	11.0416	11.453	3.51765
CsGy3G000110	2.27475	0.277673	3.44061	0.710568	33.2825	3.04582	1.96593	0.294265	32.4825	5.02159
CsGy3G000120	23.2038	2.72749	35.0898	4.42828	149.913	11.9892	48.224	3.43667	113.575	6.8275
CsGy3G000130	131.124	11.8749	142.414	17.4588	215.644	15.2851	155.676	16.0604	71.2594	6.15501
CsGy3G000140	7.08174	53.5546	11.5405	67.5123	24.973	46.2581	13.4393	30.5688	15.9925	3.99932
CsGy3G000250	10.201	9.67526	19.0246	9.30699	34.8576	9.59404	26.3788	13.8175	17.3025	4.11291
CsGy3G000450	0.225115	0.189093	0.093185	0.015077	5.13768	2.34397	0.05301	0.170363	4.95274	2.30823
CsGy3G000480	57.384	33.9094	57.7791	34.2452	33.2407	19.6865	19.5852	16.9186	14.0506	3.81256
CsGy3G000490	35.7081	35.9469	39.2706	40.4333	40.7085	31.0302	21.9867	24.0448	22.2843	4.47796
CsGy3G000610	38.3771	48.963	37.4794	61.1112	44.0558	52.5843	29.2848	51.9848	13.8733	3.79424
CsGy3G000700	354.251	6.16362	388.339	7.91819	706.915	4.46904	679.281	5.76858	61.7219	5.94771
CsGy3G001140	67.0119	109.471	82.2862	112.674	89.2444	119.274	68.3392	124.426	36.1795	5.1771
CsGy3G001160	11.5628	10.9131	12.5842	11.9485	15.7117	13.9185	12.597	13.376	4.13616	2.04829
CsGy3G001210	41.1455	75.3362	39.1285	74.7094	58.3143	74.3567	30.869	58.995	25.4284	4.66837
CsGy3G001240	41.9242	59.1804	44.1181	56.4506	57.8205	54.8702	42.3692	52.3602	17.6452	4.14121
CsGy3G001360	15.9082	7.90867	14.336	10.2624	20.6233	11.0934	11.5802	11.5087	7.47085	2.90127
CsGy3G001810	19.376	8.86078	23.6334	15.1307	9.86016	10.4271	6.81349	5.98209	7.30408	2.8687
CsGy3G001820	58.9587	14.2468	62.166	15.4433	55.1462	9.01421	53.0665	9.42921	5.28711	2.40248
CsGy3G001830	17.84	7.03053	18.9053	7.78141	32.601	6.60616	26.9018	6.7343	6.76446	2.75798
CsGy3G001860	29.8541	15.9026	37.4743	18.66	18.3328	7.85431	21.5644	7.90177	4.38863	2.13377
CsGy3G002010	387.633	0.432188	414.15	0.29398	82.9786	0.118934	70.4662	0.0360757	39.0295	5.28649
CsGy3G002030	17.768	7.64284	19.0724	6.08863	33.7526	30.3184	27.5611	30.8212	7.49589	2.9061
CsGy3G002090	34.4782	61.073	40.8687	65.4384	34.386	45.665	34.6431	55.3676	6.13344	2.6167
CsGy3G002200	21.0184	31.8415	22.8029	36.6861	24.0525	13.4985	16.5303	12.9466	9.30674	3.21828
CsGy3G002240	172.833	55.389	259.331	60.1156	181.068	78.1534	187.914	68.0027	79.6512	6.31562
CsGy3G002270	58.9083	135.073	48.3181	113.061	62.7308	96.4708	47.1059	101.709	5.03469	2.3319
CsGy3G002340	317.173	143.739	375.188	124.396	168.099	263.236	183.158	199.709	42.9556	5.42478
CsGy3G002350	136.069	218.349	173.819	185.14	127.84	257.391	140.505	277.68	25.0843	4.64871
CsGy3G002380	55.1469	3.3335	61.4566	3.3619	40.8964	5.73528	30.3588	7.78949	16.8474	4.07445
CsGy3G002500	0	0	0	0	7.36585	5.20532	0	0	7.36585	2.88085
CsGy3G002630	6.63766	26.0943	8.4985	19.8251	12.1511	16.8103	9.87123	18.0744	4.14072	2.04988
CsGy3G002650	23.3771	48.5012	24.6967	32.2175	17.4818	12.6989	13.7404	17.6702	5.06101	2.33943
CsGy3G002670	11.4871	5.96162	11.9053	8.77906	27.5475	7.66047	11.1955	13.5817	16.7702	4.06782
CsGy3G002680	21.6256	0.513992	20.8295	0.776333	90.3051	2.79713	38.9284	1.6117	50.5806	5.66051
CsGy3G002740	37.6687	46.3649	42.7789	71.2153	34.3829	44.0397	34.5619	58.9353	4.93129	2.30197
CsGy3G002870	1.93133	0.483077	3.68047	0.894187	8.34859	1.21369	5.28392	1.78406	4.8138	2.26718
CsGy3G002980	38.3935	63.0237	46.6425	65.68	34.6743	57.8799	28.6565	70.1674	14.2668	3.83459
CsGy3G003060	74.5133	104.518	71.2494	107.632	90.3876	127.091	66.7622	98.4978	20.3615	4.34777
CsGy3G003120	47.6877	63.636	54.5497	60.5535	57.832	49.176	52.3353	56.7576	12.3587	3.62746
CsGy3G003320	10.201	9.93123	15.2998	12.4369	19.311	9.07531	15.8638	12.2263	8.54595	3.09524
CsGy3G003460	19.296	32.6067	18.2819	30.4477	40.6371	31.9324	29.9361	28.1784	9.68695	3.27604
CsGy3G003650	21.372	5.21832	20.3329	2.26531	31.8521	67.3231	18.5152	114.231	12.2979	3.62033
CsGy3G003700	31.2423	55.8336	35.0271	54.5167	27.5668	31.6188	23.3932	39.6747	7.95833	2.99247
CsGy3G003960	18.608	19.2408	20.8325	21.6425	18.7897	17.0304	15.1076	21.4251	5.90665	2.56234
CsGy3G004000	26.295	54.8612	30.8654	71.0119	40.4441	90.4277	39.6167	78.8628	5.39775	2.43236
CsGy3G004040	6.55928	1.20664	25.6671	1.37658	21.2418	4.95594	1.77991	11.1863	38.5697	5.2694
CsGy3G004190	10.3643	22.7049	16.4937	20.497	24.3022	32.7969	14.1691	20.6311	16.2624	4.02347
CsGy3G004200	74.7976	87.8485	73.2674	77.7415	80.3282	69.1115	71.8654	68.648	6.93267	2.79341
CsGy3G004460	0.000319667	0.000214	0	0.035639	32.0742	27.9758	0.0309697	0.01451	32.0429	5.00193
CsGy3G004480	11.3183	20.6655	16.1724	23.0935	15.8328	24.4728	16.3265	23.8566	4.36045	2.12448
CsGy3G004590	35.6438	62.5554	44.1428	57.7415	47.8542	88.4109	44.6489	64.0735	11.7043	3.54896
CsGy3G004670	6.19811	0.339346	7.35692	0.840321	7.36606	0.122837	4.47864	0.226941	4.04623	2.01658
CsGy3G004710	365.786	173.329	352.029	179.036	451.283	92.9156	428.702	108.362	8.82225	3.14115
CsGy3G004890	15.6347	27.4228	16.0587	24.0957	18.3458	40.1153	13.3637	43.2439	5.40612	2.43459
CsGy3G004920	45.316	65.0152	67.4595	52.1232	67.1873	54.9025	32.0354	61.6803	57.2954	5.84035
CsGy3G005130	81.1829	143.285	66.834	113.295	108.674	102.606	45.2647	82.8342	49.0604	5.61649
CsGy3G005140	126.124	1.26965	184.671	1.10138	10.9866	1.08318	12.1379	0.644243	57.3963	5.84289
CsGy3G005170	252.917	54.4434	271.994	76.0311	281.939	124.697	230.183	129.889	70.8321	6.14633
CsGy3G005290	0	0	0	0	25.3636	0.819045	0	0	25.3636	4.66469
CsGy3G005510	0.222356	0.179704	0.0505577	0.134771	12.8559	0.384	0.545731	0.201589	12.1384	3.6015
CsGy3G005770	3.79582	0	43.2105	0	1.08503	0.00564133	0.823683	0	39.676	5.3102
CsGy3G005890	20.7508	45.8981	21.2068	39.0619	27.9762	48.5756	20.5869	47.5666	7.84521	2.97181
CsGy3G005950	81.5915	0.879224	95.9683	1.18482	84.1232	0.189314	72.7401	0.165253	25.76	4.68706
CsGy3G006090	8.09311	1.43944	13.1706	1.09333	17.7103	0.79312	11.1635	0.950038	11.6243	3.53907
CsGy3G006200	0.0270173	0.054057	270.845	0.0383393	0.022564	0.0589307	0.30197	0	270.539	8.07969
CsGy3G006290	19.1172	20.1516	19.7324	26.2029	22.2689	22.5493	17.2738	19.3349	5.61033	2.48809
CsGy3G006470	23.9755	54.1818	25.8589	49.1052	18.8746	37.3267	15.8139	41.1698	4.94409	2.30571
CsGy3G006510	16.2267	11.4593	21.1948	17.0325	31.4746	27.9704	24.6518	25.2366	11.7909	3.55961
CsGy3G006570	26.7172	28.2399	30.7918	29.0795	29.3467	21.6672	21.941	23.3716	11.4803	3.52108
CsGy3G006650	6.53598	8.65004	8.51197	9.85553	14.664	22.9159	10.7494	15.7331	5.89061	2.55842
CsGy3G006740	70.9895	113.209	76.4969	112.571	74.0878	97.7219	70.8737	94.8919	8.72148	3.12457
CsGy3G006800	107.098	1.27169	92.3423	1.19948	73.3744	0.757978	52.7412	0.751803	5.87748	2.5552
CsGy3G006840	30.4355	50.4963	34.2507	43.8496	57.107	31.0843	54.5861	31.089	6.33607	2.66359
CsGy3G006860	13.1322	12.6113	10.5056	15.6231	28.6733	20.0491	15.8399	11.6543	10.2068	3.35145
CsGy3G007100	25.8421	15.7607	33.1347	20.629	43.8264	18.8398	47.0782	26.2284	4.04077	2.01463
CsGy3G007110	2.15715	3.03244	1.89617	2.5788	9.10624	15.3382	1.21188	3.15284	7.63338	2.93232
CsGy3G007130	11.2635	0.846245	12.4428	1.21844	12.5454	0.735226	3.53793	0.99585	10.1868	3.34862
CsGy3G007140	65.022	0.447288	64.8131	1.14009	26.2022	0.489357	19.7575	0.796236	6.23581	2.64058
CsGy3G007210	49.4385	3.56985	60.4345	2.90309	44.8555	137.558	34.5516	190.657	21.3	4.41278
CsGy3G007220	22.3475	1.39302	20.1967	1.35933	12.5344	61.1394	6.2065	71.5133	4.17713	2.06251
CsGy3G007420	189.325	258.954	179.365	238.98	227.719	255.783	160.123	212.235	57.6348	5.84887
CsGy3G007730	227.297	65.1159	244.107	79.4305	70.6913	63.9932	73.9527	74.8948	13.5486	3.76007
CsGy3G007760	34.5916	26.2182	87.9006	24.7408	60.7848	5.83251	41.6705	8.27031	72.4233	6.17838
CsGy3G007900	47.5476	75.8264	44.4739	79.8206	42.0732	46.9092	33.6855	53.0019	5.31393	2.40978
CsGy3G007940	0.965706	1.13175	0.999595	1.46804	4.31881	5.24051	0.283582	0.59831	4.06911	2.02471
CsGy3G008090	13.0333	4.37743	13.8668	5.57855	20.2395	5.90138	16.435	4.17828	4.63807	2.21352
CsGy3G008100	1.82438	8.43311	16.9741	11.0187	2.27829	10.4982	2.96402	9.08071	14.464	3.8544
CsGy3G008120	0	1.34519	200.903	1.91969	0.18617	0.737571	0	0.536589	201.089	7.65169
CsGy3G008190	109.135	19.3364	132.41	15.6306	137.901	81.4802	114.776	51.5997	46.399	5.53602
CsGy3G008200	408.986	60.2071	500.947	53.6338	426.362	257.66	408.368	186.699	109.955	6.78076
CsGy3G008230	24.1122	20.7728	32.0219	23.1276	9.38127	13.6319	12.7388	11.9816	4.55219	2.18656
CsGy3G008410	16.5564	15.1707	15.8614	13.5838	11.6904	6.85302	6.85567	6.59306	4.13975	2.04954
CsGy3G008570	60.1207	48.506	51.4768	47.2407	76.1312	440.531	48.7782	542.037	18.7092	4.22567
CsGy3G009170	8.80857	26.1071	11.4532	28.3644	15.7121	18.7755	11.7219	18.1428	6.63481	2.73006
CsGy3G009180	6.13958	27.0467	9.11579	26.1522	13.7166	16.8069	11.3191	17.1116	5.37366	2.42591
CsGy3G009210	13.1482	17.4788	18.0617	24.2536	23.5291	12.0536	22.5321	17.1401	5.91052	2.56329
CsGy3G009510	5.67783	6.10403	6.69912	6.52668	7.08571	2.51407	3.64671	3.72512	4.46028	2.15713
CsGy3G009620	36.3336	55.4841	43.7132	64.7567	42.0788	52.2342	31.8705	60.3742	17.5879	4.13651
CsGy3G009720	6.39015	4.99261	8.17419	5.45546	13.3277	5.79954	7.7217	4.71328	7.39006	2.88559
CsGy3G009940	251.345	47.0031	338.672	44.2064	608.219	40.7148	306.537	35.5713	389.008	8.60366
CsGy3G009970	16.5997	11.9689	18.4503	13.5027	51.7421	19.674	39.8353	16.7057	13.7574	3.78214
CsGy3G010100	0	0	0	0	5.89777	0.129012	0.0196753	0	5.8781	2.55535
CsGy3G010130	246.553	244.495	195.771	212.811	325.747	471.705	250.764	439.92	24.1994	4.5969
CsGy3G010200	128.971	180.855	136.277	207.074	141.492	221.568	122.131	184.735	26.6672	4.73699
CsGy3G010230	7.92648	13.4209	14.0452	12.2736	8.75976	2.91389	4.7425	2.69531	10.136	3.34142
CsGy3G010270	12.4425	0.0205483	20.2052	0	26.101	0.00442067	14.1808	0	19.6829	4.29887
CsGy3G010370	11.4025	13.2068	11.9338	18.9903	17.8892	24.997	11.293	19.5096	7.12754	2.8334
CsGy3G010450	40.1276	71.5478	48.9986	79.2047	27.8603	23.5528	22.8525	31.8616	13.8788	3.79481
CsGy3G010750	1.06397	0.561798	1.05416	0.41295	7.04183	3.67628	1.09217	0.397518	5.93985	2.57043
CsGy3G010790	11.0939	15.1143	9.17978	12.5717	18.7285	29.348	9.21054	16.7615	7.60378	2.92672
CsGy3G010890	22.8661	6.01134	19.7394	7.92696	28.0979	8.78094	10.932	7.75968	14.0393	3.81139
CsGy3G011020	52.3757	74.0476	55.0568	85.7061	64.0335	78.7264	56.1748	86.2702	10.5398	3.39777
CsGy3G011040	39.6594	54.7526	37.9604	58.1565	39.1433	55.3185	29.799	50.7011	7.64531	2.93457
CsGy3G011140	33.634	55.6787	36.7299	51.4631	32.8213	49.4367	28.2016	53.2862	7.71546	2.94775
CsGy3G011150	17.3024	22.3717	21.545	14.112	31.6268	19.9154	31.5972	30.0395	4.27209	2.09494
CsGy3G011190	11.5929	19.623	11.6443	13.7868	47.0286	2.8756	9.7805	4.1611	37.2996	5.22109
CsGy3G011220	5.45596	2.25644	2.02648	1.22984	22.7939	3.29413	2.08556	1.55111	17.2788	4.11093
CsGy3G011370	13.77	49.2964	13.6507	47.932	6.57822	24.1816	1.927	23.2215	4.53186	2.1801
CsGy3G011390	315.012	108.534	314.199	107.069	205.361	46.4872	80.2125	52.9487	124.335	6.95809
CsGy3G011510	1.54147	0.627469	3.31808	0.977661	7.93188	1.14243	4.23668	1.10911	5.47181	2.45202
CsGy3G011820	39.1529	17.7265	52.6549	19.4545	56.2316	18.6412	40.2673	17.9243	29.4662	4.88099
CsGy3G011830	8.72218	4.57901	14.4672	5.1349	13.4858	5.15199	11.898	4.32439	7.33273	2.87435
CsGy3G011890	1.18856	16.5062	3.59873	12.9396	3.69116	8.41584	1.11107	7.77287	4.99027	2.31912
CsGy3G011930	79.3549	105.259	86.3867	129.716	76.303	92.0101	57.5702	93.3966	25.7646	4.68732
CsGy3G011950	32.4408	49.7345	25.1152	50.4482	35.1266	62.5916	23.1769	41.158	4.62406	2.20916
CsGy3G012100	31.2678	9.32862	19.4489	8.43574	33.0483	9.9569	10.5903	7.97802	10.6391	3.41131
CsGy3G012110	137.418	75.6158	46.998	48.7808	121.321	29.788	14.0751	11.7763	16.8257	4.07259
CsGy3G012190	13.6529	14.5088	16.2569	14.7536	11.8331	8.36277	8.51377	10.6701	5.92329	2.5664
CsGy3G012200	5.93551	12.3873	7.83251	12.5409	16.6496	18.1384	12.2484	10.9284	6.2982	2.65494
CsGy3G012240	35.6838	29.1705	36.6975	27.1868	37.2536	31.8711	32.2425	27.4697	6.02482	2.59092
CsGy3G012540	2.56764	9.12846	4.91891	7.95869	172.663	27.8533	9.20834	12.4108	165.806	7.37336
CsGy3G012560	12.897	12.0111	13.1635	13.1263	20.4469	9.19535	15.513	9.16569	5.20047	2.37864
CsGy3G012650	11.6731	25.9873	13.4692	24.1224	26.3749	22.1945	18.924	23.3634	9.24704	3.20899
CsGy3G012680	21.3789	2.62859	14.5137	7.39911	52.8008	69.0551	23.4973	8.48695	22.4382	4.48789
CsGy3G012720	40.0181	69.9808	39.1037	70.7233	42.8447	68.0413	35.5117	56.2766	6.41866	2.68227
CsGy3G012740	12.0664	19.9654	22.8557	19.8013	7.27928	10.7711	8.50638	12.8596	9.56216	3.25734
CsGy3G012850	30.0484	79.1992	54.7792	43.0283	41.8733	20.5526	17.7668	23.73	48.8373	5.60991
CsGy3G012860	8.42648	6.33822	11.0861	9.02433	8.33227	9.10456	5.45035	9.04906	5.54154	2.47029
CsGy3G012910	579.759	58.72	487.262	69.475	340.476	3.51735	100.104	2.5638	147.875	7.20823
CsGy3G012920	13.4146	2.48159	21.2786	2.49188	1.93779	0.12553	1.11262	0.0138077	8.68913	3.11921
CsGy3G012930	8.61242	12.5924	11.8604	12.7289	10.5401	6.7266	6.77551	7.88949	7.01255	2.80994
CsGy3G012940	313.654	187.443	319.785	197.851	330.679	184.052	304.753	190.008	32.0564	5.00254
CsGy3G013110	45.28	53.5068	52.9889	67.7328	35.4551	44.2078	37.1837	62.1809	5.98031	2.58022
CsGy3G013130	6.27114	56.7955	10.1103	57.6349	13.7856	39.3555	4.10827	33.5152	13.5165	3.75665
CsGy3G013180	2.39349	1.97546	3.00543	4.08925	6.47443	2.18208	1.83708	2.02723	5.24928	2.39212
CsGy3G013230	44.2657	51.6178	43.9062	51.0225	42.6136	38.3256	37.0875	41.3733	5.16662	2.36922
CsGy3G013340	9.86007	13.8513	18.9227	24.1656	5.16485	17.962	7.90309	21.1779	6.32438	2.66092
CsGy3G013410	1.40193	9.21437	4.60691	21.6505	5.5518	10.3238	3.21536	14.5369	5.54143	2.47026
CsGy3G013420	13.5444	48.7676	18.3429	48.2473	21.3033	20.3876	15.8866	27.579	10.2152	3.35264
CsGy3G013530	4.38052	5.90319	5.26496	6.60486	9.03146	9.86238	5.10609	6.98435	4.80982	2.26598
CsGy3G013540	2.05117	2.23027	2.31677	3.16841	8.49706	8.25385	2.40972	2.371	6.35295	2.66743
CsGy3G013660	64.0985	40.4421	67.1456	36.9799	56.4561	35.4271	45.1931	39.2555	14.3101	3.83896
CsGy3G013830	6.90308	8.85367	8.11619	10.7601	11.6215	12.2956	5.96711	9.995	6.86751	2.77979
CsGy3G013850	110.368	6.44031	89.068	7.6791	136.263	2.02832	109.752	0.97219	5.21134	2.38166
CsGy3G014150	11.8219	6.3382	9.46518	5.32727	23.9355	10.0437	8.8758	5.69398	12.7029	3.66709
CsGy3G014240	37.4753	27.3102	47.7047	28.3083	30.7276	25.2673	35.9784	25.563	4.97862	2.31575
CsGy3G014360	14.6184	15.643	16.669	15.6986	16.9311	22.7084	9.31153	18.9503	9.67011	3.27353
CsGy3G014410	13.6648	6.2244	15.9691	6.90469	23.5741	8.6091	16.6413	8.05708	9.2371	3.20744
CsGy3G014550	33.6085	55.2047	29.3519	58.8336	40.2769	154.152	28.8999	107.303	7.12048	2.83197
CsGy3G014720	24.3423	15.1298	27.0256	18.3243	48.2239	28.0281	30.5598	14.1132	20.3474	4.34677
CsGy3G014730	2.38771	6.89001	13.4729	5.98834	20.5088	0.963416	4.63102	1.36182	26.963	4.75291
CsGy3G014800	11.2543	3.46218	17.1416	2.53817	15.29	0.435902	12.7039	0.667946	8.47342	3.08294
CsGy3G014870	7.29096	10.5847	6.82817	11.1132	13.916	11.9122	7.75966	7.2708	5.69355	2.50933
CsGy3G015270	28.9485	76.8774	69.5829	59.477	47.0553	26.7515	56.9381	46.8971	30.7516	4.94259
CsGy3G015320	11.6453	6.88093	19.5198	15.7552	59.3329	24.6569	19.0629	15.0946	48.1445	5.5893
CsGy3G015410	0.811137	0.370091	1.10352	0.395049	6.03962	1.71712	1.11519	0.547861	5.21681	2.38317
CsGy3G015540	10.291	43.4622	14.8377	49.1811	18.7615	23.6678	15.6938	30.3851	7.61432	2.92872
CsGy3G015580	32.5274	50.4239	32.1052	61.6513	40.4942	66.4612	21.5551	37.2936	18.517	4.21078
CsGy3G015650	179.606	200.319	263.079	264.107	121.171	208.998	175.666	245.389	28.9773	4.85685
CsGy3G015720	3.82839	2.45894	5.45789	4.15373	8.8356	5.41084	2.41178	8.14354	8.05331	3.00958
CsGy3G015830	4.99441	48.563	7.86775	44.3705	6.72986	8.80983	4.31444	12.4254	5.28876	2.40293
CsGy3G016260	37.4007	11.5676	42.8094	12.353	45.0873	11.4357	42.41	12.2602	8.08605	3.01544
CsGy3G016370	15.9525	14.9451	17.7881	14.4978	16.2386	9.62274	7.23425	10.1685	10.84	3.43829
CsGy3G016440	13.2306	2.86101	19.3226	2.87848	50.7857	13.1488	47.7348	15.0047	9.14287	3.19265
CsGy3G016640	2.22268	0.0874517	4.13418	0.102149	55.6419	0.106144	43.8554	0.097976	13.698	3.77589
CsGy3G016670	50.6204	9.97116	29.8105	4.91329	205.833	216.076	96.3111	118.837	88.7115	6.47105
CsGy3G016730	18.6857	31.786	38.9992	26.5883	54.0485	77.2445	55.886	66.9985	18.476	4.20758
CsGy3G016900	22.9607	35.4497	25.7661	37.0681	24.6419	22.3609	16.5761	24.8147	10.8711	3.44243
CsGy3G016990	57.5572	8.55226	49.6751	7.02264	32.986	15.4372	20.8364	9.42676	4.26743	2.09337
CsGy3G017100	17.7713	28.3796	23.2924	32.1607	18.663	20.3524	18.1752	23.9263	6.00889	2.5871
CsGy3G017200	1.49526	0.180368	1.11222	0.138881	23.1908	1.28675	1.14332	0.0691683	21.6644	4.43726
CsGy3G017210	9.81752	4.41736	12.5523	4.7876	22.1402	7.8145	19.9557	5.0974	4.91937	2.29847
CsGy3G017220	163.388	62.3351	180.882	70.9265	203.651	114.672	163.68	146.032	57.4645	5.8446
CsGy3G017340	18.2234	8.91741	7.81098	8.00595	35.0689	9.35473	10.7176	13.7791	13.9389	3.80104
CsGy3G017440	46.1659	58.5675	53.1932	80.4972	41.2371	51.9035	44.1355	68.3402	4.12886	2.04574
CsGy3G017450	34.186	34.3887	37.2154	41.7718	42.3909	50.3146	35.9846	51.7639	9.43575	3.23814
CsGy3G017470	5.0793	9.16337	7.01213	9.87843	6.72833	14.5479	4.06287	14.4639	4.59828	2.2011
CsGy3G017630	34.5755	53.6145	39.9769	49.7836	37.3719	51.9096	34.0709	48.8268	8.70243	3.12142
CsGy3G017660	5.72798	10.0218	6.59166	9.15495	10.9778	12.4373	6.35025	9.27174	5.49118	2.45712
CsGy3G017680	6.02073	6.39696	8.77955	6.53641	8.23091	4.89528	5.55166	4.06226	5.43807	2.44309
CsGy3G017770	73.0974	19.6691	63.9156	19.4943	93.0032	27.9832	69.8589	31.1633	13.9624	3.80348
CsGy3G017900	22.2123	13.0792	27.2587	14.8073	101.646	4.63444	93.6077	5.6539	13.0845	3.70979
CsGy3G018020	72.5681	124.338	80.4667	149.466	41.9194	81.229	37.4263	94.4479	12.3917	3.6313
CsGy3G018030	2.20967	85.3758	7.11615	50.998	7.00289	4.10732	7.15242	23.3708	4.75695	2.25004
CsGy3G018140	6.98656	9.72196	8.75392	10.5398	16.5628	8.0045	8.38919	6.99954	9.941	3.31339
CsGy3G018150	42.4569	56.0922	44.4777	46.2477	43.4417	19.3287	35.9993	27.0048	9.46318	3.24232
CsGy3G018210	57.0773	17.6344	71.1848	19.5155	66.2984	13.9266	58.1665	13.2769	22.2394	4.47504
CsGy3G018410	68.1003	4.82311	58.1007	4.72819	129.721	303.647	91.9702	223.185	27.7509	4.79446
CsGy3G018560	32.0862	54.3376	31.0903	66.3025	41.4056	68.5342	27.4921	60.173	12.9176	3.69126
CsGy3G018640	23.6269	53.4014	23.7203	42.766	37.307	39.946	14.4447	25.5452	22.9557	4.52078
CsGy3G018990	1591.65	30.2965	1391.9	33.701	3517.96	9.51689	2707.87	13.4823	610.333	9.25345
CsGy3G019260	6.7753	5.54375	8.63029	5.69665	8.75812	6.45133	6.53789	4.15286	4.07523	2.02688
CsGy3G019330	10.4215	1.47657	10.5609	1.39824	22.5548	2.38525	13.2607	1.27163	9.43349	3.23779
CsGy3G019340	4.55062	0.421573	4.84526	0.604701	16.069	1.47322	7.03261	0.730263	9.33103	3.22204
CsGy3G019350	3.4669	0.899915	4.56317	0.838658	11.72	1.17922	6.67041	0.808502	6.14581	2.6196
CsGy3G019370	29.0778	43.5375	33.1162	38.6574	33.6126	19.6466	23.4617	22.3331	14.1892	3.82672
CsGy3G019480	119.359	87.54	112.573	91.6788	164.259	95.5009	92.0742	64.1983	65.3987	6.03119
CsGy3G019520	18.7939	20.6664	17.4582	22.3089	22.3516	18.959	15.6158	17.6949	5.40002	2.43296
CsGy3G019540	29.987	26.264	34.7663	27.5952	54.0111	30.1791	44.6589	24.2818	14.1315	3.82084
CsGy3G019590	34.6755	5.43202	33.2606	5.81688	74.4502	4.57455	67.5464	4.16388	5.48882	2.4565
CsGy3G019840	12.4735	4.4407	16.1161	7.77365	9.96468	5.83714	6.82334	5.06167	6.78396	2.76213
CsGy3G019870	11.028	12.5936	12.6762	10.9033	14.1511	26.4031	11.0195	27.1625	4.77972	2.25693
CsGy3G019910	0.142664	0	0.147377	0.0442723	4.64308	3.8908	0.1023	0	4.5455	2.18444
CsGy3G019920	3.00392	1.80533	3.02281	2.06417	5.66642	6.89982	1.58402	2.94977	4.10128	2.03608
CsGy3G019990	27.3566	28.7497	30.2006	30.7564	40.233	22.3074	34.4573	22.3505	8.61975	3.10765
CsGy3G020220	0.797591	0.582422	0.348769	0.570777	11.9634	21.4137	0.265759	1.03343	11.2488	3.4917
CsGy3G020270	747.537	909.928	858.069	1025.84	770.029	542.561	705.088	598.594	175.472	7.4551
CsGy3G020440	33.3991	10.1244	40.159	9.83401	143.696	3.79935	126.915	4.15319	23.5413	4.55712
CsGy3G020680	79.7191	32.076	86.9934	45.5634	119.825	54.1274	112.182	66.2214	14.9163	3.89882
CsGy3G020690	43.7139	73.1055	69.9039	58.9281	96.3411	116.667	72.4593	105.215	50.0717	5.64592
CsGy3G020820	4.39006	0.0388	6.85217	0.134475	16.5007	0.0439807	6.98671	0.0573567	11.9761	3.58208
CsGy3G020860	184.253	246.781	312.034	302.982	133.639	326.105	211.466	447.994	49.9543	5.64254
CsGy3G021090	39.6974	43.3502	43.9561	43.1149	50.7401	27.4086	44.9431	33.494	10.0558	3.32995
CsGy3G021100	64.986	23.932	69.3507	22.9313	82.2294	16.7963	78.3846	17.7982	8.20957	3.03731
CsGy3G021140	21.3222	34.6158	24.6178	33.6642	17.7942	33.0114	15.5107	33.5941	5.57906	2.48002
CsGy3G021150	122.563	100.335	252.859	105.316	60.6003	44.2954	31.8962	29.5215	159	7.31289
CsGy3G021180	47.7013	15.7686	47.316	15.0225	84.812	46.8821	77.5665	45.1588	6.86017	2.77824
CsGy3G021360	23.6606	17.7456	26.9269	20.7093	23.1006	21.6367	20.1891	26.4586	6.17781	2.62709
CsGy3G021640	97.6572	76.5686	111.463	93.2477	76.7174	63.2492	77.9975	71.7065	12.5258	3.64683
CsGy3G021890	12.3319	28.7829	12.8752	25.964	22.8719	24.0373	18.4468	19.3254	4.96835	2.31277
CsGy3G021960	1.99364	24.9121	5.9795	19.4944	9.1443	4.90838	8.90768	7.99306	4.22248	2.07809
CsGy3G022030	90.4989	41.7276	117.74	33.824	191.064	155.397	208.215	152.925	10.0899	3.33484
CsGy3G022220	31.7286	53.7214	36.851	45.697	63.9659	73.1302	64.9261	75.3815	4.16212	2.05732
CsGy3G022230	17.3196	46.8171	18.196	45.8823	26.862	21.4053	20.4609	20.9298	7.27753	2.86345
CsGy3G022280	38.8873	29.4249	40.9186	29.802	48.4461	19.4992	40.1255	20.4316	10.3519	3.37183
CsGy3G022360	39.7625	53.4046	46.3907	57.3154	38.7879	39.0351	33.0624	50.4543	12.3536	3.62686
CsGy3G022370	2.81109	0.241355	0.743768	0	16.7527	4.6986	0.476862	0.0652583	14.2085	3.82869
CsGy3G022660	50.4413	26.1711	44.0364	28.3344	30.858	27.4217	10.9641	11.674	13.489	3.75371
CsGy3G022700	2.48613	10.2705	4.09147	6.6191	14.4864	6.34772	12.0037	7.60842	4.08796	2.03138
CsGy3G022760	317.781	143.326	375.168	129.096	263.55	163.141	301.12	204.439	19.817	4.30866
CsGy3G022880	17.4633	38.269	18.381	42.2115	22.0623	40.1994	18.1566	39.093	4.82349	2.27008
CsGy3G023030	74.376	111.667	73.3414	127.755	141.786	219.488	69.152	118.545	71.5989	6.16187
CsGy3G023250	0.418018	2.4066	0.21149	2.08393	9.89895	20.928	0.338238	2.04817	9.35418	3.22561
CsGy3G023320	14.9749	18.4351	12.9985	20.8821	22.3071	20.0483	16.2297	15.2098	4.10104	2.03599
CsGy3G023610	365.169	298.618	270.865	243.358	277.347	168.846	164.438	194.983	18.6056	4.21767
CsGy3G023750	96.7231	137.374	98.6892	114.847	124.061	95.9758	97.229	78.6092	28.7978	4.84789
CsGy3G023860	6.89975	2.83412	10.5101	2.65985	10.7967	2.54828	7.30125	2.07215	7.10583	2.829
CsGy3G023930	12.4963	1.65516	13.9248	2.26005	25.0739	2.44351	17.9736	2.96508	8.52868	3.09232
CsGy3G023950	16.8854	23.1464	16.8307	27.4018	42.1334	51.3794	13.6929	20.7857	28.3857	4.82709
CsGy3G024250	12.9572	11.622	13.6554	12.0591	15.8942	14.27	11.9845	10.8374	4.60782	2.20408
CsGy3G024280	16.6256	15.0601	17.5249	14.6474	16.4259	20.9742	4.02901	19.0684	13.2961	3.73293
CsGy3G024430	55.969	112.624	62.4157	116.727	42.7235	100.413	45.1121	130.856	4.05802	2.02078
CsGy3G024450	43.3549	97.4051	39.9451	96.1466	38.5066	87.3059	28.0494	79.9558	7.0474	2.81709
CsGy3G024540	117.191	0.0727037	178.358	0.0831233	145.995	0.0275567	154.892	0.0211583	52.2703	5.70792
CsGy3G024580	36.4223	37.1528	39.8003	38.4686	36.027	29.6464	34.3914	33.2592	5.01362	2.32585
CsGy3G024610	4.27376	3.80885	3.08503	5.40751	9.26345	12.8422	3.76048	4.36446	4.31426	2.10911
CsGy3G024660	23.2867	96.7135	29.2363	107.883	15.3314	40.7489	14.9878	47.8228	6.29318	2.65379
CsGy3G024670	22.771	18.4996	53.3277	18.1969	26.1189	9.89467	30.6381	9.59492	26.0376	4.70252
CsGy3G025220	0	0	0	0	5.70157	1.17591	0	0	5.70157	2.51136
CsGy3G025300	52.2931	67.5244	57.3491	77.3662	51.7356	70.9644	40.7755	70.5	16.0161	4.00145
CsGy3G025510	40.7615	43.9273	37.3748	41.6502	47.8117	54.2068	33.5711	68.0546	10.8538	3.44013
CsGy3G025660	30.3371	26.328	28.4075	22.513	33.2341	33.5583	24.089	29.2506	7.21552	2.8511
CsGy3G025720	44.1174	9.79023	60.1695	7.60569	43.2799	8.11568	46.0637	6.89644	13.2683	3.72991
CsGy3G025850	19.5981	51.2917	31.8742	40.0304	25.3444	6.95778	22.5404	11.1473	15.0801	3.91457
CsGy3G025910	0.165924	0	0	0	12.2917	22.1165	0	0	12.1258	3.60001
CsGy3G025970	15.291	8.91514	19.0799	7.43308	36.3702	17.0092	22.4724	11.1482	17.6868	4.1446
CsGy3G025980	41.5429	39.1013	41.9448	43.996	59.6758	75.0259	44.0369	52.5251	16.0407	4.00367
CsGy3G026040	18.3589	19.6299	20.7271	21.5232	28.2744	34.8838	15.1504	21.4828	15.4922	3.95347
CsGy3G026110	25.0526	5.90878	21.5357	5.50864	42.834	5.36942	29.2724	4.8959	10.0447	3.32837
CsGy3G026120	22.1398	3.6231	17.9676	4.18829	54.9184	5.45572	27.7979	3.56836	22.9484	4.52032
CsGy3G026340	14.4022	22.0802	16.501	22.0897	15.0643	17.5701	13.1119	16.7252	4.05134	2.0184
CsGy3G026520	24.4357	19.3089	27.168	22.787	25.5187	16.9207	17.1129	17.1805	11.1382	3.47744
CsGy3G026960	3.8186	6.01194	5.37375	6.03545	10.086	17.9191	4.35833	7.68993	7.28286	2.86451
CsGy3G027000	25.465	45.2666	25.7238	43.9449	49.0921	51.5892	29.613	40.6616	19.7379	4.3029
CsGy3G027030	164.517	16.6238	234.353	30.7304	602.576	4.74823	587.203	6.69061	85.2096	6.41294
CsGy3G027160	13.492	1.58774	18.6128	1.94235	48.1031	1.44894	12.9252	2.64049	40.2988	5.33266
CsGy3G027170	1.79432	2.41914	3.64409	1.29814	9.57349	0.445982	1.3062	0.382044	10.1171	3.33872
CsGy3G027180	7.68626	3.3576	11.0408	4.19178	25.2351	6.48011	14.5219	4.52274	14.0677	3.81432
CsGy3G027310	0	0	0.048625	0	23.6114	12.1857	0	0	23.66	4.56438
CsGy3G027400	10.9025	24.9364	18.9576	27.1005	11.4055	23.6547	9.72417	24.3546	9.73638	3.28339
CsGy3G027420	12.2135	14.3665	23.4916	19.442	21.5369	28.4237	26.1864	33.1336	6.62862	2.72871
CsGy3G027460	14.9446	7.58521	14.9409	8.27549	19.3934	8.20477	15.238	7.16637	4.15173	2.05371
CsGy3G027480	3.24814	2.14093	7.52463	1.47152	9.04088	1.72414	5.57314	1.56018	7.74424	2.95312
CsGy3G027610	2.45946	3.66568	3.63356	3.40992	9.99114	14.8657	2.84393	4.92265	8.32132	3.05681
CsGy3G027620	0.145867	0.466725	0.528434	0.661928	7.53689	9.31751	0.541317	0.638677	7.37814	2.88326
CsGy3G027740	18.9082	36.0802	23.1343	34.4772	30.5978	96.5913	29.8854	84.2531	4.93847	2.30406
CsGy3G027880	111.549	111.107	120.927	73.4391	221.43	163.117	150.243	109.926	80.5648	6.33208
CsGy3G027970	80.0693	16.8659	101.368	16.0811	112.202	7.02963	118.39	8.73605	15.1107	3.9175
CsGy3G028010	26.9956	160.2	46.2753	113.778	22.6428	34.3836	37.3542	72.2912	4.56826	2.19164
CsGy3G028180	29.4422	43.4591	35.2287	46.1486	44.3045	34.9463	37.7169	37.6777	12.3741	3.62925
CsGy3G028470	10.8297	4.18297	13.6784	4.64972	20.6998	5.03621	17.3749	3.64941	6.17359	2.62611
CsGy3G028500	1254.04	4.83555	925.766	14.885	1660.62	2.64694	917.576	2.91086	414.773	8.69618
CsGy3G028560	12.2115	15.025	12.7709	15.933	17.9025	14.5489	14.3665	14.9768	4.09546	2.03403
CsGy3G028670	6.29591	10.3986	8.07782	10.6945	18.5046	32.9539	15.1254	30.2759	5.16109	2.36768
CsGy3G028690	5.60629	1.43584	7.2417	1.39894	9.48915	1.76739	6.19616	1.40197	4.92841	2.30112
CsGy3G028700	24.3495	38.8643	29.2513	35.8136	23.5174	25.0859	23.2568	36.7446	5.16237	2.36803
CsGy3G028830	9.87523	93.3813	30.3885	106.417	32.2263	60.0058	6.91938	42.0094	45.8202	5.51791
CsGy3G028870	4.88507	1.02773	6.20587	0.9604	11.1977	1.08678	4.60751	1.00025	7.91103	2.98387
CsGy3G028940	21.9151	19.1932	18.912	19.9124	36.7853	37.3665	18.7592	24.1357	15.0231	3.90911
CsGy3G028970	12.4327	3.41795	13.1145	1.75132	10.659	2.21396	5.14339	1.19551	6.19744	2.63167
CsGy3G028980	46.0541	97.5734	59.4016	85.8003	46.0888	49.0206	38.2988	48.1189	21.1375	4.40173
CsGy3G029080	9.56456	56.3621	24.8277	43.3685	2.95051	18.1911	2.52959	15.1373	15.6841	3.97123
CsGy3G029120	0.0566183	0	0	0.160185	227.562	44.0551	0	0.0892433	227.505	7.82976
CsGy3G029470	21.6088	28.332	27.5885	21.9079	22.6138	25.665	19.2811	20.6477	9.31253	3.21917
CsGy3G029520	29.046	8.57929	37.4539	7.70167	11.2902	1.96647	12.3454	2.29429	7.35271	2.87828
CsGy3G029670	73.8321	35.3831	99.397	48.855	98.2856	46.0205	104.885	62.8949	18.966	4.24534
CsGy3G029810	19.6	35.391	20.0787	34.4377	23.7542	31.3066	15.936	30.1708	8.2969	3.05257
CsGy3G030080	403.982	239.371	510.413	273.863	174.271	225.803	180.963	380.186	99.7393	6.64009
CsGy3G030130	16.7072	29.4694	18.4167	28.5517	23.5106	20.6036	17.846	22.1044	7.37411	2.88247
CsGy3G030150	121.09	139.241	128.553	179.634	88.6395	115.062	89.9611	151.716	6.14159	2.61861
CsGy3G030530	88.1395	20.1218	124.923	24.6695	105.007	18.4924	57.0796	33.9589	84.7104	6.40447
CsGy3G030580	18.5151	39.1484	17.1181	31.5544	25.0135	42.4158	15.4382	39.1494	8.17834	3.03181
CsGy3G030630	30.8858	5.32011	44.4322	5.32615	41.1317	7.47167	44.9355	7.59633	9.74264	3.28431
CsGy3G030790	189.947	385.002	201.498	377.993	207.533	305.99	206.346	377.898	12.7365	3.6709
CsGy3G030820	237.807	879.684	321.359	1213.35	77.8592	454.616	125.979	459.406	35.4321	5.14699
CsGy3G030880	63.0491	54.4196	60.3137	60.6191	53.5004	60.8273	43.2996	59.6954	7.46541	2.90022
CsGy3G030900	4.9428	60.0004	14.0585	44.2251	20.6547	15.2638	20.8193	22.8107	8.95111	3.16207
CsGy3G031000	66.2762	111.541	70.5096	117.742	45.5578	87.9311	40.8947	112.099	8.89645	3.15323
CsGy3G031060	25.9915	12.2553	28.1842	14.7582	49.3104	21.1019	32.4941	13.8994	19.0089	4.2486
CsGy3G031140	9.70002	125.287	13.7809	100.882	9.54829	44.4165	7.89299	48.9956	5.73616	2.52009
CsGy3G031160	12.3194	13.5523	15.7431	14.6109	23.8778	18.3598	22.2186	14.6987	5.08285	2.34564
CsGy3G031190	32.5542	47.3135	37.0291	47.2671	55.4109	60.9726	27.5958	39.7611	32.29	5.01302
CsGy3G031270	130.185	2.71455	219.616	2.54783	261.111	5.26431	334.831	5.05891	15.71	3.97361
CsGy3G031290	9.54258	4.86775	11.7726	5.35261	37.7151	9.05138	13.8815	5.22875	26.0637	4.70397
CsGy3G031440	22.0183	31.7266	21.9092	26.4882	23.747	32.4178	19.1178	23.1123	4.52005	2.17634
CsGy3G031460	1.61271	5.13707	1.93701	7.82455	7.33244	37.7475	1.90093	9.44749	5.75581	2.52502
CsGy3G031470	0.758635	7.32253	0.724837	3.64051	7.80148	6.11247	0.242618	9.15445	7.52507	2.9117
CsGy3G031530	212.25	3.67408	202.34	5.16093	84.7771	10.0739	65.1576	9.45649	9.70936	3.27938
CsGy3G031550	94.5959	0.016135	106.867	0.0157547	48.6214	0.007294	33.4223	0.0236723	27.4703	4.7798
CsGy3G031660	26.388	31.8631	24.195	30.3549	28.0641	29.8324	15.8736	25.7338	9.99749	3.32157
CsGy3G031700	21.6528	0.114443	26.0131	0.0594583	19.9662	0.0341767	10.3331	0.00942733	13.9935	3.80668
CsGy3G031810	57.532	66.9845	57.5409	66.8806	84.9227	69.5841	59.4634	70.2087	25.4682	4.67062
CsGy3G031890	10.0551	3.67853	13.1694	6.47978	14.0407	5.99664	12.7793	8.41521	4.37574	2.12953
CsGy3G031900	0	0	0	0	22.8999	10.6512	0.054997	0.0759553	22.8449	4.5138
CsGy3G031990	14.3531	2.47225	16.6042	2.75752	20.2473	2.54039	8.43257	3.17035	14.0658	3.81412
CsGy3G032030	97.1962	164.057	99.0213	187.844	86.0451	236.754	53.9344	343.433	33.9359	5.08474
CsGy3G032150	4.35638	0.188896	7.34389	0.168287	15.0014	0.52544	7.31674	0.318642	10.6722	3.41579
CsGy3G032160	58.9321	177.12	65.0684	193.15	50.4895	150.473	38.6071	162.022	18.0188	4.17143
CsGy3G032220	55.8456	50.5676	65.5218	56.393	55.4136	52.9909	60.5768	56.9667	4.51305	2.1741
CsGy3G032280	13.6642	37.8992	17.7822	37.4544	11.9274	27.9881	11.1535	30.8744	4.89198	2.29042
CsGy3G032420	52.7569	2.80114	69.8845	4.09095	331.504	3.16135	261.17	7.32712	87.4617	6.45058
CsGy3G032440	2.59326	3.52834	3.11353	3.19943	7.55528	5.68891	3.13723	3.14446	4.93833	2.30402
CsGy3G032560	14.9086	7.80954	27.838	11.4908	26.5084	13.6672	33.2132	21.1848	6.2246	2.63798
CsGy3G032640	30.4128	26.5162	35.8207	36.4018	35.2792	25.344	36.1876	35.7887	4.49942	2.16974
CsGy3G032680	3.95106	1.28187	5.41471	2.27131	5.52505	2.49221	1.18682	0.969293	5.80188	2.53652
CsGy3G032750	290.693	2.47557	489.823	2.98492	209.717	2.87311	247.694	4.44544	161.153	7.33229
CsGy3G032760	12.2345	42.6393	26.183	39.9677	15.9739	14.6769	9.05782	22.1456	20.8647	4.38299
CsGy3G032810	9.67754	5.64681	9.80349	7.76953	14.909	7.36869	7.8364	6.87883	7.19858	2.84771
CsGy3G032900	26.4288	210.135	22.6263	203.621	19.3995	283.773	7.03194	306.403	8.56509	3.09847
CsGy3G032970	203.51	462.853	231.146	336.115	503.27	319.365	159.531	347.771	371.376	8.53674
CsGy3G032980	62.5775	153.605	78.9567	112.175	223.877	98.7443	50.227	102.214	190.029	7.57008
CsGy3G033000	51.9009	70.2301	70.5971	61.8957	84.9502	120.205	70.7471	156.563	32.8993	5.03999
CsGy3G033080	25.2499	18.3292	27.855	21.6754	22.6033	25.2291	19.3823	22.3134	5.82614	2.54254
CsGy3G033090	22.4642	32.6101	24.8544	31.2675	31.4285	60.6796	20.3366	64.9075	13.4821	3.75297
CsGy3G033230	32.6962	61.3838	35.2461	58.6727	39.4216	46.0667	32.2714	45.3926	9.70011	3.278
CsGy3G033320	22.3286	17.2535	25.7923	21.5677	27.2733	14.7459	22.971	18.8463	7.76603	2.95718
CsGy3G033360	35.718	27.0476	34.9465	26.825	48.8177	31.379	31.6363	27.5568	16.41	4.0365
CsGy3G033460	12.008	18.9636	20.2836	19.2245	12.9073	17.4402	16.3579	18.3823	4.82508	2.27055
CsGy3G033490	33.8149	46.0156	37.5017	44.1917	31.8177	44.1439	29.7278	48.5352	5.77661	2.53022
CsGy3G033590	2.86003	2.6388	3.53164	2.63197	8.50418	2.84605	4.61391	2.96657	4.56188	2.18963
CsGy3G033760	0.146302	0.064896	0.0863863	0	5.46088	0.885995	0.233382	0.021976	5.16758	2.36949
CsGy3G034000	4.73378	6.23384	14.2572	4.90325	5.14216	2.02333	4.43071	1.73531	10.2349	3.35543
CsGy3G034110	26.8582	21.9653	30.9567	28.1025	30.9757	25.6366	30.5055	30.4934	4.56865	2.19177
CsGy3G034200	1.3051	3.73489	1.67916	4.92204	9.39867	11.981	1.66203	2.74245	8.11071	3.01983
CsGy3G034390	9.03824	0	10.9532	0	51.3519	0.090991	31.6426	0.019202	21.6243	4.43458
CsGy3G034460	25.9412	50.4996	26.994	45.5477	36.6709	15.4794	20.9557	16.3063	16.768	4.06764
CsGy3G034640	47.7974	53.8408	53.7173	67.3853	55.8301	57.3633	55.9339	56.4276	5.8161	2.54005
CsGy3G034770	2.89386	3.71781	3.12057	2.91351	8.51605	10.1512	3.67077	4.08367	5.07198	2.34255
CsGy3G034860	120.878	14.7254	129.331	14.5828	218.857	11.0222	211.695	13.4906	15.615	3.96486
CsGy3G035000	94.1454	52.9278	121.011	44.3207	177.696	64.9289	141.383	67.0729	63.1792	5.98138
CsGy3G035030	329.726	390.013	362.884	315.336	339.888	282.78	360.921	353.411	12.1241	3.59981
CsGy3G035050	3.60019	3.50211	7.88162	3.04348	7.33254	2.29877	4.14158	2.54083	7.47239	2.90157
CsGy3G035090	63.847	7.11104	62.1709	10.5791	86.4762	10.2786	21.2206	7.22541	63.5794	5.99049
CsGy3G035100	32.1165	2.60617	35.842	2.66324	24.4826	0.78008	13.2835	0.795635	14.9245	3.89961
CsGy3G035140	89.0061	110.501	95.8288	131.311	91.0353	119.26	80.7609	125.799	17.0971	4.09568
CsGy3G035310	3.32369	0.985877	4.30757	1.39067	7.2109	1.35921	3.58031	1.13893	4.61447	2.20617
CsGy3G035330	104.496	27.1447	145.995	39.4059	299.751	50.061	311.828	49.3095	29.4229	4.87887
CsGy3G035370	168.001	12.8587	302.173	17.8533	240.741	6.95703	287.015	8.46032	87.8987	6.45777
CsGy3G035400	31.3657	39.3525	33.306	39.2252	21.3287	29.1181	18.688	31.1711	4.5809	2.19563
CsGy3G035570	901.719	988.768	964.882	997.892	268.868	597.969	314.348	656.14	17.6828	4.14428
CsGy3G035620	81.1121	610.69	83.7611	537.318	61.5236	287.689	49.6909	355.64	14.4818	3.85616
CsGy3G035950	832.689	328.238	769.612	311.7	547.492	531.803	433.028	642.885	51.3872	5.68334
CsGy3G035990	2.33411	0.683898	0.782802	0.484661	20.9915	8.23135	0.576265	0.130588	18.8639	4.23756
CsGy3G036030	2.08713	0.855987	4.61441	0.773653	12.2124	5.48211	8.42252	2.08961	6.31717	2.65928
CsGy3G036500	57.5056	43.1091	104.451	50.1421	83.8709	60.5266	105.556	64.8432	25.2606	4.65882
CsGy3G036570	23.3939	9.75454	36.919	7.46623	69.2156	1.25007	77.7496	1.36301	4.99113	2.31937
CsGy3G036580	12.3314	113.412	21.6525	162.997	30.4267	60.4273	19.3035	50.8133	20.4443	4.35363
CsGy3G036600	140.949	44.6001	139.456	35.1633	81.7918	14.7638	40.7909	15.7911	39.5079	5.30407
CsGy3G036610	15.3757	81.6038	69.7722	150.937	29.449	123.221	66.6253	177.63	17.2203	4.10604
CsGy3G036660	91.9034	22.0358	80.0082	16.988	62.397	27.6462	42.1372	26.0112	8.36458	3.06429
CsGy3G037000	27.8163	34.3449	28.231	33.3687	39.2486	44.859	32.1041	40.7114	7.5592	2.91823
CsGy3G037020	40.5331	10.3337	33.3126	10.7058	46.7835	15.6232	29.8161	10.0127	9.74691	3.28495
CsGy3G037060	5.9107	8.08173	6.35567	8.99504	11.0835	9.91254	6.49142	8.08615	5.03707	2.33258
CsGy3G037320	23.8385	214.305	37.9798	252.274	27.6053	106.284	27.4534	104.608	14.2932	3.83726
CsGy3G037420	61.4886	86.9926	99.2589	101.273	59.3232	61.6556	42.6239	85.3508	54.4695	5.76738
CsGy3G037430	5.29602	12.4968	6.39072	9.85952	10.5671	10.6078	6.9174	9.0107	4.74441	2.24623
CsGy3G037440	1317.95	0.902301	1241.2	0.760829	2728.02	1.20079	2389.15	0.407081	262.107	8.03401
CsGy3G037470	25.8119	18.172	36.5217	11.4573	78.033	12.7092	80.4386	19.5439	8.30435	3.05387
CsGy3G037500	237.387	19.8427	286.228	24.7555	292.999	14.2821	332.53	19.2605	9.31014	3.2188
CsGy3G037540	108.776	151.007	113.569	167.767	74.9072	141.098	74.6975	164.106	5.0027	2.32271
CsGy3G037650	337.983	4.81744	482.504	5.71171	546.696	5.73328	600.104	8.36477	91.1125	6.50958
CsGy3G037840	31.0137	60.3586	26.5113	59.6282	29.6695	69.7786	20.4636	69.6728	4.70346	2.23372
CsGy3G037860	1.80145	7.50878	3.19232	5.95298	8.99273	9.92034	4.55547	7.16199	5.82813	2.54303
CsGy3G037960	0.134085	0.0212533	1.79456	0.0531333	19.5487	0.0711357	16.8985	0.0729167	4.31066	2.10791
CsGy3G038070	20.8373	26.081	22.2038	26.8284	23.6853	28.4964	20.7175	31.4026	4.3342	2.11577
CsGy3G038110	0.228926	0.193638	4.32551	0.315908	0.677877	0.203502	0.349608	0.263995	4.42485	2.14563
CsGy3G038160	39.2792	48.1433	44.1721	50.0304	39.0414	41.7446	37.2492	47.6971	6.68509	2.74095
CsGy3G038170	8.42048	11.0479	10.4201	10.3126	15.8287	16.4984	9.75832	11.8027	8.07005	3.01258
CsGy3G038400	4.41829	5.14937	4.66624	6.63032	21.0636	16.6637	4.98759	5.61638	16.324	4.02892
CsGy3G038410	29.0992	28.8174	31.8672	30.5599	39.7838	29.1525	33.3283	28.5635	9.2235	3.20531
CsGy3G038470	9.06045	13.1802	16.7736	24.4567	3.64678	28.2733	7.12141	46.8826	4.23851	2.08356
CsGy3G038500	13.6063	17.5679	13.611	15.4434	18.7357	18.9373	13.2224	17.3729	5.51807	2.46416
CsGy3G038550	21.4719	24.7482	26.7082	25.6736	32.4834	19.8547	29.6135	21.6414	8.10618	3.01902
CsGy3G038690	2.79271	0.140787	7.44312	0.0878437	3.97804	0.350497	1.10779	0.256448	7.52067	2.91086
CsGy3G038740	41.565	51.1324	43.1435	53.5463	52.6811	42.5127	49.6108	46.3709	4.64887	2.21688
CsGy3G038890	12.1739	56.7318	24.4996	46.7361	100.955	20.1557	91.479	25.26	21.8012	4.44634
CsGy3G039020	9.5997	2.07302	22.9475	2.49926	43.2729	13.2833	51.695	13.2822	4.92577	2.30035
CsGy3G039150	3.69548	7.75895	5.29735	8.22041	13.7214	25.5564	7.62419	9.12235	7.69909	2.94469
CsGy3G039200	174.347	70.5714	187.067	64.6473	69.0174	17.105	68.8854	30.402	12.8521	3.68394
CsGy3G039300	30.7987	2.54786	32.8352	2.19038	40.0272	3.87531	31.6001	4.66129	10.4636	3.38731
CsGy3G039370	27.4631	24.1597	27.241	24.3238	32.2218	18.5098	27.1392	20.7313	4.86048	2.2811
CsGy3G039420	7.10047	6.53994	7.75545	4.34983	8.90294	8.49319	3.47856	9.47842	6.07937	2.60392
CsGy3G039460	2.154	0.0146443	3.6545	2.76126	9.19677	11.1951	0.058025	8.25908	10.6393	3.41133
CsGy3G039480	46.5389	53.8878	48.3472	55.2447	46.7628	58.5964	43.9514	57.6105	4.61968	2.20779
CsGy3G039490	9.3003	26.0222	11.0123	20.8546	24.9616	17.3628	19.6986	21.9916	6.97504	2.8022
CsGy3G039690	39.335	65.9658	42.6432	66.9235	21.8456	8.64896	19.8927	9.03308	5.26113	2.39537
CsGy3G039720	1.79957	0.09802	8.48947	0.076981	2.42674	0	2.63132	0	6.48532	2.69718
CsGy3G039730	2.73273	0.0113847	19.7882	0	4.55269	0.0392683	5.42682	0.0117963	16.1814	4.01626
CsGy3G039740	2.32207	6.76482	11.3621	8.90888	1.13204	8.0514	2.26774	6.64184	7.90431	2.98264
CsGy3G039750	6.55009	13.3506	25.9046	16.6787	2.83479	12.3717	3.85439	11.3078	18.3349	4.19652
CsGy3G039760	10.0146	14.3321	29.0829	15.0292	2.44724	12.6614	3.60226	11.9375	17.9133	4.16296
CsGy3G039770	103.453	15.5554	154.357	21.9454	135.967	18.3885	125.158	15.9071	61.7128	5.9475
CsGy3G039780	109.857	15.4472	142.455	19.998	149.833	16.94	133.047	15.7605	49.3835	5.62596
CsGy3G039810	25.8768	4.20064	16.2747	3.13795	35.5806	3.86793	5.01241	8.84951	20.9661	4.38999
CsGy3G039820	82.3148	1.05275	98.4922	2.13346	110.887	0.19784	115.667	0.24298	11.3971	3.5106
CsGy3G039840	13.9836	0.547216	21.3815	0.750256	14.3228	0.15236	4.59828	0.574866	17.1225	4.09782
CsGy3G040080	13.2879	13.7507	16.6507	13.9989	14.6404	10.9974	10.1934	12.2428	7.80976	2.96528
CsGy3G040180	30.9899	43.9512	29.6396	49.021	28.1169	42.2663	17.5609	38.755	9.2058	3.20254
CsGy3G040610	11.5282	7.71784	13.5188	11.8565	7.19468	2.25141	3.18722	3.12934	5.99805	2.58449
CsGy3G040630	50.7182	37.0398	55.9738	53.4392	22.0352	7.71215	11.7691	17.1555	15.5216	3.95621
CsGy3G040780	13.6633	26.6808	12.5377	30.8858	25.746	39.5904	15.1823	26.3383	9.43816	3.23851
CsGy3G040790	6.52198	12.4976	7.87713	13.6216	19.4224	12.8703	13.7071	12.4655	7.07045	2.8218
CsGy3G040880	21.7842	16.4351	26.4624	18.4333	8.91258	17.2139	8.66934	21.8112	4.92143	2.29908
CsGy3G040960	16.5469	5.80997	24.8978	6.00533	62.2661	13.1837	22.6248	12.6205	47.9922	5.58473
CsGy3G040970	33.8755	54.4535	37.1854	49.3704	48.8382	41.7627	40.6982	46.6308	11.4499	3.51726
CsGy3G041030	165.706	29.9324	406.149	29.486	319.904	253.783	477.796	230.926	82.5507	6.36721
CsGy3G041160	29.6075	1.05607	56.7712	0.871393	77.5488	1.01013	65.0637	1.06559	39.6489	5.30921
CsGy3G041210	42.5767	70.1956	49.4474	88.8429	14.0656	36.0075	7.18531	45.309	13.751	3.78146
CsGy3G041280	26.7074	49.139	31.7731	51.3473	28.8079	41.9716	23.9025	43.0792	9.97109	3.31775
CsGy3G041380	34.9239	21.2664	40.7271	20.8622	30.4766	12.3461	25.4492	15.1141	10.8306	3.43704
CsGy3G041480	25.5261	23.2966	28.1721	26.2593	30.9454	31.5418	21.3075	26.2812	12.2839	3.61869
CsGy3G041630	7.48733	5.51329	8.27164	5.01415	27.5662	8.87181	9.17634	3.15936	19.1742	4.26109
CsGy3G041870	9.14241	15.5708	10.8886	14.6665	10.5941	15.8303	7.58635	15.3828	4.75391	2.24911
CsGy3G042380	31.7531	35.7239	33.9045	34.0573	32.1386	21.0547	21.6011	20.8735	12.6889	3.66549
CsGy3G042390	37.6347	88.8519	42.7439	77.5114	35.6463	87.678	34.6859	69.1207	6.06961	2.6016
CsGy3G042470	4.24821	2.67982	5.65474	3.07023	9.34003	2.91058	6.16019	1.9099	4.58636	2.19735
CsGy3G042480	34.2254	77.5485	36.6242	69.7839	35.391	46.8525	26.8188	44.2718	10.9709	3.45561
CsGy3G042520	83.7564	159.37	95.0133	163.061	113.954	118.986	49.7038	174.279	75.507	6.23854
CsGy3G042560	44.1255	17.9652	49.1493	20.6132	68.3693	32.6034	60.6512	21.1248	12.7419	3.67151
CsGy3G042570	70.6302	40.2371	83.1862	40.0457	53.6601	47.3431	49.2901	52.2364	16.926	4.08117
CsGy3G042580	0	0	0	0	4.85711	3.7711	0	0	4.85711	2.2801
CsGy3G042630	37.7301	923.075	49.6661	779.643	121.348	547.526	10.0533	649.921	123.231	6.94522
CsGy3G042640	34.9749	9.82427	43.9238	11.4722	44.88	123.718	23.1264	128.283	30.7025	4.94028
CsGy3G042670	175.269	187.28	215.226	196.429	130	196.751	143.361	201.489	26.5969	4.73318
CsGy3G042680	41.4262	46.73	50.4695	44.1617	47.7234	70.0597	35.5852	50.2783	21.1815	4.40473
CsGy3G042710	27.7251	1.26621	39.5475	1.96366	44.8779	1.18628	48.6974	2.13665	8.00293	3.00053
CsGy3G043180	1.87417	2.07261	2.49335	2.15199	5.61026	1.16751	1.1114	1.18495	5.11804	2.35559
CsGy3G043240	3.06971	5.33004	3.96948	7.01232	12.2951	8.87813	3.51479	7.56859	9.68005	3.27501
CsGy3G043380	55.7396	12.0533	61.6882	21.2547	81.8582	22.7971	63.0774	27.1047	24.7293	4.62815
CsGy3G043400	52.5153	8.67961	54.6872	12.4422	116.684	10.5554	99.2542	9.32571	19.6016	4.2929
CsGy3G043430	0.255757	0	0.0681467	1.04422	4.92187	5.8446	0.109394	1.15607	4.62487	2.20941
CsGy3G043840	15.3634	13.6592	15.6377	13.719	27.8744	7.66706	24.1068	9.3878	4.04186	2.01502
CsGy3G043850	12.3645	94.1072	13.9489	78.201	27.3017	45.4592	12.2257	52.0222	16.6603	4.05834
CsGy3G043990	104.842	93.2137	139.369	77.7269	125.996	62.432	155.707	71.2923	4.81544	2.26767
CsGy3G044070	201.623	151.769	225.96	129.467	154.631	72.828	171.158	85.5486	7.81022	2.96536
CsGy3G044210	20.4255	8.79153	28.1351	10.6897	28.6291	15.7773	25.7948	24.8679	10.5438	3.39833
CsGy3G044240	32.5509	24.0227	32.2888	27.035	25.581	18.1304	19.1693	26.3992	6.14956	2.62048
CsGy3G044250	100.981	1.24801	166.025	1.20088	14.5302	0.973168	9.61491	0.884828	69.9592	6.12844
CsGy3G044410	40.6096	18.2582	20.0076	21.5618	43.4983	14.4553	16.6098	20.3965	6.28655	2.65227
CsGy3G044420	0.350952	0.286043	5.17975	0.316138	0.382453	0.218184	0.142028	0.397798	5.06922	2.34176
CsGy3G044430	36.7152	352.995	37.2201	249.909	29.8353	33.0962	14.0916	68.4764	16.2485	4.02223
CsGy3G044610	90.7227	57.9858	98.1453	81.7393	49.8757	72.3374	41.0744	98.8052	16.224	4.02006
CsGy3G044720	6.40577	10.8715	7.18584	12.0411	22.3807	28.7815	7.95125	11.3064	15.2095	3.9269
CsGy3G044810	76.4191	117.013	70.3864	114.385	85.5149	71.8897	62.6095	77.7599	16.8728	4.07663
CsGy3G044820	8.58149	4.86147	9.70702	4.64541	9.8723	3.3742	6.49733	3.33764	4.50049	2.17008
CsGy3G044870	121.009	213.506	118.469	206.859	207.399	77.1063	135.549	103.766	69.3104	6.115
CsGy3G044910	42.3733	65.852	48.5143	75.983	34.8129	36.6444	32.1893	40.7592	8.7646	3.13169
CsGy3G044930	20.2978	3.42718	23.4405	2.75577	11.4772	20.7736	9.27844	25.2753	5.3415	2.41724
CsGy4G000080	18.7205	9.6142	14.3908	9.60025	71.004	7.14351	14.154	2.35808	52.5204	5.7148
CsGy4G000090	30.8237	15.32	20.8742	11.6754	82.7577	7.79256	29.1029	4.12588	43.7053	5.44974
CsGy4G000120	9.82887	7.62633	17.0509	7.11055	28.4536	3.61812	6.61156	5.15143	29.064	4.86116
CsGy4G000200	224.415	156.711	297.108	149.388	292.091	250.737	283.884	300.955	80.9001	6.33807
CsGy4G000210	20.401	19.7822	21.566	16.1511	26.2705	23.8637	22.8225	20.1048	4.61294	2.20569
CsGy4G000270	50.6234	11.6921	113.19	17.6682	4.36828	14.0628	15.8036	12.637	51.1313	5.67614
CsGy4G000300	271.465	3582.59	266.885	2880.88	95.3976	1374.39	75.1897	1393.81	15.6277	3.96603
CsGy4G000310	319.265	1931.59	256.636	1506.17	135.177	542.598	63.3449	770.326	9.20204	3.20195
CsGy4G000340	2.80226	219.922	4.29907	241.493	5.3047	87.1947	0.261599	78.3543	6.53991	2.70927
CsGy4G000350	12.4559	54.8871	16.9641	41.2977	40.3269	28.0776	10.4922	30.7357	34.3429	5.10194
CsGy4G000390	7.20758	8.58529	9.71501	9.93192	9.41729	10.4963	5.44332	10.7877	6.4814	2.6963
CsGy4G000400	4.24463	2.22416	5.76326	2.72201	6.84318	3.54452	2.51512	3.84893	5.84669	2.54762
CsGy4G000410	5.14417	9.56381	7.26976	12.6884	13.746	11.4247	10.884	11.3202	4.98762	2.31835
CsGy4G000430	3.46794	6.00753	4.7632	5.85566	9.84446	9.00785	7.1345	9.3994	4.00522	2.00188
CsGy4G000440	0.150121	0.118506	0.0469013	0.130855	5.20386	7.27706	0.0647683	0.0648303	5.03587	2.33224
CsGy4G000450	67.7409	62.1434	73.3643	64.4795	56.9444	48.8085	54.7457	58.5489	7.8222	2.96757
CsGy4G000460	8.5937	11.3091	11.1114	12.2962	13.0119	11.7283	10.8308	11.3997	4.69875	2.23228
CsGy4G000520	12.7527	11.2356	13.3169	15.4083	15.0573	13.479	11.5473	12.9238	4.07423	2.02653
CsGy4G000660	172.53	165.007	202.6	140.159	136.925	62.209	66.9104	57.3568	100.085	6.64508
CsGy4G000670	14.3786	1.74788	18.9356	1.7924	40.5636	2.26049	25.5206	1.74986	19.6001	4.29279
CsGy4G000700	9.55931	14.2162	10.699	19.3267	15.3699	20.1951	10.0109	16.4432	6.49874	2.70016
CsGy4G000740	73.9424	168.838	53.8661	175.08	89.5246	264.621	54.3962	186.358	15.0521	3.9119
CsGy4G000760	6.69882	7.87693	8.16384	7.39617	9.60828	6.11349	6.39342	6.56539	4.67989	2.22648
CsGy4G000830	30.5271	415.747	36.8122	354.909	21.1791	81.8233	12.7203	116.252	14.7439	3.88204
CsGy4G000870	2.70038	2.53875	4.73152	4.09091	28.0907	13.2856	8.07385	15.3541	22.048	4.46258
CsGy4G000980	4.94274	4.54923	5.27401	6.6196	10.2103	5.25469	4.06279	2.88969	6.47874	2.69571
CsGy4G000990	14.6698	12.1173	13.1832	14.9145	25.0589	12.1342	14.1128	9.56512	9.45944	3.24175
CsGy4G001070	92.6363	113.865	69.7175	110.892	82.3487	177.358	49.6804	94.5037	9.74955	3.28534
CsGy4G001280	26.9849	33.4807	29.5351	34.1035	25.5771	22.3099	21.5983	28.8711	6.52899	2.70686
CsGy4G001420	48.1698	52.4834	58.4514	56.0653	55.8668	32.2437	51.9628	43.0988	14.1856	3.82636
CsGy4G001450	48.511	4.32288	59.9818	4.5866	24.4396	3.91126	25.9958	4.78992	9.91453	3.30954
CsGy4G001480	589.68	33.2954	700.201	37.6243	219.473	30.7869	259.845	34.2292	70.1505	6.13238
CsGy4G001500	16.9709	0.267164	17.612	0.32025	49.0338	0.243553	40.9102	0.20604	8.76472	3.13171
CsGy4G001650	74.3104	23.7764	85.1232	27.6951	99.42	23.4118	94.7904	25.9818	15.4424	3.94882
CsGy4G001780	13.012	17.7862	10.1889	21.1938	17.0431	43.6732	8.35794	39.0152	5.86209	2.55142
CsGy4G001830	0	0	0	0	5.72025	3.49565	0	0	5.72025	2.51608
CsGy4G002170	51.3728	30.2577	53.8404	32.5147	56.1766	109.528	46.6718	131.277	11.9725	3.58165
CsGy4G002260	3.60713	2.11011	3.97058	4.19505	11.8965	38.7149	3.08137	14.3913	9.17861	3.19828
CsGy4G002270	18.7764	29.4043	18.4955	32.0175	26.63	43.1703	16.8471	28.6993	9.50208	3.24824
CsGy4G002320	21.8614	1.11758	31.315	1.89511	66.8805	0.933761	72.1449	0.871993	4.18927	2.0667
CsGy4G002420	3.99831	6.1457	5.24701	6.05851	9.13642	12.0739	4.24948	6.72041	6.13563	2.61721
CsGy4G002460	18.4447	22.1328	18.3509	21.7996	32.8719	28.9513	15.4419	15.3679	17.3362	4.11572
CsGy4G002530	86.3377	170.565	74.9498	122.985	190.058	195.598	86.7929	196.129	91.8776	6.52164
CsGy4G002670	21.3904	23.357	26.8059	22.9637	39.6192	50.9697	39.7442	53.8077	5.29056	2.40342
CsGy4G002710	9.19214	23.7434	10.4503	24.4243	12.181	21.8867	7.91881	18.4909	5.52031	2.46475
CsGy4G002760	10.339	15.7478	13.6206	17.8863	18.2037	6.13301	11.9077	6.96739	9.57758	3.25966
CsGy4G002800	112.328	53.7216	121.59	41.5213	121.278	73.9113	100.212	62.5929	30.3282	4.92259
CsGy4G002840	0.0775753	0.025586	0.0775243	0	10.7515	2.79613	0.0238983	0.00612067	10.7276	3.42325
CsGy4G002920	17.8114	91.9783	27.4927	59.5903	30.2411	14.9496	5.65605	12.792	34.2664	5.09872
CsGy4G002950	25.692	7.32055	45.9231	12.2042	58.2752	11.7679	67.5473	10.0965	10.959	3.45404
CsGy4G003060	261.5	157.27	298.874	127.727	125.941	65.123	155.707	84.1102	7.60855	2.92762
CsGy4G003160	0.645507	14.1176	2.57015	18.4435	7.57782	35.2665	0.351316	33.4872	9.15115	3.19395
CsGy4G003300	10.8126	15.9091	11.6743	18.1244	39.2487	46.3358	30.3168	38.1793	9.79356	3.29183
CsGy4G003440	8.07934	14.3359	7.07516	12.7814	16.5603	19.6829	7.05202	9.35167	8.50412	3.08816
CsGy4G003470	62.2351	78.1743	53.9436	64.8873	74.3598	214.902	49.0522	173.076	17.0161	4.08883
CsGy4G003600	48.338	444.643	68.9723	532.828	22.0959	608.117	27.1991	559.82	15.5311	3.95709
CsGy4G003610	35.425	232.382	46.8138	257.607	42.8074	1183.63	19.4399	228.905	34.7563	5.1192
CsGy4G003660	168.389	167.684	178.809	185.333	113.493	186.53	118.908	160.594	5.0049	2.32334
CsGy4G003690	95.8101	85.6805	115.862	128.273	30.9331	51.0933	21.2109	43.6717	29.7744	4.896
CsGy4G004130	68.6086	77.5918	63.5296	83.4125	55.1892	72.6844	41.9411	73.7082	8.16916	3.03019
CsGy4G004280	150.037	335.004	96.4309	281.464	159.276	130.717	49.4418	106.544	56.2278	5.81321
CsGy4G004300	8.83429	14.8197	11.1276	14.8401	12.8197	10.3555	9.78692	11.9402	5.3261	2.41308
CsGy4G004340	31.0979	5.73916	34.3322	5.95222	28.7783	5.0278	22.1989	5.37643	9.81374	3.2948
CsGy4G004350	9.95292	17.1655	8.62993	16.413	15.2464	17.3101	9.70018	15.1092	4.22321	2.07834
CsGy4G004480	24.8354	25.8304	20.8484	20.2009	75.3827	125.209	54.5303	112.386	16.8654	4.076
CsGy4G004570	25.3489	75.7413	31.3527	63.0224	47.2113	45.2698	47.4421	63.8984	5.77296	2.52931
CsGy4G004640	29.2861	19.4074	34.2637	25.3639	17.3289	19.831	18.2792	25.3078	4.02736	2.00983
CsGy4G004660	1812.79	154.771	1928.44	135.119	1737.21	68.7494	1657.35	80.3024	195.516	7.61114
CsGy4G004730	14.8012	101.966	21.062	106.24	21.7223	48.7865	21.3398	49.7739	6.64336	2.73191
CsGy4G004820	1.44168	0.633488	0.841286	0.269684	7.05578	7.02798	0.298174	0.650429	6.15721	2.62228
CsGy4G004840	246.981	206.59	191.307	156.866	258.622	281.892	98.5564	153.237	104.391	6.70586
CsGy4G004850	297.13	346.217	251.173	348.631	188.753	361.683	129.885	328.893	12.9106	3.69049
CsGy4G004990	15.3925	16.9451	21.9739	17.0144	29.8853	29.8357	21.561	20.3124	14.9056	3.89778
CsGy4G005090	14.1349	13.4722	15.0993	13.3907	14.1658	15.14	8.96316	17.6229	6.16708	2.62459
CsGy4G005100	95.0231	57.727	109.279	48.7769	125.652	150.238	125.424	193.089	14.4842	3.85641
CsGy4G005170	133.051	138.894	132.204	148.77	124.699	97.8927	111.625	117.615	12.2259	3.61187
CsGy4G005210	54.096	279.131	288.966	240.438	154.629	18.7041	88.3936	37.2025	301.105	8.23412
CsGy4G005350	0.342535	4.27448	3.61498	3.58709	7.81363	0.367621	1.56095	0.477874	9.52512	3.25174
CsGy4G005460	1.13841	0.532286	0	0.190469	14.8506	34.262	0.389647	0.81276	13.3226	3.7358
CsGy4G005480	30.9908	7.93642	26.6973	8.60047	39.4224	6.68492	27.1218	9.76944	8.00716	3.00129
CsGy4G005510	19.1595	19.557	23.8723	26.1693	25.6618	17.9323	26.3178	23.8981	4.05684	2.02036
CsGy4G005520	12.0142	6.8252	18.0793	8.03608	31.2703	6.53991	27.2911	5.31422	10.0444	3.32831
CsGy4G005560	148.486	62.2522	164.642	66.0131	388.641	29.8766	396.876	39.6935	7.92167	2.9858
CsGy4G005640	20.02	78.0872	18.605	58.1196	26.331	66.0319	14.9589	73.1762	9.9571	3.31573
CsGy4G005870	48.1198	13.732	38.6463	13.5036	36.4379	1.94073	16.457	1.70853	10.5074	3.39334
CsGy4G006020	8.17205	0.58598	14.4847	0.621898	14.0781	0.504865	13.7851	0.282124	6.60561	2.72369
CsGy4G006150	22.2136	25.3825	28.8831	21.2566	44.8325	27.0579	45.2775	30.9789	6.22464	2.63799
CsGy4G006280	65.2588	20.2672	68.9189	26.2852	54.9117	18.3738	43.2941	18.4938	15.2778	3.93336
CsGy4G006310	6.77574	1.97376	10.8191	1.76419	22.5139	1.18552	8.27934	3.04708	18.278	4.19203
CsGy4G006360	128.301	13.3884	173.422	18.667	160.205	15.9139	192.48	24.4893	12.8466	3.68331
CsGy4G006550	30.587	47.3928	34.7813	59.7194	37.082	45.8513	34.1248	52.8751	7.15156	2.83826
CsGy4G006560	3.77247	27.4424	8.59122	10.6917	10.082	9.39566	8.41652	11.0983	6.48421	2.69693
CsGy4G006580	16.2731	20.7582	25.0312	30.2589	22.1378	16.8142	14.5487	24.8993	16.3473	4.03098
CsGy4G006600	86.3576	116.051	92.5714	113.251	89.8644	65.0296	81.8026	71.0483	14.2755	3.83547
CsGy4G006610	50.7236	90.6348	61.4343	81.1795	66.2129	54.95	49.1094	52.8896	27.8142	4.79775
CsGy4G006630	62.953	49.89	73.9593	54.6974	74.7146	49.8064	81.2925	60.1988	4.42845	2.1468
CsGy4G006860	43.7915	29.3761	44.9845	44.2788	120.429	247.404	95.1492	384.346	26.4734	4.72647
CsGy4G006980	89.7347	80.0316	138.107	68.9662	148.074	23.4649	162.746	22.8114	33.6998	5.07467
CsGy4G007160	57.0904	34.1631	60.4266	34.1024	72.0737	25.9182	47.9198	28.7058	27.4902	4.78084
CsGy4G007280	36.218	35.8444	71.8357	33.7775	59.3637	103.261	83.3078	113.528	11.6736	3.54518
CsGy4G007400	356.205	85.5142	434.044	102.054	437.143	54.1161	243.455	61.1449	271.527	8.08495
CsGy4G007420	51.4192	41.9128	124.393	53.4686	332.236	57.3573	29.2722	59.716	375.937	8.55435
CsGy4G007500	0	146.197	72.924	62.4103	52.5223	85.4734	42.0912	64.2249	83.3551	6.3812
CsGy4G007510	124.296	14.5075	111.748	16.2717	260.828	8.62465	142.65	6.86527	105.629	6.72286
CsGy4G007570	133.465	328.322	146.47	321.844	165.14	257.728	119.369	266.095	58.7749	5.87713
CsGy4G007630	65.3759	11.5828	63.1844	9.14799	148.809	4.60483	53.3136	2.91977	93.3042	6.54387
CsGy4G007640	77.4385	31.425	125.504	24.9381	91.2433	23.0652	103.371	32.1446	35.938	5.16744
CsGy4G007700	181.389	170.958	180.186	194.98	159.271	163.052	144.904	167.117	13.1635	3.71848
CsGy4G007720	24.9821	59.2521	29.2129	61.1691	37.4583	40.3677	37.1571	47.4799	4.53192	2.18012
CsGy4G007770	76.1926	76.5772	56.4138	54.964	87.1373	75.4712	57.8056	63.2711	9.55296	3.25595
CsGy4G007860	72.4851	29.6298	58.8302	27.1664	35.1591	10.5461	14.9979	12.494	6.50629	2.70184
CsGy4G007960	34.4814	52.7487	35.5008	46.0106	46.3464	49.7617	38.1142	51.3297	9.25165	3.20971
CsGy4G008130	16.4983	14.0278	18.6457	34.2176	34.4904	50.8374	4.69746	40.3235	31.9403	4.99731
CsGy4G008140	1.35342	1.95014	1.90564	2.51192	14.8811	20.2148	1.11992	1.96921	14.3134	3.8393
CsGy4G008300	13.0689	4.16207	13.2546	3.80498	36.1855	5.48264	20.2774	3.19191	16.0937	4.00843
CsGy4G008310	20.8384	6.14811	22.8999	6.80633	45.2366	6.77122	34.8119	5.6183	12.4861	3.64225
CsGy4G008420	34.8065	1.05269	58.3331	1.27836	136.252	0.77644	136.913	1.45844	22.8662	4.51514
CsGy4G008470	1.86904	2.74033	3.26501	9.07724	4.96217	6.35259	1.40475	1.87535	4.95338	2.30841
CsGy4G008480	0	0	3.32618	0	20.8782	25.5742	0	0	24.2043	4.59719
CsGy4G008550	16.1401	42.9363	21.6803	66.1601	18.5857	55.7725	15.1554	69.0908	8.97054	3.16519
CsGy4G008570	15.3245	23.5318	17.3792	27.415	26.2027	24.1555	9.16401	25.6986	19.0934	4.255
CsGy4G008580	48.1961	7.24695	53.8949	5.67651	80.5571	5.61877	75.5059	5.19183	10.7501	3.42627
CsGy4G008680	7.9294	6.70501	9.29599	8.21764	14.2709	7.98848	10.8815	7.26461	4.75594	2.24973
CsGy4G008720	59.8595	39.7809	85.2954	36.7334	63.57	15.4894	21.6841	11.4784	67.3218	6.073
CsGy4G008900	16.7725	13.7753	17.7039	19.2156	22.09	18.7022	18.4524	19.7424	4.56909	2.19191
CsGy4G008970	19.4956	16.6335	23.1029	16.6786	23.6677	8.66981	21.1723	9.52602	6.10274	2.60946
CsGy4G009030	149.323	79.0824	204.095	71.6898	104.412	71.6094	145.719	70.5131	13.4645	3.75109
CsGy4G009040	87.8752	132.135	87.8903	126.041	127.541	162.998	99.4232	147.899	28.1327	4.81418
CsGy4G009050	115.526	166.055	129.349	159.799	155.027	191.512	139.534	184.859	29.3167	4.87365
CsGy4G009110	36.3459	33.637	36.5472	31.6274	65.4463	56.5882	44.3277	41.4026	21.3199	4.41413
CsGy4G009230	5.96616	0.285526	9.03409	0.359536	10.681	0.137294	7.92341	0.28013	5.82555	2.54239
CsGy4G009280	11.0506	22.5724	13.7705	21.0138	36.5565	27.3947	31.2061	23.8297	8.07032	3.01263
CsGy4G009470	22.696	3.2795	62.3967	2.58066	194.893	1.77041	215.882	2.65434	18.7111	4.22582
CsGy4G009500	12.4673	10.732	16.8593	11.1147	54.4564	7.03406	32.5012	8.38932	26.3472	4.71958
CsGy4G009520	2.16235	0.130806	5.59084	0.267003	96.5555	2.4374	51.5177	0.29809	48.4663	5.59891
CsGy4G009670	7.07299	0.472617	9.6436	0.73801	38.5543	0.362802	25.4543	0.129483	15.6706	3.96999
CsGy4G009810	78.2554	18.854	70.9635	23.1165	73.8273	6.76152	56.2579	7.69706	10.2775	3.36142
CsGy4G009860	67.0651	54.3911	65.7522	50.1203	47.1714	28.9534	35.2807	30.5061	10.5778	3.40297
CsGy4G009930	96.7178	0.973596	69.9173	2.56915	203.246	0.423096	78.9713	0.588862	97.4745	6.60695
CsGy4G009970	199.868	2.41519	168.973	6.5299	502.834	1.1224	134.979	0.873325	336.96	8.39643
CsGy4G010140	1.07219	0.191064	7.17729	0.3303	1.0428	0.3739	0.824578	0.502285	6.32333	2.66068
CsGy4G010150	100.153	36.6794	118.828	37.3433	121.754	53.736	134.815	60.6206	5.61422	2.48909
CsGy4G010180	7.17205	4.55793	6.51122	4.07226	17.933	11.1116	11.4712	7.24209	5.80092	2.53628
CsGy4G010290	106.625	138.022	111.564	157.887	111.76	153.19	94.042	127.406	22.6569	4.50188
CsGy4G010340	1058.82	661.435	1097.15	461.8	1170.67	193.25	928.101	311.602	280.901	8.13392
CsGy4G010430	72.4232	73.8832	78.6397	87.8074	92.0346	90.356	65.1042	91.6748	33.1468	5.0508
CsGy4G010480	10.2329	27.2656	15.0635	30.0269	19.5806	9.42509	16.4272	10.647	7.984	2.99711
CsGy4G010490	53.1254	64.6671	59.3769	70.7425	46.3732	46.5342	48.5613	60.4518	4.06337	2.02268
CsGy4G010770	97.1676	24.0851	120.715	21.7591	67.2539	11.4103	61.5871	11.4438	29.2146	4.86862
CsGy4G010860	0	0	0	0	7.7307	12.2263	0	0.017078	7.7307	2.9506
CsGy4G010930	71.8047	63.8773	83.517	88.189	80.0441	126.766	68.2199	132.989	23.5364	4.55682
CsGy4G011060	13.3659	43.4273	17.9836	41.6054	16.4747	27.502	16.5741	32.6043	4.51823	2.17576
CsGy4G011130	21.1577	28.7904	20.8552	33.2107	26.76	33.5464	20.7023	27.2892	5.75517	2.52486
CsGy4G011280	17.7127	8.44423	19.1904	11.0342	27.3186	7.95226	9.07028	8.24413	19.726	4.30202
CsGy4G011320	64.2431	6.42286	56.3649	4.7284	66.8206	1.41236	19.824	1.40177	39.1184	5.28978
CsGy4G011370	62.5745	90.2876	55.2755	85.5085	58.8369	84.4934	47.0724	99.9157	4.46556	2.15884
CsGy4G011580	23.8165	112.859	20.2537	105.811	30.6268	150.559	16.6485	107.255	10.4155	3.38066
CsGy4G011650	6.86654	3.75927	10.4173	4.95834	22.2594	6.21182	20.6564	5.21713	5.15378	2.36563
CsGy4G012360	248.037	311.471	254.439	299.463	168.053	224.279	167.713	244.715	6.7415	2.75307
CsGy4G012570	37.0522	54.4119	35.391	54.8889	37.3777	47.6915	26.1131	45.143	9.60346	3.26355
CsGy4G012600	45.8288	62.5207	51.4445	58.3918	41.7738	52.8051	36.0873	55.5415	11.3021	3.49852
CsGy4G012790	10.3743	11.3631	21.3224	11.6894	14.873	7.45583	12.9941	7.95143	12.8271	3.68112
CsGy4G012800	466.698	116.477	405.22	119.063	289.874	61.859	187.952	50.033	40.4427	5.33781
CsGy4G012810	108.702	18.2933	133.256	35.7384	75.0001	56.3112	72.3711	48.7868	27.1821	4.76458
CsGy4G012830	93.5372	510.919	69.2429	403.378	57.0325	153.965	25.7525	161.655	6.98563	2.80439
CsGy4G012910	1.06639	1.03924	1.22235	0.258827	19.4884	17.6718	0.209214	0.930345	19.4352	4.2806
CsGy4G012940	13.5611	15.7284	17.7447	20.3291	13.2313	20.0107	12.8459	22.5941	4.56899	2.19188
CsGy4G013200	26.9902	22.6592	24.0634	16.9171	34.69	27.5628	25.8373	24.6566	5.92587	2.56703
CsGy4G013270	10.05	3.4651	17.3007	2.84445	14.6549	0.20182	6.0836	0.159496	15.822	3.98386
CsGy4G013380	23.8475	19.1264	29.3698	20.6687	32.7404	18.9974	34.1554	19.7298	4.1073	2.03819
CsGy4G013480	19.0609	21.7494	18.4277	27.1318	17.8438	20.7891	12.5835	19.0013	4.62709	2.2101
CsGy4G013490	67.8865	11.0684	82.2799	8.42095	94.7716	1.17421	43.6477	1.50118	65.5173	6.0338
CsGy4G013500	0	0	0	0	4.71126	0.156386	0	0	4.71126	2.23611
CsGy4G013610	0	0	0	0.0305053	5.51572	7.02119	0.09547	0	5.42025	2.43836
CsGy4G013680	20.8809	33.6915	23.2683	32.3273	31.6359	25.8915	29.8235	27.2922	4.19985	2.07034
CsGy4G013730	98.9344	169.816	95.5943	165.139	92.8965	157.272	80.1156	153.682	9.44085	3.23892
CsGy4G013820	1.40933	30.2526	2.06707	27.2858	8.13805	12.5136	0.58069	17.9311	8.21511	3.03828
CsGy4G013840	37.0965	26.7502	41.2123	34.4266	37.9733	33.7073	38.0683	37.2255	4.02074	2.00746
CsGy4G013920	26.9574	6.98105	26.4137	8.86183	48.2942	14.0558	35.2504	10.7433	12.5002	3.64388
CsGy4G013940	19.8945	9.24002	22.3415	10.7771	17.9008	11.4697	11.5715	14.3884	8.77629	3.13361
CsGy4G013970	69.5569	81.1909	72.9625	121.388	89.917	126.951	67.2422	110.003	26.0804	4.7049
CsGy4G014130	150.433	51.1546	199.873	96.6394	661.661	225.214	180.644	145.85	530.457	9.05109
CsGy4G014270	23.3901	20.6516	25.1106	22.3435	48.075	50.5631	32.4844	53.5832	17.3111	4.11363
CsGy4G014340	6.43286	14.4286	10.7763	9.04133	118.698	82.4573	54.2895	72.1075	68.7518	6.10333
CsGy4G014400	0.000423	0.000650333	0.000819333	0.00126567	4.45888	2.83115	0.000435667	0.00137667	4.45884	2.15667
CsGy4G014510	2.89903	12.3915	3.0002	6.64347	19.3786	1.35727	1.07741	1.88694	18.4024	4.20182
CsGy4G014540	21.8624	42.4074	30.4596	54.9975	33.1534	37.7581	22.2025	44.3577	19.5481	4.28896
CsGy4G014590	28.9913	35.8626	31.9944	37.8326	26.1687	22.9829	23.4821	28.3689	5.68963	2.50834
CsGy4G014600	22.2923	8.61122	34.595	10.9311	21.1944	5.26201	20.2109	4.33674	13.2862	3.73185
CsGy4G014610	8.44279	6.50247	22.3028	4.37217	33.3308	1.51705	7.09367	1.31393	40.0971	5.32543
CsGy4G014660	29.999	63.2114	51.4777	66.9574	25.4814	79.3944	32.6383	102.353	14.3217	3.84014
CsGy4G014680	13.8283	64.7577	13.4285	63.2697	53.3188	29.8709	11.0195	41.2355	41.8995	5.38886
CsGy4G014700	54.5294	8.52976	58.6117	10.6584	53.5875	53.4935	3.83517	54.4386	53.8346	5.75046
CsGy4G014710	6.88246	6.08064	9.45857	6.45274	8.60285	7.93288	3.3293	7.61268	7.84967	2.97263
CsGy4G014760	21.696	64.3306	38.2256	68.8776	14.125	89.8563	0.253959	68.0338	30.4007	4.92603
CsGy4G014770	8.44164	31.6325	18.2531	33.5987	72.0232	29.5763	3.66669	25.3572	78.168	6.28851
CsGy4G014780	120.723	27.0931	124.356	35.1368	204.173	82.2987	8.26132	77.5308	199.545	7.64057
CsGy4G014790	43.8068	17.0221	60.0162	21.7971	65.373	61.3157	2.24865	52.2468	79.3338	6.30986
CsGy4G014800	9.90834	20.5985	16.5769	19.8617	15.5412	6.25468	17.2933	10.3157	4.91646	2.29762
CsGy4G014830	11.8909	19.378	10.0688	19.9862	17.4869	30.6469	8.07175	16.6094	7.59309	2.92469
CsGy4G014840	6.7487	9.94661	4.69508	5.43221	62.3182	163.233	5.69392	19.4308	54.5706	5.77005
CsGy4G014850	17.4654	21.9381	15.6135	34.6701	92.5069	224.224	20.2191	69.902	70.4359	6.13824
CsGy4G014940	20.1297	25.366	22.8585	26.8654	28.0565	19.3598	21.1496	21.5173	9.6357	3.26839
CsGy4G015130	52.6956	8.51322	62.6453	8.87773	75.704	5.88174	78.1527	7.01449	7.50093	2.90707
CsGy4G015140	8.16817	7.65464	18.4542	8.00491	9.3109	12.2787	14.9581	14.5107	4.63885	2.21377
CsGy4G015200	403.806	10.6391	822.838	28.2654	499.061	2.57893	501.199	2.03673	416.894	8.70354
CsGy4G015270	25.5483	23.9322	31.4339	28.5781	45.0697	17.8781	40.1539	19.2581	10.8014	3.43314
CsGy4G015320	6.82905	6.21528	23.6816	10.0831	2.38906	2.0856	4.73992	2.94503	14.5017	3.85815
CsGy4G015360	15.0384	17.9331	17.0974	17.3376	18.9428	13.4306	13.8636	15.6077	7.13808	2.83554
CsGy4G015500	50.6121	55.945	54.1551	52.6901	36.9806	17.9295	19.1603	30.5909	21.3633	4.41706
CsGy4G015530	36.0821	14.8314	41.5496	19.6109	166.607	68.5687	52.6509	22.586	119.423	6.89994
CsGy4G015540	81.2051	1.52947	146.098	1.38101	110.719	18.0855	143.674	23.5879	31.9378	4.99719
CsGy4G015640	4.36142	0.248266	7.74655	0.164748	4.90991	0.637786	3.33177	0.393639	4.96327	2.31129
CsGy4G015670	19.0974	135.975	27.5167	188.675	9.9173	66.4852	4.33564	79.6188	14.001	3.80746
CsGy4G015740	185.909	304.875	206.795	292.497	180.467	181.412	145.392	197.185	55.9602	5.80633
CsGy4G015750	82.6639	27.7637	106.168	30.2136	102.339	32.9894	36.8756	28.1462	88.9673	6.4752
CsGy4G015760	180.093	61.352	234.343	61.2333	146.927	49.1073	84.6441	63.6327	116.533	6.86459
CsGy4G015950	0	0	0.027352	0	6.12492	0.207477	0	0	6.15227	2.62112
CsGy4G016090	53.566	67.8356	47.2235	66.5486	46.0732	55.7521	26.162	60.4144	13.5687	3.76221
CsGy4G016120	68.0063	65.1597	76.0521	100.587	80.261	76.0006	81.6355	99.778	6.67134	2.73798
CsGy4G016140	15.9696	29.5352	18.8297	28.799	18.9717	22.7861	15.8545	23.1647	5.9773	2.57949
CsGy4G016160	16.5221	13.5856	17.1084	13.5805	19.5175	11.8538	15.0267	13.6122	5.07714	2.34402
CsGy4G016170	0	0	0	0	9.27484	14.3456	0	0	9.27484	3.21332
CsGy4G016250	4.01759	3.17615	3.69929	3.66812	8.99383	8.01839	3.93283	3.67993	4.74269	2.24571
CsGy4G016280	0.692055	0.777381	0.603746	0.825359	5.76968	6.68756	0.582526	0.808349	5.09885	2.35017
CsGy4G016400	41.1245	61.4152	41.4733	58.238	29.2572	47.2927	25.0783	44.7329	4.52778	2.1788
CsGy4G016580	152.198	91.4612	157.295	76.7917	63.4673	36.3935	57.6309	35.9929	10.9335	3.45068
CsGy4G016630	14.206	14.0951	16.693	15.8912	25.9617	18.781	16.9429	16.3662	11.5057	3.52428
CsGy4G016780	72.6225	103.222	126.944	92.8747	135.731	45.9011	163.737	52.1076	26.315	4.71781
CsGy4G016880	125.643	150.917	117.883	119.485	123.242	76.1658	82.6913	73.459	32.7904	5.0352
CsGy4G016890	63.2977	86.5687	79.2889	79.1189	112.034	70.3601	39.004	42.9402	89.0209	6.47607
CsGy4G017060	50.0438	23.152	50.7612	36.8876	43.7633	50.3554	31.6267	67.7367	12.8539	3.68413
CsGy4G017080	4.21654	3.40297	7.79776	2.88355	4.86384	19.6369	3.77045	15.4951	4.67461	2.22485
CsGy4G017120	82.6041	38.3919	83.4742	45.9437	71.5199	40.9903	65.9035	49.864	6.48657	2.69746
CsGy4G017350	65.7305	35.958	74.1704	21.1544	32.6623	11.6352	30.7796	15.2723	10.3225	3.36772
CsGy4G017380	27.1134	7.27885	35.3173	6.39638	24.0263	27.7779	23.7286	29.059	8.50151	3.08772
CsGy4G017390	0	0	0	0	39.1002	40.4876	0.0316453	0.0522817	39.0686	5.28794
CsGy4G017400	62.6622	13.2294	64.2423	12.6713	86.3286	9.77277	72.2358	13.335	15.673	3.97021
CsGy4G017860	32.812	47.4277	32.4518	55.8622	30.0359	33.1243	25.5255	43.5427	4.15019	2.05318
CsGy4G018180	17.9473	0.16826	21.2934	0.169575	10.7514	0.10581	8.03483	0.0271677	6.06268	2.59996
CsGy4G018290	15.2407	23.9979	17.4576	21.9115	23.4007	26.9037	16.3414	19.6512	9.27622	3.21354
CsGy4G018300	12.2087	2.48866	13.0968	3.2088	33.6155	5.73733	20.1558	3.43386	14.3478	3.84276
CsGy4G018320	7.05937	1.1209	6.98099	1.52044	22.7376	1.94282	10.5036	1.28963	12.1557	3.60356
CsGy4G018380	0.321173	0.204249	0.318425	0.306476	5.9912	3.17204	0.232264	0.198349	5.75618	2.52511
CsGy4G018420	0	0	0	0	6.92748	3.81353	0	0	6.92748	2.79233
CsGy4G018500	70.5008	90.7926	68.985	92.2103	69.6789	93.1283	62.2984	93.3179	5.86468	2.55205
CsGy4G018550	10.3877	8.18328	11.4878	8.94372	15.2388	13.8631	11.4104	9.47792	4.92845	2.30113
CsGy4G018710	9.45849	30.1548	25.3022	38.6639	24.0194	37.9909	30.1882	50.0903	9.67491	3.27425
CsGy4G018930	9.85981	16.4486	12.0616	16.6781	14.7931	10.0384	6.90924	12.2323	10.0857	3.33424
CsGy4G018960	230.862	2.922	294.941	3.20734	413.268	1.47105	472.789	2.05819	4.5571	2.18812
CsGy4G019010	1.60432	13.3469	7.04418	10.8516	32.9774	3.67454	0.669067	3.61487	37.7481	5.23833
CsGy4G019050	6.14323	1.50947	7.85454	1.37271	21.0274	1.19129	12.1774	0.648707	10.5614	3.40073
CsGy4G019240	17.9541	19.7506	16.0061	18.7847	19.932	22.3443	12.8998	18.0028	5.08411	2.34599
CsGy4G019320	27.953	42.6913	30.4955	40.7883	23.7245	35.4296	21.3926	29.6649	4.87448	2.28525
CsGy4G019580	18.3728	1.01076	22.6004	1.56781	41.7499	0.829892	37.073	1.13467	8.9045	3.15454
CsGy4G019830	7.85998	7.43135	9.43891	6.93883	13.8449	5.55292	10.1582	4.76995	5.26563	2.39661
CsGy4G019940	53.6278	70.4259	58.5702	88.6492	44.5327	56.0139	37.8225	79.3114	11.6525	3.54256
CsGy4G019970	18.372	21.1543	21.0772	19.3818	21.0574	18.2561	19.6111	18.8633	4.15145	2.05362
CsGy4G019990	262.512	275.982	241.973	371.461	220.842	359.421	180.761	438.394	19.5423	4.28853
CsGy4G020160	32.7676	30.8511	31.6155	20.8374	46.0788	39.2052	40.2477	39.0578	4.67898	2.22619
CsGy4G020260	16.3856	0.0264483	16.1591	0	36.6762	0.00902667	22.8717	0	13.5781	3.76321
CsGy4G020380	8.7166	10.0212	9.24272	11.0061	15.8797	15.4311	12.1397	10.9399	4.2661	2.09292
CsGy4G020430	35.7836	30.2467	41.1033	31.0742	40.2427	22.2844	40.3308	22.5594	5.23152	2.38723
CsGy4G020460	85.6924	161.115	73.0211	153.652	120.736	142.552	67.69	163.091	40.3743	5.33536
CsGy4G020580	25.3167	33.1831	43.822	28.7894	41.6859	11.7197	29.5932	16.6704	30.5979	4.93536
CsGy4G020590	39.6187	18.088	39.953	12.2207	32.3904	3.75215	14.7867	4.51028	17.938	4.16495
CsGy4G020600	194.619	74.1794	244.87	70.5956	125.246	40.267	80.9736	38.0254	94.5228	6.56259
CsGy4G020680	36.6131	67.8873	39.8976	70.0205	32.7754	35.9329	26.0745	38.1533	9.98541	3.31982
CsGy4G020720	30.4272	30.3254	36.8906	37.9494	25.8486	23.7791	26.6225	35.6011	5.68958	2.50832
CsGy4G020800	39.2575	39.5962	42.2425	40.8225	46.9954	34.0861	41.9114	27.5233	8.06899	3.01239
CsGy4G020940	0.746355	1.86987	5.0101	1.85922	4.14047	4.1439	1.25823	5.7499	7.14598	2.83713
CsGy4G020990	3.19855	4.97054	8.01608	3.04051	4.34509	3.31598	1.80607	1.77062	7.35655	2.87903
CsGy4G021000	89.905	172.124	125.46	133.458	90.8682	52.6195	89.8993	64.4301	36.5241	5.19078
CsGy4G021120	19.264	10.76	20.3275	9.39623	24.5949	14.2847	20.6742	14.7891	4.98423	2.31737
CsGy4G021130	16.4986	10.7411	17.2889	9.75324	34.2617	26.0748	16.9054	17.2649	18.1466	4.18163
CsGy4G021220	8.63353	12.3357	10.0914	13.6441	15.0321	15.5175	11.184	12.7811	5.3059	2.4076
CsGy4G021240	14.0681	20.2861	28.7422	24.6074	11.4426	21.3474	9.03433	18.0446	17.0824	4.09443
CsGy4G021460	132.651	523.882	154.614	450.151	142.903	266.763	119.392	266.998	45.474	5.50697
CsGy4G021570	87.3967	81.9214	140.679	71.8467	81.0776	37.442	29.5068	51.4906	104.853	6.71223
CsGy4G021710	94.4222	113.315	109.296	106.598	113.93	125.019	123.523	143.775	5.2804	2.40065
CsGy4G021840	0.0887647	0.0763493	0.039753	0.506908	5.1953	14.673	0.160979	0.269241	4.98531	2.31768
CsGy4G021850	20.9261	19.5528	31.1458	20.9059	49.0799	9.70412	49.4339	10.5735	9.86575	3.30243
CsGy4G021870	10.4564	21.6855	14.5768	22.6048	13.6855	16.8395	12.2034	18.4485	5.60256	2.48609
CsGy4G021910	1.54479	2.54334	19.3614	3.60428	1.5859	3.57372	1.70656	4.89252	17.696	4.14535
CsGy4G022250	1.3468	0.0311417	0.883145	0.0437603	6.73377	1.05581	1.14882	0	5.12129	2.35651
CsGy4G022300	7.04862	6.72438	12.0956	6.30219	13.2315	2.59305	12.7074	2.7225	5.57104	2.47795
CsGy4G022320	154.847	179.648	204.24	190.071	138.462	117.203	150.967	104.667	36.8876	5.20506
CsGy4G022330	17.9593	9.97722	17.7956	10.6313	26.9806	14.4199	21.7809	11.0344	5.03599	2.33228
CsGy4G022370	15.156	14.7454	17.6264	15.2481	17.7293	13.592	14.3467	14.7153	5.85304	2.54919
CsGy4G022650	21.1855	251.826	46.1885	169.82	21.6329	327.1	27.9522	345.111	18.6837	4.22371
CsGy4G022700	2.18066	1.92813	0.905898	1.52149	7.66773	5.70339	2.34839	3.10159	4.04458	2.01599
CsGy4G022720	9.71851	6.18129	8.57014	5.9718	21.8083	6.69911	11.4439	3.88963	9.21606	3.20415
CsGy4G022770	25.5017	24.8903	40.3366	25.8732	32.5248	52.8868	31.3505	49.5096	16.0091	4.00082
CsGy4G022790	57.019	48.8903	63.4983	51.3095	57.4478	36.1513	46.5445	27.5946	17.3826	4.11958
CsGy4G022970	2.66252	0.665206	3.59727	0.648663	5.29649	3.73371	2.07674	2.19475	4.15451	2.05468
CsGy4G022990	618.043	475.3	738.619	296.197	450.391	573.506	477.776	482.866	93.1917	6.54213
CsGy4G023050	185.397	131.136	177.026	117.702	254.521	229.291	235.578	292.284	10.5726	3.40225
CsGy4G023080	107.941	58.4342	169.421	50.4489	150.231	132.694	193.317	163.293	18.3945	4.2012
CsGy4G023130	33.9549	10.0645	33.8379	10.689	52.4588	17.7368	37.0762	13.6192	15.2657	3.93222
CsGy4G023620	80.0565	17.086	50.139	12.5025	88.2469	9.13607	42.4218	7.68927	15.9076	3.99164
CsGy4G023750	76.136	25.9343	102.979	29.8564	36.0585	12.9973	14.0469	14.0726	48.8541	5.61041
CsGy4G023890	11.7459	2.41027	7.51557	3.55976	19.9011	5.21381	9.20563	5.99173	6.46508	2.69267
CsGy4G024050	64.2581	42.9135	75.3815	40.2041	31.5514	57.2491	27.9698	44.6919	14.7051	3.87825
CsGy4G024090	42.0596	30.2455	31.3961	25.7032	43.3345	52.1785	25.6497	50.6061	7.02132	2.81174
CsGy4G024230	1.28188	0.004301	0.287209	0.00874367	27.1643	0.324407	0.822514	0.00259267	25.3471	4.66375
CsGy4G024240	8.76326	13.3179	10.5298	13.9982	10.9385	9.54088	8.57868	11.7893	4.12628	2.04484
CsGy4G024310	81.9252	55.1452	93.5059	49.1101	114.265	84.7736	92.3017	90.2218	33.5443	5.068
CsGy4G024360	93.7564	12.1111	103.108	9.13837	115.809	10.6826	79.7237	13.4164	45.4367	5.50578
CsGy4G024380	20.6411	16.0552	17.708	13.156	27.9536	11.9516	17.3368	10.698	7.68372	2.9418
CsGy4G024390	38.491	5.61818	51.0747	2.87768	24.0041	0.986606	27.1552	1.14006	9.43247	3.23764
CsGy4G024470	0	0	0	0	9.24264	1.16357	0.00798633	0	9.23465	3.20706
CsGy4G024500	72.7433	136.781	67.6511	122.812	67.7313	129.695	56.8648	122.773	5.77422	2.52963
CsGy4G024550	1.12006	1.78459	1.01343	1.58779	8.7949	9.09508	1.00143	1.61197	7.68684	2.94239
CsGy4G024600	18.6347	28.0227	22.0312	28.557	24.4555	14.3614	19.6177	19.3112	8.23422	3.04163
CsGy4G024640	30.8031	83.4017	26.5896	80.249	28.3577	107.54	14.1211	137.757	10.0232	3.32528
CsGy4G024830	15.8666	12.511	23.4984	11.467	29.7401	17.9175	31.6607	21.0134	5.71127	2.51381
CsGy4G025040	46.1989	52.2152	57.2765	50.2113	43.0737	37.5696	28.9562	34.891	25.1951	4.65507
CsGy4G025080	28.2466	33.4737	32.9167	30.1543	26.0122	37.9325	24.9769	38.7187	5.70534	2.51231
CsGy4G025100	25.9009	26.6884	27.7166	40.6166	74.573	89.0355	24.9502	35.7116	51.4385	5.68478
CsGy4G025290	0	0	0	0	10.7411	17.5413	0	0	10.7411	3.42507
CsGy4G025300	544.78	454.479	569.12	478.99	631.337	579.626	599.402	446.942	56.2752	5.81443
CsGy4G025430	122.434	57.0005	131.6	75.5142	116.745	66.558	112.483	80.6102	13.4272	3.74709
CsGy4G025560	12.1883	8.63692	13.7756	7.38036	15.3344	5.53	10.7719	6.34969	6.14992	2.62057
CsGy4G025580	10.5573	21.4079	25.4143	20.9791	25.771	12.1141	3.07723	14.4624	37.5509	5.23077
CsGy4G025590	269.88	193.42	261.375	165.049	257.341	126.146	230.075	133.353	18.7597	4.22957
CsGy4G025750	33.774	33.4435	34.063	32.0155	32.8406	50.5435	24.0591	39.6591	9.0706	3.1812
CsGy5G000020	26.5516	36.2132	30.2441	35.922	27.1345	39.5944	26.0592	41.3209	4.76786	2.25334
CsGy5G000110	460.172	218.125	367.243	120.923	171.96	23.2555	72.4464	24.6281	6.58423	2.71901
CsGy5G000140	25.5411	62.2302	22.9131	48.684	30.4942	68.6324	21.1046	69.3216	6.76173	2.75739
CsGy5G000170	33.3294	49.2613	32.6124	56.7201	47.3295	82.4594	38.8598	75.69	7.75276	2.95471
CsGy5G000190	107.142	113.97	97.7092	109.388	153.461	177.068	63.1774	101.537	80.8509	6.33719
CsGy5G000310	30.7888	29.2417	29.5452	31.9283	33.498	24.5206	27.7266	23.4113	4.52788	2.17884
CsGy5G000400	41.3056	42.3549	56.0184	49.3468	57.8036	39.4642	54.8393	44.6404	17.6772	4.14381
CsGy5G000450	159.605	43.7037	194.932	55.5993	65.4329	17.4105	90.6097	15.3542	10.1504	3.34347
CsGy5G000470	3.17069	7.06151	4.99775	6.69422	6.78583	7.07428	4.00958	6.23741	4.60331	2.20267
CsGy5G000490	56.055	46.3962	64.1817	56.1748	65.3648	40.9193	67.2389	43.5403	6.25273	2.64449
CsGy5G000500	24.8381	33.3745	19.9966	40.5783	41.8982	40.9561	23.2503	32.7839	13.8063	3.78726
CsGy5G000730	3.6654	10.994	3.07683	10.0589	21.123	23.3332	4.53414	21.4709	16.0003	4.00002
CsGy5G000970	46.6901	49.7145	46.0971	44.565	59.1109	92.9069	47.5418	88.6999	10.9761	3.4563
CsGy5G001010	8.93013	13.9662	8.84553	12.061	10.223	15.7994	5.97563	13.1893	4.16275	2.05754
CsGy5G001210	40.6869	45.0843	39.6779	43.6422	39.5787	31.4146	32.1732	34.4989	6.39648	2.67728
CsGy5G001290	43.5978	0.549704	47.0977	0.578206	26.3876	0.72527	16.3074	0.546553	13.5802	3.76343
CsGy5G001350	53.2666	21.402	48.3229	21.4665	48.9347	7.26806	38.9636	5.30102	5.02741	2.32982
CsGy5G001400	287.804	40.9469	574.829	32.5768	696.096	385.519	847.449	324.358	135.671	7.08397
CsGy5G001500	11.0577	0.709117	19.8684	0.959961	21.0597	1.03737	23.0989	0.224681	6.77151	2.75948
CsGy5G001510	12.7479	0.615736	17.4198	0.472271	17.2851	0.575245	17.8236	0.25305	4.13339	2.04733
CsGy5G001590	0.735101	0	0	0	10.8853	49.1939	0	0.638555	10.1502	3.34343
CsGy5G001710	11.8031	28.7059	13.5928	28.2651	19.3927	26.2975	14.7019	22.4917	6.48054	2.69611
CsGy5G001720	36.5266	99.1333	44.5574	107.123	27.776	96.2832	23.8895	109.003	11.9173	3.57499
CsGy5G001770	63.1689	38.7019	77.2484	36.5904	149.694	37.4298	153.77	40.2642	10.0036	3.32245
CsGy5G001780	14.7779	0.364222	14.4417	0.749296	45.2999	0.320747	27.2139	0.154078	17.7499	4.14974
CsGy5G001930	41.4558	102.619	44.9854	95.1384	38.4516	67.6103	35.1	60.2937	6.88118	2.78266
CsGy5G001960	68.2243	4.0854	50.3111	3.2192	306.371	21.2707	211.893	18.8448	76.5651	6.25862
CsGy5G001980	18.1675	38.2032	25.8239	34.6791	25.3585	34.8715	22.0266	42.4675	10.9884	3.45791
CsGy5G001990	24.6874	100.508	47.716	85.8164	18.1906	96.7256	26.1982	120.165	15.021	3.90891
CsGy5G002150	26.7395	2.18584	26.7743	2.33492	36.383	1.87834	32.3499	2.33639	4.06789	2.02428
CsGy5G002160	101.092	106.044	111.925	96.3344	85.1509	86.3182	62.362	88.3923	33.6221	5.07134
CsGy5G002190	247.248	294.823	234.971	298.981	210.4	169.247	184.335	185.775	13.7884	3.78538
CsGy5G002340	104.398	57.1698	89.7935	59.4659	39.8	61.6331	13.156	79.2013	12.0396	3.58971
CsGy5G002410	4.66975	1.43085	5.72564	1.17474	11.7413	0.378991	0.701442	0.482637	12.0957	3.59643
CsGy5G002420	1.16412	1.74525	2.51392	2.35721	13.9876	3.33257	3.66087	2.16823	11.6765	3.54553
CsGy5G002450	54.3455	9.56086	63.4735	8.48621	50.2341	9.34338	53.3262	9.20226	6.03592	2.59357
CsGy5G002520	23.4077	27.5047	26.1317	25.4656	28.2045	19.9014	26.3183	20.3045	4.61024	2.20484
CsGy5G002580	8.66815	34.8377	25.8476	51.6193	11.9961	67.0765	24.9188	91.5289	4.25676	2.08976
CsGy5G002740	7.37766	3.9558	6.42262	5.75429	19.7124	33.8089	3.5147	7.57195	15.2427	3.93004
CsGy5G002750	1187.22	1068.71	901.089	1381.37	1402.36	1604.48	816.76	1374.95	299.475	8.22629
CsGy5G002790	106.607	29.6359	146.22	23.1305	164.323	18.413	170.601	22.9333	33.3344	5.05894
CsGy5G003020	1.3251	28.0743	0.931505	16.7634	10.4685	31.8651	1.5001	12.8993	8.57476	3.1001
CsGy5G003040	16.4942	8.66445	22.5475	6.36975	45.0921	10.621	43.8288	12.4483	7.31662	2.87118
CsGy5G003070	55.3559	56.3784	62.9945	46.0378	127.289	139.301	96.0407	140.261	38.887	5.28122
CsGy5G003080	5.87033	35.3007	10.1416	31.104	14.3465	50.6006	12.6657	80.6003	5.95205	2.57339
CsGy5G003150	37.4135	4.56727	24.4286	2.22332	87.6829	154.176	49.5993	191.229	25.0987	4.64954
CsGy5G003190	19.0473	25.3492	20.9159	26.7625	32.1454	23.5757	28.2241	29.7943	5.78986	2.53353
CsGy5G003280	368.63	101.367	412.596	76.7403	400.316	29.4228	163.263	35.8956	281.019	8.13452
CsGy5G003460	15.3653	6.08777	24.1203	7.52131	25.8996	19.9218	29.99	21.9152	4.6645	2.22172
CsGy5G003520	102.768	221.667	91.212	213.202	126.797	237.175	84.7568	244.571	30.4846	4.93001
CsGy5G003640	10.2519	15.4886	12.7347	12.8823	23.5177	49.352	17.5334	39.5599	8.46717	3.08188
CsGy5G003670	38.3862	52.9942	37.9787	46.0252	35.0339	45.3657	27.4726	40.9586	7.15389	2.83873
CsGy5G003800	7.56073	2.18135	17.0309	3.02465	16.8865	3.49253	2.97536	3.07795	23.3813	4.54728
CsGy5G003810	10.0095	1.39875	17.7511	3.38636	16.5655	2.6718	3.08632	3.6326	21.2208	4.40741
CsGy5G003870	5.88837	0.544948	5.83159	0.369704	24.5701	0.230764	8.24531	0.240563	16.268	4.02396
CsGy5G004110	12.046	10.2741	14.5305	15.8657	21.2781	19.4251	18.4492	14.6648	5.31339	2.40963
CsGy5G004280	7.57613	13.733	6.99097	12.0383	10.612	19.5884	5.58696	10.9914	4.43992	2.15053
CsGy5G004430	165.826	106.114	167.274	89.7519	111.664	77.8896	94.3239	85.2479	18.7889	4.23181
CsGy5G004570	83.4319	79.4169	114.419	62.4886	13.146	201.843	28.9245	183.867	15.2088	3.92684
CsGy5G004670	68.8808	24.2009	58.7128	27.4045	83.0184	16.6117	61.4033	16.6125	11.4471	3.51691
CsGy5G004870	35.782	26.9339	35.2927	27.3657	41.2687	24.1454	28.5618	20.3007	12.2175	3.61088
CsGy5G004910	152.356	52.4343	233.847	52.4774	276.898	62.7989	271.9	33.8184	86.4892	6.43445
CsGy5G005040	16.4621	55.7161	9.11714	53.6938	22.3502	28.4926	4.4622	24.0698	10.5431	3.39823
CsGy5G005110	49.6511	16.909	48.4984	17.9588	60.2958	14.1854	52.4846	13.6328	6.65851	2.7352
CsGy5G005220	3.67208	0.00453867	3.79267	0	23.4142	0.0195433	18.7997	0	4.73509	2.24339
CsGy5G005390	5.08736	16.5705	5.07792	14.5565	7.40694	12.5642	3.31831	11.6353	4.07919	2.02828
CsGy5G005500	0.508599	0.118657	0.21637	0.263704	21.7459	2.97976	1.63093	0.0460843	19.8227	4.30908
CsGy5G005560	48.3299	5.86234	47.0237	10.0058	67.0556	11.2548	58.672	12.1499	7.07732	2.8232
CsGy5G005730	22.8632	40.5103	17.3506	37.9738	37.174	57.8183	21.59	33.799	10.0714	3.33219
CsGy5G005740	9.60962	26.3806	11.1129	22.8202	11.226	17.9051	7.67724	16.6184	5.05202	2.33686
CsGy5G005750	27.7854	52.7124	31.4333	49.6557	22.2714	42.2687	17.6799	39.9481	8.23942	3.04254
CsGy5G005810	1.74695	16.2377	1.60055	15.2585	10.5447	2.4772	2.33499	2.68769	8.06335	3.01138
CsGy5G005870	27.7437	1.01966	54.0091	1.22352	42.5876	56.7827	36.6302	41.9197	32.2228	5.01001
CsGy5G005890	24.1157	59.68	36.542	49.8646	27.5822	26.5927	25.5779	28.6887	14.4305	3.85105
CsGy5G006240	1.58254	3.04995	7.54419	6.79946	2.4804	10.946	3.89642	13.4539	4.54563	2.18448
CsGy5G006390	15.806	12.0646	17.1897	15.8677	24.1729	25.7905	16.4497	21.1355	9.1069	3.18696
CsGy5G006590	49.3297	114.685	56.3	104.191	21.8909	28.9761	11.3605	37.4535	17.5006	4.12933
CsGy5G006640	5.83991	0.180283	5.76509	0.515476	22.884	0.659839	4.45951	0.24431	18.3496	4.19768
CsGy5G006840	100.834	155.323	90.734	128.837	102.138	105.04	39.1998	81.1379	52.8381	5.72351
CsGy5G006870	9.5289	5.78061	12.1584	6.53839	12.8094	3.96039	9.60858	5.48431	5.8304	2.5436
CsGy5G006940	12.2731	25.7765	13.6303	25.4384	13.4337	26.686	10.1412	26.0927	4.64964	2.21712
CsGy5G007030	28.1734	49.5941	32.7726	62.4401	26.0036	57.3599	24.8748	69.9823	5.72795	2.51802
CsGy5G007080	42.152	72.8747	45.9525	51.9214	56.8644	63.8828	51.4957	59.2346	9.16928	3.19681
CsGy5G007130	8.96656	23.0081	11.8205	20.9591	20.953	29.2455	14.614	19.9728	9.19288	3.20052
CsGy5G007350	16.5885	12.0367	13.8704	13.4426	19.135	15.7537	11.6717	13.3386	4.74512	2.24644
CsGy5G007540	2.60468	1.9263	3.78293	2.60256	8.57618	1.8926	2.22472	2.40596	7.52971	2.91259
CsGy5G007570	3.78334	1.13099	3.96435	2.36956	9.64843	2.26353	3.94633	3.24302	5.88312	2.55658
CsGy5G007580	5.16535	1.11372	4.18126	0.613607	14.2697	0.608797	8.39545	0.89534	4.89017	2.28989
CsGy5G007620	8.93141	65.1962	13.0695	54.5909	17.1849	29.4014	12.1871	28.1251	9.1358	3.19153
CsGy5G007650	61.6243	5.06947	83.781	9.96487	293.004	22.1745	134.541	21.6494	180.62	7.49681
CsGy5G007660	3.85479	1.34824	2.28188	0.924846	16.712	2.45688	5.56021	2.29208	9.57892	3.25986
CsGy5G007730	10.7064	5.10244	16.355	5.29244	15.5497	2.23599	12.2091	2.06828	8.98922	3.1682
CsGy5G007760	0.664397	0.74919	4.18865	0.62518	3.73845	0.152349	2.42349	0	4.8392	2.27477
CsGy5G007780	24.741	55.5522	25.7304	51.6251	29.6992	30.9184	25.9954	24.1832	4.69317	2.23056
CsGy5G007790	19.352	37.0776	22.6108	38.1168	18.0662	30.5252	13.8093	33.3837	7.51566	2.9099
CsGy5G007800	38.6032	65.3281	40.9858	59.3747	37.5411	28.2934	32.4459	33.9435	7.47778	2.90261
CsGy5G007880	3.89324	1.10389	5.19781	1.42931	7.03956	1.43676	4.2658	0.933029	4.07832	2.02797
CsGy5G007920	31.81	23.8823	29.7845	20.8504	31.3934	14.4004	22.8042	14.206	6.56374	2.71452
CsGy5G007930	81.1378	25.531	105.804	18.166	26.9666	1.66924	9.92565	1.13906	41.7076	5.38224
CsGy5G007970	9.57001	4.97669	9.78779	4.61467	33.1374	19.052	26.2254	15.9383	7.12972	2.83385
CsGy5G008070	442.943	162.251	672.194	133.817	519.114	351.278	541.158	294.63	207.207	7.69493
CsGy5G008220	45.5551	70.3815	51.9306	64.9407	54.7166	54.5827	56.6391	56.085	4.45304	2.15479
CsGy5G008360	394.605	366.064	283.75	257.054	649.263	52.3239	146.544	70.3894	391.864	8.61421
CsGy5G008520	4.6307	4.30108	11.8799	4.39994	5.17306	1.90209	0.692781	1.8859	11.7295	3.55207
CsGy5G008730	22.432	24.0213	26.6121	31.6415	50.7415	30.0616	37.2649	35.0555	17.6568	4.14215
CsGy5G008960	21.4844	20.7099	21.7382	31.4094	41.897	38.0666	31.0617	29.7364	11.0891	3.47107
CsGy5G008970	26.3164	23.0442	25.8958	32.834	39.5412	36.2375	33.7881	28.7224	5.33248	2.41481
CsGy5G009210	2.39078	2.13562	2.68447	1.8696	8.52339	6.55194	1.92683	2.23575	6.89026	2.78456
CsGy5G009280	19.1424	21.3657	17.7406	26.6906	28.5379	77.4557	15.3911	50.9877	11.745	3.55398
CsGy5G009400	27.0742	36.7766	25.6542	45.0922	28.6768	30.9196	21.2766	33.3852	5.9801	2.58017
CsGy5G009500	21.139	46.3634	24.1228	43.5483	29.0401	24.0606	18.5998	27.8781	13.424	3.74675
CsGy5G009760	0.204626	0	2.13457	0	2.67145	0	0.191057	0	4.41035	2.14089
CsGy5G010110	32.7277	2267.34	13.3306	1998.37	28.4116	367.868	2.41618	596.619	6.59831	2.7221
CsGy5G010140	24.4962	4.19413	27.6621	4.23719	14.0112	1.42895	11.949	1.21868	5.22804	2.38627
CsGy5G010200	15.0917	9.26229	18.8103	9.57931	22.2728	12.021	17.6083	10.8712	8.38309	3.06748
CsGy5G010290	2.01336	2.77883	3.05243	2.66625	7.46626	6.84225	3.13939	3.55885	5.36594	2.42383
CsGy5G010450	11.2261	3.53652	13.6753	4.85582	22.1979	2.0782	19.1807	3.32122	5.46644	2.4506
CsGy5G010750	24.7117	9.32368	23.3404	9.90031	33.929	16.1949	24.6505	12.245	7.90732	2.98319
CsGy5G010820	41.3117	6.90302	39.7958	9.94056	45.6551	13.3811	35.1559	13.1123	8.98328	3.16724
CsGy5G010880	31.0108	15.2773	16.5731	11.3661	50.9713	55.1548	28.9422	50.126	7.59143	2.92437
CsGy5G010940	1.84739	0.799577	3.16553	0.969208	7.50559	4.52866	3.11301	1.42195	5.71071	2.51367
CsGy5G011050	11.9012	1397.46	14.3461	1075.64	13.3867	307.75	1.40701	385.29	14.4245	3.85045
CsGy5G011110	23.0214	0.736147	31.3143	0.697638	43.9219	1.06393	35.9172	0.905843	16.2977	4.02659
CsGy5G011120	29.5839	12.6412	34.6029	10.807	37.5599	30.1578	37.2855	27.3475	5.29339	2.40419
CsGy5G011160	17.4379	6.87406	23.9026	6.90952	19.3963	1.60816	17.5459	1.93598	8.31507	3.05573
CsGy5G011230	4.10093	4.077	4.16181	3.57045	10.7134	7.39382	4.19543	4.25883	6.5788	2.71783
CsGy5G011280	31.0989	616.845	65.4246	600.761	8.36778	658.367	32.583	701.892	10.1105	3.33778
CsGy5G011360	10.6606	3.40105	11.9247	3.18043	16.3626	2.14514	10.3222	2.05487	7.30438	2.86876
CsGy5G011720	41.0973	2.2606	51.8553	2.95907	80.347	1.08383	81.4333	2.40772	9.67157	3.27375
CsGy5G012080	17.7804	24.5921	18.2004	22.7174	28.0506	20.9661	18.7977	21.4443	9.67297	3.27396
CsGy5G012100	29.4326	19.6115	35.8466	24.789	34.8265	19.1585	34.0058	18.8098	7.23462	2.85492
CsGy5G012190	19.2107	64.016	21.3531	55.7397	26.2585	25.9015	18.4928	29.7723	9.90811	3.30861
CsGy5G012240	30.7249	59.4976	42.6924	66.753	52.5261	40.4132	19.2637	47.5747	45.2299	5.49921
CsGy5G012250	20.288	2.64271	34.7686	2.2238	33.1744	1.22816	40.8823	1.31676	6.77269	2.75973
CsGy5G012260	10.9567	16.778	11.0556	17.6891	12.0432	11.3203	7.71231	11.8451	4.42976	2.14723
CsGy5G012340	17.7167	14.9036	25.5666	16.2965	23.5042	12.2407	27.0757	13.5409	4.27836	2.09706
CsGy5G012720	37.0935	6.66338	44.3382	11.8244	16.0995	1.91908	18.4531	2.71773	4.89108	2.29015
CsGy5G013000	28.1347	18.7482	37.5639	24.2383	23.1698	46.361	27.3643	46.6475	5.23463	2.38809
CsGy5G013270	50.7051	57.5726	58.5181	71.1173	41.3644	52.8702	43.7237	67.3065	5.4537	2.44723
CsGy5G013290	46.8214	17.9808	49.2917	17.0266	76.2112	30.5665	64.2987	23.5228	14.3828	3.84627
CsGy5G013340	4.66125	7.03109	7.72865	6.43321	6.82303	13.2294	4.51063	7.38535	5.37981	2.42755
CsGy5G013370	111.438	292.474	120.732	238.399	63.4426	117.198	48.6408	121.06	24.096	4.59072
CsGy5G013410	81.3503	16.5732	92.7639	17.1512	101.608	37.1203	76.8869	37.4913	36.1345	5.1753
CsGy5G013480	46.5316	5.41528	62.7576	13.7825	42.1957	9.51761	21.6883	12.9551	36.7334	5.19902
CsGy5G013630	28.2136	33.8811	29.8524	26.9881	46.7984	49.0057	29.529	29.2392	18.9082	4.24094
CsGy5G013660	7.94428	12.1143	7.98048	12.1797	12.0639	11.4256	7.66864	11.2739	4.43145	2.14778
CsGy5G013890	14.3314	14.2877	15.0028	14.633	16.257	17.3537	11.5811	12.6575	5.34734	2.41882
CsGy5G013900	37.2232	13.2151	41.6958	14.2958	37.412	4.51713	17.2625	5.70495	24.6221	4.62188
CsGy5G013930	184.774	84.3916	243.6	76.5937	82.4048	83.0015	94.153	82.3404	47.0783	5.55699
CsGy5G014120	26.6616	23.6257	28.0618	29.0299	36.0253	33.1413	26.3263	25.6893	11.0991	3.47237
CsGy5G014220	94.0343	5.63758	122.543	6.28775	167.561	6.86312	175.783	7.6789	20.2867	4.34246
CsGy5G014470	13.3827	9.46174	15.7861	10.8623	19.1335	9.73073	14.1439	10.9657	7.39307	2.88617
CsGy5G014600	82.5712	114.621	84.3375	120.153	81.3377	107.858	72.893	102.92	10.2109	3.35204
CsGy5G014680	16.7216	6.90944	31.9163	10.1613	17.7886	10.1974	21.864	18.0778	11.1192	3.47498
CsGy5G014750	13.9316	19.2401	16.0145	16.5477	22.3921	40.4535	19.8405	46.8669	4.63446	2.2124
CsGy5G014880	13.9954	0.61924	20.6668	0.938418	3.44979	0.675881	4.39008	0.976676	5.73116	2.51883
CsGy5G014940	15.3669	10.9218	24.3305	11.6842	32.63	9.53654	24.2876	9.81444	17.306	4.1132
CsGy5G014990	12.4872	10.2291	12.6275	9.75328	21.3716	19.4464	11.2865	13.1394	10.2254	3.35409
CsGy5G015550	16.0533	11.4975	12.9335	9.49488	25.488	35.8893	16.6106	40.0486	5.75749	2.52544
CsGy5G015620	25.0337	42.1918	27.6127	51.0618	26.546	50.7368	17.3698	48.3446	11.7553	3.55524
CsGy5G015690	16.4981	14.1052	18.0346	15.7341	30.7328	23.7568	17.5144	15.7608	14.7548	3.88311
CsGy5G015720	5.77484	3.04806	5.85904	3.42748	12.336	7.46708	7.15107	4.47005	5.26916	2.39757
CsGy5G015790	45.762	78.6087	40.2502	73.3628	42.3303	41.3825	26.0247	48.3141	10.7938	3.43214
CsGy5G015910	36.6681	1.8264	92.9659	2.93666	43.3403	1.49154	74.6555	0.95624	24.9826	4.64285
CsGy5G015960	12.9229	55.5447	28.2527	58.9979	23.435	82.2584	28.56	87.0759	10.2049	3.35118
CsGy5G016000	66.1281	6.72913	72.5208	7.57272	106.129	3.77118	107.596	3.91262	4.92622	2.30048
CsGy5G016120	18.3225	30.5233	20.0852	28.44	21.4719	25.8152	18.2936	29.3259	4.94104	2.30481
CsGy5G016130	12.2511	48.2069	20.1452	41.6309	28.6731	42.333	27.7367	23.3707	8.83058	3.14251
CsGy5G016360	25.4764	286.599	42.0176	254.073	18.5111	143.634	20.4283	60.6927	14.624	3.87026
CsGy5G016700	6.52221	2.72183	10.0575	2.83541	12.6865	2.25948	8.72847	2.55651	7.4934	2.90562
CsGy5G016720	3.45847	1.60186	5.99245	2.13076	10.539	2.10207	4.57109	1.72352	8.50186	3.08778
CsGy5G016840	1.75949	9.45595	3.01297	10.463	5.23924	5.34817	2.06267	3.50985	4.43005	2.14732
CsGy5G016920	26.9422	1.59551	28.1041	1.87523	50.6959	1.17226	42.1912	1.41282	9.66657	3.273
CsGy5G016950	56.6685	18.761	102.024	12.3544	35.3766	7.01407	33.0255	7.80006	47.7062	5.57611
CsGy5G016980	14.3601	0.0120397	19.1791	0.066769	41.9424	0.0731347	38.5885	0.0264377	8.17277	3.03082
CsGy5G017020	0.234328	4.03399	0.656567	2.74046	11.2082	1.92931	0.953589	1.59034	10.6769	3.41642
CsGy5G017030	12.3992	25.4739	16.3935	28.395	22.5515	15.3659	13.912	21.7554	12.6338	3.65922
CsGy5G017150	1.2814	1.97081	1.24091	2.07529	8.22017	8.81399	0.630573	1.5067	7.5491	2.91631
CsGy5G017160	400.504	539.682	295.877	420.739	381.63	500.936	213.349	457.685	63.6542	5.99218
CsGy5G017220	25.3115	4.72364	27.2004	4.97156	54.6949	12.2542	22.9411	15.7123	33.6427	5.07222
CsGy5G017380	35.7193	49.7902	36.7716	49.2592	57.3968	27.975	44.8386	35.0988	13.6106	3.76666
CsGy5G017580	9.03832	9.70963	14.5772	10.1494	21.8803	7.56544	13.3618	7.76505	14.0574	3.81325
CsGy5G017980	19.5072	0.822953	22.5452	0.561061	33.8856	8.95393	10.813	4.11595	26.1106	4.70656
CsGy5G018000	566.158	474.377	570.298	414.146	583.339	582.131	548.339	603.62	39.1392	5.29054
CsGy5G018030	45.7901	4.30225	57.0816	3.29772	122.531	1.11902	118.814	1.07774	15.0089	3.90774
CsGy5G018150	44.7056	18.0636	44.249	19.1064	32.3781	10.2403	24.1214	10.161	7.80014	2.9635
CsGy5G018280	35.3127	55.677	39.3556	67.009	51.1954	66.0521	34.9047	63.1925	20.3337	4.3458
CsGy5G018290	2.03762	3.86501	3.03184	4.51673	5.58936	4.83671	1.4413	2.81939	5.14229	2.36241
CsGy5G018320	12.7191	9.23687	10.8932	10.3088	17.1956	14.7076	9.46672	11.2048	5.90294	2.56143
CsGy5G018440	16.3508	44.2845	5.31683	18.6837	36.147	14.8638	5.91283	9.14309	19.2002	4.26305
CsGy5G018490	0.946532	6.48667	2.2404	5.98753	65.0078	87.2962	10.0207	8.51765	56.2809	5.81457
CsGy5G018500	43.7686	48.1245	52.5508	51.8406	40.9842	36.7818	40.9845	35.0702	8.78188	3.13453
CsGy5G018720	18.3266	11.5669	18.0713	13.65	26.4341	14.7143	14.9256	11.3109	11.2532	3.49227
CsGy5G018740	202.505	189.13	148.517	183.289	242.859	324.106	150.824	356.024	38.0469	5.24971
CsGy5G018770	8.95486	7.17447	8.85532	8.1632	13.9893	10.0039	9.11724	7.683	4.77249	2.25474
CsGy5G018870	1.56524	1.51885	2.59009	0.50445	11.7187	14.4491	1.85943	2.22944	10.8841	3.44416
CsGy5G019050	91.6505	12.2335	51.7827	9.48231	94.3575	9.3743	14.2818	5.49832	40.2079	5.32941
CsGy5G019070	16.881	30.811	19.338	24.519	18.1425	12.9949	11.5441	14.5892	9.05533	3.17877
CsGy5G019130	32.9142	31.1204	46.0191	23.193	157.725	77.7966	140.792	46.1186	30.038	4.90872
CsGy5G019160	166.512	22.5118	155.512	24.687	115.324	8.52012	89.1521	7.92096	15.1715	3.92329
CsGy5G019170	13.112	18.0573	15.629	19.3637	21.7625	10.3315	19.51	10.3808	4.76943	2.25382
CsGy5G019250	4.23296	2.33337	6.15478	1.89645	12.0349	8.75901	9.76199	6.94228	4.19473	2.06858
CsGy5G019260	20.0233	0.284191	25.1369	0.507403	22.1441	0.207114	8.0227	0.252328	19.2351	4.26567
CsGy5G019310	124.501	173.452	124.245	237.484	116.376	205.728	97.0716	244.041	19.0486	4.25161
CsGy5G019510	18.3893	19.3776	20.7536	18.9101	28.7601	18.6552	21.1567	15.2817	9.96766	3.31725
CsGy5G019550	15.2777	5.5737	13.6729	4.09925	36.2499	24.4009	17.1984	27.0079	17.4467	4.12488
CsGy5G019630	2.30517	12.0363	2.72684	13.8395	6.34544	5.86801	1.78304	7.63079	4.98407	2.31732
CsGy5G019680	12.1425	0.645798	14.26	0.645369	7.8746	0.422278	4.90592	0.670769	5.08617	2.34658
CsGy5G019920	11.6501	10.649	18.08	10.8217	10.6907	9.56467	8.39848	10.3023	8.72212	3.12468
CsGy5G019940	24.3848	14.5979	31.274	25.0409	44.0633	11.0882	23.1108	19.5447	27.8417	4.79917
CsGy5G020000	205.909	68.0956	228.784	64.2216	226.797	27.178	235.612	44.3874	14.0601	3.81353
CsGy5G020040	25.6608	12.8727	19.6947	14.0679	33.26	13.4684	19.1785	10.8553	8.11537	3.02066
CsGy5G020250	68.6381	59.9879	74.5871	70.402	93.5486	66.2531	57.0875	62.896	42.4102	5.40634
CsGy5G020350	62.911	41.6373	77.9131	54.3894	80.5632	37.9103	64.9713	45.6872	30.5939	4.93517
CsGy5G020360	41.6033	77.1273	69.8337	65.1028	49.5152	83.2574	24.93	70.4778	52.8156	5.72289
CsGy5G020470	8.17559	3.53088	6.03714	3.33924	14.7564	6.00632	5.76687	2.94285	6.85104	2.77632
CsGy5G020590	5.9079	4.1901	6.17152	4.87226	11.9144	15.4121	5.71443	7.71002	6.46358	2.69233
CsGy5G020600	8.09014	4.19098	6.79042	4.57838	15.1988	17.2316	7.05489	6.59977	6.84423	2.77489
CsGy5G020790	15.5806	9.00153	20.7949	8.66421	64.5742	8.67632	64.5464	8.73377	5.24213	2.39015
CsGy5G020840	2.19733	2.2435	2.30196	1.76227	18.5545	17.165	1.72772	1.39825	16.9315	4.08163
CsGy5G020850	68.7605	102.264	70.9791	107.17	103.941	106.903	76.6755	97.4091	29.4845	4.88189
CsGy5G020910	0	0.0266477	0.0423887	0.748471	34.6966	29.7367	0	0.249732	34.739	5.11849
CsGy5G020950	37.9635	51.5576	39.5929	64.6841	70.3163	113.339	33.1832	65.4577	38.7625	5.27659
CsGy5G021110	11.6611	1.73305	15.5839	2.80612	18.8461	4.46782	16.2809	3.56238	6.48799	2.69777
CsGy5G021150	19.3688	16.6785	17.6629	15.8578	17.3513	16.7621	10.5956	19.4746	5.04979	2.33622
CsGy5G021250	25.3966	10.6713	26.621	12.1735	53.0548	14.6207	38.0741	18.82	16.205	4.01837
CsGy5G021350	22.3834	67.1524	30.9117	54.6168	58.4575	42.7528	47.0633	44.7388	19.9226	4.31633
CsGy5G021460	39.0525	7.10299	48.1448	4.49813	42.9284	1.01235	25.3297	0.927279	26.6911	4.73829
CsGy5G021480	1.77798	0	1.1882	0.00682433	6.40293	0.00606467	1.3274	0.0150593	4.48575	2.16535
CsGy5G021620	8.24201	14.5386	9.64071	10.9774	26.8117	27.7523	15.0315	11.6643	13.1789	3.72016
CsGy5G021670	24.91	28.5066	46.0141	26.3453	122.089	58.5445	98.7892	53.3331	44.4037	5.47261
CsGy5G021740	3.8966	6.12268	5.07471	5.3708	17.6011	4.61285	10.4811	5.11489	8.29816	3.05279
CsGy5G021770	20.4081	4.54121	18.4437	4.23624	19.6487	2.27723	13.2972	2.79758	4.38701	2.13324
CsGy5G021800	29.2385	18.1995	28.4885	18.038	45.5104	11.7883	35.6631	12.6211	9.09721	3.18542
CsGy5G022130	181.518	374.77	159.319	320.531	206.652	330.003	134.339	275.06	50.1139	5.64714
CsGy5G022140	28.2383	0.028374	1.85023	0.031656	40.143	0	1.31748	0	12.4374	3.63661
CsGy5G022320	2.12978	3.16735	2.34064	3.87115	13.5108	16.2459	3.34845	3.09385	10.3732	3.37479
CsGy5G022340	21.5879	175.855	25.572	127.383	24.9455	69.0121	24.8167	95.8851	4.11276	2.04011
CsGy5G022570	36.0755	32.0981	32.9303	33.0517	74.9215	124.329	55.6495	88.6366	16.1268	4.01139
CsGy5G022610	0	0.0398017	0	0	14.2413	27.4211	0	0	14.2413	3.83201
CsGy5G022630	76.4456	11.1285	74.8443	12.3734	59.5926	37.7602	46.5524	32.1693	11.4388	3.51587
CsGy5G022640	23.4035	16.9594	25.0024	16.6042	30.2142	19.8411	21.3067	19.5298	10.5063	3.39318
CsGy5G022700	0	0	0.00320567	0	4.89961	0.794778	0	0.216136	4.90282	2.29361
CsGy5G022730	21.9344	15.8637	29.6221	14.9444	8.16703	6.33944	4.61066	5.52116	11.2441	3.49109
CsGy5G022790	40.7466	34.4576	59.3507	37.4169	38.9552	14.5732	50.185	21.6498	7.37435	2.88252
CsGy5G022810	101.608	15.2373	99.6948	13.5635	105.001	21.5363	66.5545	16.1978	36.533	5.19113
CsGy5G022960	49.2591	55.9008	44.85	59.8741	40.6673	43.8989	30.719	40.7234	5.5391	2.46965
CsGy5G023000	13.7988	6.77387	15.0322	5.65971	28.0118	7.90236	20.9476	9.20118	8.29763	3.0527
CsGy5G023010	693.62	384.522	724.375	300.062	978.542	543.709	758.582	498.623	250.715	7.96991
CsGy5G023130	45.835	324.067	62.0022	231.673	73.3521	320.79	59.8664	360.476	29.6529	4.8901
CsGy5G023160	76.9633	35.47	88.2114	40.402	73.8597	59.8191	75.383	66.2931	9.72485	3.28168
CsGy5G023300	49.022	443.325	55.2397	421.219	21.0249	414.337	9.09984	361.848	18.1428	4.18133
CsGy5G023360	0.466766	0	0.314688	0.0774597	4.98608	2.18324	0.498428	0.178347	4.33558	2.11622
CsGy5G023420	5.74246	47.0061	19.6619	53.38	8.20395	11.4033	14.026	17.5881	8.0974	3.01746
CsGy5G023470	91.5404	278.164	121.055	163.374	61.6231	57.1253	69.2613	118.193	21.8765	4.45131
CsGy5G023900	11.0796	44.6199	27.8348	41.7435	16.0308	18.9329	12.8421	19.9224	19.9441	4.31789
CsGy5G024000	54.6035	60.5585	79.6877	45.8437	82.6051	51.8921	87.4332	64.7335	20.2561	4.34029
CsGy5G024130	14.1771	8.94382	17.5274	8.63886	25.3048	11.6371	20.9701	9.97236	7.68495	2.94204
CsGy5G024180	11.4724	7.3606	11.1099	7.00409	26.4669	18.1681	12.5963	11.6578	13.5081	3.75575
CsGy5G024260	11.3556	15.1136	14.1803	15.0166	42.2994	32.1806	34.263	32.1422	10.8611	3.4411
CsGy5G024350	52.8826	24.694	55.0428	24.6877	128.307	22.2389	119.622	24.8798	10.8455	3.43903
CsGy5G024600	87.7737	54.9245	89.0397	36.936	114.396	25.1942	73.4995	19.8824	42.1621	5.39787
CsGy5G024650	49.5491	103.305	61.0729	97.7409	61.4716	71.7151	62.1543	81.8084	10.841	3.43842
CsGy5G024720	158.747	1.65048	144.804	3.52685	252.146	0.343326	180.166	0.309775	58.0367	5.85889
CsGy5G024910	16.1265	28.545	23.5612	33.7271	19.649	28.4202	18.0705	33.6481	9.01331	3.17206
CsGy5G025170	116.179	112.311	93.0217	103.766	91.7878	66.6685	52.5429	73.5027	16.0877	4.00788
CsGy5G025300	122.409	26.7686	118.725	27.8072	181.887	85.5532	144.185	71.0006	34.0188	5.08826
CsGy5G025500	20.9809	130.643	7.46455	106.309	36.5593	41.9589	6.02609	82.2871	17.0169	4.0889
CsGy5G025640	10.4582	23.2465	13.6924	26.4119	23.8929	52.7955	9.01671	29.4981	18.1105	4.17875
CsGy5G025650	17.6741	34.6758	23.2789	44.5943	25.4484	55.8663	16.7421	44.3351	14.3111	3.83907
CsGy5G025730	3.7516	6.12517	5.63554	6.07754	7.84093	17.8874	4.48824	21.7199	5.23663	2.38864
CsGy5G025780	43.6174	1.12277	38.6079	1.07684	66.4902	0.526411	52.9176	0.665636	8.563	3.09812
CsGy5G025880	31.209	68.4572	40.6807	82.1326	15.6938	84.8013	20.154	98.362	5.01143	2.32522
CsGy5G025910	45.7676	21.918	43.4695	19.6871	35.196	16.4123	23.7761	14.9638	9.12168	3.1893
CsGy5G026010	26.8608	12.7085	22.1081	11.4849	38.7662	21.9724	25.7846	21.7609	8.22895	3.04071
CsGy5G026320	19.7417	26.8022	19.8544	24.3582	23.5765	37.5769	19.0872	37.9936	4.60203	2.20227
CsGy5G026370	1.77698	3.54113	2.13918	2.28692	7.47003	18.5972	2.03037	3.87845	5.80187	2.53652
CsGy5G026380	21.5404	4.78302	21.2203	4.02187	61.4126	12.9023	28.1697	8.86196	32.9228	5.04101
CsGy5G026390	20.0589	0	17.9841	0	71.1713	0.045003	44.1354	0	24.961	4.64161
CsGy5G026470	8.67468	16.9471	9.67913	19.4758	15.4131	16.5758	12.068	20.8469	4.34954	2.12086
CsGy5G026580	16.6076	17.7449	14.2956	13.564	25.1456	15.9613	16.8134	13.1267	6.02016	2.5898
CsGy5G026690	6.294	19.7676	7.48567	11.1212	10.9071	15.7363	7.31892	15.3152	4.77982	2.25696
CsGy5G026700	15.8381	22.2255	16.91	18.2352	19.4865	23.6813	16.1003	15.2591	4.45807	2.15642
CsGy5G026780	36.9511	9.84367	34.6159	14.7059	18.2605	4.4714	11.8204	4.54447	4.10488	2.03734
CsGy5G026930	31.2369	39.1438	33.9334	39.6541	49.018	49.5741	46.2837	49.3756	5.43088	2.44119
CsGy5G026950	0.0834943	0.122266	0.132963	0.139804	5.27598	4.14201	0.108324	0.207601	5.21713	2.38326
CsGy5G026990	1.05016	2.80588	2.22045	3.5038	5.45806	1.33045	1.62193	1.73744	5.00641	2.32378
CsGy5G027100	3.82588	20.2811	13.7926	37.7768	3.59937	38.265	8.26116	50.5068	5.30497	2.40735
CsGy5G027140	261.277	22.6042	228.729	21.0095	137.862	12.0922	90.2598	8.83559	15.0544	3.91212
CsGy5G027180	11.8395	9.92056	12.9502	11.6305	19.0309	16.8538	11.9714	11.5626	8.1702	3.03037
CsGy5G027230	11.518	14.5891	11.4039	14.9619	20.3619	13.6543	13.6446	16.1633	6.60326	2.72318
CsGy5G027290	341.129	38.1204	361.298	33.1422	385.342	8.14481	96.8103	9.7483	308.7	8.27006
CsGy5G027300	1.54926	3.12563	4.06098	4.2199	17.7303	18.2718	3.194	2.91776	17.048	4.09153
CsGy5G027310	22.4833	27.4965	22.6576	25.9839	25.3428	27.575	16.9582	17.5662	8.55893	3.09743
CsGy5G027320	42.9226	4.33121	50.2554	5.9644	67.6892	5.01962	36.71	7.20938	38.312	5.25972
CsGy5G027340	72.9007	118.588	69.019	118.909	81.6301	83.48	46.9257	79.8692	30.8227	4.94592
CsGy5G027450	61.7572	68.6389	65.5421	76.034	55.0715	54.8184	51.1496	70.8273	7.70684	2.94614
CsGy5G027500	4.77593	4.76477	5.4434	5.8959	11.8065	6.86029	7.8773	4.13044	4.59672	2.2006
CsGy5G027960	9.80073	17.5234	15.4972	15.1921	15.26	19.2724	15.864	26.5223	5.09251	2.34838
CsGy5G028300	0.553959	0.0517213	0.62408	0.0699833	26.6799	0.113933	4.76854	0.0964523	21.9814	4.45821
CsGy5G028340	28.4713	23.7645	29.6578	25.5688	30.8963	28.843	25.3783	28.0764	6.70449	2.74513
CsGy5G028390	25.3825	38.5605	23.1976	31.6345	35.978	24.5874	25.6667	23.5909	8.12636	3.02261
CsGy5G028640	121.576	15.034	160.125	23.9265	92.7853	4.08996	72.8694	4.96006	58.4654	5.86951
CsGy5G028650	9.20722	18.9096	15.3444	11.6372	52.9756	0.66948	41.5391	2.53935	17.5736	4.13534
CsGy5G028690	51.973	46.3156	54.478	43.7559	57.967	43.211	37.1272	40.9538	23.3448	4.54503
CsGy5G028900	22.9109	44.3142	27.039	74.5728	25.1512	76.1992	19.1494	68.0042	10.1299	3.34054
CsGy5G028960	45.81	15.5937	64.6681	12.6881	44.6081	8.47293	36.0894	8.88629	27.3768	4.77488
CsGy5G029150	10.1036	7.13702	15.7373	11.3612	9.12191	7.13977	9.69175	7.62717	5.06387	2.34024
CsGy5G029250	9.28485	5.22178	14.1704	4.58722	8.34135	6.3387	6.17885	6.08978	7.04803	2.81722
CsGy5G029280	7.35923	14.9995	9.08423	14.9787	13.7829	13.7714	9.74121	11.155	5.76673	2.52775
CsGy5G029370	107.639	150.604	113.167	166.182	90.0333	107.221	75.5618	138.382	19.9994	4.32188
CsGy5G029390	84.1619	6.30535	74.5961	6.80749	159.055	3.47165	107.818	3.34013	41.6711	5.38097
CsGy5G029490	22.8926	31.4708	23.3853	29.3347	38.1758	23.8953	29.8193	22.7274	8.84931	3.14556
CsGy5G029540	74.5284	106.937	72.3468	109.305	66.8136	100.72	57.4498	85.7379	7.18217	2.84442
CsGy5G029920	18.532	68.076	27.1162	87.1881	24.7835	51.6186	17.0563	56.9734	16.3115	4.02781
CsGy5G030490	46.4506	21.643	40.1334	28.5221	65.9376	29.2961	54.8783	20.6153	4.74214	2.24554
CsGy5G030770	5.0201	17.3802	7.68504	15.8177	11.9749	14.0981	10.6001	23.0887	4.03972	2.01426
CsGy6G000010	12.3658	18.2059	12.7018	17.7248	20.5745	27.7916	11.8422	18.4087	9.06834	3.18084
CsGy6G000070	29.0969	14.5551	32.1919	15.341	25.5997	17.8945	19.3806	13.5043	9.31401	3.2194
CsGy6G000230	12.5989	12.8257	10.1162	11.2223	15.6269	2.09379	8.32396	1.10465	4.82023	2.2691
CsGy6G000500	28.727	5.55642	24.7067	6.2419	28.9035	11.5958	16.4253	14.3098	8.45787	3.08029
CsGy6G000570	48.5052	67.6796	56.4904	65.9426	65.3849	65.3471	57.3228	85.7721	16.0474	4.00427
CsGy6G000580	52.7963	5.21648	58.6212	6.83109	58.6959	5.29514	59.9247	3.78647	4.59622	2.20045
CsGy6G000800	58.7309	51.9718	63.7249	48.5865	156.162	159.415	141.345	180.279	19.8106	4.3082
CsGy6G000810	14.4367	34.0891	16.1744	29.7114	31.9446	40.0012	22.6654	37.2789	11.0168	3.46164
CsGy6G000890	26.0933	0.15491	37.3366	0.056784	25.7947	0	22.9145	0	14.1235	3.82003
CsGy6G000920	279.492	121.594	294.645	135.525	139.097	79.479	48.9443	89.1165	105.306	6.71845
CsGy6G001010	36.5005	1.59361	60.174	2.29482	96.2261	1.06074	12.7229	0.902834	107.177	6.74385
CsGy6G001030	32.2346	43.624	45.9983	32.5835	79.1717	8.36096	38.6388	13.3596	54.2965	5.76279
CsGy6G001150	82.379	222.797	74.9462	254.146	41.2576	173.628	29.6527	180.887	4.17217	2.0608
CsGy6G001170	17.3573	20.5322	16.4446	20.9021	24.2837	26.0393	17.2328	21.0589	6.13813	2.6178
CsGy6G001180	17.616	35.4153	21.1482	30.488	15.0762	38.6743	13.584	32.9303	5.02442	2.32896
CsGy6G001260	18.0444	14.7261	30.5746	10.5224	35.6718	22.304	32.1994	20.9024	16.0026	4.00023
CsGy6G001400	6.08609	14.6835	10.7724	16.8144	8.72929	14.6863	7.3274	14.511	6.08824	2.60602
CsGy6G001410	7.77334	1.49568	16.9993	2.24784	3.41955	2.57777	0.725372	2.85458	11.9201	3.57532
CsGy6G001530	3.60237	0.622187	2.71996	0.194721	13.0017	1.04428	0.618782	0.336105	11.5005	3.52362
CsGy6G001540	13.9523	3.35499	7.87516	3.5963	28.9088	6.94423	4.21191	6.69931	18.6198	4.21876
CsGy6G001580	59.5513	55.1231	59.6182	51.2162	40.75	42.7887	32.206	49.3893	8.61099	3.10618
CsGy6G001650	438.195	378.463	534.088	244.405	916.011	643.282	688.225	686.048	323.679	8.33842
CsGy6G001690	7.28111	23.1948	9.93667	25.4291	11.3025	17.29	8.21477	16.0411	5.74327	2.52187
CsGy6G001960	46.0844	14.1639	46.1389	10.2899	39.4725	5.57668	31.7332	5.21485	7.79387	2.96234
CsGy6G002010	6.74125	10.7521	5.90138	8.52348	13.8443	10.5141	7.59105	18.1056	5.41339	2.43653
CsGy6G002120	44.4924	84.4202	54.1875	103.07	104.095	132.678	38.3389	107.338	75.4511	6.23747
CsGy6G002460	320.496	42.6424	475.719	30.8233	185.479	0.470639	272.994	1.41363	67.708	6.08125
CsGy6G002700	8.86574	17.8634	9.72258	19.4574	16.0705	22.3821	11.4668	17.8683	5.46055	2.44905
CsGy6G002760	22.8071	36.7008	24.9815	32.0344	19.2767	35.687	16.8699	45.0339	4.5812	2.19573
CsGy6G002870	7.71636	14.8723	6.246	17.7081	12.2436	4.50603	4.39573	2.4548	6.37747	2.67298
CsGy6G003020	2.84977	4.45908	2.10035	0.934219	14.5851	15.7524	2.35593	3.37758	11.4798	3.52102
CsGy6G003190	21.8736	40.3067	18.4828	34.3212	29.9896	115.42	10.0743	122.88	16.5245	4.04653
CsGy6G003220	37.6915	0.737739	50.4935	0.648512	28.0856	0.978112	33.8093	1.07414	7.07829	2.8234
CsGy6G003290	49.5957	44.9774	50.0765	48.096	76.5057	56.7689	41.2882	39.4556	35.6983	5.15778
CsGy6G003390	5.49951	14.5985	9.19807	26.4911	6.40743	28.6427	5.80348	34.9651	4.30251	2.10518
CsGy6G003400	18.5843	18.3818	20.9327	19.6553	25.329	10.8495	16.1	13.2851	11.5774	3.53324
CsGy6G003920	13.6781	19.6335	15.374	21.7218	13.9556	11.0336	11.1422	13.4326	4.50934	2.17292
CsGy6G003930	112.337	187.596	109.275	213.662	112.42	134.553	54.0456	155.932	55.3122	5.78953
CsGy6G003960	26.5987	45.6014	31.2826	47.1491	30.8279	33.8242	31.2929	36.4592	4.21886	2.07685
CsGy6G004260	32.0197	33.5512	29.3702	31.5527	35.5195	43.6708	27.5983	27.6991	5.27177	2.39829
CsGy6G004450	6.68458	8.07379	6.7388	6.20954	16.1755	5.27961	7.93046	3.92146	8.29926	3.05298
CsGy6G004490	11.3655	1.92127	17.2542	2.33796	15.4086	0.889161	15.6901	1.32125	5.60723	2.48729
CsGy6G004500	31.2995	15.3631	31.4281	12.947	46.3763	7.94034	33.4159	7.10798	13.089	3.71028
CsGy6G004560	15.5465	11.2486	17.7323	14.2354	17.5288	11.3056	11.4828	11.6121	8.23185	3.04122
CsGy6G004590	70.2982	80.4558	77.8022	91.9249	67.3148	73.4964	69.9944	85.1252	4.82446	2.27037
CsGy6G004660	19.9054	22.225	24.157	23.1856	22.0404	19.4802	22.1998	17.074	4.09207	2.03283
CsGy6G004720	9.7932	269.216	15.2027	172.429	10.2836	155.545	4.01911	126.267	11.6739	3.54522
CsGy6G004960	29.4156	1941.95	31.5959	1690.64	22.7975	1429.85	10.909	695.273	14.0688	3.81442
CsGy6G005020	52.3695	73.8181	66.1342	80.6412	53.6376	57.478	60.6524	66.9939	6.7498	2.75484
CsGy6G005150	16.5369	11.2737	20.0949	11.4001	26.7889	10.7203	24.2149	9.39645	6.13192	2.61634
CsGy6G005160	861.121	720.205	980.542	621.591	1334.54	671.593	1115.06	605.298	338.904	8.40473
CsGy6G005180	57.2845	19.8026	60.7029	18.7567	134.069	21.7457	105.593	18.1095	31.8944	4.99523
CsGy6G005350	211.979	212.159	236.004	203.713	116.813	141.383	88.0884	151.013	52.7495	5.72108
CsGy6G005450	22.5376	95.1309	25.2609	90.488	28.2962	102.989	21.2586	99.34	9.76094	3.28702
CsGy6G005530	12.6058	12.1029	12.9917	15.1657	21.7709	24.7872	10.3902	11.9025	11.7667	3.55664
CsGy6G005560	8.46489	7.93198	10.5705	8.99759	12.5059	10.7301	8.13955	8.85184	6.47196	2.6942
CsGy6G005570	70.0074	33.0132	85.3965	30.6792	37.2447	28.4532	45.5391	23.1314	7.09474	2.82675
CsGy6G005590	54.4518	26.4947	69.1763	21.8773	32.6515	19.5416	37.9841	17.6232	9.39193	3.23142
CsGy6G005660	9.35164	23.9256	13.6165	18.9945	22.8788	13.2377	13.7735	8.98277	13.3702	3.74095
CsGy6G005790	17.8121	14.4787	31.0321	14.8075	19.6136	3.45789	15.4155	4.17016	17.4181	4.12251
CsGy6G005880	13.1917	4.79079	18.1155	5.66148	21.5302	5.76418	17.2707	8.27144	9.18335	3.19902
CsGy6G005890	2.27187	0.830656	5.49366	0.502561	12.0661	0.973078	2.50421	1.1767	12.7837	3.67624
CsGy6G005920	30.9296	48.8134	34.2026	52.379	30.8978	43.1817	25.49	48.3692	8.68083	3.11783
CsGy6G005960	9.41396	10.0108	11.4498	15.8759	13.6916	20.0979	11.1425	19.7725	4.58499	2.19692
CsGy6G006020	86.4087	8.04811	97.8634	9.70983	146.119	11.1181	151.174	10.8985	6.39953	2.67797
CsGy6G006240	99.6063	0.0355587	131.135	0.0664357	259.068	0.016528	64.5159	0	226.08	7.82069
CsGy6G006410	148.746	81.8333	178.76	76.5522	163.209	19.1852	173.029	28.7166	20.1943	4.33588
CsGy6G006530	10.9133	20.8475	22.3629	26.1293	12.1201	23.344	16.2667	34.2936	7.30301	2.86849
CsGy6G006560	5.59414	0.17045	15.9882	0.126594	4.28779	0.028644	6.97422	0.0142187	7.7076	2.94628
CsGy6G006600	37.0089	29.4576	46.1768	42.3033	16.0658	2.34925	16.1396	1.87559	9.09407	3.18493
CsGy6G006680	7.11887	1.07264	8.29517	0.908197	19.3948	1.24403	10.7536	0.915851	9.81744	3.29535
CsGy6G006690	21.0527	2.16037	25.817	2.72257	39.1484	3.28106	31.3591	2.73079	12.5536	3.65003
CsGy6G006710	12.0268	21.9642	12.0882	24.2614	14.6429	17.2083	9.82953	18.0354	4.87474	2.28533
CsGy6G006740	19.7333	23.1182	24.4929	22.7084	28.4873	27.1228	28.3802	31.7895	4.86664	2.28293
CsGy6G006750	6.00135	13.4073	3.17031	14.428	54.7092	106.431	9.79556	10.0614	42.0826	5.39515
CsGy6G006870	42.2646	41.6151	55.4495	38.5804	73.5418	54.8361	82.1437	61.4222	4.58299	2.19629
CsGy6G006980	49.5521	60.0207	55.2922	87.621	45.0783	67.0652	45.8546	89.7484	4.96372	2.31142
CsGy6G007030	15.6458	3.27754	13.3047	3.70932	34.7651	8.30777	27.1098	4.22121	5.31431	2.40988
CsGy6G007350	62.1394	256.36	73.0307	223.992	67.3529	91.5401	53.254	113.35	24.9902	4.64329
CsGy6G007370	31.6568	49.3465	33.3803	42.8086	38.2478	51.0556	32.3717	43.3883	7.59957	2.92592
CsGy6G007510	22.7844	84.9685	30.8639	96.1954	26.2516	44.0573	30.0659	56.1806	4.26514	2.09259
CsGy6G007640	32.0342	107.002	27.9122	145.921	43.117	102.684	23.4969	57.2463	15.4981	3.95402
CsGy6G007820	18.7211	26.0219	25.3746	21.7943	26.2482	15.1667	11.2267	14.448	21.675	4.43796
CsGy6G007980	59.8259	48.0214	66.9857	47.7416	60.4062	30.8549	56.2019	36.3268	11.3641	3.50641
CsGy6G008030	174.505	28.4692	227.66	34.0267	327.727	44.5248	353.018	47.526	27.8642	4.80034
CsGy6G008270	2.04803	2.08768	2.35121	2.73431	8.51991	9.58025	1.91501	2.31694	6.90809	2.78829
CsGy6G008280	19.6311	31.8332	22.7779	32.2155	28.7639	39.1549	20.982	33.264	10.9287	3.45005
CsGy6G008340	13.6663	16.5854	13.207	17.7015	19.6928	18.6002	14.0415	12.8569	5.19209	2.37632
CsGy6G008370	19.3296	20.0887	28.1755	22.721	27.193	19.7795	30.2643	22.2439	5.77462	2.52973
CsGy6G008710	34.4524	7.16642	59.6925	9.00734	23.022	11.8519	42.9816	7.71585	5.28042	2.40065
CsGy6G008770	12.8679	17.0649	14.9976	18.5245	17.2495	19.8772	12.1451	17.6718	7.23411	2.85482
CsGy6G008990	76.0966	84.6155	77.1818	75.8322	58.4311	60.0753	47.6996	63.4373	11.8167	3.56276
CsGy6G009050	7.50996	0.0800827	13.4303	0.190495	16.1445	0.00996567	13.3157	0.0377587	8.74919	3.12915
CsGy6G009080	450.084	1105.47	667.441	863.975	395.174	284.076	168.615	359.989	443.916	8.79414
CsGy6G009150	7.63699	8.92649	8.40362	6.78665	18.7179	2.71805	12.9261	2.79235	6.55842	2.71335
CsGy6G009160	0.75251	24.9368	1.83498	10.2297	4.0624	9.58401	0	7.70257	5.14487	2.36313
CsGy6G009320	24.3001	15.1981	20.3385	15.5186	29.384	15.6533	18.111	12.0502	7.31143	2.87015
CsGy6G009360	5.23295	5.08362	5.40137	7.11789	11.8931	15.4282	5.45987	8.66954	6.60162	2.72282
CsGy6G009370	67.8466	8.67295	54.6615	10.1814	58.3702	5.18768	22.0448	5.04474	23.1403	4.53233
CsGy6G009380	131.404	86.4229	154.601	116.145	138.74	98.3013	129.605	118.832	32.3317	5.01488
CsGy6G009410	27.5212	38.154	36.4044	41.1647	29.8115	31.7795	28.0394	38.9537	10.6552	3.41348
CsGy6G009430	14.931	7.84977	14.2795	9.17449	17.0604	5.969	11.7668	6.16941	4.64204	2.21476
CsGy6G009800	155.019	84.3615	154.144	70.9215	170.661	59.7806	126.273	64.3453	43.5136	5.4434
CsGy6G009860	8.88284	9.4204	15.3172	8.79454	32.0285	22.2979	25.3804	33.1303	13.0824	3.70956
CsGy6G010010	37.2739	0	31.1014	0	50.7455	0.1555	34.8443	0.086669	9.72864	3.28224
CsGy6G010120	14.6834	25.3392	15.6493	35.3404	17.6934	31.5281	11.6937	32.0475	6.96547	2.80022
CsGy6G010540	9.18281	14.825	10.4901	15.7295	13.9571	21.3562	6.32034	14.7926	8.94404	3.16093
CsGy6G010550	29.673	32.7181	31.587	29.0747	36.2126	40.4932	32.6736	43.4246	5.45299	2.44705
CsGy6G010600	27.1703	217.253	34.5865	202.512	29.1734	24.1486	27.6328	53.1796	8.95677	3.16298
CsGy6G010640	10.3061	11.2927	5.42087	7.77605	16.9326	14.7811	6.35336	6.93379	5.69396	2.50943
CsGy6G010750	2.61008	6.63753	5.99193	7.81713	20.6147	10.9032	12.2503	14.0334	11.7462	3.55412
CsGy6G010830	135.709	1505.13	129.5	1307.84	116.914	619.198	87.2403	713.897	23.4651	4.55244
CsGy6G010840	78.5605	104.323	77.5342	109.516	68.5778	69.5777	46.5596	84.4107	20.9919	4.39176
CsGy6G010860	53.1743	56.2749	71.8427	48.6243	46.2006	32.9547	52.7576	33.7952	12.1113	3.59829
CsGy6G010910	60.7091	26.7776	67.9835	22.8539	127.949	104.679	66.7604	111.136	68.4626	6.09724
CsGy6G010920	53.8994	26.3912	58.1972	21.2428	115.725	105.452	64.8745	102.629	55.1485	5.78525
CsGy6G010950	129.536	139.104	157.268	172.534	153.08	119.006	172.999	150.292	7.81229	2.96575
CsGy6G011000	7.75065	3.15341	7.19944	4.48331	14.1847	10.3075	8.91303	4.8874	4.72045	2.23892
CsGy6G011010	6.20468	13.234	9.79088	11.8122	4.05737	6.49042	1.48959	6.44285	6.15397	2.62152
CsGy6G011030	7.62104	6.17067	25.4339	9.42939	21.9331	13.8037	25.7975	13.411	13.9484	3.80203
CsGy6G011170	63.8737	251.29	68.1957	220.137	93.0585	290.406	86.0195	287.777	11.3611	3.50603
CsGy6G011210	15.7527	93.5072	11.3933	87.5233	17.2271	126.426	7.7342	60.0987	5.13359	2.35997
CsGy6G011290	67.432	48.5448	69.2595	42.6843	49.0107	11.295	36.6445	11.5591	14.1937	3.82718
CsGy6G011510	1.31511	0.105681	1.21679	0.190053	86.4358	4.47192	2.29061	0	84.0468	6.39312
CsGy6G011570	35.9017	109.307	37.7742	87.653	49.7777	92.5322	42.4982	123.144	9.1519	3.19407
CsGy6G011610	700.564	636.451	941.704	955.512	598.156	434.803	698.745	456.167	140.551	7.13495
CsGy6G011660	2.646	1.58037	2.71998	1.49681	5.48538	2.88912	0.693218	1.33353	4.86614	2.28278
CsGy6G011720	8.09181	29.9154	14.559	33.7134	3.68744	31.4667	3.15718	26.2993	6.99747	2.80683
CsGy6G011910	47.7554	21.1936	110.618	28.3772	95.8303	84.9629	116.53	90.3695	42.1629	5.3979
CsGy6G011950	8.09402	44.6595	13.3709	47.2936	12.9667	5.54122	9.21165	9.3078	9.03198	3.17504
CsGy6G011980	2.95225	0.841288	2.15961	1.28325	7.7583	3.93759	1.83387	0.654471	5.13179	2.35946
CsGy6G012150	14.3829	14.7995	17.1577	14.3343	17.4723	13.6457	15.8377	15.334	4.40944	2.1406
CsGy6G012240	9.05976	11.9822	10.1589	10.9702	16.0584	14.9683	11.4029	10.0569	5.75457	2.52471
CsGy6G012280	171.965	178.121	202.814	202.039	88.4978	207.303	85.9018	141.933	33.4456	5.06374
CsGy6G012370	13.0568	2.46122	29.0553	4.19372	11.5517	8.99374	23.3167	13.9048	4.23343	2.08183
CsGy6G012400	35.8474	59.8674	38.6479	86.2799	47.1043	94.18	31.1985	78.5711	18.7064	4.22546
CsGy6G012540	123.49	183.331	119.241	209.767	144.537	205.204	116.721	181.504	23.5674	4.55872
CsGy6G012570	5.785	7.49519	5.05479	7.67215	12.0902	18.9875	4.9315	12.6899	6.42853	2.68449
CsGy6G012680	389.904	318.775	522.303	279.493	764.823	773.261	674.495	812.292	222.726	7.79913
CsGy6G012720	22.8144	0.306286	27.7359	0.260368	54.3468	0.387254	48.9697	0.170532	10.2987	3.36439
CsGy6G012750	14.1156	13.3497	16.1359	16.7776	21.5541	17.0746	16.2444	15.1779	7.33	2.87381
CsGy6G012770	7.7005	6.91125	12.0727	8.79636	9.4922	8.83388	8.97652	11.3361	4.88783	2.28919
CsGy6G012790	15.4243	20.8849	27.896	22.2376	30.1813	17.1548	37.0317	24.2829	5.62122	2.49088
CsGy6G012950	53.3665	26.7007	53.3206	28.6336	45.9266	21.762	29.0215	24.1559	16.8593	4.07547
CsGy6G013230	103.224	120.163	95.9145	107.453	89.858	73.9075	63.6463	83.6653	18.9027	4.24052
CsGy6G013310	7.51233	9.72407	11.2257	10.2247	10.8499	14.1628	7.24377	7.89579	7.31948	2.87174
CsGy6G013500	22.3682	19.0897	22.108	15.799	7.43183	8.88161	3.11703	8.50799	4.05463	2.01957
CsGy6G013710	11.734	12.8365	11.7786	12.7662	17.2652	14.2727	12.3685	12.0433	4.94131	2.30489
CsGy6G013720	20.3972	25.6896	22.3338	27.0067	27.7476	30.4817	18.5949	28.2957	11.0893	3.47109
CsGy6G013730	7.76298	16.2643	7.74883	22.3463	31.4711	67.5389	6.34403	17.8883	25.1129	4.65036
CsGy6G013780	40.7655	62.6759	46.3943	53.8935	54.5746	30.334	44.0296	32.3203	16.1739	4.01559
CsGy6G013880	13.8731	7.95719	19.7282	8.58602	12.1147	7.99666	11.862	5.43735	6.10778	2.61065
CsGy6G013900	31.7896	47.9879	31.4404	52.2036	34.5135	65.8139	22.2808	56.1816	11.8835	3.57089
CsGy6G014360	41.8882	82.7362	47.2127	74.9737	66.672	112.592	67.4572	107.631	4.53923	2.18245
CsGy6G014380	3.97288	4.83015	5.75526	4.34588	28.3063	29.839	3.79888	5.07866	26.2898	4.71643
CsGy6G014390	23.8558	0.985809	1.14741	2.37032	54.5982	63.6481	0.629172	1.3122	31.2606	4.96627
CsGy6G014490	33.8729	32.9107	39.5995	57.5503	44.0468	59.362	32.9493	88.5531	16.8241	4.07246
CsGy6G014510	7.60077	12.7476	12.0751	23.9224	7.41348	25.9349	7.17715	33.7437	4.71068	2.23594
CsGy6G014550	29.9659	41.5441	49.6377	79.2873	50.3671	67.8469	20.5454	82.8674	49.4936	5.62917
CsGy6G014560	2.98174	18.0699	5.74395	44.0892	6.19602	35.9593	4.84215	45.8541	4.11608	2.04127
CsGy6G014570	70.7887	76.9308	68.5894	73.1519	90.1014	105.37	74.6681	98.5596	13.2339	3.72617
CsGy6G014580	407.636	393.7	481.416	456.734	419.344	326.034	307.619	376.853	185.505	7.53532
CsGy6G014610	34.2653	106.596	47.2025	116.816	124.833	327.729	69.7273	310.65	68.0426	6.08837
CsGy6G014770	21.9533	0.950528	30.5493	2.06766	24.7989	0.422758	28.1554	1.87717	5.23949	2.38943
CsGy6G014840	14.9022	0.876989	13.4075	1.05228	45.0286	0.896957	30.5453	0.670821	12.9886	3.69917
CsGy6G014930	11.1719	18.0022	12.8541	19.4945	18.1497	13.9347	12.348	13.6276	7.48383	2.90378
CsGy6G014950	76.6576	47.4103	108.226	58.0926	35.6788	31.0924	53.2124	36.6769	14.0348	3.81094
CsGy6G014970	36.1191	152.758	35.1842	87.886	35.5409	24.1099	29.1406	43.9402	5.46536	2.45032
CsGy6G015070	7.15771	10.4399	9.41503	11.2578	12.4421	7.73925	10.631	7.84098	4.0684	2.02446
CsGy6G015080	40.5764	12.866	52.9307	13.4206	35.6868	12.0665	38.9173	13.3188	9.12372	3.18962
CsGy6G015320	50.3399	88.8678	64.0762	78.6895	29.3922	27.3229	31.7351	27.9566	11.3934	3.51013
CsGy6G015660	1.6819	2.03546	2.06481	1.44798	13.0796	12.4601	1.72399	1.84715	11.7385	3.55318
CsGy6G015710	62.1407	34.095	63.5932	38.5359	54.4947	65.3705	49.1691	64.8302	6.77798	2.76086
CsGy6G015770	20.7811	22.5423	18.4221	22.9904	27.5353	23.301	20.1663	20.3981	5.00994	2.32479
CsGy6G015830	89.9774	121.784	98.8835	145.193	84.2831	84.9998	77.9059	118.334	15.2833	3.93389
CsGy6G015890	53.3955	89.896	50.19	77.5435	63.8389	88.7357	52.0385	53.4422	8.59495	3.10349
CsGy6G016300	9.81701	4.19143	11.0664	5.63406	11.8446	6.09884	8.50199	6.75743	4.59206	2.19914
CsGy6G016450	12.3459	24.3022	12.4217	22.7164	23.5908	16.8841	13.2691	14.0823	10.3974	3.37815
CsGy6G016590	14.3098	107.59	55.3795	82.8742	7.456	2.9866	5.79512	5.98492	42.7306	5.4172
CsGy6G016740	37.3059	57.6369	42.8972	55.2391	50.4168	84.8871	46.6468	81.8752	9.36131	3.22671
CsGy6G016820	62.3617	137.232	65.7534	143.343	48.1814	171.072	22.1056	136.061	29.4676	4.88106
CsGy6G016840	23.1064	29.2166	23.0464	24.6925	39.1684	33.4788	29.3233	30.4441	9.78518	3.2906
CsGy6G016980	43.6914	68.8833	43.6656	72.1857	45.2671	80.1631	35.1424	71.0906	10.0989	3.33613
CsGy6G017000	15.5046	19.2094	18.5397	22.7714	20.2855	23.613	16.4404	20.9268	6.88028	2.78247
CsGy6G017100	0.111164	0	0.152369	0.0380007	5.4862	4.90715	0.14815	0.15062	5.37925	2.42741
CsGy6G017200	25.3734	3.03282	29.0081	3.38665	35.0854	2.41424	29.2057	3.44174	9.51446	3.25012
CsGy6G017330	0	4.54212	4.38655	0	11.0211	7.09619	3.30427	0	12.1034	3.59734
CsGy6G017340	111.559	96.1443	109.95	73.2729	88.3993	57.6165	81.0796	78.7647	5.71041	2.51359
CsGy6G017380	2.84143	12.3467	3.53117	13.9959	5.11236	6.40902	0.938268	5.95513	4.86383	2.28209
CsGy6G017410	35.544	47.8131	43.1036	51.1216	31.0221	19.2801	31.4602	20.4392	7.12151	2.83218
CsGy6G017430	253.381	62.5737	299.58	59.0442	76.5765	95.8035	66.2703	65.4576	56.5063	5.82034
CsGy6G017440	45.0757	2.73184	73.0047	4.10412	13.315	6.61214	28.477	4.51393	12.767	3.67434
CsGy6G017520	13.1455	24.0375	48.4081	29.1402	38.1552	32.2694	10.1864	26.537	63.2313	5.98257
CsGy6G017710	57.5147	44.2961	51.1977	33.4243	100.135	35.2358	74.299	29.5658	19.5191	4.28682
CsGy6G017760	4.22788	5.6359	0.078827	1.05517	28.8199	5.45256	0.0893737	0.534843	24.5815	4.6195
CsGy6G017770	2.65573	3.50065	0.0984483	0.495811	24.1113	3.27718	0.040271	0.234728	21.5137	4.42719
CsGy6G018140	48.3665	46.8789	54.7957	66.5511	42.6901	39.5145	44.4823	57.9488	4.6371	2.21322
CsGy6G018240	483.975	12.794	406.04	6.94084	303.764	7.03998	168.861	11.9102	56.9685	5.83209
CsGy6G018300	22.2544	4.57487	27.7064	5.03263	59.5635	20.9599	59.061	20.9198	5.95456	2.57399
CsGy6G018420	47.7291	36.166	39.737	33.6475	63.6136	41.9872	48.2779	25.8992	7.34368	2.8765
CsGy6G018530	14.2261	3.196	17.7979	3.84359	40.8218	5.04636	32.1768	3.65383	12.2168	3.6108
CsGy6G018590	128.412	1.09038	77.6908	0.902999	116.646	0.599661	49.6086	0.4121	16.3166	4.02827
CsGy6G018690	4.47472	4.68889	3.95467	4.4352	9.29232	5.95368	4.27765	3.63854	4.49462	2.1682
CsGy6G018860	5.63318	7.96863	6.50857	9.01027	14.3364	19.0417	5.59288	7.22318	9.6189	3.26587
CsGy6G018900	12.8559	27.814	14.3938	27.4964	25.4776	37.2767	13.7342	22.5914	13.2812	3.73131
CsGy6G018970	1.84302	1.14288	1.85689	0.941621	8.17667	4.38195	3.12433	1.31024	5.06621	2.34091
CsGy6G018980	32.5535	68.3162	38.6438	127.769	32.8842	157.972	34.2013	190.266	4.77309	2.25492
CsGy6G019080	0.535657	0	0.451974	0	4.75847	2.51962	0	0.0588467	4.67479	2.2249
CsGy6G019200	14.1187	10.6585	15.5514	12.8236	28.7861	9.06368	14.4009	9.48514	15.8179	3.98349
CsGy6G019430	12.6773	15.738	14.8687	17.3549	15.1799	13.6462	13.2737	13.4501	4.09763	2.03479
CsGy6G019460	87.6193	39.9042	84.4156	44.3688	105.87	1.62355	42.0873	1.85461	60.5792	5.92075
CsGy6G019470	39.4903	59.1607	29.6379	54.7185	32.169	45.7343	16.8172	40.0094	5.49941	2.45928
[truncated: 438 more rows]

## Sheet: 3129 Csa leaf down
Supplementary Table 7. Differentially Expressed Genes (DEGs) in leaves and roots of heterografted cucumber seedlings under chilling stress
gene_name	C_L_S/S	C_R_S/S	C_L_S/m	C_R_M/S	N_L_S/S	N_R_S/S	N_L_S/m	N_R_M/S	Leaf-down	log2(FC)
CsGy0G000380	12.375	6.19299	12.093	6.65359	15.0951	7.92971	20.2171	9.80775	-5.40407	2.43405
CsGy0G000490	20.0759	28.5647	17.012	27.962	15.849	20.8542	16.9145	23.4297	-4.12949	2.04596
CsGy0G001010	55.7944	0.555449	30.2509	0.672152	8.16778	0.870862	3.15494	0.226275	-20.5307	4.35971
CsGy0G001490	29.8052	0	20.9695	0	0.395349	0.036207	0	0	-8.44034	3.0773
CsGy0G001830	829.073	3.56462	528.236	2.60718	30.4585	2.98312	15.4113	1.88144	-285.79	8.15881
CsGy0G001850	8.66828	0.145498	0	0.12625	3.34479	0.389177	0	0.15802	-5.32349	2.41237
CsGy1G000010	104.406	216.544	107.346	204.48	60.58	196.523	77.97	217.324	-14.45	3.853
CsGy1G000060	37.3203	1.03974	33.1	1.13023	46.1188	0.710192	57.5531	0.840506	-15.6546	3.96851
CsGy1G000080	170.161	55.2673	160.068	54.7	141.089	45.0395	172.529	49.0955	-41.5328	5.37618
CsGy1G000210	20.4413	22.4563	23.5898	21.9639	27.5322	24.3777	36.3616	25.3688	-5.68085	2.50611
CsGy1G000380	27.648	41.4712	26.2927	41.7872	18.9068	43.0178	27.1664	49.6607	-9.61487	3.26527
CsGy1G000420	28.6862	27.3616	30.6468	27.1966	18.6492	23.5433	29.5735	27.2548	-8.96368	3.16409
CsGy1G000480	17.1432	17.78	13.8757	17.1738	21.0602	15.9856	23.7819	15.5603	-5.98921	2.58237
CsGy1G000520	69.774	42.0147	63.8766	43.9799	46.1259	35.7497	58.1569	39.6118	-17.9283	4.16417
CsGy1G000550	20.9672	78.1379	14.7572	55.4511	5.81549	27.128	11.9206	43.4485	-12.3151	3.62236
CsGy1G000610	32.5363	10.1064	33.4991	14.7323	28.9537	95.9387	47.5183	120.973	-17.6018	4.13765
CsGy1G000620	11.9982	20.1476	9.97769	18.0849	3.76162	13.844	6.90388	14.4583	-5.16278	2.36815
CsGy1G000640	17.7666	2.56301	13.585	3.31341	12.6838	2.31676	24.2226	2.77472	-15.7203	3.97456
CsGy1G000660	256.267	150.472	320.627	183.459	495.641	388.228	597.199	316.627	-37.1985	5.21717
CsGy1G000670	89.4816	137.165	88.9969	131.256	47.4933	99.3694	67.1682	118.95	-20.1596	4.33339
CsGy1G000700	41.8776	29.9544	33.8602	32.9063	21.3043	20.5889	31.4933	25.7219	-18.2064	4.18637
CsGy1G000730	49.0016	51.4685	50.8594	48.3302	31.7874	39.4094	47.424	41.0303	-13.7788	3.78437
CsGy1G000750	17.6402	4.77224	16.8654	4.59986	13.6124	3.18151	23.8528	3.86604	-11.0152	3.46142
CsGy1G000830	89.0384	0.437548	110.958	0.370629	119.679	0.266891	158.496	0.480665	-16.8967	4.07867
CsGy1G000870	15.2649	15.8415	20.7147	18.436	18.4065	10.5177	33.1416	13.5869	-9.28524	3.21494
CsGy1G000930	442.478	57.1492	390.312	55.233	365.989	32.1304	539.303	41.3564	-225.481	7.81686
CsGy1G000980	22.9207	4.47068	25.0526	4.54615	45.5943	1.57286	61.3275	2.38926	-13.6013	3.76567
CsGy1G000990	76.6164	16.1332	52.1367	9.4832	35.4351	25.6958	27.1724	14.9777	-16.217	4.01943
CsGy1G001360	31.4074	8.56229	36.9949	8.28069	58.7335	5.99131	72.2093	6.84277	-7.88827	2.97971
CsGy1G001470	28.6971	14.7038	28.9562	14.5192	26.0278	14.7606	32.5207	17.8421	-6.23374	2.6401
CsGy1G001520	47.9379	20.9839	39.346	21.0081	44.7923	13.5328	53.5459	16.3225	-17.3455	4.11649
CsGy1G001550	19.8828	37.9263	24.8417	36.7774	20.7073	18.7018	33.9214	25.0457	-8.2552	3.0453
CsGy1G001560	140.673	2.90615	124.251	5.69919	139.19	1.71301	243.939	2.4487	-121.171	6.9209
CsGy1G001650	56.282	90.2744	54.4539	79.0645	41.0367	75.9193	46.6815	80.1282	-7.4729	2.90167
CsGy1G001680	182.69	112.364	170.53	139.753	136.635	66.815	174.141	87.2811	-49.667	5.63422
CsGy1G001700	29.2744	99.5451	29.8083	101.324	20.0805	77.0812	30.0477	86.7667	-9.43325	3.23775
CsGy1G001720	75.9816	8.12711	52.9629	9.77665	72.1908	6.04549	63.2763	7.09468	-14.1042	3.81805
CsGy1G001730	56.1487	40.2398	74.5762	35.7575	88.3572	86.8117	115.344	99.5868	-8.55973	3.09757
CsGy1G001800	20.5164	13.4646	20.9113	15.5502	14.7161	14.8791	22.9185	19.4155	-7.80757	2.96487
CsGy1G001860	10.9664	13.0349	8.93303	15.5056	11.1881	11.4221	13.1619	13.8907	-4.00725	2.00261
CsGy1G001900	102.837	67.2073	101.083	63.8564	95.2853	123.82	105.221	118.081	-11.6907	3.54729
CsGy1G002070	86.8127	48.1324	56.1708	67.4685	42.6293	66.8769	42.3388	59.3442	-30.3514	4.92369
CsGy1G002140	110.772	152.649	100.108	144.423	88.8297	46.0356	115.308	48.9202	-37.1425	5.215
CsGy1G002190	46.2946	95.3303	41.5201	86.2861	68.5865	74.9678	83.4284	77.7151	-19.6164	4.29399
CsGy1G002210	30.2775	66.8415	26.4861	64.9718	40.204	55.4513	41.2081	54.0448	-4.79546	2.26167
CsGy1G002280	153.932	247.893	170.301	264.301	124.792	174.746	176.518	224.517	-35.357	5.14392
CsGy1G002320	15.7966	27.263	10.318	27.7091	9.07607	19.7157	12.7467	23.8351	-9.14924	3.19365
CsGy1G002350	51.9089	63.8433	37.2616	88.3671	74.1633	49.7089	108.028	46.4444	-48.512	5.60027
CsGy1G002380	34.1886	15.1428	30.9921	16.3313	13.2284	8.85287	23.2503	10.9832	-13.2184	3.72447
CsGy1G002400	167.66	10.4984	106.931	12.7157	453.302	1.09377	703.727	3.87867	-311.154	8.28148
CsGy1G002430	25.4204	3.71583	30.0175	3.37042	43.2646	4.02472	54.4938	3.6453	-6.63203	2.72945
CsGy1G002460	58.9011	94.1513	55.8789	103.435	44.7776	67.2866	51.9989	79.4152	-10.2435	3.35663
CsGy1G002500	52.899	46.2614	44.5032	41.3811	33.6262	79.8879	31.9277	79.4583	-6.69731	2.74358
CsGy1G002520	99.8541	23.4644	81.1473	24.7921	60.4928	9.69163	46.0287	11.3238	-4.24271	2.08499
CsGy1G002690	48.4316	29.4657	48.9019	40.5562	32.4571	35.8407	44.8656	33.7797	-11.9383	3.57752
CsGy1G002750	21.2739	37.8472	20.9473	34.0982	20.3627	24.8336	27.9511	26.3311	-7.91496	2.98458
CsGy1G002820	16.7658	0.954036	12.7057	0.492542	9.7753	0.998678	14.3224	0.464087	-8.6072	3.10554
CsGy1G002860	16.3648	14.0353	12.9127	12.3305	9.23643	13.5159	12.4276	14.2508	-6.64326	2.73189
CsGy1G002910	180.702	153.844	168.651	173.208	134.234	149.294	130.949	156.869	-8.76544	3.13183
CsGy1G002940	70.6128	136.098	55.6892	123.524	41.6186	94.631	48.5904	97.5048	-21.8954	4.45255
CsGy1G003040	13.6212	137.268	11.7241	129.519	7.10194	121.426	11.829	112.483	-6.6242	2.72775
CsGy1G003130	29.1272	5.71539	25.6065	6.20789	23.7475	2.36084	29.3644	3.26419	-9.13765	3.19182
CsGy1G003240	38.5535	11.8915	30.5811	16.468	34.7616	11.8969	45.4537	12.0332	-18.6645	4.22223
CsGy1G003300	28.9837	1.69308	21.5097	2.46065	8.07938	3.40593	8.64388	2.66042	-8.03849	3.00692
CsGy1G003350	167.602	235.612	145.781	231.863	86.402	343.061	123.395	313.975	-58.8139	5.87808
CsGy1G003500	5.17552	24.598	9.60794	9.87213	17.8377	11.7204	32.7611	13.8456	-10.491	3.39108
CsGy1G003510	17.229	18.7771	17.9808	20.1443	11.6281	15.0405	17.3174	16.3236	-4.93759	2.30381
CsGy1G003550	48.9626	33.2822	52.0269	36.9264	36.9012	29.5139	45.7232	33.4927	-5.75783	2.52553
CsGy1G003660	405.061	22.9911	438.583	26.2008	415.314	15.2268	557.641	20.2578	-108.805	6.7656
CsGy1G003760	18.2723	6.72912	19.2064	7.04796	21.243	4.51687	33.1862	5.86123	-11.0091	3.46062
CsGy1G003770	20.0896	6.28838	18.4329	7.21828	18.3951	6.04555	24.465	7.02246	-7.72654	2.94982
CsGy1G003820	25.5498	16.7197	18.41	10.5297	12.0309	29.6489	10.0854	13.3139	-5.19423	2.37691
CsGy1G003830	282.139	423.465	305.256	490.7	173.274	324.359	224.025	422.174	-27.6337	4.78836
CsGy1G004020	243.64	393.889	228.569	407.808	147.753	308.146	220.327	369.206	-87.6444	6.45359
CsGy1G004030	39.5591	32.1012	41.8945	36.1893	38.4849	29.686	44.8348	40.509	-4.01457	2.00524
CsGy1G004050	30.7338	89.967	33.8886	97.4725	26.2324	107.032	51.512	127.426	-22.1247	4.46759
CsGy1G004080	46.6275	48.9217	27.7467	39.3865	29.0031	101.303	19.8497	91.1781	-9.72748	3.28207
CsGy1G004100	54.2842	8.2717	53.0545	7.72348	42.3456	0.819138	79.1484	0.860506	-38.0325	5.24916
CsGy1G004230	28.681	3.90505	33.8439	6.49354	17.3265	14.4811	45.3107	22.7879	-22.8214	4.51231
CsGy1G004360	37.7397	85.7256	27.9252	78.1511	25.7151	45.137	31.5766	51.6862	-15.676	3.97049
CsGy1G004380	71.7188	4.22797	62.79	4.53861	73.0162	1.904	72.8099	1.45733	-8.72241	3.12473
CsGy1G004530	71.646	88.4325	77.9005	118.463	72.7484	90.8578	93.1775	120.691	-14.1746	3.82524
CsGy1G004570	31.3636	47.9265	28.8413	44.1419	22.624	48.9252	27.2214	48.9373	-7.11974	2.83182
CsGy1G004590	16.8693	22.7582	16.9731	20.2067	18.1385	9.83223	31.1849	11.4874	-12.9426	3.69405
CsGy1G004630	32.7517	33.4609	33.1654	51.4314	30.134	39.2115	35.1301	52.3873	-4.58242	2.19611
CsGy1G004750	17.8213	30.8864	17.0186	29.1713	15.7968	30.6575	19.5292	33.3108	-4.53515	2.18115
CsGy1G004770	52.7461	100.201	50.5924	99.8596	45.8742	80.9722	47.9472	89.8717	-4.22669	2.07953
CsGy1G004920	41.7809	41.7668	32.7215	42.2871	40.4813	43.8288	38.1355	47.0589	-6.71363	2.74709
CsGy1G004930	32.4523	11.9501	35.6644	14.1896	30.0848	10.0644	38.3646	12.3482	-5.06776	2.34135
CsGy1G004960	41.2448	45.1088	38.9368	41.932	33.2439	31.6231	39.4362	34.9039	-8.50033	3.08752
CsGy1G005010	168.132	201.052	167.282	224.52	150.226	148.321	195.628	196.941	-46.2516	5.53143
CsGy1G005030	32.8857	33.1151	32.5593	31.6278	9.76268	18.4744	26.8706	17.6434	-17.4343	4.12386
CsGy1G005040	12.7559	13.1649	10.5621	11.9746	3.50754	8.25621	5.31533	6.31693	-4.00165	2.0006
CsGy1G005120	20.6259	24.9806	28.384	15.4439	29.2737	44.1353	44.7483	37.9592	-7.71653	2.94795
CsGy1G005180	13.9473	48.732	15.5521	41.8797	19.2971	36.3665	27.1238	44.8101	-6.22195	2.63737
CsGy1G005240	72.5206	98.8933	73.8184	109.227	40.728	83.2698	61.1777	108.172	-19.152	4.25943
CsGy1G005440	0.874017	0.0906647	2.81652	0.0328853	16.0521	0.0290093	22.4253	0.0706887	-4.43067	2.14752
CsGy1G005480	12.8049	95.4092	11.7356	73.6835	11.6426	53.2562	21.0418	132.745	-10.4684	3.38798
CsGy1G005490	42.1932	143.102	38.0271	150.172	72.2664	190.817	89.0467	310.209	-20.9464	4.38863
CsGy1G005520	333.752	35.0311	361.569	37.9408	459.625	29.7375	510.157	33.5296	-22.7154	4.5056
CsGy1G005720	35.2948	16.494	16.6797	12.645	46.1145	58.7856	32.385	44.0053	-4.88555	2.28852
CsGy1G005740	28.302	38.4385	29.8711	37.7715	17.8433	32.1147	24.9314	33.7189	-5.51896	2.4644
CsGy1G005760	28.3117	41.4572	21.7901	38.6466	12.5296	29.069	18.5535	32.8721	-12.5455	3.6491
CsGy1G005840	303.906	297.869	227.422	315.09	91.4501	167.475	164.238	208.247	-149.271	7.22179
CsGy1G005900	124.584	7.68144	74.9522	6.65503	121.128	3.66097	122.032	4.15439	-50.5361	5.65924
CsGy1G006090	28.8895	20.6924	31.0363	21.5318	53.8206	47.7187	71.3703	68.7306	-15.4028	3.94512
CsGy1G006110	12.9237	4.98977	10.3627	5.4602	12.3164	15.2306	24.0037	21.1048	-14.2484	3.83272
CsGy1G006180	43.577	64.349	40.2433	64.6228	27.7059	66.34	37.4967	60.3531	-13.1245	3.7142
CsGy1G006200	33.2716	1.61429	32.3556	1.74024	82.1101	1.88682	86.2548	2.38032	-5.06068	2.33933
CsGy1G006260	18.8404	30.4767	17.7801	30.5296	8.48354	20.0963	11.8764	22.5618	-4.45316	2.15483
CsGy1G006370	16.9342	11.334	17.1269	10.3035	15.9443	7.90999	26.5045	10.9387	-10.3676	3.37401
CsGy1G006460	49.4842	14.8932	43.9879	13.3073	22.3956	11.7638	24.6374	12.1809	-7.73812	2.95198
CsGy1G006480	58.1146	66.982	66.2964	108.153	39.4466	76.5973	53.5875	100.137	-5.95917	2.57511
CsGy1G006510	17.1524	0.157023	8.91796	0.217412	4.48454	0.526542	12.2523	0.395917	-16.0022	4.0002
CsGy1G006540	43.1215	71.3471	42.3407	74.3435	36.241	53.9179	46.6445	64.4367	-11.1844	3.48341
CsGy1G006630	177.715	230.37	196.626	215.649	110.455	123.868	150.362	146.497	-20.9973	4.39213
CsGy1G006870	74.3034	94.9454	72.5848	98.3016	49.2866	79.6225	55.6108	89.2014	-8.04283	3.0077
CsGy1G006890	15.6012	14.9309	15.8686	15.1865	12.4744	19.1682	16.8977	23.6658	-4.15595	2.05518
CsGy1G006970	24.8895	40.6794	24.1026	43.1116	14.335	31.0705	20.6205	33.0481	-7.07246	2.82221
CsGy1G006980	21.0249	0.506343	30.1945	0.49668	54.6701	0.180503	68.0136	0.34617	-4.1739	2.0614
CsGy1G007030	17.0744	7.25401	15.1902	13.5557	9.09805	16.4501	14.0893	21.1841	-6.87546	2.78146
CsGy1G007170	200.993	69.1718	161.948	47.0108	69.9841	185.071	97.7708	170.766	-66.8316	6.06246
CsGy1G007200	8.9201	12.6967	6.56567	11.1498	6.61419	10.5867	8.74469	11.0916	-4.48493	2.16508
CsGy1G007240	158.696	54.0976	171.145	53.3274	50.6055	65.0565	133.552	60.8924	-70.4975	6.1395
CsGy1G007250	227.778	57.6469	143.157	55.0783	155.534	52.0464	92.5548	59.7235	-21.6412	4.43571
CsGy1G007270	3.73727	1.08813	8.87159	1.01409	28.1767	1.89783	70.5352	2.07295	-37.2242	5.21817
CsGy1G007300	12.3974	0.116038	13.3734	0.191391	14.2914	0.246911	19.5013	0.539568	-4.23396	2.08201
CsGy1G007320	127.868	173.634	126.891	184.276	65.1176	116.395	95.2882	140.896	-31.1472	4.96103
CsGy1G007410	51.907	87.792	50.1824	103.222	25.1056	69.6402	29.0099	93.4476	-5.6288	2.49283
CsGy1G007440	24.5076	8.72009	33.444	12.7422	33.3934	15.7534	47.3894	15.6894	-5.05947	2.33899
CsGy1G007460	30.8926	25.7654	30.1241	22.132	58.8955	27.2278	88.2408	34.1926	-30.1138	4.91235
CsGy1G007560	23.2475	25.2543	34.9427	19.9275	39.3961	29.4389	65.4434	36.5977	-14.3521	3.84319
CsGy1G007640	2.03253	4.61686	4.16582	3.60333	7.26906	0.914459	15.3631	2.57463	-5.96074	2.57549
CsGy1G007750	13.7128	10.8148	14.8017	11.1201	9.60876	7.88137	15.3947	10.0735	-4.69707	2.23176
CsGy1G007770	56.6855	11.3404	53.9843	12.6344	78.8836	6.07413	92.4605	7.14766	-16.2781	4.02486
CsGy1G007790	6.63681	0.971948	8.63902	1.25491	15.3206	4.28377	31.8383	4.0356	-14.5155	3.85952
CsGy1G007850	32.6189	27.521	36.9367	39.0716	35.1009	20.2745	50.5156	23.1016	-11.0969	3.47208
CsGy1G007910	16.956	19.6509	18.5236	21.6503	14.1173	18.8552	24.8713	18.0408	-9.18633	3.19949
CsGy1G007960	39.7802	26.0521	30.7109	40.115	27.1267	33.7592	34.4034	29.2545	-16.346	4.03086
CsGy1G008040	25.934	8.93697	20.5656	12.878	15.2348	6.46979	16.6986	9.2775	-6.83217	2.77234
CsGy1G008060	13.5416	6.13279	12.9858	7.226	19.927	4.5761	24.3369	5.87593	-4.96574	2.31201
CsGy1G008280	11.763	1.87949	17.8812	1.00902	44.0061	2.14478	85.0686	2.10787	-34.9443	5.12699
CsGy1G008440	31.3875	44.3777	23.2616	35.6339	14.1166	36.2012	12.372	27.9736	-6.38129	2.67385
CsGy1G008450	131.746	185.478	112.052	158.611	68.7269	122.456	60.5778	110.59	-11.5453	3.52923
CsGy1G008540	43.9064	30.2767	35.4057	30.2785	46.4016	24.7472	43.0506	25.4304	-5.14973	2.3645
CsGy1G008590	19.5334	21.129	20.7944	26.2168	13.8946	14.7611	21.2463	16.1225	-6.09073	2.60661
CsGy1G008690	13.5684	11.2938	13.0499	13.8313	9.16619	37.9541	13.7392	37.9419	-5.09159	2.34812
CsGy1G008710	322.025	473.603	288.016	446.998	248.857	404.6	270.702	374.1	-55.8547	5.80361
CsGy1G008810	58.5662	870.593	29.1082	1204.45	29.9615	639.491	18.6684	374.02	-18.1647	4.18307
CsGy1G008980	201.098	170.221	153.878	150.422	139.461	149.414	150.949	146.572	-58.7079	5.87548
CsGy1G009050	113.33	22.5222	107.804	25.3598	24.1014	5.21075	54.4759	6.09763	-35.9001	5.16592
CsGy1G009070	275.393	414.305	284.806	261.084	165.886	65.0789	233.744	174.347	-58.4455	5.86902
CsGy1G009330	484.549	271.423	409.864	385.089	328.433	489.637	298.93	575.447	-45.1815	5.49766
CsGy1G009400	20.737	44.132	20.8921	43.1328	10.4177	22.2987	14.9646	25.2077	-4.39178	2.1348
CsGy1G009420	16.9391	22.4966	14.5194	20.4443	8.1493	15.3883	11.7838	17.9366	-6.05422	2.59794
CsGy1G009440	55.2741	117.551	58.6561	139.542	46.3901	91.8997	57.5883	123.007	-7.81618	2.96646
CsGy1G009560	4.78383	28.1434	4.16287	20.7264	5.45206	11.9231	10.2933	14.5913	-5.4622	2.44948
CsGy1G009660	180.594	201.28	133.67	193.566	140.263	188.12	144.573	188.079	-51.2334	5.67901
CsGy1G009800	9.27762	14.4491	5.68071	13.6854	2.3207	6.68139	3.37779	6.23937	-4.654	2.21847
CsGy1G009820	7.39629	22.015	4.85833	16.2931	3.08796	14.9204	5.23361	21.5212	-4.68361	2.22762
CsGy1G009850	3.87573	0.453282	4.61363	0.985611	3.15018	0.562392	9.91094	0.501428	-6.02285	2.59045
CsGy1G009860	32.1394	34.58	27.1447	31.3277	20.1061	28.7982	21.8473	27.8418	-6.73585	2.75186
CsGy1G009870	25.0647	0.906378	15.3381	1.16788	14.6019	0.396191	23.0827	0.850695	-18.2073	4.18645
CsGy1G009900	38.5753	11.7105	24.9913	12.7802	27.4613	8.6515	24.6677	10.2096	-10.7904	3.43168
CsGy1G009910	162.957	460.178	118.019	406.037	100.634	254.065	148.107	226.935	-92.4116	6.53
CsGy1G010060	10.7073	36.0153	7.91991	29.5172	6.50717	7.0481	7.82377	7.57799	-4.104	2.03703
CsGy1G010120	27.5129	61.9354	26.9417	64.0744	24.0652	29.473	30.5643	37.8614	-7.07021	2.82175
CsGy1G010170	29.1309	45.431	30.3722	48.0755	22.4347	38.195	28.6109	39.668	-4.93491	2.30302
CsGy1G010220	21.4945	16.5521	15.4897	11.8417	14.392	38.05	19.6292	39.8153	-11.242	3.49083
CsGy1G010260	140.195	8.32217	119.423	8.5916	43.8879	6.78626	64.7965	9.13147	-41.6807	5.38131
CsGy1G010370	10.097	52.5836	6.15066	54.336	7.62454	56.9032	8.12247	63.1761	-4.4443	2.15196
CsGy1G010470	110.567	17.8569	131.873	26.294	214.165	15.8112	251.814	22.7658	-16.3431	4.03061
CsGy1G010500	49.2155	23.934	62.1714	11.3089	42.8498	10.4789	82.7103	10.9696	-26.9047	4.74979
CsGy1G010560	47.9292	21.2507	43.6601	19.2201	53.8612	12.6352	66.5189	14.244	-16.9267	4.08123
CsGy1G010570	359.79	3.37109	349.387	3.12043	544.141	0.650859	619.047	0.7847	-85.3092	6.41463
CsGy1G010600	224.498	200.999	211.024	254.252	322.846	112.717	321.553	119.297	-12.1815	3.60662
CsGy1G010620	53.5952	4.12358	41.1172	5.26864	10.5755	3.32702	12.7187	3.48234	-14.6211	3.86998
CsGy1G010660	139.812	32.5053	121.683	33.5155	117.189	20.2123	124.536	21.04	-25.4768	4.67111
CsGy1G010680	80.8749	5.72589	82.7622	6.36485	26.8106	3.7305	55.9398	4.27357	-27.2419	4.76775
CsGy1G010800	58.5368	0.0225747	25.4922	0	40.6431	0.0673493	21.6891	0.0242737	-14.0906	3.81667
CsGy1G010850	15.7138	2.42964	10.4769	4.62439	4.4744	6.0752	5.18307	5.56467	-5.94559	2.57182
CsGy1G010860	27.7837	27.9354	20.5452	25.2236	9.65235	35.1129	11.4146	36.898	-9.0007	3.17004
CsGy1G010980	61.2021	11.8719	26.9847	8.9013	44.5206	66.362	37.3128	44.3648	-27.0095	4.75539
CsGy1G010990	85.6598	2.03281	50.8286	2.32761	80.9181	12.8407	77.3026	7.85525	-31.2157	4.9642
CsGy1G011150	27.2057	13.1046	35.2578	16.4274	50.8992	9.2348	70.5839	11.9851	-11.6326	3.5401
CsGy1G011170	230.499	4.67956	250.793	5.04919	499.044	1.49892	654.42	1.94266	-135.083	7.0777
CsGy1G011220	29.5876	42.0021	35.4007	39.9922	32.4517	36.6115	45.3208	40.6888	-7.05587	2.81882
CsGy1G011460	3.48972	6.33516	3.0737	6.6777	8.59715	6.0698	12.1863	8.50995	-4.00519	2.00187
CsGy1G011480	8.41969	18.3486	11.2302	15.151	22.5817	11.335	29.4456	12.1083	-4.05345	2.01915
CsGy1G011590	53.2142	445.4	47.5417	398.364	24.2341	124.012	44.5219	195.789	-25.9602	4.69823
CsGy1G011640	130.391	37.9305	177.126	31.6563	146.901	49.4269	231.284	60.4052	-37.6479	5.2345
CsGy1G011660	24.2142	24.3024	12.0618	17.4055	21.4663	34.7343	16.4334	25.7048	-7.11939	2.83175
CsGy1G012000	19.9556	5.59459	12.5819	5.69545	3.4961	10.2017	3.16458	8.84911	-7.04217	2.81602
CsGy1G012120	34.3161	0.765758	23.6221	0.579096	18.1937	0.0832143	20.9851	0.162795	-13.4853	3.75332
CsGy1G012160	11.4344	29.4954	12.2698	22.4022	16.5398	21.2514	27.9439	20.0012	-10.5687	3.40172
CsGy1G012180	18.6669	6.02201	14.873	6.30487	18.1065	1.15142	20.6125	2.13373	-6.29984	2.65532
CsGy1G012350	17.6781	11.8539	14.1942	12.7185	13.3563	9.39923	15.0963	9.99561	-5.22389	2.38512
CsGy1G012380	35.1292	98.653	42.1041	77.431	41.0056	124.225	55.67	143.719	-7.68944	2.94288
CsGy1G012390	7.89957	9.07395	7.06927	12.245	4.76579	9.8071	8.07999	9.10899	-4.14451	2.0512
CsGy1G012430	22.6315	15.2615	17.3929	18.4288	6.17654	12.6442	10.5306	12.5432	-9.59268	3.26193
CsGy1G012540	16.7565	22.861	13.9121	20.2624	10.0148	24.5296	12.7841	30.2507	-5.61384	2.48899
CsGy1G012630	56.5419	124.011	46.6199	111.266	27.5831	80.1385	27.3427	87.9737	-9.68167	3.27526
CsGy1G012830	12.3894	112.326	12.6009	99.8472	5.23368	72.5839	11.2414	68.4801	-5.79617	2.5351
CsGy1G013030	16.2199	16.9215	11.4153	16.6509	10.1315	23.5318	9.93731	23.6882	-4.61045	2.20491
CsGy1G013070	69.7459	6.00101	87.0666	7.31948	84.0556	3.77084	119.172	5.72973	-17.7953	4.15342
CsGy1G013200	40.4629	29.779	42.1216	32.4166	25.0655	22.9218	43.381	28.1646	-16.6567	4.05803
CsGy1G013320	11.6602	1.01737	8.15353	1.18359	11.4557	0.409246	13.8295	0.433518	-5.88048	2.55593
CsGy1G013500	29.1339	39.4761	29.0888	40.7425	20.9316	33.7797	26.8556	37.6887	-5.96909	2.57751
CsGy1G013670	42.8582	0.152518	22.3843	0.225197	29.7295	0.072805	15.88	0.0323627	-6.62436	2.72778
CsGy1G013680	48.45	19.1865	50.201	26.2213	49.1739	28.277	61.9996	34.4229	-11.0747	3.4692
CsGy1G013700	7.65237	0	6.67357	0	0.995473	0	7.25092	0.077834	-7.23426	2.85484
CsGy1G013750	20.8233	30.5581	19.1922	26.6857	11.1062	20.2325	17.7598	22.138	-8.28472	3.05045
CsGy1G013890	28.5228	42.2412	26.5597	43.9817	20.1102	28.2199	22.529	35.0769	-4.38195	2.13157
CsGy1G014220	59.1548	67.1901	60.1927	72.1692	48.955	57.5587	56.3346	70.0973	-6.34174	2.66488
CsGy1G014240	11.8082	16.7395	9.26668	17.9896	9.66667	14.6884	11.7826	16.6224	-4.65752	2.21956
CsGy1G014280	17.1982	5.3629	17.8888	5.01819	12.8482	8.08472	19.8406	14.0648	-6.30181	2.65577
CsGy1G014350	14.953	18.8458	14.3338	21.721	10.1581	14.7275	14.1749	19.3224	-4.63599	2.21288
CsGy1G014460	16.6404	10.2288	7.43326	12.0516	15.5114	59.5185	18.2406	109.91	-11.9362	3.57727
CsGy1G014580	85.8312	166.912	83.365	187.981	56.1683	139.849	85.6598	165.494	-31.9577	4.99809
CsGy1G014600	204.527	231.214	138.065	146.884	321.937	910.113	324.046	725.972	-68.5716	6.09954
CsGy1G014740	22.9394	5.36525	19.3595	6.15218	19.8474	2.71655	21.3455	2.53673	-5.07791	2.34423
CsGy1G014780	122.051	4.3293	159.229	5.91805	267.646	1.88211	366.188	3.38656	-61.3634	5.93931
CsGy1G014830	42.6827	64.1577	40.2063	68.6559	25.283	45.3172	34.2136	55.7105	-11.4071	3.51186
CsGy1G014850	338.331	114.231	440.355	101.479	379.443	345.791	518.857	292.983	-37.3901	5.22458
CsGy1G014950	20.8356	25.0172	26.6997	20.4931	25.8916	30.6698	36.8947	41.0374	-5.13906	2.36151
CsGy1G015050	20.57	17.7627	22.114	18.0374	14.9299	14.7285	21.2366	16.8765	-4.76285	2.25183
CsGy1G015070	20.2413	21.6763	20.4116	20.81	13.6736	22.668	19.9173	23.1076	-6.0734	2.6025
CsGy1G015090	25.2559	2.2635	23.0173	3.04136	22.851	2.59302	31.7086	3.14576	-11.0963	3.472
CsGy1G015190	24.2615	45.0378	25.7126	44.5962	27.1047	27.4937	32.5861	32.1775	-4.03029	2.01088
CsGy1G015250	294.488	30.5448	296.792	32.2191	327.616	14.6672	378.876	21.8825	-48.9562	5.61342
CsGy1G015310	58.7065	7.09394	90.0265	5.03623	239.568	10.6989	354.218	32.4015	-83.3297	6.38076
CsGy1G015460	13.7644	7.59329	8.90261	7.37569	6.46125	5.04795	6.80829	6.02074	-5.20883	2.38096
CsGy1G015480	42.2559	40.4032	35.9642	38.4182	21.0165	38.938	20.8708	43.0862	-6.14611	2.61967
CsGy1G015680	4.20492	0	7.93789	0	2.93384	0	12.2389	0.0104657	-5.57209	2.47822
CsGy1G015700	12.4895	0.016501	26.5763	0	26.7172	0.00562933	57.1733	0.0155493	-16.3693	4.03292
CsGy1G016210	1.35884	219.798	0.829588	226.226	1.33944	101.9	5.14173	92.8642	-4.33155	2.11488
CsGy1G016330	26.1598	39.5508	24.9672	34.8638	17.848	32.7528	20.8885	37.5942	-4.2331	2.08172
CsGy1G016570	49.6505	3.48827	35.9963	3.58732	28.9039	2.0991	24.2885	2.16592	-9.03874	3.17612
CsGy1G016620	61.5127	25.3873	53.6334	22.3407	18.9125	48.2327	50.035	48.6486	-39.0018	5.28547
CsGy1G016800	242.309	0.4008	113.888	0.470104	13.413	0.909556	13.4691	0.524544	-128.477	7.00537
CsGy1G016830	33.9561	13.4815	37.0085	14.2956	38.6921	10.5324	46.783	11.1894	-5.03853	2.333
CsGy1G016880	9.31655	18.3067	9.64222	18.0681	13.5084	9.20307	21.9756	9.95502	-8.14154	3.0253
CsGy1G017050	237.954	0.921045	316.096	0.780839	240.919	4.50414	411.981	2.33824	-92.9207	6.53793
CsGy1G017250	144.563	287.72	168.495	213.769	140.54	297.115	177.72	282.047	-13.2483	3.72774
CsGy1G017460	68.7816	20.6883	76.1208	20.8327	58.3777	21.43	73.9313	19.0409	-8.2144	3.03815
CsGy1G017490	16.4811	20.4417	15.1743	20.7339	11.712	17.9065	15.0955	19.184	-4.69027	2.22967
CsGy1G017500	69.6371	105.001	68.2144	93.7139	56.9472	65.5382	59.6234	69.7476	-4.09887	2.03523
CsGy1G017580	48.3882	90.6607	32.0792	76.1544	27.389	39.2338	60.3111	49.6883	-49.2312	5.6215
CsGy1G017660	12.8326	16.4579	11.7997	15.0577	9.7191	16.2425	13.2322	16.5206	-4.54599	2.18459
CsGy1G017830	58.2037	5.293	57.7045	5.72822	61.8329	4.34554	70.7199	5.73344	-9.38623	3.23055
CsGy1G017860	123.134	58.8052	137.339	78.9776	101.28	57.3333	123.261	76.3593	-7.77596	2.95902
CsGy1G017870	26.235	21.7265	28.0712	23.3913	19.3485	19.0798	27.2929	23.8527	-6.10818	2.61074
CsGy1G017900	17.186	3.21011	17.0635	3.42898	13.6129	1.9255	22.9719	2.59402	-9.48149	3.24511
CsGy1G017930	174.696	84.6433	212.01	86.015	157.323	53.7758	255.347	73.6636	-60.7107	5.92388
CsGy1G018050	152.906	9.52632	187.305	13.2489	188.475	6.1072	253.589	9.35348	-30.7143	4.94084
CsGy1G018370	49.1656	8.49845	47.2573	9.61042	64.7679	7.71676	81.3538	9.73604	-18.4942	4.209
CsGy1G018380	44.6935	15.8953	37.3375	16.5566	22.9867	11.6287	27.1012	12.0066	-11.4706	3.51987
CsGy1G018490	26.593	40.4318	24.093	47.5115	13.9517	30.0374	18.2847	35.9395	-6.83305	2.77253
CsGy1G018520	116.023	111.42	120.269	131.047	80.7722	114.256	93.0798	132.719	-8.06168	3.01108
CsGy1G018550	35.2557	40.1414	42.5734	42.507	27.3259	34.3027	40.7743	42.7645	-6.13068	2.61605
CsGy1G018610	117.497	108.589	120.69	135.661	71.0474	96.2633	87.6295	123.516	-13.3891	3.74299
CsGy1G018890	429.035	70.6972	303.299	41.6339	113.904	26.2765	16.2449	17.9054	-28.0775	4.81134
CsGy1G018990	26.7145	0.161205	33.1462	0.248779	30.5156	0.135037	44.6284	0.329773	-7.68103	2.9413
CsGy1G019110	19.7147	3.45841	12.2989	2.99594	3.28613	6.84955	4.77845	5.50458	-8.90816	3.15513
CsGy1G019140	59.6186	30.1327	51.3588	29.7602	56.1738	24.636	74.6724	25.3775	-26.7583	4.74192
CsGy1G019310	416.235	84.8361	345.057	90.2981	209.698	12.4926	214.02	15.9933	-75.4997	6.2384
CsGy1G019360	25.2373	6.50179	18.3518	8.09243	10.1732	39.6128	8.50092	31.248	-5.21326	2.38219
CsGy1G019430	52.2737	9.13663	50.7075	8.64271	40.8022	8.55224	60.1466	9.21006	-20.9107	4.38617
CsGy1G019550	45.1986	5.25989	30.9651	4.24493	35.9059	0.430423	34.8004	0.62169	-13.128	3.71458
CsGy1G019580	45.1174	38.0303	67.4199	41.2466	67.3512	109.669	101.518	123.105	-11.8639	3.56851
CsGy1G019700	39.318	23.382	57.7883	19.1395	110.869	5.52735	161.488	9.90544	-32.1486	5.00668
CsGy1G019710	78.3987	56.2577	92.1623	50.8618	157.716	28.9787	215.693	48.1892	-44.214	5.46643
CsGy1G019730	155.865	31.2819	148.822	20.195	137.557	122.843	184.388	203.364	-53.8739	5.75151
CsGy1G019900	84.3066	119.552	79.017	110.426	68.3832	88.0621	79.4815	102.089	-16.3879	4.03456
CsGy1G019910	48.1464	6.5992	52.592	7.17937	14.6859	26.6059	29.7496	51.1023	-10.6182	3.40847
CsGy1G019930	72.4381	46.081	70.4094	36.2808	31.9844	23.3913	66.7911	35.9252	-36.8354	5.20302
CsGy1G019970	4.79697	1.19665	3.10654	3.21674	9.42784	1.92144	11.9133	3.45276	-4.17593	2.0621
CsGy1G020040	21.2263	47.178	9.34482	27.1741	12.7139	95.3837	7.6023	65.4586	-6.76987	2.75913
CsGy1G020050	12.3148	19.6149	4.94989	12.51	3.70718	64.3034	2.2369	59.1006	-5.89467	2.55941
CsGy1G020060	61.7781	114.71	55.1712	125.38	47.9811	131.201	51.9412	139.066	-10.567	3.40149
CsGy1G020110	263.249	221.785	298.402	190.125	243.636	323.065	334.882	374.143	-56.093	5.80975
CsGy1G020140	46.5306	19.9339	49.1023	25.915	45.0854	18.0628	54.0669	23.5783	-6.40978	2.68027
CsGy1G020180	12.8381	3.85654	10.7629	6.98315	4.56286	3.51888	11.4083	3.76139	-8.92062	3.15714
CsGy1G020190	19.0489	26.8215	15.7227	24.8514	12.1341	20.0029	13.3128	22.0949	-4.50499	2.17152
CsGy1G020250	28.6928	15.4854	12.3256	14.3579	19.9255	31.2921	15.5356	31.017	-11.9774	3.58224
CsGy1G020310	33.4374	23.6284	27.669	20.5425	24.664	43.0859	23.9947	49.1701	-5.09911	2.35025
CsGy1G020430	100.103	40.5209	42.5841	37.7525	108.342	47.3429	68.1006	58.7704	-17.2775	4.11082
CsGy1G020470	56.6624	234.921	91.907	220.571	69.4562	221.834	118.63	245.92	-13.9291	3.80003
CsGy1G020500	43.1577	109.201	31.2584	99.9171	36.5509	81.9795	31.9561	73.7789	-7.30465	2.86882
CsGy1G020520	41.8789	55.8836	40.8485	57.3624	27.3713	45.143	35.6574	49.5484	-9.31649	3.21979
CsGy1G020530	53.5191	22.1376	53.962	27.0641	51.1657	21.5168	67.9653	27.6094	-16.3567	4.03181
CsGy1G020760	35.2799	5.76387	33.828	3.63415	39.5699	49.5271	61.8797	76.801	-23.7617	4.57057
CsGy1G020800	25.5673	0.27	14.8516	0.228601	4.5699	0.687621	1.33706	0.143017	-7.48286	2.90359
CsGy1G020930	24.2875	15.4559	23.583	16.1325	20.9819	18.7138	24.8049	19.0838	-4.52754	2.17873
CsGy1G021080	81.7579	133.138	77.9665	137.67	53.754	91.8699	69.1227	113.907	-19.1601	4.26003
CsGy1G021250	211.19	312.461	189.854	325.123	116.474	209.854	165.662	239.1	-70.5243	6.14005
CsGy1G021330	14.0154	20.7234	13.3663	17.0283	14.6154	7.16945	18.7977	6.8675	-4.83137	2.27243
CsGy1G021350	33.7205	5.24865	26.6159	4.51762	38.0034	4.81379	34.9769	6.89267	-4.0782	2.02793
CsGy1G021370	6.44336	0.0190723	14.2227	0.0376643	15.4513	0.0993143	29.3921	0.193674	-6.1615	2.62328
CsGy1G021440	12.4534	8.17248	11.8336	8.0245	10.2809	5.40711	14.8178	6.28489	-5.15664	2.36643
CsGy1G021520	14.8731	6.92959	13.7353	6.65018	15.0514	3.07402	19.6658	3.77191	-5.75221	2.52412
CsGy1G021570	50.1233	10.7071	45.7933	11.1757	59.8192	7.11138	60.4408	7.95119	-4.95158	2.30789
CsGy1G021600	114.262	58.7093	80.1639	49.0083	42.9167	142.966	47.5134	121.019	-38.6953	5.27409
CsGy1G021770	17.1335	16.7203	15.0663	15.4339	16.7567	14.1314	19.1197	16.5358	-4.43024	2.14738
CsGy1G021900	8.44124	1.36899	5.23596	1.54733	4.65991	1.01615	6.36559	0.90118	-4.91097	2.29601
CsGy1G021970	317.248	436.316	311.769	416.508	198.989	319.498	232.111	347.957	-38.6015	5.27059
CsGy1G022030	33.9692	40.3449	73.8748	29.4588	75.4575	77.8609	142.636	79.4618	-27.2728	4.76939
CsGy1G022080	11.262	5.73985	13.8099	5.15563	28.4402	18.4656	56.6006	20.8963	-25.6124	4.67877
CsGy1G022120	7.35806	7.5806	11.5757	5.32583	20.1991	4.94979	46.748	6.37278	-22.3312	4.48099
CsGy1G022220	103.721	137.668	101.663	126.784	97.547	98.3363	119.636	111.693	-24.1467	4.59376
CsGy1G022330	75.9959	114.17	84.4699	102.043	67.5913	45.8405	99.326	69.6129	-23.2607	4.53982
CsGy1G022390	104.781	11.9011	106.923	13.7704	113.731	10.0919	141.544	12.3514	-25.6714	4.68209
CsGy1G022540	84.5955	9.30024	54.5978	11.7273	47.5187	9.37632	47.2457	13.8989	-29.7248	4.89359
CsGy1G022650	5.82735	13.8416	16.4709	17.56	46.7348	9.25242	67.9825	13.0257	-10.6042	3.40656
CsGy1G022680	21.488	11.7617	18.763	12.3497	16.9421	7.00783	20.0558	7.04673	-5.83884	2.54568
CsGy1G022700	64.7359	114.183	59.3522	98.3527	52.4885	149.128	56.9489	163.07	-9.84406	3.29925
CsGy1G022800	25.8274	23.7663	19.1879	24.1299	20.6466	17.9172	21.6965	22.0456	-7.68947	2.94288
CsGy1G022830	31.7204	41.2534	29.5104	41.1929	22.6675	30.5139	28.2268	33.8509	-7.76919	2.95776
CsGy1G022860	54.5859	26.0119	40.6262	33.5785	30.3537	25.7872	26.0811	33.3982	-9.68709	3.27606
CsGy1G022880	5.96245	10.1591	8.28247	12.084	13.2285	8.26847	22.2637	8.41592	-6.71517	2.74742
CsGy1G022920	19.0283	13.0028	20.1832	13.7567	14.6019	10.112	19.8816	6.69139	-4.12477	2.04431
CsGy1G023100	11.3913	10.288	8.88453	11.9145	8.59361	7.18223	10.509	7.58728	-4.4221	2.14473
CsGy1G023110	38.6827	29.1508	35.9346	26.6352	63.151	30.0669	67.2318	28.9397	-6.82902	2.77168
CsGy1G023200	40.0795	13.7393	34.8838	13.6256	46.2112	12.0422	55.0933	16.3162	-14.0778	3.81535
CsGy1G023230	81.674	2.09442	55.1452	2.22163	50.6911	0.881327	55.751	0.697862	-31.5887	4.98133
CsGy1G023260	313.126	36.5253	223.679	32.7286	124.528	29.6947	157.921	34.3443	-122.84	6.94064
CsGy1G023310	15.8541	7.30184	9.7013	8.25966	9.88963	5.94417	9.75837	7.55454	-6.02157	2.59014
CsGy1G023410	6.24083	1.81892	4.14647	1.9226	3.2457	1.52611	5.21223	3.10871	-4.0609	2.0218
CsGy1G023420	255.971	214.405	186.664	186.888	126.461	344.379	117.172	284.399	-60.0184	5.90733
CsGy1G023500	41.7108	8.17012	38.3539	12.7855	12.9752	16.1997	16.5658	28.6555	-6.94744	2.79648
CsGy1G023520	76.7566	74.387	58.1195	45.1246	35.7952	33.6206	41.4806	53.0122	-24.3225	4.60422
CsGy1G023530	115.853	180.809	96.9798	173.883	77.0966	148.072	83.7904	165.83	-25.5674	4.67623
CsGy1G023620	15.2273	7.2799	13.9368	7.07656	13.0877	4.17759	15.8999	5.55033	-4.10274	2.03659
CsGy1G023760	50.4194	12.3278	37.3295	15.5548	32.7459	10.0139	26.5222	12.0424	-6.86621	2.77951
CsGy1G023770	36.8754	8.18617	24.8176	11.9236	22.1515	8.4959	29.6193	12.1551	-19.5256	4.28729
CsGy1G023880	34.1664	31.1224	32.2011	29.1636	31.3245	24.9539	38.2417	28.9872	-8.88242	3.15095
CsGy1G023960	63.8809	496.059	91.4285	397.382	115.598	106.493	167.941	117.914	-24.7955	4.63201
CsGy1G024010	15.335	3.23601	17.0732	3.38873	8.37915	3.57453	17.3908	5.13042	-7.27343	2.86264
CsGy1G024040	44.5166	10.8943	41.7365	12.0806	12.3733	10.6755	17.8017	11.9134	-8.20857	3.03713
CsGy1G024050	37.1961	24.4345	58.0415	17.6544	28.133	83.1117	63.6349	41.8647	-14.6565	3.87347
CsGy1G024270	60.3477	136.28	55.3449	98.0923	63.4418	121.828	90.2379	113.355	-31.7989	4.9909
CsGy1G024280	89.5581	167.747	78.2823	124.138	78.4836	145.405	128.311	145.197	-61.103	5.93317
CsGy1G024290	31.232	48.586	28.7376	30.7968	25.2712	47.4833	38.3416	46.4584	-15.5649	3.96022
CsGy1G024350	29.7792	51.0946	30.8428	51.4543	21.1998	41.6322	31.4582	48.0729	-9.19472	3.20081
CsGy1G024600	52.9454	3.89976	30.7535	9.3571	42.6286	2.20158	44.5804	3.30754	-24.1437	4.59358
CsGy1G024860	39.3828	2.02742	40.7868	2.20097	58.9652	1.88273	71.2244	2.4857	-10.8551	3.4403
CsGy1G024920	42.9708	68.9937	41.4767	62.4033	30.6206	55.3919	33.6725	63.6129	-4.5459	2.18456
CsGy1G025000	51.1599	44.044	74.0077	55.2554	35.5024	31.547	62.3823	40.9773	-4.0321	2.01153
CsGy1G025050	55.1994	25.1393	40.3772	24.3159	38.2719	21.0232	31.787	21.4865	-8.33736	3.05959
CsGy1G025070	233.784	26.3004	164.179	25.4095	113.422	8.87216	131.348	9.71341	-87.5305	6.45171
CsGy1G025090	37.2548	24.2459	36.4989	33.1112	11.5209	29.1353	18.0201	41.9748	-7.25517	2.85901
CsGy1G025260	48.7244	7.93899	44.4794	8.8807	31.8776	23.5833	37.031	22.6728	-9.39848	3.23243
CsGy1G025280	25.2006	12.1275	15.5263	12.72	15.2897	21.6607	12.7311	25.628	-7.11571	2.83101
CsGy1G025330	24.8177	43.1585	24.8371	37.6341	19.3955	33.6847	27.0733	36.5043	-7.65831	2.93703
CsGy1G025570	148.926	239.237	141.809	254.656	88.1561	150.139	110.695	174.815	-29.656	4.89025
CsGy1G025590	191.431	328.917	165.049	292.884	126.873	236.611	109.026	241.212	-8.53475	3.09335
CsGy1G025610	187.639	330.052	175.167	322.273	82.7903	194.316	84.4749	211.752	-14.1559	3.82333
CsGy1G025630	121.632	33.0455	90.4078	39.2135	61.6435	28.63	58.6481	22.139	-28.2293	4.81912
CsGy1G025640	70.1375	102.4	64.4291	91.6846	56.724	88.4569	66.968	100.206	-15.9525	3.99571
CsGy1G025740	4.78838	6.70686	3.85737	8.4306	2.40084	8.0349	5.77914	8.33903	-4.30931	2.10746
CsGy1G025800	10.3368	10.3151	14.2307	9.99293	36.556	14.5848	68.6543	14.331	-28.2043	4.81784
CsGy1G025980	414.763	96.7018	317.312	92.9321	372.413	164.833	376.13	159.278	-101.168	6.66061
CsGy1G026110	21.4448	27.2776	16.6	24.1158	12.8945	26.5789	13.1695	28.7552	-5.11984	2.3561
CsGy1G026390	114.747	171.631	101.257	168.824	96.0091	149.767	97.7883	144.695	-15.2693	3.93257
CsGy1G026400	259.378	414.567	249.627	532.512	219.347	354.307	222.377	488.575	-12.7809	3.67592
CsGy1G026470	97.2107	27.8267	107.82	29.0163	68.8494	18.3168	114.337	25.7869	-34.8789	5.12428
CsGy1G026490	22.4534	23.991	20.8841	31.2143	22.7327	20.8873	25.7362	16.0223	-4.57275	2.19306
CsGy1G026500	39.525	42.3812	38.1538	45.5266	42.2058	37.1085	46.1579	27.7647	-5.32323	2.4123
CsGy1G026540	52.4153	98.7849	53.6928	99.6273	44.9918	74.0341	60.2321	92.0775	-13.9628	3.80351
CsGy1G026550	11.4596	13.4626	6.57181	11.2363	14.8023	8.98748	15.4799	6.37817	-5.5654	2.47649
CsGy1G026640	105.039	125.852	97.4486	113.831	82.6574	116.268	79.9632	124.261	-4.89585	2.29156
CsGy1G026680	28.5555	12.6057	24.4383	12.6802	0.830696	0.875566	19.211	21.5964	-22.4976	4.4917
CsGy1G026690	1505.61	446.059	1055.25	542.229	303.628	777.481	828.592	773.059	-975.325	9.92974
CsGy1G026710	46.6979	17.2072	46.8403	15.9667	82.0588	54.2843	94.5907	47.1676	-12.3894	3.63104
CsGy1G026750	52.6563	28.0983	29.8376	22.7467	20.8796	28.189	17.4821	28.9879	-19.4211	4.27956
CsGy1G026770	32.7763	26.8018	23.4741	23.7836	20.9574	41.1443	21.8483	45.7047	-10.1931	3.34951
CsGy1G026780	31.287	25.1084	26.8852	19.1816	43.1263	17.2042	50.58	21.1389	-11.8555	3.56749
CsGy1G026870	19.7069	28.1666	23.2491	31.6077	13.329	20.3692	23.3141	26.913	-6.44289	2.68771
CsGy1G026950	29.7883	65.2526	23.1043	68.9678	23.3719	73.4837	24.951	60.0881	-8.26305	3.04667
CsGy1G026970	289.76	422.734	278.593	470.707	213.04	305.775	256.275	395.754	-54.4011	5.76556
CsGy1G026990	194.214	182.265	197.943	184.43	206.917	246.199	219.621	279.245	-8.97489	3.16589
CsGy1G027040	133.402	221.248	132.852	247.561	87.8762	153.774	124.327	203.058	-37.0006	5.20948
CsGy1G027050	19.7271	34.9919	16.7834	32.0779	21.5001	32.2187	25.0672	34.7387	-6.51078	2.70283
CsGy1G027130	51.9137	69.8982	47.8426	68.9533	29.2401	49.091	33.7445	60.0084	-8.57557	3.10023
CsGy1G027220	43.49	21.6504	36.0456	25.6576	26.6235	18.7288	24.1258	24.2214	-4.94675	2.30648
CsGy1G027300	20.4804	23.0833	18.5996	22.8931	10.2128	14.9986	12.3716	17.7901	-4.03957	2.0142
CsGy1G027480	8.21573	26.3858	15.8448	21.2018	16.5382	74.8338	35.1853	72.2886	-11.018	3.4618
CsGy1G027510	34.283	73.0007	28.9274	74.0371	28.9994	57.9696	31.3063	60.1098	-7.66246	2.93781
CsGy1G027550	25.3781	7.52501	17.6766	6.03731	29.0868	23.4228	25.4263	21.8548	-4.04101	2.01472
CsGy1G027590	34.6829	45.9083	31.9692	48.9223	20.9204	34.6466	25.6771	41.1431	-7.47043	2.90119
CsGy1G027650	86.5596	80.9183	86.264	77.7072	63.7631	89.5	90.6857	110.595	-27.2182	4.7665
CsGy1G027730	421.307	26.8763	224.536	22.0344	314.876	104.685	363.6	103.415	-245.495	7.93955
CsGy1G027850	65.4061	0.0398917	59.4704	0.0709307	15.0986	0.00775467	36.5004	0.0419553	-27.3375	4.77281
CsGy1G027870	11.9335	21.3932	13.6458	20.1145	26.1912	20.5833	37.0088	25.0679	-9.10532	3.18671
CsGy1G028080	114.265	0.934846	119.746	0.868669	156.569	0.422528	186.186	0.641584	-24.1369	4.59317
CsGy1G028100	7.29119	1.51351	7.67158	1.7122	7.12679	3.16104	14.6718	3.78281	-7.16466	2.8409
CsGy1G028110	272.005	40.2845	359.671	26.6306	397.343	162.951	585.825	178.338	-100.816	6.65558
CsGy1G028140	116.378	65.9087	106.757	76.7942	78.4251	33.429	91.7043	50.2768	-22.9001	4.51728
CsGy1G028160	141.594	59.6291	153.444	64.1179	166.318	85.9753	184.617	96.7236	-6.44888	2.68905
CsGy1G028240	36.2499	72.373	34.5228	72.8534	28.4198	53.2583	31.8502	64.3642	-5.15765	2.36671
CsGy1G028380	427.364	431.38	444.736	377.822	273.424	344.54	322.046	347.821	-31.2504	4.9658
CsGy1G028410	76.3415	46.6486	86.9643	48.319	84.5669	37.7147	102.419	39.3147	-7.22948	2.85389
CsGy1G028640	38.4588	9.11621	31.432	10.4392	49.5349	2.44458	48.033	2.88907	-5.525	2.46597
CsGy1G028700	13.3135	11.3003	11.7891	14.6712	12.9134	14.13	16.2612	16.1686	-4.87219	2.28457
CsGy1G028730	1431.09	1858.63	1365.62	1907.26	852.737	1253.21	926.316	1386.86	-139.045	7.11941
CsGy1G028750	19.034	14.6315	17.837	13.6283	16.1326	11.6882	19.887	12.7723	-4.95134	2.30782
CsGy1G028850	22.7842	30.6338	25.9066	33.6596	21.1361	25.6682	28.5051	29.4153	-4.24653	2.08628
CsGy1G028960	29.7614	47.0625	27.9848	44.6926	26.8778	41.0455	30.8389	45.1221	-5.73771	2.52048
CsGy1G028970	197.011	351.011	192.663	363.499	180.322	282.59	236.998	339.757	-61.0232	5.93129
CsGy1G029020	196.848	250.975	214.72	228.698	206.603	249.079	236.101	264.273	-11.6261	3.53929
CsGy1G029060	233.304	552.049	245.701	510.529	230.985	335.904	271.628	326.453	-28.2461	4.81998
CsGy1G029100	897.871	295.522	660.21	386.231	45.2379	353.402	262.3	351.175	-454.723	8.82884
CsGy1G029120	27.4507	11.478	24.9485	14.7566	19.4874	5.85359	32.5706	7.77003	-15.5854	3.96212
CsGy1G029200	28.0476	44.8411	25.2796	40.0629	15.8367	38.4977	21.6191	38.0055	-8.55044	3.096
CsGy1G029400	195.78	0.237985	168.866	0.867474	85.7494	0.691463	149.663	0.157654	-90.8278	6.50506
CsGy1G029430	11.288	2.51834	8.13088	1.8915	6.914	1.48012	9.39012	0.624257	-5.63323	2.49396
CsGy1G029440	5.22586	20.1416	3.3278	21.2312	1.56846	143.897	3.72861	47.53	-4.05821	2.02084
CsGy1G029550	58.5207	11.2954	28.6567	12.748	19.8953	8.02078	2.33114	10.842	-12.2998	3.62056
CsGy1G029710	33.3388	9.31249	25.1443	9.08007	28.019	5.12762	25.5581	6.15636	-5.73357	2.51943
CsGy1G029740	31.2802	119.869	29.5666	94.3761	22.5589	61.3506	25.2279	58.9856	-4.38256	2.13178
CsGy1G029750	102.925	67.6652	98.967	59.4008	92.2509	35.9754	99.1509	42.0651	-10.858	3.44069
CsGy1G029760	317.248	165.755	314.704	181.492	88.8955	108.397	113.962	89.7408	-27.611	4.78717
CsGy1G029820	86.7922	136.795	92.5369	143.87	59.3734	105.841	73.5008	111.208	-8.38266	3.06741
CsGy1G029930	98.4311	66.8299	74.5425	69.6052	58.5416	61.2923	58.74	68.3599	-24.0869	4.59018
CsGy1G029990	23.8699	2.5741	21.6342	3.14351	25.6433	1.45578	33.1269	1.34835	-9.71919	3.28084
CsGy1G030010	142.742	84.3381	174.478	92.705	388.893	20.8869	460.688	31.5759	-40.0591	5.32406
CsGy1G030020	52.0232	43.6061	71.6964	34.5847	38.6411	28.1529	69.1631	32.9855	-10.8487	3.43945
CsGy1G030180	50.7641	21.095	52.2033	19.5406	53.6085	76.93	62.0941	58.1972	-7.04643	2.81689
CsGy1G030290	53.9047	95.1455	51.7765	83.8005	56.0594	81.2529	63.0102	91.9116	-9.07905	3.18254
CsGy1G030340	20.0336	22.8862	20.6282	22.4718	11.5491	19.436	17.0041	23.3578	-4.86039	2.28107
CsGy1G030420	74.2854	86.9705	69.2879	104.481	31.1469	90.0485	35.8744	81.9507	-9.72503	3.2817
CsGy1G030490	29.1204	11.9365	22.4898	13.4069	12.7711	5.86379	23.0893	5.20825	-16.9488	4.08311
CsGy1G030510	568.48	11.6844	540.684	18.166	784.597	1.82588	1301.35	4.80282	-544.551	9.08892
CsGy1G030570	34.1651	104.906	29.1523	101.5	28.2366	73.6211	42.2388	77.1327	-19.0149	4.24906
CsGy1G030630	21.8645	30.2804	17.8088	29.6908	15.9588	21.3521	16.5756	21.447	-4.6724	2.22417
CsGy1G030670	8.59327	2.02897	7.36117	1.86216	5.05914	0.48104	7.83229	0.608105	-4.00525	2.00189
CsGy1G030700	62.8097	50.9363	65.2143	43.8458	60.8255	57.1588	69.7102	54.6796	-6.48004	2.696
CsGy1G030900	119.928	0.447052	105.696	0.411311	139.341	0.347501	159.935	0.564015	-34.8259	5.12209
CsGy1G030910	127.537	16.4715	119.87	17.0956	116.942	11.3252	146.131	14.5685	-36.856	5.20383
CsGy1G031140	14.1881	7.17403	14.6135	6.19093	14.4179	4.34647	19.1702	5.58666	-4.32687	2.11332
CsGy1G031210	25.0078	45.9664	26.4777	75.933	20.2722	93.5034	27.443	118.096	-5.70092	2.51119
CsGy1G031260	15.9269	13.6867	13.5508	14.6619	9.38873	17.0614	11.19	18.4035	-4.17732	2.06258
CsGy1G031390	37.9572	37.1656	38.7942	43.2388	29.7997	31.0419	41.5551	37.5675	-10.9184	3.44869
CsGy1G031400	34.2833	90.6792	32.7176	99.9229	22.3997	98.1239	28.7834	88.6022	-7.94937	2.99084
CsGy1G031590	12.2047	5.38025	8.40534	5.30197	7.00137	5.18722	7.93323	5.60692	-4.7312	2.24221
CsGy1G031600	6.70338	2.09321	7.89466	2.27809	12.3607	2.30333	17.8492	3.05779	-4.29718	2.10339
CsGy1G031680	84.7206	83.0339	70.8675	78.9086	75.5277	78.8842	78.9635	87.9366	-17.2889	4.11178
CsGy1G031930	0.0805537	0.0963817	0.381645	0.976068	0.374807	0.583613	7.40106	1.18674	-6.72516	2.74957
CsGy1G032070	10.836	14.5977	9.89841	12.4476	6.77089	12.6908	10.4847	13.8862	-4.65146	2.21768
CsGy1G032130	123.274	34.927	72.9736	27.0068	15.5489	11.2768	7.19901	8.47318	-41.9501	5.3906
CsGy1G032170	38.6899	36.3755	33.9867	33.7879	37.5002	32.6275	47.7627	44.6024	-14.9658	3.9036
CsGy1G032230	47.8835	60.1084	34.3536	61.4707	19.7132	49.3532	41.4149	48.5884	-35.2316	5.1388
CsGy1G032240	75.4169	2.7953	70.4467	3.03648	66.37	2.79483	83.1874	2.91388	-21.7876	4.44543
CsGy1G032270	38.7856	62.3463	37.527	62.9439	22.372	43.8212	28.4046	48.0415	-7.29119	2.86615
CsGy1G032410	31.01	46.8169	27.8051	45.6469	24.1718	39.6378	25.7338	35.3047	-4.7669	2.25305
CsGy1G032470	56.0897	30.9226	35.9277	25.708	22.7146	19.5379	24.0415	14.7349	-21.4889	4.42552
CsGy1G032560	53.1853	20.8582	48.867	21.7733	36.6478	17.7835	40.7326	16.6497	-8.40302	3.07091
CsGy1G032780	73.6912	102.441	57.2873	93.7482	57.2078	174.863	64.2996	174.322	-23.4957	4.55432
CsGy1G032870	14.0354	0.724493	11.1294	0.89441	10.5582	0.507683	17.9338	0.546975	-10.2817	3.36201
CsGy1G032940	130.827	87.1338	117.142	89.1906	68.0322	63.0435	90.3944	60.67	-36.0472	5.17182
CsGy1G033160	143.661	175.342	142.461	183.77	112.761	139.609	116.699	162.396	-5.13773	2.36113
CsGy1G033230	132.808	30.9309	83.1435	33.3686	66.7665	37.7314	77.4194	53.6993	-60.317	5.91449
CsGy1G033240	97.5653	18.7067	102.207	24.2061	82.3433	14.9545	95.9268	21.8687	-8.94173	3.16055
CsGy1G033260	33.6889	0.409479	24.3918	0.451743	19.7834	0.365645	24.4658	0.45024	-13.9796	3.80525
CsGy1G033300	292.241	27.7138	326.569	26.688	662.778	7.04998	848.986	10.5353	-151.879	7.24678
CsGy1G033320	12.0683	15.8571	5.10453	14.1117	11.9143	20.1194	9.84859	16.5178	-4.89805	2.29221
CsGy1G033360	22.6947	17.1848	23.1728	18.2249	25.2849	19.7316	32.204	21.3034	-6.44103	2.68729
CsGy2G000210	18.9859	16.3675	16.6748	22.2754	14.2235	17.4248	19.027	23.5391	-7.11455	2.83077
CsGy2G000240	72.501	83.0285	75.0926	89.4999	63.7464	67.7346	72.7618	74.0603	-6.42382	2.68343
CsGy2G000270	120.251	23.3599	170.649	19.7355	111.981	45.9803	246.112	54.6814	-83.7331	6.38773
CsGy2G000350	86.3932	123.947	81.3966	114.917	68.4805	141.691	76.8815	165.885	-13.3976	3.7439
CsGy2G000370	145.185	249.813	126.141	222.273	105.884	249.429	100.176	204.242	-13.336	3.73725
CsGy2G000420	14.4887	2.16369	15.1409	2.4644	3.68994	12.0601	9.07905	12.3191	-4.73689	2.24394
CsGy2G000430	17.774	6.31217	12.5764	7.92989	6.77396	6.00646	8.96414	7.09939	-7.38783	2.88515
CsGy2G000470	22.5011	4.53597	11.7057	4.52782	11.162	2.289	11.8593	1.45546	-11.4927	3.52265
CsGy2G000520	34.2161	62.6878	31.8174	65.7295	20.7454	44.383	32.0176	51.6482	-13.671	3.77304
CsGy2G000540	232.818	353.578	239.565	390.891	150.441	274.904	234.593	361.293	-77.4053	6.27436
CsGy2G000550	303.996	364.441	317.719	440.033	221.977	254.696	243.823	304.255	-8.12322	3.02205
CsGy2G000570	16.7793	7.67797	27.7344	6.9641	19.4032	7.94133	34.4106	4.97506	-4.05238	2.01877
CsGy2G000640	16.5419	29.7901	17.8639	32.0446	22.0804	18.5083	28.5853	24.2421	-5.1829	2.37376
CsGy2G000650	12.5143	14.4675	9.95422	16.435	7.40709	16.1112	13.2841	17.649	-8.43703	3.07674
CsGy2G000680	7.77884	5.60495	9.44671	12.1713	3.06625	10.4645	12.1873	15.6633	-7.45317	2.89785
CsGy2G000720	634.68	607.497	591.466	620.813	473.098	542.013	505.262	586.601	-75.3763	6.23604
CsGy2G000840	9.26718	73.1069	5.99594	64.8633	2.42856	7.23095	10.7671	8.14812	-11.6098	3.53727
CsGy2G000850	12.1214	17.0321	6.66995	17.9523	3.43922	6.5912	8.03178	5.4052	-10.044	3.32826
CsGy2G000880	24.105	68.2427	21.1468	76.2586	13.4068	9.11661	17.0597	7.6227	-6.61108	2.72489
CsGy2G000910	32.7354	27.8528	31.2362	21.8053	35.3147	84.5949	42.7603	92.8994	-8.94474	3.16104
CsGy2G000940	11.3733	4.18356	11.0841	5.02569	8.47062	5.10712	12.701	4.64776	-4.51967	2.17622
CsGy2G000950	24.2684	8.58533	22.1983	9.45797	16.8118	9.01225	26.3267	8.57503	-11.5849	3.53418
CsGy2G000980	18.0242	17.6819	16.4334	17.1797	16.1875	16.7303	19.9639	19.6786	-5.36721	2.42417
CsGy2G001060	10.7238	13.2656	9.03961	13.0466	8.40323	11.3567	12.0111	11.7934	-5.29205	2.40383
CsGy2G001070	9.78202	7.11087	9.20406	6.59191	10.5403	8.41667	14.2761	9.23269	-4.31373	2.10894
CsGy2G001200	74.5848	6.67443	75.507	14.1537	192.583	5.59099	207.285	4.43612	-13.7803	3.78454
CsGy2G001310	26.4373	36.2406	25.0296	33.1209	19.9507	38.1518	25.1159	40.6045	-6.57292	2.71653
CsGy2G001330	12.259	13.1291	15.9105	12.9683	22.195	27.4208	35.6299	38.6466	-9.78346	3.29034
CsGy2G001430	19.3969	29.4565	14.9994	36.8661	3.57937	27.0175	5.8948	23.5672	-6.71297	2.74695
CsGy2G001530	8.28819	8.48991	4.54286	6.92956	3.06864	10.809	5.87833	12.4708	-6.55502	2.7126
CsGy2G001700	26.0253	7.56134	26.6682	7.93986	27.2238	6.91933	32.7475	7.85211	-4.88078	2.28711
CsGy2G001720	162.496	2.33512	191.332	2.71358	194.989	2.40661	266.772	3.87985	-42.9465	5.42447
CsGy2G001740	679.424	103.296	459.803	64.1095	162.896	46.1713	31.3009	24.0204	-88.0254	6.45985
CsGy2G001750	857.846	130.889	625.838	95.5276	221.027	57.1864	39.0481	29.8926	-50.0292	5.6447
CsGy2G001790	132.028	57.9828	118.496	51.2311	47.9696	99.821	57.2538	110.717	-22.8166	4.51201
CsGy2G001830	40.3114	31.1004	46.6555	32.6336	42.3762	40.2788	53.7917	41.3529	-5.07138	2.34238
CsGy2G001840	84.4799	22.8946	95.7809	23.0004	118.964	14.2199	153.769	21.253	-23.5037	4.55481
CsGy2G002130	72.0329	36.6369	63.5622	33.5775	72.024	99.8792	77.8264	131.331	-14.2732	3.83524
CsGy2G002160	66.8706	11.7926	34.338	7.96765	27.9498	14.7582	13.1568	11.1889	-17.7396	4.1489
CsGy2G002200	12.2786	7.67099	9.61914	12.9062	10.5333	8.17128	12.4173	9.97705	-4.54342	2.18378
CsGy2G002230	85.4545	71.7831	67.2152	93.7002	51.8189	64.8401	85.4473	98.4102	-51.8677	5.69677
CsGy2G002260	69.1588	94.9577	67.0622	93.0106	45.1971	55.4393	53.9748	75.4612	-10.8743	3.44285
CsGy2G002270	20.301	36.1296	19.5567	33.3196	22.5891	31.6854	25.9924	33.5325	-4.14762	2.05228
CsGy2G002300	42.6506	23.1228	34.6988	23.4017	25.0636	1.99479	22.87	3.04127	-5.75824	2.52563
CsGy2G002360	100.923	77.2432	89.3986	70.6295	88.9942	72.0768	105.258	86.7531	-27.7886	4.79642
CsGy2G002470	65.98	37.7002	45.4745	46.7607	29.8936	15.1958	15.5968	20.8642	-6.20863	2.63427
CsGy2G002520	76.3732	191.684	73.7331	170.582	30.4095	34.668	51.4153	44.4417	-23.6459	4.56352
CsGy2G002530	27.7086	106.267	26.1046	88.8242	26.7148	15.3363	100.887	26.3304	-75.7765	6.24368
CsGy2G002570	242.915	9.2549	202.544	8.56458	87.7825	1.88181	83.3434	2.07196	-35.9312	5.16716
CsGy2G002640	70.9838	71.4377	72.2124	72.4666	47.4043	61.9045	55.1035	72.512	-6.47056	2.69389
CsGy2G002710	35.1197	20.8263	36.646	20.7185	27.7253	14.6815	34.3063	18.3751	-5.0547	2.33763
CsGy2G002810	34.0309	6.27886	31.1797	9.51283	14.264	10.9077	22.9957	13.8924	-11.5829	3.53393
CsGy2G002820	2.84175	10.5906	1.29994	9.04255	1.52646	43.0884	4.68871	46.686	-4.70405	2.2339
CsGy2G002830	38.2209	42.2788	27.9576	36.4465	31.0353	59.9997	44.498	63.8575	-23.7259	4.56839
CsGy2G002990	170.199	4.01534	237.619	5.10313	524.315	1.32282	639.529	2.11074	-47.7949	5.57878
CsGy2G003100	40.8074	11.723	33.1109	14.8195	6.63268	12.4334	12.0429	11.4659	-13.1067	3.71223
CsGy2G003170	40.1706	0.797257	32.5146	1.09454	30.2319	0.678048	33.8762	0.609192	-11.3004	3.4983
CsGy2G003210	138.288	60.4638	137.238	56.0962	179.758	66.4652	206.285	54.7952	-27.5773	4.78541
CsGy2G003260	39.1642	55.3108	44.1163	62.3182	32.0862	39.5419	43.1847	53.8277	-6.14639	2.61974
CsGy2G003310	238.925	354.374	246.727	395.017	135.274	242.573	183.548	310.75	-40.4725	5.33887
CsGy2G003400	99.6904	114.916	98.5328	110.745	55.0126	114.722	89.4265	127.198	-35.5715	5.15265
CsGy2G003430	22.4294	28.4162	19.4247	25.9258	14.0363	20.7898	16.697	22.1989	-5.66541	2.50218
CsGy2G003510	14.6623	21.0187	14.1109	19.9433	10.2465	15.3727	14.9957	16.4901	-5.30066	2.40617
CsGy2G003640	7.64133	15.7045	14.2899	13.5535	20.3375	38.6251	32.8837	48.8861	-5.89762	2.56013
CsGy2G003710	41.2973	52.3162	47.515	49.7639	31.5791	38.0554	44.2648	47.9705	-6.46795	2.69331
CsGy2G003840	104.986	99.7847	137.469	89.9548	116.127	113.662	221.418	94.1903	-72.8073	6.18601
CsGy2G004070	40.9188	1.09135	39.1061	1.36482	50.2162	0.746053	61.198	1.14659	-12.7944	3.67744
CsGy2G004330	15.882	23.7664	14.2271	19.844	15.084	21.6493	18.0651	22.9655	-4.63606	2.2129
CsGy2G004530	231.955	340.953	231.098	381.098	138.045	256.631	204.437	320.895	-67.2481	6.07142
CsGy2G004540	5.98676	11.4302	20.3953	8.15237	19.7259	36.6334	79.3571	54.6676	-45.2227	5.49897
CsGy2G004550	0.791849	3.52513	2.74631	2.51734	1.94976	36.4938	9.79337	53.932	-5.88916	2.55806
CsGy2G004570	67.599	8.57174	34.0652	4.82096	26.5559	3.76577	2.53579	0.918005	-9.51369	3.25
CsGy2G004610	16.5995	21.5577	13.3304	19.9767	17.006	27.162	17.8727	20.6069	-4.13582	2.04818
CsGy2G004660	52.2358	24.0115	44.7052	25.2851	29.0121	21.9722	35.1816	30.1122	-13.7001	3.77611
CsGy2G004690	11.7574	5.16146	7.99041	5.92767	4.24584	4.45894	5.4442	5.93124	-4.96531	2.31188
CsGy2G004730	68.2379	99.3652	49.8857	98.4693	47.9501	81.1322	40.8468	85.451	-11.2489	3.49171
CsGy2G004750	60.853	230.939	66.1389	235.814	36.6842	152.04	59.9962	194.847	-18.0261	4.17201
CsGy2G004800	13.0551	15.2137	11.448	17.4172	5.79693	14.4796	9.36503	20.8687	-5.17519	2.37161
CsGy2G004900	35.3473	5.982	27.4422	7.38257	32.4133	3.66356	32.6855	5.71271	-8.17729	3.03162
CsGy2G004930	140.248	51.0192	143.778	55.1959	116.171	73.6935	128.631	63.3442	-8.93065	3.15876
CsGy2G005240	41.1089	29.8501	50.4456	28.5417	39.9941	34.2796	56.6652	43.3485	-7.33432	2.87466
CsGy2G005320	72.3671	97.7338	70.7493	90.204	66.6479	88.8027	76.1584	96.0233	-11.1283	3.47616
CsGy2G005350	212.359	239.771	199.871	212.593	144.958	216.238	164.458	214.168	-31.9888	4.99949
CsGy2G005450	20.7057	6.60343	14.6913	5.62286	11.1125	4.9538	14.3935	5.43123	-9.29537	3.21651
CsGy2G005480	28.4795	26.9203	31.563	23.8698	17.8657	20.8414	27.237	23.0037	-6.28783	2.65256
CsGy2G005500	30.1759	25.7201	32.8143	27.8072	25.3003	27.9468	33.1508	34.4556	-5.21205	2.38185
CsGy2G005570	155.254	142.322	161.226	143.046	222.501	420.084	234.976	390.864	-6.50264	2.70102
CsGy2G005620	72.8502	0.204872	31.269	0.212953	2.08091	0.103616	2.21984	0.0823317	-41.7201	5.38267
CsGy2G005650	22.1802	39.7345	18.3022	38.9459	17.5217	27.1033	18.4275	28.0644	-4.78385	2.25817
CsGy2G005670	15.5839	1.24234	17.2154	1.3726	11.0149	1.56302	20.0743	1.06491	-7.42791	2.89296
CsGy2G005750	32.5494	0.27014	22.73	0.206114	18.3266	0.116008	18.056	0.123468	-9.54888	3.25533
CsGy2G005820	73.0645	79.7381	67.3033	87.9712	41.7245	57.2707	45.8187	65.888	-9.85521	3.30089
CsGy2G005830	47.5745	46.8967	42.2355	45.6359	42.1061	42.8091	43.8415	43.1323	-7.07441	2.82261
CsGy2G005860	14.1523	1.6292	12.8846	2.33138	12.0006	1.59936	18.4141	1.97274	-7.6811	2.94131
CsGy2G005950	10.6696	33.3271	15.5249	21.4532	21.8672	4.69454	62.9066	4.7229	-36.1841	5.17728
CsGy2G005980	20.1699	0.0674753	16.4687	0.182834	15.8149	0.0446343	21.8647	0.224225	-9.75106	3.28556
CsGy2G005990	147.286	0.528389	114.664	0.063549	2.47516	1.54383	1.14794	0.0668127	-31.2949	4.96785
CsGy2G006010	77.9458	16.7259	63.7754	14.3199	29.1871	2.8166	53.0143	3.73489	-37.9975	5.24783
CsGy2G006050	39.1782	40.6248	42.4675	43.7541	35.1959	93.059	46.5035	86.2989	-8.01832	3.0033
CsGy2G006070	9.76211	12.0455	16.5164	15.2075	27.7883	22.7396	50.4536	32.4636	-15.911	3.99195
CsGy2G006080	89.6775	44.4859	78.0616	39.3946	68.4683	49.9862	67.3772	46.6881	-10.5248	3.39572
CsGy2G006090	27.5858	20.7986	35.2658	19.6493	43.0944	5.08253	59.6603	8.25418	-8.88591	3.15152
CsGy2G006180	203.714	389.345	230.346	421.544	132.475	288.201	189.279	374.868	-30.1724	4.91516
CsGy2G006200	27.5188	25.9286	15.9363	16.6022	12.1767	11.5624	17.3852	15.5306	-16.7909	4.06961
CsGy2G006320	36.3181	68.8351	34.7097	70.5951	26.0023	51.2607	34.3627	65.7915	-9.96882	3.31742
CsGy2G006330	605.137	843.418	508.753	977.117	348.462	526.005	295.106	525.022	-43.0272	5.42718
CsGy2G006350	117.754	2.0193	82.5537	1.60212	97.1692	0.336061	80.8055	0.498131	-18.8365	4.23546
CsGy2G006360	24.503	0.695746	21.0599	1.31558	46.585	0.502385	49.4589	0.746272	-6.31709	2.65926
CsGy2G006400	168.996	235.079	178.681	264.633	116.305	168.534	152.426	206.401	-26.436	4.72443
CsGy2G006530	109.781	98.6115	97.4071	79.8516	55.4181	62.9885	72.3827	62.2799	-29.3383	4.87471
CsGy2G006580	40.0562	68.3916	37.0991	61.1027	37.6706	53.3898	40.8253	55.8233	-6.11183	2.6116
CsGy2G006600	34.722	32.9254	25.8941	42.3524	80.4942	14.1103	85.4033	13.277	-13.7371	3.78
CsGy2G006770	22.5607	42.5958	21.8745	37.4895	11.7163	39.3736	17.901	41.8557	-6.87098	2.78052
CsGy2G006820	5.63224	33.4156	8.44338	29.3147	8.32223	117.183	23.689	196.261	-12.5557	3.65027
CsGy2G006830	6.3203	30.9567	10.5661	21.235	9.27596	177.824	29.7029	255.727	-16.1812	4.01624
CsGy2G006840	18.2507	88.5727	26.7848	76.0364	18.2625	222.824	38.1347	254.428	-11.3381	3.50311
CsGy2G006850	181.922	96.5788	167.875	99.1356	157.458	71.425	162.178	68.7148	-18.7674	4.23016
CsGy2G007030	68.9134	82.1383	78.6336	84.58	31.7989	71.4794	48.5596	71.7573	-7.04042	2.81566
CsGy2G007040	61.8068	53.1536	49.3806	57.5286	27.0885	38.3883	48.5662	46.4984	-33.9038	5.08338
CsGy2G007120	32.3626	57.7906	36.8844	48.5636	37.9531	19.7777	49.6577	26.5255	-7.18285	2.84456
CsGy2G007180	61.8037	30.0231	52.9068	30.2448	63.5172	20.6684	70.5195	23.8194	-15.8992	3.99088
CsGy2G007250	34.7065	42.1642	34.3068	41.9586	20.503	37.3142	26.3965	39.6959	-6.29314	2.65378
CsGy2G007370	128.692	48.2427	106.919	47.7758	37.4701	39.6072	37.8119	34.7327	-22.1154	4.46698
CsGy2G007390	269.927	208.01	113.853	174.723	117.251	205.436	51.8162	207.322	-90.6396	6.50207
CsGy2G007440	106.668	8.62457	119.568	9.14084	161.96	2.38185	234.999	4.02747	-60.1383	5.91021
CsGy2G007540	12.446	12.1419	14.9542	12.1677	15.8659	8.52534	25.1614	10.6339	-6.78725	2.76283
CsGy2G007690	33.3255	41.8785	34.6183	42.4358	22.7943	30.89	28.3894	37.5507	-4.30226	2.10509
CsGy2G007770	15.9782	12.4539	14.9709	12.4658	11.7139	13.4088	15.12	15.6822	-4.41339	2.14189
CsGy2G007880	13.0629	73.7088	4.88274	103.063	9.40602	72.8723	8.48419	63.5827	-7.25834	2.85964
CsGy2G007910	10.5703	4.65097	9.34147	4.71367	11.7487	3.79895	18.6223	4.59258	-8.10246	3.01836
CsGy2G007920	132.346	3.34698	144.399	4.08811	220.659	1.235	350.742	2.1735	-118.031	6.88302
CsGy2G007950	7.46774	1.33549	12.2543	1.60623	25.4356	2.01202	37.0841	2.63027	-6.86201	2.77863
CsGy2G008090	45.0688	30.9385	45.5992	33.7558	23.4395	26.4485	28.1766	30.0922	-4.2067	2.07269
CsGy2G008370	300.965	372.685	302.815	401.574	178.574	289.253	197.657	346.473	-17.2337	4.10716
CsGy2G008420	72.2832	142.709	71.4508	108.387	47.2033	127.961	63.8323	150.384	-17.4614	4.12609
CsGy2G008440	13.4547	16.5642	9.63636	16.6211	10.6767	38.3173	11.2119	46.0624	-4.35355	2.12219
CsGy2G008530	22.3136	6.47619	18.6405	7.31509	13.494	13.9081	16.598	10.5602	-6.77706	2.76066
CsGy2G008550	45.0096	53.9518	54.6716	50.0851	60.6218	58.2589	82.1241	85.691	-11.8403	3.56563
CsGy2G008800	28.2544	73.9328	25.9095	73.8184	26.3949	64.1124	33.5876	58.6456	-9.53753	3.25362
CsGy2G008970	186.335	346.752	167.877	362.621	107.994	259.594	158.695	334.372	-69.1589	6.11184
CsGy2G009030	33.1568	52.7149	36.1962	56.5877	29.848	38.8407	42.693	54.0878	-9.80554	3.2936
CsGy2G009090	105.223	89.1711	90.8209	91.9733	71.1306	90.3424	70.2033	85.0421	-13.475	3.75221
CsGy2G009110	206.392	121.083	186.494	113.091	176.68	73.275	170.961	85.2007	-14.178	3.82558
CsGy2G009150	26.5077	9.73234	27.6003	10.1585	18.042	6.91026	26.6148	8.24996	-7.4803	2.9031
CsGy2G009200	99.0979	29.3638	82.4466	17.3559	27.5662	94.0136	23.0697	108.122	-12.1548	3.60345
CsGy2G009270	20.7164	119.775	11.4632	99.0291	19.253	81.7852	17.8573	80.7028	-7.85754	2.97408
CsGy2G009340	76.4206	161.041	73.8084	165.518	44.9365	101.438	59.8068	108.475	-17.4824	4.12783
CsGy2G009450	2110.5	3280.15	1846.91	3231.35	998.681	2149.65	1250.89	2494.34	-515.79	9.01064
CsGy2G009460	33.1395	35.8567	32.9812	37.7424	16.8457	30.9027	30.6447	38.1035	-13.9572	3.80294
CsGy2G009490	839.119	900.634	832.183	1077.61	406.994	849.171	438.65	838.675	-38.5919	5.27023
CsGy2G009520	141.237	78.1422	156.158	93.1766	146.096	253.839	193.152	268.165	-32.1351	5.00608
CsGy2G009690	292.697	305.632	280.772	322.591	287.111	404.745	342.471	441.522	-67.2859	6.07223
CsGy2G010020	17.4576	30.4598	18.6182	31.512	10.2455	21.6361	18.0785	27.2587	-6.67234	2.73819
CsGy2G010120	155.739	224.96	137.542	228.25	94.1429	170.315	140.566	191.356	-64.6204	6.01392
CsGy2G010140	122.778	78.9354	100.351	74.9503	88.3644	54.966	97.8533	59.5593	-31.9165	4.99623
CsGy2G010180	26.3024	34.3056	14.8043	38.6052	11.2712	4.95767	8.92994	5.18355	-9.15681	3.19485
CsGy2G010220	12.636	1.97335	11.5188	1.78071	16.2504	1.6584	20.025	2.08963	-4.89172	2.29034
CsGy2G010290	45.0893	73.1281	37.5218	82.6264	35.0691	77.6032	40.4127	90.6584	-12.9112	3.69055
CsGy2G010350	44.8605	33.2075	46.0706	34.7088	33.5207	27.4743	40.1755	31.8396	-5.4447	2.44485
CsGy2G010360	44.9899	44.7934	53.5459	48.3891	33.7236	73.8763	50.4799	98.3549	-8.2002	3.03566
CsGy2G010370	123.521	138.747	124.848	145.026	64.3993	165.787	81.7791	176.405	-16.0521	4.00469
CsGy2G010390	204.809	200.319	182.001	241.645	145.496	191.14	152.605	241.466	-29.9163	4.90286
CsGy2G010410	28.7918	88.503	26.3867	59.7893	14.9517	125.534	20.1494	92.3041	-7.60278	2.92653
CsGy2G010460	328.667	24.5346	286.786	11.2693	140.217	32.5611	175.198	25.5082	-76.8625	6.26421
CsGy2G010630	5.97519	27.1864	5.73543	24.3702	2.48211	31.8214	6.60518	29.1427	-4.36283	2.12526
CsGy2G010640	185.159	315.436	181.924	347.229	119.604	265.382	175.044	316.96	-58.6751	5.87468
CsGy2G010810	42.9661	27.4593	54.5554	41.2475	35.5107	44.9535	71.2082	56.12	-24.1082	4.59145
CsGy2G010890	22.3894	0.062209	33.2685	0.0649983	73.3556	0.0743297	88.7582	0.166637	-4.52344	2.17742
CsGy2G010980	47.649	25.3841	42.0242	36.0103	43.5317	17.2796	61.8848	21.8087	-23.9778	4.58363
CsGy2G011020	27.4748	13.1755	26.253	13.9424	22.7426	7.718	26.4234	8.04791	-4.90259	2.29354
CsGy2G011040	18.5896	9.46661	21.0739	13.1665	10.5015	8.10261	17.7945	10.0563	-4.80863	2.26563
CsGy2G011090	208.508	305.474	203.674	318.218	114.081	205.401	170.838	261.983	-61.5904	5.94463
CsGy2G011130	22.8681	20.8251	24.1502	25.8585	13.4358	20.0699	18.7406	27.0512	-4.02265	2.00815
CsGy2G011280	24.1007	0	28.4538	0	44.4945	0.0112263	61.2573	0	-12.4097	3.6334
CsGy2G011370	115.68	9.85321	116.484	12.0543	134.145	7.54294	149.62	11.6347	-14.6706	3.87485
CsGy2G011430	24.5526	2.11345	17.8934	4.01389	26.3531	4.26856	36.8785	6.3781	-17.1846	4.10305
CsGy2G011630	90.4485	76.5622	115.949	74.714	65.9517	125.205	100.614	130.606	-9.16221	3.1957
CsGy2G011650	17.6932	222.972	11.4638	141.167	8.14675	93.9222	10.5603	105.827	-8.64295	3.11152
CsGy2G011740	20.4982	11.7348	16.7329	16.4438	19.8449	21.9433	20.7211	24.1833	-4.64149	2.21459
CsGy2G011780	40.8677	88.2762	41.1205	67.7616	42.796	43.6233	67.1966	95.0265	-24.1478	4.59382
CsGy2G012000	13.8093	24.0114	22	37.984	15.4158	246.454	27.8783	342.869	-4.27175	2.09483
CsGy2G012150	31.4952	35.1419	30.4737	38.0229	26.9688	38.7309	34.1761	45.6696	-8.22888	3.0407
CsGy2G012170	3859.13	4493.33	3631.38	4669.64	1572.14	1703.07	1560.28	1776.04	-215.896	7.75419
CsGy2G012240	20.8881	42.7655	19.208	34.0353	14.6968	26.3619	17.4999	27.9091	-4.48325	2.16455
CsGy2G012290	22.4721	67.4188	17.9709	53.3224	19.6083	118.337	28.9528	77.1774	-13.8457	3.79136
CsGy2G012310	23.9941	39.1855	20.8405	36.6513	8.45708	31.2658	13.6473	34.2173	-8.34378	3.0607
CsGy2G012340	27.5207	34.7133	27.4817	29.2932	15.2894	12.3072	20.7973	14.333	-5.54692	2.47169
CsGy2G012440	73.4937	130.515	74.4879	135.369	48.4921	109.386	65.3331	125.698	-15.8467	3.98611
CsGy2G012560	46.717	20.189	46.0707	19.7721	43.3048	12.7152	52.7766	12.4046	-10.1181	3.33887
CsGy2G012580	31.6192	41.9088	27.6886	38.1881	25.2278	35.4558	31.3812	37.1091	-10.0839	3.33399
CsGy2G012610	131.682	321.357	146.008	371.858	129.223	133.637	161.849	178.176	-18.3005	4.19381
CsGy2G012730	30.0498	41.3694	26.8309	39.1765	26.6706	37.008	28.3591	35.3302	-4.90739	2.29496
CsGy2G012760	57.3166	56.7466	71.9564	45.771	76.3574	40.7406	96.7049	38.2701	-5.70766	2.5129
CsGy2G012810	1681.34	0.845023	926.877	0.981663	2939.46	1.32766	2283.55	2.43833	-98.5583	6.62291
CsGy2G012850	31.0813	11.7158	16.5827	22.0153	21.9132	9.52292	34.8714	11.5304	-27.4568	4.77909
CsGy2G012940	48.5899	92.1029	43.6171	95.3713	29.8321	63.3248	38.5515	81.2368	-13.6922	3.77528
CsGy2G013080	150.328	55.9682	147.468	78.5114	156.881	71.6923	173.22	91.0394	-19.1985	4.26292
CsGy2G013160	107.653	159.425	85.48	119.455	60.6594	103.031	63.7149	92.8276	-25.2282	4.65697
CsGy2G013360	50.1155	53.6146	44.6505	66.0533	14.1738	21.4	14.1233	27.0336	-5.41444	2.43681
CsGy2G013400	18.4308	23.0827	12.7615	18.0795	10.9974	9.50168	10.3378	12.3144	-5.00972	2.32473
CsGy2G013440	17.3972	12.0467	19.2858	16.6416	14.6054	22.2915	22.4523	26.2003	-5.95829	2.5749
CsGy2G013470	29.2592	2.7339	9.82396	2.69747	6.47289	4.10916	1.78793	3.18198	-14.7503	3.88267
CsGy2G013620	64.0256	13.1494	47.6174	12.2871	51.3247	5.86439	38.996	6.2929	-4.07965	2.02845
CsGy2G013630	46.8693	4.35106	25.1174	4.46866	20.5889	1.5589	17.18	1.80287	-18.343	4.19716
CsGy2G013650	22.8951	33.8432	21.8539	32.8673	20.3587	26.6595	23.3613	27.39	-4.04375	2.0157
CsGy2G013710	22.9511	11.2094	18.919	14.699	13.4793	9.82148	14.5622	13.5625	-5.115	2.35474
CsGy2G013720	18.1524	4.40642	14.5511	4.039	19.6151	15.3997	23.3886	13.0466	-7.37481	2.88261
CsGy2G013770	0.832137	2.35317	0.913287	1.98459	8.59888	4.25836	20.241	6.12507	-11.561	3.53119
CsGy2G013980	23.4906	41.2864	24.9475	33.7231	17.3987	34.0643	23.842	36.2123	-4.98638	2.31799
CsGy2G014000	109.615	5.65365	49.8319	6.53151	69.6034	3.47753	58.0203	4.77079	-48.2005	5.59098
CsGy2G014010	22.7981	29.4234	19.3032	27.4635	21.2996	30.6605	22.0537	32.2795	-4.24895	2.08711
CsGy2G014020	44.7201	53.4212	47.3951	54.0602	43.5316	52.7798	55.5927	58.1918	-9.38612	3.23053
CsGy2G014060	30.16	7.71481	28.8092	8.33481	21.9561	6.02433	43.0502	7.75032	-22.4449	4.48832
CsGy2G014150	15.7097	5.03383	3.70476	3.96816	14.3952	0.877817	10.7011	0.574623	-8.3109	3.055
CsGy2G014210	44.6013	49.4699	48.1218	54.4731	28.4547	38.6897	38.0206	47.077	-6.0454	2.59584
CsGy2G014230	19.6115	50.1097	20.1654	54.7415	9.60839	25.016	15.2146	34.8139	-5.05228	2.33693
CsGy2G014270	35.1479	47.1971	33.7225	50.1813	24.2059	43.9754	32.723	52.7327	-9.94241	3.31359
CsGy2G014320	11.8815	5.90524	18.7153	7.49058	10.7964	13.9681	23.4458	12.7194	-5.81565	2.53994
CsGy2G014340	23.5106	0.0548957	22.1745	0.156279	21.4071	0.023577	29.8344	0.0143343	-9.76349	3.2874
CsGy2G014610	15.8953	24.9221	14.6865	26.9201	10.2339	15.7744	14.6824	19.1034	-5.65727	2.50011
CsGy2G014760	124.65	44.6242	130.205	42.5807	92.0623	123.194	116.448	118.819	-18.8319	4.23511
CsGy2G014780	42.4528	6.98084	25.426	6.90798	47.9283	8.09129	39.6687	4.96024	-8.76731	3.13213
CsGy2G014790	79.5022	58.2367	44.746	33.2913	68.2453	142.572	48.4535	167.355	-14.9644	3.90346
CsGy2G014800	367.666	41.1666	208.282	25.1035	437.567	184.943	379.791	166.262	-101.608	6.66687
CsGy2G014880	109.263	0.650068	52.456	0.545726	128.251	12.4255	144.674	9.73072	-73.2296	6.19436
CsGy2G014940	11.8889	13.8995	10.5203	15.7861	7.64595	12.968	10.5208	17.3237	-4.24354	2.08527
CsGy2G015050	103.826	24.3777	108.15	26.4255	122.929	29.6532	143.831	36.8017	-16.578	4.0512
CsGy2G015120	33.5014	73.5082	28.1805	53.8783	36.0917	113.137	51.2849	112.672	-20.5141	4.35855
CsGy2G015140	124.854	152.214	132.571	153.906	100.409	131.504	123.29	149.003	-15.1649	3.92266
CsGy2G015230	30.0011	40.7487	29.5742	47.2591	19.821	37.2937	28.223	39.5289	-8.82892	3.14224
CsGy2G015260	98.4569	144.051	100.781	153.091	64.5328	108.625	77.6555	141.442	-10.7988	3.4328
CsGy2G015300	22.3426	10.0894	18.4939	10.3695	15.7912	16.5741	18.5699	17.4275	-6.62738	2.72844
CsGy2G015370	16.5006	25.6986	16.3513	24.1404	13.1841	36.3603	17.3836	37.0796	-4.34879	2.12061
CsGy2G015440	22.8705	12.4086	21.2895	19.1543	28.1432	19.922	31.7242	20.4727	-5.16207	2.36795
CsGy2G015460	15.7194	97.3143	20.2505	92.7384	9.28911	71.8364	18.118	65.9497	-4.29776	2.10359
CsGy2G015490	73.7578	96.3303	75.8216	101.649	52.6269	45.7874	68.337	57.7416	-13.6463	3.77043
CsGy2G015500	273.771	342.933	308.887	342.632	184.094	326.701	245.832	368.156	-26.6222	4.73456
CsGy2G015710	8.17322	1.85707	68.9208	2.55827	61.351	0.235771	137.373	0	-15.2742	3.93303
CsGy2G015880	100.884	182.044	91.5874	193.552	74.0546	130.481	90.0406	152.9	-25.2828	4.66009
CsGy2G015990	23.1717	26.0918	23.8381	30.54	22.2035	19.1273	28.674	29.3568	-5.80402	2.53705
CsGy2G016010	18.0028	20.6959	22.7594	25.3786	12.2267	22.2821	23.2283	27.7578	-6.245	2.6427
CsGy2G016060	36.6033	4.79145	41.7704	5.45956	52.1576	2.6312	64.605	3.45437	-7.2802	2.86398
CsGy2G016100	251.679	61.9669	265.281	32.1259	15.4864	11.1161	73.7072	67.091	-44.6195	5.4796
CsGy2G016160	128.441	190.813	107.242	209.284	75.5947	141.658	111.055	179.159	-56.6581	5.82421
CsGy2G016180	30.6482	1.53581	29.2576	3.40161	9.37848	4.99401	18.4888	8.43868	-10.5008	3.39243
CsGy2G016300	11.1541	11.0149	8.56118	12.6218	3.94791	3.50894	13.8139	3.58025	-12.4589	3.63911
CsGy2G016310	10.1743	15.2972	8.58552	16.2839	5.04419	10.6615	9.23366	13.5885	-5.77822	2.53062
CsGy2G016450	22.2009	42.0605	19.8715	39.2568	14.8795	30.8453	18.6745	34.8468	-6.12435	2.61456
CsGy2G016480	537.493	217.55	480.698	177.783	207.76	148.892	279.004	151.335	-128.039	7.00044
CsGy2G016500	51.7666	36.2983	54.9742	52.4768	12.0843	25.759	41.7418	39.0094	-26.4499	4.72519
CsGy2G016550	164.4	342.028	161.454	354.132	185.292	261.652	198.751	237.514	-16.4061	4.03616
CsGy2G016630	9.30197	9.29088	7.64273	8.53833	6.18237	9.61581	10.0981	11.7012	-5.57499	2.47897
CsGy2G016680	41.7536	49.4832	37.9664	52.4343	29.8689	41.1766	37.2399	44.403	-11.1582	3.48003
CsGy2G016720	117.76	93.7344	121.444	76.7136	146.612	123.29	191.486	132.047	-41.1898	5.36422
CsGy2G016790	70.983	72.2327	67.5622	75.5431	61.125	58.829	65.4431	67.7386	-7.73885	2.95212
CsGy2G016820	172.479	9.21052	112.374	10.1485	165.396	5.70182	188.321	5.28526	-83.0301	6.37556
CsGy2G016900	111.833	11.969	83.539	10.6109	29.1269	3.12667	7.21847	3.88542	-6.38564	2.67483
CsGy2G016930	49.0184	29.683	33.9689	33.1007	30.191	39.4217	53.1444	55.2965	-38.0029	5.24804
CsGy2G016970	31.9824	14.1856	40.3945	21.2076	32.601	69.0607	53.9	106.425	-12.8869	3.68783
CsGy2G017000	35.2238	19.3917	42.7133	16.0929	68.2555	60.5821	85.0583	76.1208	-9.31328	3.21929
CsGy2G017210	35.2645	92.9776	33.9155	80.3873	47.6558	157.201	66.6722	193.73	-20.3655	4.34805
CsGy2G017250	9.22268	21.1562	13.5713	27.7226	15.719	21.8592	24.5299	23.3809	-4.46235	2.1578
CsGy2G017310	30.4858	6.48859	23.9917	5.31224	14.8454	1.8831	38.4182	2.15329	-30.067	4.91011
CsGy2G017360	30.4168	35.6018	27.0383	38.3794	20.02	32.3807	24.6385	34.0376	-7.99703	2.99946
CsGy2G017450	71.943	86.9449	72.0086	96.2633	43.7162	76.2378	60.9693	102.007	-17.1876	4.10329
CsGy2G017480	22.8321	7.15979	18.864	8.04804	25.8067	5.2259	31.9901	6.30967	-10.1516	3.34363
CsGy2G017540	8.11316	2.40519	5.35198	3.32634	5.15232	4.73392	6.52664	6.71354	-4.1355	2.04806
CsGy2G017600	43.9026	50.846	38.512	43.1825	40.5899	43.1811	39.8277	44.49	-4.62842	2.21052
CsGy2G017700	46.0767	36.994	46.6149	46.7522	33.7497	40.0406	39.1631	54.7744	-4.87527	2.28548
CsGy2G017730	46.2927	71.7142	65.6807	60.2363	99.1208	96.7468	125.032	106.562	-6.52287	2.70551
CsGy2G017760	67.2247	99.5842	57.3565	97.4186	27.6687	66.3971	41.373	67.6973	-23.5725	4.55903
CsGy2G017790	143.068	67.0949	121.254	59.1945	99.468	75.0845	114.742	78.9952	-37.0882	5.21289
CsGy2G017800	62.3106	48.4793	85.9371	39.8501	92.2069	138.93	175.732	139.975	-59.899	5.90446
CsGy2G017830	46.0989	56.9327	41.6522	60.1953	37.787	37.1337	40.7306	44.9482	-7.39028	2.88563
CsGy2G017850	10.2386	62.4386	8.38419	73.8929	4.65702	59.5967	8.75429	55.651	-5.95166	2.57329
CsGy2G017920	773.183	79.3922	428.104	111.41	905.636	48.5191	916.267	61.6902	-355.71	8.47456
CsGy2G017950	19.1267	19.3282	19.6333	17.5332	17.0303	29.4431	22.1626	30.2495	-4.62574	2.20969
CsGy2G018010	36.1993	40.9343	40.0556	38.9362	37.5356	46.9466	53.6422	51.7444	-12.2503	3.61475
CsGy2G018030	184.432	162.668	217.361	171.283	197.384	80.0356	315.362	90.4835	-85.0488	6.41022
CsGy2G018150	33.516	33.3881	29.3903	33.2769	24.59	28.4499	28.2572	32.7659	-7.79286	2.96215
CsGy2G018160	49.7689	20.9171	40.76	16.5868	62.7088	3.13485	78.077	2.42347	-24.3771	4.60746
CsGy2G018250	76.8869	11.6948	51.2983	13.9022	94.5123	6.32411	93.2592	6.80202	-24.3355	4.60499
CsGy2G018260	25.1023	4.42034	17.751	6.88523	3.48451	5.39828	7.03756	6.70449	-10.9044	3.44683
CsGy2G018460	55.7148	46.23	62.434	42.2414	47.4406	32.5454	66.6041	38.6335	-12.4443	3.63741
CsGy2G018490	70.0232	44.4419	60.3428	51.402	61.9697	70.1837	56.5795	55.6672	-4.2901	2.10101
CsGy2G018530	124.387	69.5578	104.947	88.072	45.8574	72.1478	55.1742	58.3066	-28.7561	4.8458
CsGy2G018570	19.0337	20.7489	17.5245	26.4798	9.87738	14.5214	13.3508	16.9741	-4.98256	2.31689
CsGy2G018680	78.4238	56.3854	90.7076	43.8813	70.2859	149.763	88.1665	137.227	-5.59686	2.48462
CsGy2G018800	20.8007	38.4724	20.7943	37.8371	25.6953	33.6014	42.1385	46.7802	-16.4496	4.03998
CsGy2G018820	61.4562	86.8664	51.5024	74.9163	58.4687	120.937	57.1063	132.788	-8.59134	3.10288
CsGy2G018850	281.88	516.777	264.931	524.125	243.045	498.311	245.611	479.838	-19.5156	4.28655
CsGy2G018860	75.9808	49.3946	62.3268	55.3155	33.3095	138.235	48.6387	143.821	-28.9831	4.85714
CsGy2G018930	6.49382	0.0134943	2.76631	0.0188217	7.38267	0.166641	9.16882	0.250263	-5.51365	2.46301
CsGy2G018960	21.2211	0.672637	18.3346	0.994417	14.7743	4.06732	19.7041	3.5674	-7.81636	2.9665
CsGy2G018990	16.2253	0.912481	12.644	0.887456	21.005	0.60724	24.6746	1.0738	-7.25091	2.85816
CsGy2G019040	179.287	170.568	124.932	122.674	89.4352	93.8508	115.133	91.054	-80.0539	6.3229
CsGy2G019050	186.897	173.335	162.827	122.163	103.01	90.219	137.886	87.0824	-58.9469	5.88134
CsGy2G019080	2324.06	1037.77	2962.08	1027.95	1630.65	759.491	2651.53	948.696	-382.862	8.58068
CsGy2G019290	9.05366	1.29469	4.85839	0.858471	5.69249	0.801439	6.94837	0.442423	-5.45115	2.44656
CsGy2G019310	34.3114	42.9169	28.4999	41.9719	30.1709	46.6222	32.3461	44.8951	-7.9868	2.99762
CsGy2G019340	44.0157	6.19524	37.9453	7.24423	17.1812	34.591	18.4074	30.0405	-7.29655	2.86721
CsGy2G019370	10.4824	9.0051	10.5846	8.06496	10.7475	8.28997	15.499	10.7621	-4.64923	2.21699
CsGy2G019430	420.626	295.08	444.456	250.984	345.677	395.965	454.876	391.73	-85.3686	6.41563
CsGy2G019490	848.569	35.4446	878.267	27.8168	741.59	289.44	878.645	299.14	-107.356	6.74626
CsGy2G019500	64.5458	16.793	52.2077	14.2091	63.5915	33.0688	61.5315	32.2628	-10.2781	3.36149
CsGy2G019560	22.9205	38.0771	23.3791	40.8311	13.7849	22.6973	25.8281	24.6912	-11.5846	3.53414
CsGy2G019590	52.4138	36.3283	46.7563	36.2694	46.0237	34.687	47.3385	44.9359	-6.97232	2.80164
CsGy2G019670	7.86712	6.81256	8.45993	6.9204	6.40627	6.87523	19.6039	8.0436	-12.6048	3.65591
CsGy2G019700	15.5602	25.0275	15.9059	28.6819	15.765	29.0032	20.3923	34.0905	-4.28156	2.09814
CsGy2G019760	11.7774	23.0892	11.8092	24.1211	15.0309	30.9456	21.9126	34.1893	-6.8499	2.77608
CsGy2G019810	59.283	34.8207	60.713	37.044	48.548	40.0886	64.9011	40.0187	-14.923	3.89947
CsGy2G019820	21.2109	0.400742	20.2674	0.267233	14.9355	0.312177	21.3721	0.307485	-7.38003	2.88363
CsGy2G019980	54.5058	76.8794	56.6468	102.045	38.7302	66.5857	46.2178	90.5489	-5.34657	2.41861
CsGy2G019990	5.29229	13.3734	8.53857	19.7671	12.8947	9.47198	27.6391	13.3436	-11.4981	3.52332
CsGy2G020010	6.34428	32.7732	7.60783	39.3544	3.9294	15.7478	11.2996	10.4787	-6.10663	2.61038
CsGy2G020050	18.5963	17.3394	15.7653	16.8487	9.97898	12.5461	11.9667	13.3846	-4.81871	2.26865
CsGy2G020260	10.1668	0.426734	9.6929	0.466524	19.3269	0.553102	23.6586	0.365585	-4.80551	2.26469
CsGy2G020390	80.1457	71.2154	74.6679	71.7272	78.0898	133.708	81.7399	167.853	-9.12796	3.19029
CsGy2G020470	37.0788	37.2393	33.9778	32.6469	27.8189	51.9673	32.7136	53.763	-7.9958	2.99924
CsGy2G020680	176.064	98.9626	167.587	89.2291	98.8492	159.115	116.43	196.496	-26.058	4.70366
CsGy2G020700	16.2695	0.974185	13.286	2.21382	7.18447	0.998754	15.3722	0.778465	-11.1713	3.48173
CsGy2G020750	31.5208	2.30856	38.1142	2.82334	34.9653	3.23243	68.4191	3.51252	-26.8605	4.74741
CsGy2G020760	68.4129	38.4099	69.8378	45.1914	49.2976	39.1612	63.7805	54.0603	-13.058	3.70686
CsGy2G020880	344.488	518.502	353.368	564.566	238.482	381.342	304.278	463.572	-56.9158	5.83076
CsGy2G020920	32.8605	55.8364	28.8201	68.8465	21.155	54.9735	28.2811	63.0367	-11.1664	3.4811
CsGy2G020930	80.2731	99.3944	86.9423	106.036	67.417	108.499	87.1926	128.314	-13.1064	3.7122
CsGy2G021120	154.306	52.2477	114.657	50.182	123.43	147.36	92.3745	189.071	-8.59365	3.10327
CsGy2G021310	15.8092	45.002	14.7396	42.9636	19.4213	44.9424	23.835	34.6687	-5.48338	2.45507
CsGy2G021430	27.0596	24.315	27.5106	24.3184	22.9256	28.4559	27.4123	28.2658	-4.03571	2.01282
CsGy2G021450	19.7623	2.12252	36.8006	1.92888	59.8572	42.2218	108.03	15.8958	-31.134	4.96042
CsGy2G021460	3.66429	0.189093	0	0.396219	0.981156	0.754483	13.7117	6.19968	-16.3949	4.03517
CsGy2G021470	35.375	10.1132	74.0038	9.94688	113.097	101.769	178.623	66.764	-26.8975	4.7494
CsGy2G021500	44.4762	43.4071	40.2446	58.3712	40.0276	76.4754	46.8276	78.3573	-11.0316	3.46357
CsGy2G021520	232.044	287.166	234.157	291.985	133.555	255.888	159.507	257.105	-23.8393	4.57527
CsGy2G021630	47.9839	11.5642	27.1344	13.3006	60.8836	7.25449	56.2057	9.34338	-16.1716	4.01539
CsGy2G021690	28.0433	38.0783	27.9882	33.2648	28.7468	33.7185	34.514	34.8336	-5.82236	2.5416
CsGy2G021740	17.7318	7.58257	14.2287	6.43277	10.0925	2.13306	12.3085	2.77191	-5.71911	2.51579
CsGy2G021830	35.7446	95.4376	32.0613	89.2444	34.5203	114.242	54.3255	106.873	-23.4885	4.55388
CsGy2G022020	50.5827	63.8003	51.1122	70.4081	25.9833	14.766	34.9819	9.87175	-8.46902	3.0822
CsGy2G022360	61.278	90.9523	76.8104	64.377	25.2437	76.0457	46.2468	95.0278	-5.47066	2.45171
CsGy2G022400	42.6928	0.367466	8.34423	0.268582	19.3849	0.215453	2.20583	0.249764	-17.1695	4.10177
CsGy2G022440	31.4389	21.1282	29.3661	19.4781	19.6231	30.3386	23.2234	28.7842	-5.67311	2.50414
CsGy2G022450	36.9527	144.254	32.338	105.995	41.3754	82.4778	56.8338	88.6882	-20.0731	4.32719
CsGy2G022510	31.1159	0.85854	30.7337	1.21409	31.5474	0.663417	42.9944	1.13099	-11.8292	3.56428
CsGy2G022640	31.7266	2.63564	27.154	3.36397	32.9613	1.61847	38.5311	3.21632	-10.1425	3.34233
CsGy2G022680	27.7313	36.209	21.693	34.7921	11.4381	29.6224	19.0898	29.5629	-13.6899	3.77504
CsGy2G022690	45.1761	31.7436	53.3955	37.0904	30.9557	28.3097	51.4916	29.7231	-12.3165	3.62252
CsGy2G022750	15.8145	6.22698	12.3021	7.55055	9.41567	10.4805	10.3158	11.964	-4.41256	2.14161
CsGy2G022770	37.7084	2.87731	43.6716	4.3258	52.2956	2.98881	63.7953	3.60584	-5.53652	2.46898
CsGy2G022910	9.46789	4.82841	8.87428	3.64028	13.7373	9.66288	18.3059	10.0535	-5.16219	2.36798
CsGy2G022930	19.9877	9.9741	8.24515	6.45741	10.4335	192.129	10.9791	150.748	-12.2881	3.61919
CsGy2G022990	51.5384	11.1245	89.1064	23.1341	71.0378	30.7759	165.454	38.4114	-56.8482	5.82904
CsGy2G023020	40.1708	45.1402	41.0081	47.2624	29.3784	38.6783	41.676	43.7525	-11.4603	3.51858
CsGy2G023030	6.33758	9.36583	7.11325	9.10759	5.81148	6.81552	11.7995	10.6812	-5.21234	2.38193
CsGy2G023180	23.2438	35.1759	19.9673	33.4715	12.8434	27.4881	14.1473	29.2244	-4.58038	2.19547
CsGy2G023240	176.734	194.972	143.813	201.13	81.1576	151.257	97.3232	174.577	-49.0868	5.61726
CsGy2G023380	599.181	25.3748	647.928	27.2275	610.867	10.9581	752.884	13.6801	-93.2708	6.54335
CsGy2G023420	984.899	45.9302	883.84	53.1738	445.918	55.0568	689.27	43.7662	-344.412	8.42799
CsGy2G023570	14.9597	10.6317	13.3511	9.77898	9.02962	13.6585	13.8101	14.6076	-6.38908	2.67561
CsGy2G023660	33.3485	46.2302	31.6737	39.7297	25.3903	45.5301	34.9682	48.1006	-11.2527	3.4922
CsGy2G023760	68.872	23.4623	56.5895	30.0809	46.3175	19.2191	56.0663	25.9381	-22.0314	4.46149
CsGy2G023770	632.052	225.038	548.035	292.248	477.539	199.158	554.759	254.353	-161.238	7.33305
CsGy2G023810	158.445	12.8441	61.8168	12.1416	142.389	32.671	102.536	35.6918	-56.7762	5.82722
CsGy2G023850	87.4452	41.3676	73.8839	38.7478	47.6707	68.3574	49.0977	69.1299	-14.9883	3.90577
CsGy2G024020	50.1336	83.8721	37.9057	80.1749	40.8047	78.9327	43.6679	80.9422	-15.0911	3.91563
CsGy2G024090	13.3306	1.21964	14.3024	1.22102	16.3208	0.943476	25.6588	1.22055	-8.36615	3.06456
CsGy2G024450	29.5827	49.477	30.3868	50.5073	24.514	37.2801	31.9188	46.41	-6.6007	2.72262
CsGy2G024460	14.6961	10.6948	25.695	12.1594	15.7729	20.6972	32.313	29.2864	-5.54108	2.47017
CsGy2G024520	21.6938	2.67322	14.3045	4.60135	14.1554	3.8501	16.9177	4.81833	-10.1516	3.34364
CsGy2G024550	9.38472	7.82746	9.36372	8.02482	8.60001	9.49365	13.338	10.9956	-4.75898	2.25065
CsGy2G024560	30.7558	25.4321	31.8222	24.4912	37.6901	32.4074	51.4529	39.8911	-12.6965	3.66636
CsGy2G024680	39.5865	4.50374	36.9938	5.94118	35.6224	8.94508	38.3119	7.03275	-5.28233	2.40117
CsGy2G024760	27.8847	21.2214	27.2295	23.9919	12.2908	8.89708	24.5292	13.5736	-12.8936	3.68859
CsGy2G024790	21.3251	8.27467	17.4283	8.5352	19.4865	5.6144	20.572	6.91519	-4.9822	2.31678
CsGy2G024860	84.6808	180.175	73.3819	164.919	63.1077	207.889	74.1388	251.206	-22.33	4.48091
CsGy2G024870	3.73359	1.28537	2.71326	0.961484	2.75521	0.490032	5.98429	0.79018	-4.2494	2.08726
CsGy2G024940	28.6	40.7725	24.9242	36.0777	15.2098	27.9672	18.8157	30.4973	-7.28173	2.86428
CsGy2G025040	19.4872	13.6026	16.5865	12.9508	14.6184	6.49283	16.9619	7.16094	-5.24422	2.39073
CsGy2G025110	90.4139	10.2822	66.1024	10.5137	31.4178	6.36507	31.1212	8.35793	-24.015	4.58586
CsGy2G025170	10.6429	10.7622	10.5722	16.7369	6.44285	8.5662	11.625	11.58	-5.25283	2.3931
CsGy2G025480	26.2263	26.717	22.0849	26.1653	12.6893	20.5479	16.0273	25.3979	-7.47942	2.90293
CsGy2G025500	12.5731	1.17119	10.6899	1.27801	34.7315	0.959564	47.9523	1.20243	-15.104	3.91686
CsGy2G025510	115.907	99.9671	144.636	92.1793	128.976	159.924	166.022	227.475	-8.3174	3.05613
CsGy2G025590	230.987	318.836	257.226	286.402	381.131	401.674	471.951	425.571	-64.5802	6.01302
CsGy2G025750	12.1818	9.9524	5.19875	10.1101	6.1029	25.1809	4.79194	26.6833	-5.67205	2.50387
CsGy2G025840	9.95797	0.126599	8.84061	0.145028	19.7848	0.6088	23.2535	0.226163	-4.58604	2.19725
CsGy2G025870	68.773	2.68375	48.4035	2.18892	49.5113	27.6391	84.2382	25.7276	-55.0964	5.78389
CsGy2G026350	49.0768	98.9692	60.4519	85.7692	67.2175	90.8486	91.7403	117.186	-13.1476	3.71673
CsGy2G026420	29.5148	64.7525	26.8597	45.9454	29.2488	40.9492	33.0585	50.5802	-6.4648	2.69261
CsGy2G026430	11.3606	25.8329	10.1853	29.1365	8.83656	20.1483	14.5477	20.1016	-6.88641	2.78375
CsGy2G026600	8.62661	0.00719033	7.42859	0	14.7354	0.0333223	20.7293	0.00745033	-7.19187	2.84637
CsGy2G026670	173.032	165.062	149.491	149.795	40.5496	127.483	56.9307	138.408	-39.9223	5.31912
CsGy2G026710	87.782	2.11369	75.7927	2.40437	52.6378	0.956008	73.2078	1.08445	-32.5594	5.025
CsGy2G026760	30.7944	24.412	22.577	23.7845	18.6365	13.1001	17.8186	14.1499	-7.39947	2.88742
CsGy2G026770	56.2994	41.265	58.8397	39.9794	40.6662	68.561	49.5086	73.1602	-6.3022	2.65585
CsGy2G026860	56.2427	60.5452	58.0979	91.7132	49.6293	59.4348	56.2738	85.1243	-4.78924	2.2598
CsGy2G027020	6.78393	6.72913	6.71033	6.50876	8.42294	4.70644	17.7969	5.83377	-9.44761	3.23995
CsGy2G027070	70.6281	3.13209	50.7044	2.98891	35.8539	0.909867	31.6609	0.934567	-15.7308	3.97552
CsGy3G000030	44.1564	4.68749	42.4453	5.79996	54.2776	62.1571	71.472	78.6969	-18.9056	4.24074
CsGy3G000090	50.1483	126.044	51.3916	129.633	29.2898	81.6333	36.9369	93.2165	-6.40387	2.67894
CsGy3G000200	25.5337	18.4563	12.1793	16.9407	20.4853	13.6744	12.7394	15.456	-5.60843	2.4876
CsGy3G000230	833.204	617.334	769.634	690.693	458.472	449.14	594.313	568.904	-199.411	7.6396
CsGy3G000270	10.626	24.3057	9.01054	25.5496	10.9193	39.4249	18.7909	38.0891	-9.48699	3.24595
CsGy3G000280	38.4757	69.9319	35.0914	63.4084	28.2354	59.5546	31.077	72.0447	-6.226	2.63831
CsGy3G000290	56.6355	116.287	51.7847	106.158	46.3156	108.206	53.3984	115.108	-11.9336	3.57696
CsGy3G000310	76.5846	107.76	58.3019	105.569	47.2078	130.133	55.84	105.378	-26.9149	4.75033
CsGy3G000430	15.8184	27.5628	15.6324	25.6933	16.0606	20.7931	20.4091	22.9398	-4.53458	2.18097
CsGy3G000500	38.3175	38.753	39.7929	35.7977	40.133	19.0466	46.264	23.216	-4.6555	2.21894
CsGy3G000590	97.1211	170.721	71.4793	166.307	63.2535	150.345	63.8289	142.427	-26.2172	4.71244
CsGy3G000640	41.4215	34.9295	35.019	41.3354	25.1372	28.2958	28.537	39.8351	-9.8022	3.29311
CsGy3G000650	34.8185	16.6189	27.0312	20.8871	33.9488	20.7302	39.6625	21.0323	-13.501	3.755
CsGy3G000660	34.2832	21.2838	23.5836	26.1091	60.7524	29.4331	64.8221	29.8597	-14.7692	3.88452
CsGy3G000690	22.5424	40.0619	17.7968	39.3896	13.5884	42.374	13.5485	33.6207	-4.70568	2.2344
CsGy3G000710	34.9577	48.5035	29.8301	46.1235	28.5315	37.9698	33.9141	41.9622	-10.5102	3.39371
CsGy3G000770	208.195	0.764412	104.933	1.21482	151.599	17.6352	118.09	20.4328	-69.7535	6.12419
CsGy3G000780	162.498	110.853	104.806	90.2901	104.183	82.3884	106.427	76.8696	-59.9371	5.90538
CsGy3G000790	24.1876	31.7798	21.1001	31.3049	18.8691	24.5961	21.2631	28.7733	-5.48148	2.45456
CsGy3G000860	32.2913	45.472	22.8593	42.3937	15.8446	17.6789	16.4805	19.158	-10.0679	3.33169
CsGy3G000900	16.7335	26.7625	16.9802	51.0518	11.9882	8.3667	18.5571	9.02954	-6.32224	2.66044
CsGy3G000950	88.6095	24.4458	98.0438	27.8368	87.9528	15.5864	106.456	21.9072	-9.06902	3.18095
CsGy3G000990	76.2287	64.7344	62.1441	66.3693	61.8648	48.4218	59.4219	54.3904	-11.6418	3.54124
CsGy3G001000	125.53	145.284	109.475	154.105	153.71	131.59	153.491	134.701	-15.8359	3.98513
CsGy3G001020	19.3837	1.28157	21.4614	1.10382	39.7211	0.480417	60.0207	1.14514	-18.2219	4.1876
CsGy3G001120	40.2142	44.0967	43.7893	52.1792	32.161	43.5013	40.7665	59.3567	-5.03038	2.33067
CsGy3G001130	26.2741	41.3912	23.9706	38.9044	14.4232	21.5218	20.5762	23.8628	-8.4565	3.08006
CsGy3G001280	39.995	57.1422	37.4653	36.4268	36.7611	69.3031	44.1949	75.633	-9.96345	3.31665
CsGy3G001330	39.5513	41.3791	33.9163	43.3791	38.3736	43.9612	37.5167	53.61	-4.77809	2.25644
CsGy3G001340	55.5164	82.9543	43.6309	71.3129	54.574	74.9131	64.5122	85.8471	-21.8237	4.44782
CsGy3G001380	18.5453	39.8362	20.4467	38.9672	23.98	25.0306	32.1175	33.7634	-6.23613	2.64065
CsGy3G001410	17.3253	1.50667	14.5068	1.54	19.9225	1.29895	22.2222	1.27674	-5.11812	2.35561
CsGy3G001430	124.899	207.358	163.954	189.233	96.4546	140.955	208.263	236.425	-72.754	6.18495
CsGy3G001440	29.33	15.9686	30.642	15.9235	15.3287	18.3767	24.6118	18.5999	-7.97106	2.99477
CsGy3G001470	4.09502	3924.14	1.63121	4627.17	0.327772	3223.16	9.15884	6041.07	-11.2949	3.4976
CsGy3G001550	253.919	121.466	306.743	91.3598	296.338	303.626	492.403	249.678	-143.24	7.16229
CsGy3G001580	17.4973	35.5772	16.6411	29.1621	16.52	28.4067	21.2066	31.3265	-5.54274	2.4706
CsGy3G001590	51.5743	13.2625	46.7676	20.1413	34.0196	17.2473	53.6873	15.4805	-24.4744	4.6132
CsGy3G001600	83.4181	29.3965	72.3289	35.8468	78.1348	18.4466	82.6168	20.9695	-15.5713	3.96082
CsGy3G001670	142.346	16.5971	121.462	16.2019	104.524	3.88981	180.065	5.70554	-96.4259	6.59135
CsGy3G001720	32.5655	4.93047	24.4641	5.56362	27.8321	1.85043	39.4702	2.27062	-19.7393	4.303
CsGy3G001840	22.9805	7.26789	22.222	9.62425	13.7001	10.2282	18.5212	11.6345	-5.57958	2.48016
CsGy3G001850	31.2126	44.4559	31.6316	47.0538	22.8577	39.0097	28.9485	41.6261	-5.67167	2.50377
CsGy3G001870	141.164	104.238	126.372	108.832	68.3721	116.134	100.076	118.599	-46.4967	5.53906
CsGy3G001910	141.96	39.6099	120.92	45.6076	45.921	29.9919	40.8473	33.2662	-15.9665	3.99697
CsGy3G001940	92.9253	70.4293	88.2642	74.4469	66.7605	34.8358	66.32	39.0022	-4.22055	2.07743
CsGy3G001980	168.686	35.2728	147.737	44.4159	66.5974	58.7893	100.333	111.239	-54.6845	5.77306
CsGy3G001990	91.3681	63.6946	77.0109	64.1083	38.2062	32.1618	46.7616	41.1174	-22.9126	4.51807
CsGy3G002070	33.876	11.4485	32.6925	16.0101	32.2257	15.3448	43.7458	20.343	-12.7035	3.66716
CsGy3G002080	19.2346	6.60672	17.9732	9.49834	15.4267	10.4022	18.2496	12.1377	-4.08431	2.03009
CsGy3G002130	14.7629	25.5305	12.6533	24.7423	11.6012	15.7542	14.1037	17.8753	-4.61209	2.20542
CsGy3G002170	70.7323	18.5126	78.7503	21.1099	72.1161	13.6047	99.0166	18.5815	-18.8825	4.23898
CsGy3G002230	75.8736	5.72298	100.859	7.7659	104.041	3.09931	142.173	4.4513	-13.1471	3.71667
CsGy3G002360	38.3744	10.5263	31.4199	12.293	21.7842	5.40279	21.5208	7.399	-6.69112	2.74225
CsGy3G002410	66.2535	30.7166	63.4614	35.1741	30.9245	31.5232	61.2223	37.6259	-33.09	5.04832
CsGy3G002450	31.7887	95.8431	40.4145	79.9569	62.5875	42.1923	82.8659	57.3781	-11.6526	3.54258
CsGy3G002490	29.2722	28.8804	24.2758	25.6731	27.1414	32.9215	27.5252	31.3613	-5.3802	2.42766
CsGy3G002750	145.515	41.8245	128.224	61.9687	49.006	19.4019	164.842	31.9422	-133.127	7.05666
CsGy3G002850	104.891	7.71718	91.4277	11.1454	74.9709	20.032	99.3725	13.6591	-37.8651	5.2428
CsGy3G002880	31.277	35.3387	36.6556	40.7599	33.1837	36.7536	55.7004	41.9151	-17.1382	4.09914
CsGy3G003000	207.948	261.131	121.087	232.587	95.7379	139.763	67.9686	118.841	-59.0912	5.88487
CsGy3G003070	26.0821	41.9061	18.1662	33.9758	17.2175	31.3969	17.8839	30.7635	-8.58226	3.10136
CsGy3G003140	14.9456	1.26186	11.022	1.29612	8.8893	0.980289	15.6094	1.27209	-10.6437	3.41193
CsGy3G003250	35.2192	16.9974	38.2326	16.9185	61.0729	32.5232	77.8523	40.3063	-13.7659	3.78303
CsGy3G003340	54.9741	2.50688	52.623	1.67548	48.2777	0.280139	64.138	0.653633	-18.2115	4.18678
CsGy3G003410	43.2409	66.8844	34.1353	59.4946	32.0115	70.4057	53.1119	62.489	-30.206	4.91676
CsGy3G003420	51.1024	182.17	46.4341	200.44	27.8667	268.26	28.4061	207.764	-5.20764	2.38063
CsGy3G003510	27.8775	36.5037	25.4356	37.8387	25.2361	29.721	27.0315	36.4179	-4.23739	2.08318
CsGy3G003670	21.938	35.7497	18.4657	32.5887	16.333	36.0952	18.0271	67.056	-5.16645	2.36917
CsGy3G003800	55.7519	35.354	55.5183	39.5889	75.6684	25.4794	94.0007	24.9006	-18.5659	4.21458
CsGy3G003920	42.1589	58.0255	28.241	56.2682	21.0502	39.6252	18.9768	31.785	-11.8446	3.56615
CsGy3G003970	14.8413	12.5775	7.46965	20.606	3.68814	43.3262	5.98334	54.1613	-9.66688	3.27305
CsGy3G003980	42.7617	3.04731	51.3266	3.9223	23.1992	4.04274	42.3728	3.98319	-10.6087	3.40718
CsGy3G004020	47.222	87.6917	54.7694	106.274	45.6137	103.212	58.0061	121.109	-4.84502	2.2765
CsGy3G004060	41.3167	53.4662	45.0773	58.7677	30.9299	51.2825	53.1781	63.7682	-18.4876	4.20849
CsGy3G004080	23.3452	46.0706	16.7863	55.8369	18.8692	26.7506	22.3575	24.9909	-10.0472	3.32872
CsGy3G004110	41.7813	4.6057	33.7133	3.80787	22.5601	2.20642	24.1713	2.07864	-9.67918	3.27488
CsGy3G004350	59.6944	76.439	58.2286	73.9423	44.1489	54.5945	56.2746	65.0927	-13.5916	3.76464
CsGy3G004370	533.812	13.0734	631.238	14.1003	930.718	3.5278	1236.39	6.43667	-208.247	7.70215
CsGy3G004380	31.5089	41.6443	25.8139	38.5022	24.9462	18.9408	24.4004	21.0299	-5.14927	2.36437
CsGy3G004390	41.052	24.9699	39.8385	23.3552	39.7683	11.3184	44.0176	11.2745	-5.46282	2.44965
CsGy3G004420	6.09462	5.68767	8.2673	6.27882	12.7062	7.99224	19.1513	5.75871	-4.27242	2.09505
CsGy3G004450	30.1736	25.4913	31.0899	25.6831	29.3368	25.4551	34.391	30.4754	-4.13782	2.04887
CsGy3G004500	13.1099	7.38417	13.5144	9.65735	4.02601	5.80186	8.72225	4.97048	-4.29173	2.10156
CsGy3G004580	43.5972	58.2852	45.2835	53.8972	40.1301	65.1851	46.6636	56.6601	-4.84718	2.27715
CsGy3G004600	33.5616	42.4213	34.0211	42.5888	26.4555	33.7992	31.8813	41.3039	-4.96635	2.31218
CsGy3G004620	21.7337	11.0664	21.1851	11.6545	21.4007	6.93087	26.1345	8.47728	-5.28227	2.40116
CsGy3G004770	17.0421	4.63494	15.9354	5.74447	18.5588	3.76605	22.8833	4.94292	-5.43118	2.44127
CsGy3G004830	14.0754	3.08476	11.8071	4.83861	14.9298	7.08674	19.4619	10.0412	-6.80042	2.76562
CsGy3G004870	30.2108	3.33459	35.8595	2.86699	51.9129	2.15815	66.7918	2.19617	-9.23031	3.20638
CsGy3G004900	26.8955	27.8115	29.168	24.3282	49.4837	54.8001	66.1765	50.7677	-14.4203	3.85003
CsGy3G004930	59.324	34.4717	61.8882	40.8307	42.7145	38.5291	56.848	50.1372	-11.5693	3.53224
CsGy3G004990	8.42948	0.539311	8.00747	0.967856	9.68806	0.0759943	15.8026	0.0605163	-6.53657	2.70853
CsGy3G005050	301.723	55.6883	237.021	54.4825	237.986	51.509	189.174	42.1821	-15.8894	3.98999
CsGy3G005070	24.9995	81.3269	36.2293	55.6969	56.5989	64.4364	77.044	88.5594	-9.21528	3.20403
CsGy3G005100	32.7465	10.4611	25.9776	12.2746	17.7045	26.1572	20.5869	21.0705	-9.65125	3.27072
CsGy3G005110	8.14096	13.646	7.29926	16.798	6.58172	11.0401	10.0128	12.5699	-4.27277	2.09517
CsGy3G005150	71.2084	34.5983	67.6357	48.2942	73.6754	48.6802	76.058	56.4807	-5.95521	2.57415
CsGy3G005160	99.1486	217.159	98.7491	200.465	59.3346	142.786	90.0366	146.701	-31.1015	4.95891
CsGy3G005300	50.286	38.0092	49.0636	41.568	41.4116	42.0576	48.8925	47.0967	-8.70333	3.12157
CsGy3G005340	14.0328	11.3066	14.8964	11.748	10.0227	10.9255	16.5098	13.2979	-5.62352	2.49147
CsGy3G005350	35.4077	2.44036	41.9441	2.79748	41.6346	2.2353	55.7251	3.678	-7.55415	2.91727
CsGy3G005390	41.1096	45.2527	34.6474	39.1514	42.4388	78.4851	42.5917	75.965	-6.61517	2.72578
CsGy3G005410	1619.18	8.25504	1232.34	8.37747	912.652	0.576254	1579.89	0.929729	-1054.08	10.0418
CsGy3G005480	15.9159	6.72525	16.6217	8.58998	8.61876	6.75251	13.6105	9.28026	-4.28599	2.09963
CsGy3G005540	31.3571	1.78032	26.0295	1.47806	21.5822	3.65677	34.1423	2.58999	-17.8877	4.1609
CsGy3G005570	437.632	30.2671	356.901	28.0329	322.541	149.743	275.776	92.585	-33.9658	5.08601
CsGy3G005610	154.786	1692.63	112.946	1744.58	68.5996	652.102	77.3322	658.667	-50.5728	5.66029
CsGy3G005730	99.1658	16.0754	77.4719	19.7908	68.3119	4.64334	86.0434	4.6393	-39.4254	5.30105
CsGy3G005820	53.082	5.71397	72.1137	7.24535	70.1347	4.37643	99.0805	5.8129	-9.91407	3.30948
CsGy3G005860	29.1983	2.08855	29.6094	1.97077	28.2342	1.64717	36.5542	1.77949	-7.9089	2.98348
CsGy3G005920	8.73581	70.5213	6.9776	67.1308	6.68988	46.9053	9.22504	46.4586	-4.29337	2.10211
CsGy3G005940	122.668	8.19998	97.3823	5.37692	89.4786	189.303	71.6383	364.34	-7.44552	2.89637
CsGy3G005970	238.597	2.79913	161.117	4.0684	218.244	0.3884	312.44	1.50993	-171.677	7.42355
CsGy3G005980	20.1917	21.751	17.9322	23.9934	16.0737	15.5816	18.2749	18.1094	-4.4607	2.15727
CsGy3G006030	42.314	4.46798	32.3019	4.96794	32.6791	2.70228	31.6128	3.39338	-8.94581	3.16121
CsGy3G006070	76.0767	5.21723	62.1636	6.94969	84.239	3.44275	88.8693	3.76991	-18.5435	4.21284
CsGy3G006100	990.561	456.609	1156.13	225.993	1084.73	81.0645	1341.58	149.445	-91.282	6.51226
CsGy3G006180	23.9965	34.5279	23.7282	33.4614	16.9155	18.6618	20.7164	23.2908	-4.06916	2.02473
CsGy3G006220	13.6818	15.2783	12.8167	15.0854	9.95305	15.2892	14.8587	16.6312	-5.77073	2.52875
CsGy3G006250	285.27	23.7829	303.561	24.1955	261.769	17.0948	373.491	20.9256	-93.4305	6.54582
CsGy3G006280	5061.52	1.58146	4542.04	2.17572	4847.13	1.46333	5473.22	1.83633	-1145.57	10.1619
CsGy3G006310	29.7868	58.1606	28.1672	55.3406	27.8857	44.8742	31.2033	46.6583	-4.93726	2.30371
CsGy3G006450	26.1765	1.2694	19.683	1.22815	24.7148	0.744345	24.5165	0.914704	-6.29529	2.65427
CsGy3G006500	282.481	391.717	259.541	378.347	175.606	301.191	194.47	329.967	-41.8034	5.38555
CsGy3G006520	22.9016	40.4873	20.2774	38.6953	20.8885	55.5697	25.7622	66.0687	-7.4978	2.90647
CsGy3G006580	27.3246	30.2035	26.4613	32.3404	12.818	28.0106	18.3498	30.9396	-6.39515	2.67698
CsGy3G006590	27.7526	4.98663	18.8799	5.21733	24.7413	2.15852	21.0718	2.45554	-5.20316	2.37939
CsGy3G006660	23.8063	56.5913	20.4302	58.7361	18.9566	37.469	23.0995	42.3195	-7.51906	2.91055
CsGy3G006700	50.9299	33.7271	32.1784	34.6488	21.7822	20.526	11.88	18.2015	-8.84926	3.14556
CsGy3G006710	25.5506	4.39133	28.9915	5.65262	18.6211	3.62385	27.3541	5.61268	-5.29204	2.40382
CsGy3G006770	29.8388	0.309472	20.3384	0.281603	11.486	0.444225	21.493	0.386978	-19.5074	4.28595
CsGy3G006820	192.906	215.128	163.117	235.578	87.4789	299.632	107.04	309.968	-49.3506	5.625
CsGy3G006830	109.948	110.389	98.8003	124.01	44.1283	124.529	55.4185	137.82	-22.4379	4.48786
CsGy3G006930	34.3043	14.1762	26.7792	13.7456	25.2791	9.7431	36.086	9.76061	-18.332	4.19629
CsGy3G006970	121.62	135.91	106.32	156.257	98.0307	119.521	106.394	146.322	-23.6629	4.56455
CsGy3G006980	7.36092	0	4.33425	0.0200587	3.06286	0.0140413	5.99133	0	-5.95514	2.57413
CsGy3G007060	9.69925	13.2418	9.38471	13.8301	4.74828	4.90393	11.1768	3.82039	-6.74303	2.7534
CsGy3G007080	90.7709	158.293	92.1118	210.968	61.4473	124.26	69.7118	166.327	-6.92365	2.79153
CsGy3G007200	188.737	169.111	211.923	199.47	129.213	183.177	177.655	224.149	-25.2558	4.65854
CsGy3G007270	116.33	172.489	94.2726	175.074	89.0628	149.455	102.737	167.289	-35.7314	5.15912
CsGy3G007280	14.5268	320.554	6.86605	297.662	4.22229	177.394	3.27826	189.316	-6.71668	2.74775
CsGy3G007350	443.053	556.767	430.174	590.043	296.344	397.259	363.348	494.337	-79.8834	6.31982
CsGy3G007470	6.79087	0.928332	7.61816	1.16801	8.90098	0.968256	14.0636	0.768676	-4.3353	2.11613
CsGy3G007630	19.84	26.4666	19.1362	27.7995	14.9836	19.3276	18.5693	23.8663	-4.28946	2.1008
CsGy3G007660	66.8558	35.372	71.5933	37.1573	98.5631	20.595	112.363	21.3801	-9.06276	3.17995
CsGy3G007830	79.8582	62.8649	91.1095	54.9751	123.503	22.266	140.757	23.4734	-6.00314	2.58572
CsGy3G007850	88.741	87.2445	70.8501	82.9925	78.308	71.7514	89.6716	78.2919	-29.2545	4.87059
CsGy3G007920	18.4472	57.772	11.6513	48.8508	35.8383	88.3935	34.7886	76.0812	-5.74611	2.52258
CsGy3G008000	125.76	26.831	134.449	19.2059	210.859	120.48	225.019	118.984	-5.47149	2.45193
CsGy3G008030	22.4191	10.6895	17.5567	10.6145	9.5337	13.4746	14.9576	14.4288	-10.2864	3.36267
CsGy3G008040	14.4028	34.7934	14.6566	42.5241	9.52858	29.3866	14.9018	40.0951	-5.11946	2.35599
CsGy3G008050	12.8588	6.86227	10.3049	6.7934	3.73321	6.89268	10.9231	8.29706	-9.74382	3.28449
CsGy3G008140	127.04	51.7682	82.9187	47.0572	71.8121	7.19406	42.2892	9.13258	-14.5984	3.86774
CsGy3G008150	71.1258	6.87381	70.2907	6.57756	68.5171	0.736475	96.115	1.99584	-28.433	4.8295
CsGy3G008160	156.198	150.549	143.87	145.18	92.6023	112.583	111.724	131.063	-31.4493	4.97496
CsGy3G008170	49.5672	6.47665	56.7782	6.78882	88.4067	6.60525	109.112	8.88961	-13.4943	3.75427
CsGy3G008240	141.599	35.7263	189.546	36.6106	147.802	25.7261	216.232	26.1694	-20.4827	4.35634
CsGy3G008270	141.269	87.7442	139.728	108.795	79.8344	114.073	113.719	145.191	-35.4262	5.14674
CsGy3G008340	196.989	8.61932	217.741	11.6732	277.977	6.43218	344.77	10.0529	-46.0421	5.52488
CsGy3G008350	148.339	166.679	166.625	137.989	152.789	104.665	191.748	127.855	-20.6724	4.36964
CsGy3G008470	72.5119	65.0043	72.5844	80.4855	76.3051	65.2249	83.5364	79.2866	-7.15872	2.8397
CsGy3G008540	165.596	142.875	127.871	124.698	150.974	145.096	182.596	153.21	-69.347	6.11576
CsGy3G008550	15.5665	16.622	13.5064	18.3213	14.7683	13.7854	20.3136	11.9145	-7.60529	2.927
CsGy3G008610	16.2822	6.39134	23.1384	9.28489	33.76	7.19698	62.322	10.1649	-21.7058	4.44001
CsGy3G008640	31.9303	11.6108	40.9623	11.8295	49.1835	6.69085	65.9128	7.83437	-7.6973	2.94435
CsGy3G008650	23.8994	45.07	22.2358	39.8284	21.862	34.4234	26.0479	36.5092	-5.84944	2.5483
CsGy3G008660	42.8597	5.87114	56.0834	7.26688	72.8458	3.81621	105.5	5.47159	-19.4309	4.28028
CsGy3G008690	172.646	208.376	149.562	187.547	227.309	188.65	217.808	194.951	-13.5831	3.76374
CsGy3G008700	26.7634	99.1122	24.8359	132.088	38.1383	61.2094	41.1607	99.9753	-4.94988	2.30739
CsGy3G008720	12.351	8.03361	9.23388	6.36285	10.4462	11.7351	22.8112	9.43208	-15.4821	3.95253
CsGy3G008740	37.806	12.644	46.4734	11.4505	36.2397	33.0735	75.1231	43.0001	-30.216	4.91724
CsGy3G008750	19.4542	9.17666	18.8535	9.06513	12.1564	8.2788	26.6019	8.61844	-15.0462	3.91132
CsGy3G008810	55.1228	78.1578	55.4092	67.6295	50.7355	51.2911	56.9595	60.7777	-5.93755	2.56987
CsGy3G008840	79.8222	93.6717	80.0652	86.3193	64.9316	74.5571	75.9171	77.7695	-10.7425	3.42525
CsGy3G008900	44.939	14.3616	27.6014	14.0402	52.7703	54.4689	43.9225	39.1702	-8.48982	3.08573
CsGy3G008930	34.1148	55.3361	33.8579	56.8259	18.9007	31.0608	31.6552	36.524	-13.0113	3.7017
CsGy3G008950	68.2492	81.2495	69.7231	89.5159	52.342	209.192	70.3686	159.206	-16.5527	4.04899
CsGy3G008970	122.522	148.059	117.48	141.042	102.969	140.097	110.613	150.373	-12.6849	3.66504
CsGy3G009010	25.2277	27.1384	22.7791	28.561	21.9546	22.4857	24.9064	30.0047	-5.40039	2.43306
CsGy3G009120	64.2077	14.396	56.377	10.2253	62.2507	53.1763	101.023	32.7329	-46.6029	5.54235
CsGy3G009220	22.5021	10.889	26.6527	12.0846	29.7658	4.57663	46.6914	4.711	-12.7749	3.67524
CsGy3G009270	9.39878	1.28552	6.25989	1.15249	10.5983	0.724703	11.9194	0.935395	-4.45994	2.15703
CsGy3G009320	16.096	9.28145	15.4754	8.76974	30.7104	4.78055	42.8442	5.56543	-12.7545	3.67293
CsGy3G009520	28.4937	22.9456	28.4286	25.1774	25.66	27.16	39.8901	33.9272	-14.2952	3.83746
CsGy3G009700	9.99181	3.49477	8.33188	3.69678	10.5766	1.93452	13.1102	2.74436	-4.19349	2.06815
CsGy3G009740	80.7642	356.639	45.555	289.191	44.8569	378.362	43.0825	340.752	-33.4347	5.06328
CsGy3G009750	152.699	4.88688	122.815	5.58574	305.087	3.10817	287.368	4.40417	-12.1651	3.60467
CsGy3G009800	26.7655	36.2929	25.5366	35.8341	18.2248	31.7653	21.2233	36.6658	-4.22732	2.07974
CsGy3G009850	5.33186	7.92911	3.4263	8.44639	6.35084	6.89587	8.61089	8.12605	-4.16561	2.05853
CsGy3G009900	15.0378	16.6117	14.0931	16.0221	9.90347	13.9627	13.46	14.8729	-4.50126	2.17033
CsGy3G010020	22.3797	4.89377	17.806	6.21094	17.9934	4.68654	31.3563	6.96898	-17.9367	4.16484
CsGy3G010030	10.1747	5.26733	8.50797	6.09339	9.68376	45.5887	17.9214	43.8466	-9.90435	3.30806
CsGy3G010160	75.6561	65.3259	76.356	32.0931	15.0253	81.4596	26.573	74.9679	-10.8478	3.43933
CsGy3G010180	22.8479	12.9442	12.5538	16.9934	11.9759	31.197	14.8176	30.1316	-13.1357	3.71542
CsGy3G010350	5.32014	66.355	5.98912	58.1557	9.88053	109.73	15.3897	122.166	-4.84024	2.27508
CsGy3G010400	11.9235	5.95976	9.56643	6.51612	8.96508	5.95601	13.0231	6.98995	-6.41506	2.68146
CsGy3G010430	112.021	162.204	113.825	230.739	65.1915	152.678	84.1141	206.709	-17.1182	4.09746
CsGy3G010560	212.754	285.07	243.26	318.946	166.491	246.716	244.117	320.674	-47.1198	5.55826
CsGy3G010620	36.5545	45.9223	32.6422	44.3536	28.0786	55.6633	36.7708	60.2626	-12.6044	3.65585
CsGy3G010630	36.1044	55.6005	33.92	47.9682	30.7147	54.662	33.689	55.2297	-5.15868	2.367
CsGy3G010710	48.0499	24.8184	40.4429	23.8674	42.8002	16.0639	40.8911	17.4262	-5.69799	2.51045
CsGy3G010730	13.6135	18.2508	11.223	17.2166	14.9012	15.6597	16.6662	16.8667	-4.15558	2.05505
CsGy3G010800	18.8161	28.3072	20.2024	26.4789	13.0535	28.7827	19.2565	23.8413	-4.81673	2.26806
CsGy3G010810	454.164	491.414	440.128	533.095	301.716	414.153	389.807	485.475	-102.127	6.67422
CsGy3G010950	155.38	198.615	163.632	215.288	96.9852	143.27	141.715	182.197	-36.4781	5.18896
CsGy3G010970	19.4508	0.0703387	17.9599	0.017156	18.4905	0.029961	26.1936	0.00968067	-9.19386	3.20067
CsGy3G010980	205.932	341.129	198.203	308.614	163.666	287.65	192.595	327.692	-36.6577	5.19605
CsGy3G011030	18.6014	1.71746	14.4462	1.76788	14.3931	0.851456	21.8497	1.61012	-11.6118	3.53752
CsGy3G011160	10.6757	25.2911	11.1168	20.4175	14.2157	32.4566	20.6254	31.0045	-5.96854	2.57738
CsGy3G011170	19.0932	26.2179	19.5547	30.0838	18.8539	23.8321	25.841	28.3983	-6.52561	2.70611
CsGy3G011180	28.0254	10.2486	11.8452	8.33084	15.0159	9.97684	10.14	8.72574	-11.3043	3.4988
CsGy3G011340	16.3498	21.5833	13.2365	21.0132	17.8797	15.8625	19.3113	14.3636	-4.54488	2.18424
CsGy3G011360	34.4099	13.7981	29.3631	14.1406	18.8312	8.41303	18.0147	8.9701	-4.23034	2.08077
CsGy3G011420	21.9917	3.84479	22.587	4.24705	23.699	1.84992	35.3866	2.23049	-11.0923	3.47148
CsGy3G011460	233.008	22.5603	335.434	18.9731	589.734	18.603	851.409	21.6373	-159.25	7.31515
CsGy3G011490	16.1812	11.9802	14.8486	12.3027	17.7691	12.6161	21.2204	13.8375	-4.78387	2.25818
CsGy3G011580	52.5642	24.2696	50.1065	24.7634	49.6723	17.2797	54.803	17.4202	-7.58833	2.92378
CsGy3G011790	8.64949	0.512452	8.82621	0.307596	8.52019	0.396411	15.9316	0.393831	-7.23471	2.85494
CsGy3G011840	74.5321	53.8222	69.9221	56.7684	71.0232	54.8035	85.3413	48.4668	-18.9281	4.24246
CsGy3G011860	117.658	16.0061	151.176	18.6212	115.66	8.36418	157.729	15.257	-8.55121	3.09613
CsGy3G011910	90.4137	21.1892	65.2252	21.9405	79.7253	12.8275	77.5965	14.6304	-23.0597	4.5273
CsGy3G011960	24.204	50.8487	19.3319	50.5325	16.2425	33.4676	17.604	38.3676	-6.23356	2.64006
CsGy3G012040	240.522	346.559	239.932	366.066	126.607	247.629	188.263	309.93	-62.2458	5.9599
CsGy3G012050	18.6671	37.961	17.0928	35.5258	9.54017	25.9921	15.591	28.3736	-7.62501	2.93074
CsGy3G012140	151.753	22.9709	196.503	14.8188	73.8425	25.8892	127.952	15.1227	-9.35915	3.22638
CsGy3G012220	8.11576	0.0771583	7.02707	0.0813117	5.28505	0.076551	14.1379	0.14876	-9.94154	3.31347
CsGy3G012230	33.1023	2.75898	32.0709	3.24826	35.9397	2.92451	41.1021	4.08793	-6.19391	2.63085
CsGy3G012260	6.82195	8.63613	8.41379	6.92654	13.4244	2.32973	20.356	4.96875	-5.33972	2.41676
CsGy3G012270	68.4448	81.1652	36.2504	73.773	42.2432	253.761	48.2034	260.713	-38.1547	5.25379
CsGy3G012280	39.6492	7.25764	22.5381	6.65824	36.8759	39.8999	40.3929	41.7001	-20.6281	4.36654
CsGy3G012300	3.94328	0.925474	3.43937	0.859496	2.16546	0.479128	7.7393	0.29898	-6.07775	2.60354
CsGy3G012310	15.2317	45.2744	15.1879	44.3381	23.6501	37.4087	32.4733	39.618	-8.86698	3.14844
CsGy3G012380	40.163	31.3797	37.9254	30.6523	21.3459	87.3225	26.1048	138.73	-6.99652	2.80664
CsGy3G012440	16.2388	22.0968	20.664	21.319	11.7126	20.8442	21.156	24.3243	-5.0183	2.3272
CsGy3G012500	36.183	47.6841	37.0979	44.4817	25.4432	37.0408	31.7924	41.2231	-5.43431	2.4421
CsGy3G012600	11.3682	43.5452	18.3244	34.8084	27.9419	78.2009	50.9563	78.7377	-16.0582	4.00524
CsGy3G012610	94.7689	131.772	102.121	148.927	64.3652	94.5262	83.8656	116.592	-12.1478	3.60263
CsGy3G012630	26.7448	4.76872	21.6821	4.72299	9.93117	3.64858	26.2236	5.07664	-21.3551	4.41651
CsGy3G012690	67.3091	27.5056	98.2175	32.5272	41.4302	57.5325	83.5858	60.1777	-11.2471	3.49149
CsGy3G012700	158.135	10.2858	114.888	15.1569	40.4089	27.1079	69.722	42.0999	-72.5601	6.1811
CsGy3G012750	114.559	2.31887	131.722	2.24567	132.188	1.33192	165.525	1.89671	-16.1734	4.01555
CsGy3G012780	37.8545	27.0359	30.5855	29.2995	65.4509	18.4871	63.3112	17.3584	-5.12927	2.35875
CsGy3G012800	54.8181	34.28	42.8598	30.8534	18.5167	13.1055	31.3304	11.89	-24.772	4.63064
CsGy3G012810	48.5603	95.181	47.8317	93.8562	48.0859	85.1504	57.3062	94.866	-9.94889	3.31454
CsGy3G012840	37.674	24.9107	35.562	30.8812	22.1424	24.4481	27.9436	29.0784	-7.9132	2.98426
CsGy3G012890	122.047	236.314	132.868	271.12	144.546	174.185	164.339	240.284	-8.97201	3.16543
CsGy3G012980	43.7301	61.6034	41.3202	77.2183	22.9567	58.5273	38.2532	59.921	-17.7065	4.14621
CsGy3G013000	63.3145	124.374	72.1543	140.803	54.3802	103.129	69.5192	136.959	-6.29912	2.65515
CsGy3G013150	212.653	20.5303	274.029	18.0219	80.4751	54.3331	202.328	42.4263	-60.4772	5.91832
CsGy3G013280	12.2886	5.03405	10.5103	6.91662	15.376	5.0059	21.3342	4.53294	-7.73648	2.95168
CsGy3G013290	34.9659	2.22587	31.2357	3.12443	52.359	1.81971	59.8365	1.45827	-11.2077	3.48642
CsGy3G013350	476.102	11.3893	516.102	11.449	779.87	4.94339	1124.18	10.5784	-304.309	8.24939
CsGy3G013430	22.8076	2.41107	24.3306	2.55797	20.1037	2.91978	28.6816	2.23182	-7.05497	2.81864
CsGy3G013460	13.3314	13.5452	11.487	13.5907	7.38038	10.3388	11.8503	13.7385	-6.31423	2.65861
CsGy3G013470	3.62016	5.57234	5.90041	13.7835	2.92038	10.108	10.0749	13.5958	-4.87426	2.28518
CsGy3G013490	109.571	0.253447	82.3213	0.202959	102.997	0.0913053	101.407	0.138813	-25.6599	4.68144
CsGy3G013510	25.432	13.6311	24.2823	14.9325	20.0235	15.5029	28.0605	11.5068	-9.18667	3.19954
CsGy3G013550	360.741	300.497	344.338	284.93	225.89	185.585	313.738	238.17	-104.251	6.70392
CsGy3G013570	4.18728	60.0033	10.1696	67.9803	6.50492	102.757	29.6164	121.417	-17.1292	4.09838
CsGy3G013590	157.4	141.551	261.331	107.056	139.139	162.323	357.875	188.148	-114.805	6.84304
CsGy3G013700	39.0279	17.4221	43.9858	29.253	43.3128	56.7107	59.5123	68.823	-11.2416	3.49077
CsGy3G013760	318.276	13.0072	395.145	24.1803	441.278	22.7609	645.809	31.6221	-127.662	6.99618
CsGy3G013920	28.704	71.8456	30.3432	79.9631	28.3219	60.9829	47.0412	70.374	-17.0801	4.09425
CsGy3G014000	25.4146	9.2385	26.9189	10.8324	21.1939	17.1787	34.0785	24.8605	-11.3803	3.50847
CsGy3G014020	17.1167	12.2214	13.9008	12.3672	6.28556	4.4319	10.4191	6.57806	-7.3494	2.87763
CsGy3G014040	56.8734	3.03957	52.0882	3.40672	60.134	2.20131	62.2477	3.68189	-6.89891	2.78637
CsGy3G014160	16.8407	15.1038	14.2864	15.737	12.0758	13.5832	13.9453	14.6921	-4.42382	2.14529
CsGy3G014210	17.4389	8.46087	14.9108	7.5688	12.315	5.51362	21.3583	7.66115	-11.5714	3.53249
CsGy3G014270	10.5123	15.3885	8.0534	16.7731	6.37663	11.9839	8.33689	13.0038	-4.41913	2.14376
CsGy3G014380	6.50442	0.496501	1.37087	0.889863	0.615793	0.418386	1.12615	0.887892	-5.64391	2.49669
CsGy3G014480	13.1321	31.8298	12.2539	24.8337	15.8326	37.0481	20.0911	31.1979	-5.1366	2.36082
CsGy3G014490	56.1626	91.9854	48.8149	95.0882	38.5869	72.9499	39.1263	75.6938	-7.88701	2.97948
CsGy3G014530	44.9808	64.5783	43.1817	75.4832	26.37	53.1158	35.5759	69.1689	-11.0049	3.46008
CsGy3G014630	3475.78	1911.02	3613.91	1587.11	3281.79	2174.18	3686.83	2420.83	-266.919	8.06026
CsGy3G014660	7.05725	0	5.23242	0	2.55588	0.00746167	6.69802	0.010297	-5.96697	2.577
CsGy3G014670	18.1248	0.0226467	19.7513	0.134814	7.28142	0.00945867	20.3303	0.152214	-11.4224	3.51379
CsGy3G014710	88.2715	154.89	62.8796	149.098	14.8182	44.0507	18.4959	37.0791	-29.0695	4.86144
CsGy3G014770	55.6575	24.1735	91.7081	22.366	95.7966	108.949	185.783	87.885	-53.9359	5.75317
CsGy3G014860	21.4409	15.3402	20.078	17.6432	9.51233	22.5079	12.5954	23.8309	-4.44597	2.1525
CsGy3G014880	27.8393	17.0191	22.4854	18.1955	14.0791	15.4163	12.7546	14.6427	-4.02932	2.01054
CsGy3G014890	39.3054	26.7251	40.4552	24.3334	24.3735	22.5364	38.0188	30.1892	-12.4955	3.64334
CsGy3G014980	32.4394	55.0823	30.9091	63.4732	26.149	46.6183	30.9712	45.0457	-6.35258	2.66734
CsGy3G015000	34.5085	45.7735	35.8024	44.7923	30.1317	40.3272	36.1985	46.802	-4.77292	2.25487
CsGy3G015050	125.346	119.249	129.305	128.455	81.7071	101.942	116.433	124.106	-30.7665	4.94329
CsGy3G015090	27.1731	2.79832	28.4069	3.30565	26.6727	1.57358	32.2656	1.27423	-4.359	2.124
CsGy3G015210	80.0481	74.6996	75.3005	82.1405	43.3406	67.1566	52.3827	72.3861	-13.7897	3.78552
CsGy3G015250	106.288	145.092	103.751	196.474	77.8985	111.716	91.4084	158.824	-16.0467	4.00421
CsGy3G015260	6.49015	2.97178	4.82532	2.91991	7.95371	1.95529	16.2505	2.41534	-9.96164	3.31638
CsGy3G015300	98.1896	5.98954	109.044	7.16514	147.036	3.46969	176.8	4.56539	-18.9091	4.24101
CsGy3G015310	132.026	120.536	102.939	145.686	115.494	104.673	115.947	124.363	-29.5403	4.88461
CsGy3G015450	7.50057	22.9112	7.47759	20.1224	20.6963	22.2502	40.925	25.9461	-20.2517	4.33997
CsGy3G015470	0.078897	8.30544	0.345472	5.10796	3.15126	3.94979	8.74035	5.8689	-5.32252	2.41211
CsGy3G015560	66.1147	5.34344	86.5567	5.54117	88.8563	3.62895	117.472	5.79544	-8.17319	3.0309
CsGy3G015730	31.5363	35.449	25.4665	29.4676	16.0667	27.6737	16.0105	27.7937	-6.01355	2.58822
CsGy3G015750	67.5487	45.6884	63.3646	41.0012	46.8069	66.2754	56.9308	79.4702	-14.3079	3.83874
CsGy3G015760	20.227	25.5102	18.5648	26.7726	13.759	23.5091	16.3811	26.0564	-4.28428	2.09905
CsGy3G015780	12.4473	30.0824	12.8259	30.5145	8.26667	35.5086	15.402	42.837	-6.75679	2.75634
CsGy3G016010	100.561	138.402	201.778	145.13	227.258	265.49	338.786	359.861	-10.3123	3.36629
CsGy3G016070	49.7938	110.715	44.9857	66.5722	11.4326	48.8068	15.9447	34.2809	-9.32015	3.22035
CsGy3G016080	146.6	315.129	145.305	215.199	19.3542	79.6964	35.607	84.1032	-17.5475	4.1332
CsGy3G016090	65.019	156.106	62.0037	94.5474	5.01841	22.32	14.7772	34.0594	-12.7741	3.67515
CsGy3G016110	612.736	1136.79	418.888	1138.99	505.795	2116.39	385.174	1450.21	-73.2273	6.19431
CsGy3G016180	24.1493	29.0404	21.5456	40.707	12.2614	28.2353	19.2264	31.9959	-9.56862	3.25831
CsGy3G016200	199.41	277.157	223.82	311.076	178.423	218.553	248.302	306.336	-45.4694	5.50682
CsGy3G016230	17.6855	27.2741	15.1911	26.747	7.26661	21.1881	11.4835	26.9509	-6.71126	2.74658
CsGy3G016590	13.9451	30.382	13.2811	27.049	18.5705	20.1497	25.2127	17.6267	-7.30618	2.86912
CsGy3G016610	90.7348	84.8476	67.6295	116.983	72.4833	87.57	110.29	109.24	-60.9118	5.92865
CsGy3G016780	54.3199	50.6834	57.7495	54.5381	49.5065	55.3675	66.998	64.1715	-14.0619	3.81372
CsGy3G016870	50.8205	18.1054	62.5369	18.1531	62.2719	35.6845	98.8148	40.9663	-24.8264	4.6338
CsGy3G017130	85.0948	90.4334	88.1895	98.6017	49.9295	69.3933	66.2354	86.8418	-13.2112	3.72369
CsGy3G017160	62.5778	47.1574	66.7027	46.6565	62.9412	17.9457	79.8216	19.1648	-12.7554	3.67304
CsGy3G017170	49.6356	52.0161	55.1435	45.9659	32.5257	67.9051	43.6842	73.8682	-5.65061	2.49841
CsGy3G017230	43.2779	90.5837	34.5406	84.74	20.9959	62.1876	30.3122	73.901	-18.0536	4.17421
CsGy3G017300	52.5379	59.4468	46.7841	56.6641	45.724	51.6447	53.2293	50.5954	-13.2591	3.72892
CsGy3G017310	226.724	32.3653	122.825	37.1418	113.449	73.8095	107.386	118.777	-97.8372	6.61231
CsGy3G017420	28.0812	4.32521	21.9785	4.88639	17.9704	2.47952	26.5426	2.88059	-14.675	3.87529
CsGy3G017430	50.7663	72.0279	53.0955	68.7252	43.4557	44.0104	51.1785	52.3574	-5.39368	2.43127
CsGy3G017950	25.309	24.4924	20.4307	21.4579	12.3416	16.3202	14.2583	33.311	-6.79504	2.76448
CsGy3G018000	7.6439	10.8186	6.77054	14.1875	6.87752	10.6333	10.8986	12.8707	-4.89447	2.29115
CsGy3G018070	57.5293	80.9412	49.3155	85.0404	22.2431	71.2787	24.9598	81.1437	-10.9304	3.45028
CsGy3G018170	277.706	381	227.686	397.516	182.636	265.038	216.152	299.63	-83.5349	6.38431
CsGy3G018420	74.8587	67.0687	50.1535	92.5288	96.7366	190.593	98.2391	182.435	-26.2077	4.71192
CsGy3G018450	39.4175	46.1518	40.0127	52.6252	29.3535	43.4923	34.0471	48.2677	-4.09833	2.03504
CsGy3G018480	31.109	32.456	33.5247	34.1503	25.1706	34.0396	36.425	41.3177	-8.83871	3.14384
CsGy3G018730	10.5626	825.101	6.92711	837.776	1.74776	105.164	3.30933	230.716	-5.19704	2.37769
CsGy3G018760	30.681	64.952	22.6724	88.1734	14.6364	57.6718	14.8602	49.9204	-8.23235	3.0413
CsGy3G018980	64.6581	115.612	62.5913	103.058	47.957	85.2922	50.3002	90.3846	-4.40999	2.14078
CsGy3G019020	51.778	100.493	48.4254	98.5033	30.7563	73.5491	46.9458	83.9737	-19.5421	4.28851
CsGy3G019030	28.0718	35.5895	22.2138	31.3082	14.4155	35.6119	18.9374	36.0271	-10.38	3.37573
CsGy3G019430	14.2666	1.59035	12.6992	2.01147	7.73353	1.40438	10.2855	2.06685	-4.11928	2.04239
CsGy3G019440	4.70263	5.46965	6.23845	6.84316	6.38582	4.63741	15.419	5.16588	-7.49742	2.90639
CsGy3G019510	66.9851	45.7546	46.4675	30.1375	39.1402	27.0771	24.622	14.563	-5.99931	2.5848
CsGy3G019530	71.8641	2.35975	75.5337	2.34326	73.5701	1.13066	125.984	1.41676	-48.7439	5.60715
CsGy3G019570	30.1245	0.917183	41.6381	1.70747	48.6704	0.53374	64.2947	1.56255	-4.1106	2.03935
CsGy3G019600	20.5796	4.19681	20.7915	4.55798	19.8139	2.38734	24.8626	3.09598	-4.83682	2.27406
CsGy3G019620	19.4079	17.8647	18.5057	19.7263	13.0413	14.111	18.7149	17.5393	-6.57573	2.71715
CsGy3G019710	40.4984	21.4515	37.1204	25.4026	31.8201	15.711	42.7336	21.2622	-14.2916	3.8371
CsGy3G019740	13.5872	11.3555	10.2366	11.4743	6.75255	11.212	10.9176	11.9118	-7.51561	2.90989
CsGy3G019750	11.5321	18.4286	7.71293	21.1069	3.43764	19.7123	5.43027	15.4719	-5.81178	2.53898
CsGy3G019760	45.3708	43.5734	55.1411	44.701	30.3749	49.1455	56.949	58.8718	-16.8038	4.07072
CsGy3G019770	127.166	21.1861	99.6784	25.3265	34.1668	8.88208	15.0787	6.93944	-8.39937	3.07028
CsGy3G019830	241.894	28.122	210.162	41.6917	38.364	62.9324	40.754	79.0543	-34.1219	5.09263
CsGy3G019880	998.961	1.5206	667.521	2.99104	1714.43	1.68221	1658.02	5.68422	-275.032	8.10346
CsGy3G020250	47.4254	53.5721	47.4971	53.9605	22.4251	57.1069	31.0332	63.1011	-8.5364	3.09363
CsGy3G020290	19.7442	4.98944	20.8382	4.05017	23.8511	11.4578	29.5423	12.1749	-4.59712	2.20073
CsGy3G020650	221.157	921.882	233.677	1334.96	131.74	758.705	170.379	755.51	-26.1187	4.70701
CsGy3G020770	182.456	96.1102	203.261	105.392	183.578	128.715	291.8	139.703	-87.4171	6.44984
CsGy3G020800	1070.18	0.395149	1358.45	0.587284	869.566	0.502763	1572.01	0.609612	-414.169	8.69408
CsGy3G020890	294.591	70.6338	464.758	155.576	299.821	99.6273	557.473	216.478	-87.4853	6.45097
CsGy3G020950	2.8186	1489.18	0.496093	2425.98	0.175744	2974.57	2.02682	4382.05	-4.17358	2.06128
CsGy3G021190	15.7722	12.7025	17.2766	13.4433	18.8447	11.8438	25.7728	13.8695	-5.42375	2.43929
CsGy3G021310	99.4546	11.4973	76.9794	11.5549	54.4219	0.87886	62.9844	1.31628	-31.0377	4.95595
CsGy3G021320	24.991	22.7608	25.9442	21.958	17.9496	8.88147	34.6012	10.3435	-15.6984	3.97255
CsGy3G021480	24.9168	39.7828	25.8343	38.0182	28.2167	41.4012	35.7328	47.1465	-6.59863	2.72217
CsGy3G021560	25.5037	9.62435	23.6515	9.64413	17.3415	7.69174	25.0392	9.44143	-9.54992	3.25549
CsGy3G021630	69.7774	89.7518	58.4144	77.6295	13.3914	78.1267	18.9041	104.552	-16.8758	4.07688
CsGy3G021690	31.3623	32.903	28.3994	31.7479	27.6301	30.6866	30.4159	34.4969	-5.74867	2.52323
CsGy3G021900	89.6524	18.7976	76.1042	20.3951	58.501	9.70084	67.4829	12.2035	-22.5301	4.49378
CsGy3G021920	37.8133	10.7796	28.3252	13.6558	9.79496	4.32395	11.7808	4.13396	-11.4738	3.52028
CsGy3G021940	72.446	42.5795	64.9427	40.0153	72.569	32.4112	74.0911	37.5263	-9.02543	3.174
CsGy3G021970	162.38	275.019	166.481	299.123	105.697	190.8	153.357	244.66	-43.5603	5.44494
CsGy3G021980	42.7433	45.2924	37.7062	44.7634	24.5904	35.9476	29.0483	40.7786	-9.49496	3.24716
CsGy3G022480	14.7385	19.4669	15.564	19.8655	9.35817	16.8606	15.8313	20.3339	-5.64761	2.49764
CsGy3G022500	24.1083	4.27604	29.4407	5.14302	29.3887	3.54445	39.0093	4.47175	-4.28818	2.10037
CsGy3G022630	46.0007	1.17223	57.7318	1.08794	47.881	0.721599	86.5262	1.05836	-26.9141	4.75029
CsGy3G022690	4.96813	35.9875	10.1944	24.8795	23.139	11.7989	33.6578	30.7004	-5.29248	2.40394
CsGy3G022730	36.6506	66.172	29.1454	64.6497	15.8514	104.172	15.5469	91.6676	-7.20064	2.84813
CsGy3G022770	216.558	351.104	256.972	295.733	216.315	433.507	318.955	512.25	-62.2262	5.95945
CsGy3G022990	533.138	31.2066	607.227	30.2833	852.671	5.29695	1091.04	10.1593	-164.277	7.35999
CsGy3G023020	23.4689	20.307	20.5205	22.9327	20.0462	18.6204	25.9674	17.0713	-8.86961	3.14887
CsGy3G023050	107.832	62.8145	136.063	50.2602	59.7408	54.2432	92.3978	45.8261	-4.42582	2.14595
CsGy3G023060	27.3811	40.3419	33.4316	27.2118	31.9726	12.8183	45.747	13.6567	-7.72381	2.94931
CsGy3G023100	20.2603	9.52276	18.4836	15.1081	28.1651	6.42601	33.3344	5.32882	-6.94599	2.79618
CsGy3G023300	4.37127	0.599388	5.66354	0.688176	0.898513	1.60271	6.62948	2.08133	-4.43869	2.15013
CsGy3G023310	29.0096	35.0303	30.3075	27.8664	32.203	50.1947	38.7975	52.8049	-5.29665	2.40508
CsGy3G023400	59.2084	9.59817	69.8035	10.8909	68.5392	8.20294	94.1817	10.8242	-15.0474	3.91144
CsGy3G023670	560.196	453.644	312.573	328.842	152.125	130.345	60.6535	273.824	-156.151	7.2868
CsGy3G023770	186.968	275.579	195.245	293.93	99.7926	195.372	175.499	243.337	-67.429	6.0753
CsGy3G023850	53.6591	44.1172	49.2267	52.5184	52.5375	54.9659	52.4624	58.9011	-4.3573	2.12344
CsGy3G023880	13.4225	12.7349	12.9314	12.9765	8.42564	9.46006	12.0849	11.6561	-4.15039	2.05325
CsGy3G023960	836.941	418.013	853.469	305.769	719.097	558.832	962.916	567.648	-227.291	7.8284
CsGy3G023970	55.3184	9.26888	39.5294	8.10137	37.4062	3.7709	28.6272	3.83801	-7.01007	2.80943
CsGy3G024050	61.0348	8.51258	75.731	9.19688	89.0326	4.07773	124.045	6.51987	-20.3163	4.34456
CsGy3G024060	9.38376	1.31563	9.96318	1.79504	11.8368	0.742832	18.5429	1.3474	-6.12669	2.61511
CsGy3G024080	248.388	376.517	216.321	398.552	96.5256	247.372	148.302	257.597	-83.8426	6.38961
CsGy3G024100	60.8403	65.2277	56.6754	60.6605	37.7164	51.2937	37.8201	47.0194	-4.26851	2.09373
CsGy3G024130	36.3242	9.32917	34.9249	9.77905	27.9105	7.09664	36.0473	8.85719	-9.53615	3.25341
CsGy3G024150	71.2859	58.3845	85.3613	54.4972	78.7246	86.7764	101.311	135.251	-8.51075	3.08929
CsGy3G024170	137.903	173.701	82.2472	137.882	76.8959	32.2978	31.3004	28.648	-10.0608	3.33068
CsGy3G024360	137.184	83.048	72.6552	94.4673	79.6821	48.0835	37.9772	65.1406	-22.8239	4.51247
CsGy3G024370	13.8395	18.0214	11.8611	21.2916	12.5207	14.6335	14.6145	18.1641	-4.07219	2.02581
CsGy3G024420	11.815	0.0822	8.11939	0.162034	7.58032	0	12.8986	0.0199827	-9.01387	3.17215
CsGy3G024440	17.2251	24.2353	12.51	30.3272	15.2315	22.374	16.336	25.6005	-5.81952	2.5409
CsGy3G024470	96.8252	130.668	90.0352	115.14	53.8557	80.548	62.9069	78.5935	-15.8412	3.98561
CsGy3G024620	41.0688	26.0326	43.6932	31.6331	30.4462	20.1643	39.5973	22.8291	-6.52679	2.70637
CsGy3G024650	34.7512	0.739366	34.53	1.53416	32.2368	0.840568	59.8934	0.662224	-27.8778	4.80104
CsGy3G024750	21.6832	0.286588	34.8851	0.503067	37.9413	0.821254	61.5232	0.903274	-10.38	3.37573
CsGy3G024860	11.9206	2.52838	11.0808	2.7386	6.35822	2.26832	13.3668	3.06191	-7.84832	2.97238
CsGy3G024890	16.8009	22.3833	14.6962	23.7482	9.06323	26.1887	16.2344	25.9802	-9.27587	3.21348
CsGy3G024990	36.6705	55.7254	36.0428	61.7605	16.3556	45.7728	24.4034	57.7841	-8.67549	3.11694
CsGy3G025260	17.8788	1.84276	11.5552	2.1251	11.1185	0.704323	9.63931	0.866741	-4.84433	2.2763
CsGy3G025390	52.061	67.4028	49.6525	64.4071	38.8528	58.0165	50.1845	66.7978	-13.7401	3.78032
CsGy3G025420	12.6102	1.92565	13.969	2.89944	8.06156	2.50391	14.1259	2.47253	-4.70553	2.23436
CsGy3G025530	17.4232	19.0362	15.718	20.1807	13.026	19.4184	17.2872	23.8245	-5.96645	2.57687
CsGy3G025800	132.402	3.86701	14.4313	0.918844	23.587	1.56317	0.303677	0.506087	-94.6871	6.5651
CsGy3G025820	11.6678	8.08817	11.5132	11.1593	7.89904	16.9558	16.5695	22.2932	-8.82502	3.1416
CsGy3G025950	207.608	105.633	185.441	113.963	133.017	216.165	192.184	229.388	-81.3336	6.34578
CsGy3G026050	60.1512	2.13874	47.9148	1.83054	61.8713	0.092683	62.0065	0.220707	-12.3716	3.62896
CsGy3G026060	440.507	0.246494	418.321	0.159567	751.856	0.318416	914.465	0.363177	-184.794	7.52978
CsGy3G026070	69.2605	83.3813	63.2044	78.4753	40.407	70.4479	49.9037	73.5892	-15.5529	3.95911
CsGy3G026280	21.3036	41.9207	22.9055	43.1293	17.5122	34.5165	24.7388	44.6242	-5.62465	2.49176
CsGy3G026290	110.575	94.9416	58.638	112.561	32.3868	75.0302	45.4508	102.51	-65.0014	6.0224
CsGy3G026410	188.788	107.113	189.163	79.4761	214.177	288.145	296.274	320.387	-81.7214	6.35264
CsGy3G026470	5.68809	10.7287	10.5296	12.3373	14.0016	5.02148	26.2524	4.27606	-7.40919	2.88932
CsGy3G026500	16.1639	2.16529	4.20258	2.12272	10.4325	1.91039	2.84376	1.32626	-4.37258	2.12848
CsGy3G026590	5.4497	0.061657	3.834	0.0191927	8.39389	0.329225	12.9447	0.227628	-6.16648	2.62445
CsGy3G026660	15.3757	6.69112	14.917	6.99007	18.5742	5.57001	23.5338	6.25345	-5.41825	2.43783
CsGy3G026710	60.2164	51.411	61.7582	51.2654	61.5184	51.6095	68.0588	50.8763	-4.99861	2.32153
CsGy3G026730	36.4869	32.8306	38.2467	44.3476	18.6095	35.3648	26.6033	50.5816	-6.23407	2.64017
CsGy3G026750	19.6203	17.4654	21.9439	15.3984	27.9788	71.1975	37.3461	75.6572	-7.04359	2.81631
CsGy3G026770	64.7615	111.061	62.2418	107.814	42.7825	89.7813	44.83	103.255	-4.56713	2.19129
CsGy3G026780	11.3993	0.00859767	11.1869	0	17.1289	0.0432427	26.8593	0.0854603	-9.94278	3.31365
CsGy3G026790	6.74706	5.47413	6.73036	12.1404	8.13543	1.47928	12.5961	2.36259	-4.47736	2.16265
CsGy3G026810	42.3687	21.9887	40.2368	25.1858	46.8886	13.9913	58.0472	16.4498	-13.2905	3.73233
CsGy3G026850	192.885	276.884	209.605	306.466	137.061	201.312	179.071	256.398	-25.2901	4.6605
CsGy3G026900	31.7238	42.7516	27.2022	39.7701	31.2614	70.9671	34.1637	58.8834	-7.42397	2.89219
CsGy3G026910	205.197	330.382	184.936	311.158	52.3962	235.047	121.963	275.634	-89.8273	6.48908
CsGy3G026970	56.1879	54.1922	59.4005	57.0123	50.6178	55.1013	64.3855	61.815	-10.5551	3.39987
CsGy3G026990	6.77446	0.660063	3.6538	0.323539	6.66915	0.133783	8.94074	0.111745	-5.39225	2.43089
CsGy3G027010	63.1341	109.709	62.6895	93.8636	53.6269	135.479	69.6208	143.416	-16.4385	4.03901
CsGy3G027020	56.4143	46.7449	60.9722	47.8143	54.0269	49.8414	63.7205	58.4164	-5.13567	2.36055
CsGy3G027050	17.9721	14.9434	15.0653	22.659	17.0988	15.5442	19.2618	16.7587	-5.06978	2.34192
CsGy3G027080	89.9128	196.949	105.966	155.238	89.2461	180.308	111.702	213.179	-6.4029	2.67872
CsGy3G027120	8.67191	9.68415	7.31704	11.743	5.30406	11.885	8.18156	12.5363	-4.23237	2.08147
CsGy3G027200	11.9586	8.16846	6.66058	11.9724	7.5628	7.37804	12.5081	10.6214	-10.2433	3.3566
CsGy3G027270	27.6968	44.8971	26.182	39.4705	28.9825	173.917	34.6448	147.763	-7.177	2.84338
CsGy3G027290	35.2321	64.0338	32.436	54.0179	25.9533	49.729	27.2559	54.44	-4.0986	2.03513
CsGy3G027350	114.652	29.4141	137.112	30.1441	166.084	11.0453	226.939	13.9982	-38.3945	5.26283
CsGy3G027370	49.4754	8.31168	45.1152	8.30294	21.7166	4.59159	41.1143	5.52241	-23.7579	4.57034
CsGy3G027410	111.352	4.13671	157.469	7.57039	119.238	7.19539	186.103	12.7554	-20.7489	4.37496
CsGy3G027490	76.4218	93.6699	83.9333	86.7375	66.3564	56.1884	81.7563	54.9106	-7.88832	2.97972
CsGy3G027500	46.2882	49.4715	46.504	46.7386	33.6725	23.2477	45.7183	26.8704	-11.8299	3.56437
CsGy3G027640	35.2373	37.0824	47.7288	40.9055	41.0728	47.3304	64.5295	52.4765	-10.9653	3.45487
CsGy3G027680	26.7269	32.9016	24.2671	35.552	18.9778	35.2679	22.3914	38.3899	-5.87333	2.55418
CsGy3G027700	154.527	255.705	151.464	263.82	74.9864	177.317	115.711	220.42	-43.7872	5.45244
CsGy3G027760	27.4842	35.5595	22.0725	31.5424	19.7479	37.0333	20.1407	35.6294	-5.80451	2.53717
CsGy3G027870	14.5596	10.2388	17.2931	13.4454	15.8661	7.34024	24.0197	8.89556	-5.42014	2.43833
CsGy3G027890	47.4204	33.8782	32.3209	36.2276	45.0164	86.1415	42.0715	98.8561	-12.1546	3.60343
CsGy3G027920	12.1718	10.5277	6.56374	8.71182	4.37608	15.6021	6.2975	18.6156	-7.52945	2.91254
CsGy3G027930	16.9904	19.9732	3.84388	16.7804	1.91779	78.9872	1.84798	52.6294	-13.0767	3.70893
CsGy3G027980	28.1457	167.588	16.6058	173.829	25.7776	158.895	24.3922	200.277	-10.1544	3.34404
CsGy3G028080	20.5657	332.816	28.7812	267.586	35.9077	59.7151	94.9331	170.483	-50.8099	5.66704
CsGy3G028090	72.4601	822.022	142.105	689.245	136.584	145.547	218.715	310.438	-12.486	3.64224
CsGy3G028150	280.602	33.7746	500.429	22.2685	395.837	265.645	693.18	306.952	-77.5161	6.27642
CsGy3G028190	26.2028	142.625	37.4761	131.415	27.2337	189.181	51.5681	247.667	-13.0611	3.7072
CsGy3G028210	21.5458	90.3989	30.3226	80.6308	21.5223	127.307	43.4338	161.76	-13.1347	3.71531
CsGy3G028290	20.8671	77.0989	23.0964	78.3557	24.2918	84.3177	35.8693	68.4895	-9.34822	3.22469
CsGy3G028320	94.601	19.9686	114.398	22.9719	127.089	17.235	151.814	20.8042	-4.92786	2.30096
CsGy3G028340	22.7971	118.823	24.7566	145.815	15.3652	106.385	29.0679	112.189	-11.7431	3.55375
CsGy3G028390	94.8136	33.89	74.0176	36.0097	25.9936	23.3388	28.8873	13.3608	-23.6896	4.56618
CsGy3G028480	7.08898	14.4592	9.13543	12.9179	10.5261	13.99	17.5718	16.4262	-4.99926	2.32171
CsGy3G028630	46.7628	76.8226	64.3875	65.9934	64.8728	59.4042	96.1133	75.9296	-13.6158	3.76721
CsGy3G028640	432.477	379.695	413.737	305.597	266.85	489.027	349.999	583.109	-101.889	6.67086
CsGy3G028650	10.7901	5.28051	10.364	4.16815	9.22237	7.54957	13.4068	12.0671	-4.61047	2.20491
CsGy3G028680	79.7297	22.3411	123.56	14.3899	113.224	49.1987	197.978	46.3201	-40.9229	5.35484
CsGy3G028740	186.733	165.286	171.833	163.377	183.826	309.643	211.441	346.347	-42.5145	5.40988
CsGy3G028770	103.202	49.8073	97.048	53.6748	46.2581	45.2962	48.4893	32.5973	-8.38536	3.06787
CsGy3G028780	47.7484	15.4903	54.9367	18.0866	45.5339	9.908	61.0855	11.7842	-8.36321	3.06406
CsGy3G028820	34.6535	78.6901	38.8587	72.5279	37.9415	53.4599	48.6652	60.5236	-6.51838	2.70451
CsGy3G028930	135.586	199.833	129.397	218.521	84.3269	141.434	120.157	177.451	-42.0195	5.39299
CsGy3G028950	32.1133	5.547	29.8722	7.06195	21.1592	3.93377	33.1571	5.22056	-14.239	3.83178
CsGy3G029110	265.411	78.5005	221.68	76.1868	126.052	38.0706	110.618	37.4622	-28.2962	4.82254
CsGy3G029140	9.14372	21.4917	7.39701	21.6625	6.77347	15.7444	10.5418	14.623	-5.51505	2.46337
CsGy3G029200	9.10229	4.43602	8.96252	7.06368	11.6241	4.82476	15.7801	6.67126	-4.29578	2.10292
CsGy3G029390	293.967	38.8757	169.927	28.0737	126.516	21.4205	38.4695	17.1286	-35.9946	5.16971
CsGy3G029400	288.978	99.2993	194.627	93.7869	59.8062	191.224	58.7015	202.163	-93.2461	6.54297
CsGy3G029410	18.1174	6.23378	13.2206	7.4118	26.8456	7.01603	48.8355	8.50609	-26.8866	4.74882
CsGy3G029480	19.2736	6.99404	19.7129	6.81999	19.3952	7.57618	25.1968	8.01349	-5.36232	2.42286
CsGy3G029510	18.3788	12.7081	23.4514	9.89644	55.5277	23.1045	69.6636	24.9801	-9.06322	3.18002
CsGy3G029540	270.026	295.566	208.512	297.351	102.572	270.318	112.613	293.748	-71.5556	6.16099
CsGy3G029570	236.845	741.815	158.225	716.892	179.914	1135.18	119.528	867.903	-18.234	4.18856
CsGy3G029620	435.987	183.962	467.797	237.111	336.124	216.481	430.135	282.672	-62.2007	5.95886
CsGy3G029660	44.8497	15.6036	42.0589	16.367	21.9822	58.0078	31.3678	62.3561	-12.1764	3.60602
CsGy3G029950	3.69795	3.98124	5.53823	3.91258	6.29574	3.40734	15.4106	3.5394	-7.27455	2.86286
CsGy3G029970	67.6731	2.57491	53.5757	3.48411	63.9013	1.42272	76.784	1.87473	-26.98	4.75382
CsGy3G030000	3.0068	0.420897	4.67178	0.459019	19.3468	0.112986	25.6661	0.137985	-4.65431	2.21857
CsGy3G030050	12.7348	24.1236	14.5613	27.4586	24.9357	18.9176	35.1292	22.4854	-8.36707	3.06472
CsGy3G030070	48.1148	11.504	41.475	9.07796	29.9352	45.3631	29.9901	33.0539	-6.69465	2.74301
CsGy3G030140	16.062	16.4396	11.2284	13.2749	9.20066	16.2677	10.8185	17.4461	-6.4515	2.68963
CsGy3G030170	1580.2	295.723	1393.66	283.56	1431.39	256.802	1382.75	180.368	-137.887	7.10734
CsGy3G030240	8.66904	7.06591	5.58069	7.91555	6.19448	8.80471	7.26639	6.58644	-4.16026	2.05668
CsGy3G030250	56.0462	58.1342	46.4712	65.7751	35.8655	52.5632	38.151	51.6607	-11.8605	3.5681
CsGy3G030260	44.3306	61.89	36.2157	55.9648	26.8267	62.4038	32.1712	63.0859	-13.4594	3.75054
CsGy3G030270	14.3461	0.0329503	13.2656	0.044255	2.76912	0.0268643	7.02479	0.0447703	-5.33617	2.41581
CsGy3G030310	20.1504	35.313	19.8632	32.7391	25.8581	34.2667	30.1984	29.2075	-4.62745	2.21022
CsGy3G030320	37.0545	87.9826	33.8876	80.5937	48.58	76.9148	64.6462	71.8272	-19.2331	4.26552
CsGy3G030330	41.3687	39.2655	33.5938	43.3172	27.9288	36.5111	25.1067	37.0123	-4.95284	2.30826
CsGy3G030340	30.9693	40.1053	28.2217	37.0409	17.0899	27.504	22.4078	28.7043	-8.06551	3.01177
CsGy3G030410	66.9201	53.426	50.4658	38.4185	33.8653	11.3219	30.6527	12.6109	-13.2417	3.72702
CsGy3G030430	23.5796	27.3415	22.3711	25.0729	22.1585	30.6046	27.2447	30.5375	-6.29469	2.65413
CsGy3G030470	7.19475	2.27772	6.3499	3.44768	6.02806	1.79948	9.67266	2.24154	-4.48944	2.16654
CsGy3G030490	20.5492	12.5062	21.1693	13.1502	13.949	16.3702	20.7627	11.8691	-6.19358	2.63077
CsGy3G030600	30.5922	1.7732	25.3987	1.92847	34.2273	0.72389	38.5395	0.987575	-9.50556	3.24877
CsGy3G030640	156.237	291.497	129.108	301.705	114.491	225.322	135.595	262.525	-48.2323	5.59193
CsGy3G030690	147.553	21.5694	111.24	18.1423	38.5188	2.45436	18.937	2.73114	-16.7306	4.06442
CsGy3G030710	55.1927	90.9516	57.1384	98.6235	41.631	77.7846	65.1511	100.563	-21.5745	4.43125
CsGy3G030870	58.2847	84.1049	60.6053	80.0488	34.4708	76.1423	44.6944	100.281	-7.90304	2.98241
CsGy3G030890	459.276	416.384	389.761	444.462	337.951	351.537	346.041	384.353	-77.6052	6.27808
CsGy3G030940	475.246	69.9398	411.727	69.9462	291.354	25.4852	404.276	31.8244	-176.441	7.46304
CsGy3G030950	156.248	184.045	128.753	178.816	43.2852	80.8354	46.3344	101.106	-30.5444	4.93284
CsGy3G030960	22.2725	18.473	21.9776	19.5955	10.9264	11.9935	17.261	18.3886	-6.62941	2.72888
CsGy3G030970	15.257	16.7232	14.3914	17.1256	10.2427	11.0876	14.7531	15.2491	-5.37596	2.42652
CsGy3G031070	98.5833	88.006	91.3243	81.8591	32.9419	24.9291	43.8657	26.8356	-18.1828	4.1845
CsGy3G031230	78.4116	47.2754	62.2407	58.1444	55.1827	45.5158	73.8141	41.5477	-34.8023	5.12111
CsGy3G031240	85.3819	52.245	75.4617	63.6596	61.2306	47.3181	81.1814	46.501	-29.8709	4.90067
CsGy3G031780	14.8678	19.3212	13.7587	18.5172	9.2733	14.0582	13.9163	15.7303	-5.75213	2.5241
CsGy3G031930	10.5678	23.4285	11.4351	21.3038	7.57657	19.2971	14.3549	22.6505	-5.91106	2.56342
CsGy3G031950	17.9743	29.0329	17.8718	30.1943	15.7413	24.2684	20.2601	27.6075	-4.6213	2.2083
CsGy3G031970	40.5642	58.4224	35.4821	53.4527	15.8204	35.0245	22.8838	39.7441	-12.1454	3.60234
CsGy3G032080	56.9531	104.368	62.3082	107.731	47.0875	103.277	71.6207	132.939	-19.1782	4.26139
CsGy3G032170	30.78	22.0467	31.0091	29.8527	19.4261	15.9156	31.8336	17.8544	-12.1784	3.60626
CsGy3G032400	51.6073	4.14352	45.2478	3.29398	56.3852	3.67399	58.1072	3.74633	-8.08145	3.01461
CsGy3G032570	67.6315	95.8392	57.0812	106.1	52.274	68.3951	66.6487	81.0849	-24.925	4.63952
CsGy3G032720	17.7041	18.0786	19.7686	18.0516	10.3524	22.9715	16.5557	27.1706	-4.13876	2.0492
CsGy3G032830	141.469	136.002	158.677	147.502	106.306	114.272	136.832	142.903	-13.3178	3.73528
CsGy3G032870	11.8846	30.9228	12.8703	29.7823	8.42702	25.9662	13.86	25.037	-4.44722	2.1529
CsGy3G032880	280.588	59.9027	281.343	68.8015	344.259	47.6933	386.044	60.1737	-41.0308	5.35864
CsGy3G032910	29.8079	10.1822	26.2409	14.4757	11.572	11.4481	14.9219	15.2915	-6.91687	2.79012
CsGy3G033010	359.757	155.721	368.986	174.609	144.308	435.608	163.822	418.237	-10.2856	3.36255
CsGy3G033030	52.5827	16.1997	37.4817	11.8257	16.4022	15.6215	17.5861	17.5125	-16.2849	4.02547
CsGy3G033040	111.777	39.2368	96.9422	33.2436	53.039	47.7555	47.3298	46.6878	-9.1252	3.18986
CsGy3G033110	186.682	143.343	194.637	122.812	55.1677	62.5904	72.9637	64.289	-9.84093	3.2988
CsGy3G033130	217.764	24.379	268.656	14.4428	131.892	207.396	189.674	162.093	-6.88991	2.78448
CsGy3G033180	9.29173	6.99428	11.2556	6.73143	15.7974	4.2612	22.1136	4.81977	-4.35231	2.12178
CsGy3G033260	42.0042	14.0201	29.251	14.4467	29.4544	14.8951	34.1809	18.9385	-17.4797	4.12761
CsGy3G033280	44.7081	22.5243	41.3998	23.7249	33.141	21.7406	36.3826	26.0536	-6.54985	2.71146
CsGy3G033350	66.2745	45.5854	64.3895	51.7691	43.0049	135.973	51.5914	124.121	-10.4715	3.3884
CsGy3G033380	43.403	13.8447	43.8238	15.717	54.4499	14.0137	61.7213	13.1025	-6.85061	2.77623
CsGy3G033390	56.188	0.551227	53.2297	0.95563	167.983	1.64256	177.262	1.60982	-12.2374	3.61322
CsGy3G033500	17.0577	21.097	18.2026	24.779	13.7299	14.4708	18.936	19.9037	-4.06122	2.02191
CsGy3G033600	7.54287	13.7831	8.3252	14.4785	4.34257	2.5119	9.82412	7.53933	-4.69922	2.23242
CsGy3G033710	2.68834	0.0312003	2.29084	0	3.83233	0.00832333	7.64067	0	-4.20584	2.07239
CsGy3G033730	55.0725	52.233	52.0521	52.7562	40.0529	55.5096	43.8154	48.9194	-6.78291	2.7619
CsGy3G033800	64.2117	23.7984	66.0189	29.8256	54.36	31.0738	61.9964	34.9247	-5.8291	2.54327
CsGy3G033980	827.009	394.933	666.111	350.566	523.317	531.923	531.635	440.304	-169.217	7.40273
CsGy3G034010	26.6841	37.7232	22.6265	35.209	21.8578	31.7342	22.6312	36.4307	-4.83094	2.2723
CsGy3G034260	45.3252	35.8865	48.9638	38.2163	32.5193	30.1688	41.3633	37.4001	-5.20542	2.38001
CsGy3G034300	195.697	321.749	162.483	287.803	136.317	244.04	147.224	257.713	-44.1205	5.46338
CsGy3G034380	37.5793	0.020534	47.5014	0.0483733	91.1754	0.102209	107.886	0.023935	-6.78868	2.76313
CsGy3G034480	39.9213	7.27814	57.874	6.75067	26.5795	22.8387	56.6995	17.7532	-12.1673	3.60494
CsGy3G034550	38.9278	23.9617	36.4715	25.6041	29.9709	36.2715	32.1315	39.2789	-4.61695	2.20694
CsGy3G034580	37.8068	30.3761	30.4926	30.8804	28.1433	25.9883	31.3807	27.6918	-10.5516	3.39939
CsGy3G034630	38.2995	43.2273	35.836	40.0235	28.5488	28.4534	31.2656	32.6721	-5.1803	2.37304
CsGy3G034720	41.3959	2.15809	37.9943	2.52118	40.7801	2.54731	48.0923	3.1453	-10.7139	3.42142
CsGy3G034870	57.5113	31.9841	51.6136	23.5655	60.911	14.6019	79.4921	14.9918	-24.4787	4.61346
CsGy3G034890	36.2288	79.6101	29.9604	80.1507	26.129	55.6613	24.8953	67.0157	-5.03464	2.33189
CsGy3G035010	41.2785	56.3013	45.2108	48.887	43.3464	53.9483	51.9398	77.2423	-4.66105	2.22065
CsGy3G035210	10.0916	14.2237	8.23004	14.6725	6.51811	10.8416	9.27901	12.303	-4.62249	2.20867
CsGy3G035240	14.5107	17.44	13.4618	18.4124	6.533	12.1866	9.65178	14.8539	-4.16766	2.05924
CsGy3G035250	19.5074	30.0046	17.2411	33.4914	12.5294	27.7271	16.1018	31.634	-5.83874	2.54566
CsGy3G035280	53.9277	73.8071	57.5837	65.6159	51.1914	71.2883	61.712	83.4787	-6.86459	2.77917
CsGy3G035360	36.9804	38.5353	38.9992	42.5541	23.6616	29.5036	30.1309	40.1114	-4.45045	2.15395
CsGy3G035420	10.0244	6.10592	11.8983	7.18054	11.0944	5.75244	25.7254	6.72173	-12.7571	3.67323
CsGy3G035520	24.2155	52.1209	22.0819	50.5305	18.2131	18.81	29.0749	28.8245	-12.9954	3.69993
CsGy3G035690	19.8362	5.62884	23.7007	6.70672	30.1366	5.20492	38.4594	6.70315	-4.45827	2.15648
CsGy3G035890	98.755	115.006	98.247	117.789	98.8933	79.2847	134.511	83.934	-36.1258	5.17496
CsGy3G035970	12.6649	12.2767	10.1506	10.96	8.55189	38.1485	12.9156	44.5028	-6.87804	2.782
CsGy3G036050	24.0697	25.7603	25.1454	30.7698	18.181	20.7136	25.2327	24.9535	-5.97596	2.57917
CsGy3G036230	41.4218	69.3171	40.993	73.3287	30.2993	50.3866	38.5704	62.5486	-8.69989	3.121
CsGy3G036250	27.3025	24.1424	21.9325	24.3217	11.8076	24.1738	11.3811	22.5177	-4.94353	2.30554
CsGy3G036270	247.953	136.129	217.98	151.426	175.262	156.741	173.444	142.294	-28.1544	4.81529
CsGy3G036290	537.502	322.91	512.414	291.319	471.82	802.905	483.278	984.819	-36.5453	5.19161
CsGy3G036380	49.5422	23.6023	12.0562	29.5743	12.4824	16.5243	7.06397	13.4101	-32.0676	5.00304
CsGy3G036390	54.272	25.6291	47.6184	26.6923	26.4311	16.4707	25.4653	20.7794	-5.68778	2.50787
CsGy3G036400	37.3546	7.22351	38.8298	8.02942	31.9432	5.64887	48.8088	7.70226	-15.3905	3.94397
CsGy3G036480	21.2897	0.0124197	16.3148	0	10.6608	0	11.1763	0.0123173	-5.49049	2.45693
CsGy3G036680	43.1752	61.5227	42.4961	55.598	38.8461	44.1389	48.3368	52.627	-10.1699	3.34623
CsGy3G036690	14.9504	1.33792	30.1488	0.917286	137.804	1.17078	236.536	1.05373	-83.5337	6.38429
CsGy3G036890	18.204	41.7464	13.9851	41.0788	11.7887	49.5526	14.6324	38.8156	-7.06251	2.82018
CsGy3G036910	345.544	34.2914	261.399	21.7822	126.872	92.7349	145.258	135.959	-102.531	6.67992
CsGy3G036920	56.3991	3.72039	50.338	2.94697	20.0726	8.21101	18.7806	14.7376	-4.76916	2.25374
CsGy3G036930	28.6436	41.1954	19.2552	53.7055	6.73222	57.5436	8.32148	57.3268	-10.9777	3.45651
CsGy3G036940	231.45	104.844	150.033	141.703	55.4292	181.356	69.3167	155.837	-95.3042	6.57447
CsGy3G037030	54.8155	14.7686	46.4927	16.2415	42.5337	14.3947	39.1433	15.0481	-4.93238	2.30228
CsGy3G037140	105.383	34.6184	58.2176	32.1623	80.4745	57.5674	49.6642	95.0124	-16.3547	4.03164
CsGy3G037220	17.7164	53.913	12.9532	65.5432	3.21923	102.371	6.03246	106.331	-7.5765	2.92153
CsGy3G037240	16.8689	22.6664	18.6375	21.9056	17.2473	15.2466	26.2409	17.7212	-7.22503	2.853
CsGy3G037600	150.108	79.7689	138.89	84.9554	135.229	83.9943	164.079	95.9323	-40.0676	5.32436
CsGy3G037610	40.0048	48.8499	37.0385	42.2276	37.8268	45.1575	45.7506	46.196	-10.8901	3.44494
CsGy3G037630	12.8187	1.74725	7.59549	1.67922	13.5735	1.66942	12.785	1.20913	-4.43476	2.14886
CsGy3G037790	65.7291	88.4134	58.4034	82.5258	41.8167	64.4922	45.3891	70.9654	-10.8981	3.446
CsGy3G037920	47.2642	79.491	26.944	55.9045	42.0362	60.8564	28.5019	64.7509	-6.78593	2.76255
CsGy3G038000	157.977	233.747	155.142	244.426	54.5115	251.261	69.4916	285.331	-17.815	4.15502
CsGy3G038030	36.2962	17.816	34.5757	24.0149	21.6997	11.7724	26.4526	17.4192	-6.47333	2.69451
CsGy3G038060	85.6258	119.341	42.6336	88.0581	62.6831	372.086	60.144	440.678	-40.4531	5.33818
CsGy3G038130	18.9055	20.4598	17.4723	20.0084	10.8243	10.2012	16.4732	9.278	-7.08219	2.82419
CsGy3G038150	265.19	304.701	255.963	297.262	151.699	237.222	215.284	283.076	-72.8112	6.18609
CsGy3G038250	30.7077	42.4125	31.8725	48.1749	20.7476	41.0097	25.9332	51.8338	-4.02073	2.00746
CsGy3G038260	13.2173	0.51229	11.5492	0.639983	29.029	1.16156	34.8424	1.2406	-7.48149	2.90332
CsGy3G038320	28.6271	26.0151	30.0362	22.1571	32.7087	7.35816	43.9038	12.4745	-9.78607	3.29073
CsGy3G038330	124.775	103.048	128.558	87.569	168.058	59.9806	183.796	71.0731	-11.9555	3.5796
CsGy3G038380	21.284	43.8988	18.4401	42.8546	16.93	24.8844	22.1096	24.855	-8.02351	3.00423
CsGy3G038430	43.1922	49.0378	42.3749	56.9527	33.052	43.7433	40.6914	52.8414	-8.45662	3.08008
CsGy3G038490	115.472	179.408	218.949	143.892	198.97	356.23	324.698	439.77	-22.2502	4.47575
CsGy3G038710	132.828	226.773	119.405	210.065	101.188	169.336	101.257	182.172	-13.4921	3.75404
CsGy3G038750	8.68693	0.904491	11.4839	0.791003	5.01722	1.96553	15.0056	4.29259	-7.19147	2.84629
CsGy3G038760	18.8066	1.7409	22.0786	2.36171	28.9244	4.16303	39.5361	3.85723	-7.33966	2.87571
CsGy3G038770	32.6924	65.5174	26.5376	52.6582	18.9618	41.3075	21.3349	39.6149	-8.52786	3.09218
CsGy3G038870	100.503	112.627	81.8129	110.275	58.1638	184.093	60.3495	147.5	-20.8758	4.38376
CsGy3G038880	13.7049	1.20309	20.5039	2.92704	15.9408	3.00751	34.03	3.4374	-11.2901	3.49699
CsGy3G038910	16.2327	5.87221	17.7609	5.66011	16.0612	3.42595	23.5043	4.45734	-5.91485	2.56434
CsGy3G039040	238.55	290.035	250.902	312.051	129.331	218.004	187.638	274.019	-45.9549	5.52215
CsGy3G039070	75.9179	92.2933	73.2052	86.6193	95.4681	134.015	107.259	146.436	-14.504	3.85838
CsGy3G039090	326.452	56.3486	233.045	55.919	377.751	190.071	422.988	209.775	-138.644	7.11524
CsGy3G039100	8.06445	3.71913	7.92379	3.29591	15.6607	5.56904	30.1361	6.39177	-14.616	3.86947
CsGy3G039290	36.7982	6.95869	41.0643	6.67003	43.8274	13.0266	54.8539	14.8188	-6.76051	2.75713
CsGy3G039310	291.841	0.0843277	329.369	0.178425	662.504	0.164598	796.775	0.0956287	-96.7434	6.59609
CsGy3G039330	20.6171	7.9719	16.3774	8.67755	24.6261	7.31776	25.6456	8.44485	-5.2593	2.39487
CsGy3G039350	57.202	93.7928	52.7132	80.4204	48.5405	82.1264	55.2574	87.6605	-11.2057	3.48616
CsGy3G039560	200.544	35.0971	211.633	19.3245	227.29	21.6506	271.014	33.8491	-32.6359	5.02839
CsGy3G039930	70.9869	7.76189	86.0993	8.40951	83.8246	4.68293	105.715	6.48653	-6.77855	2.76098
CsGy3G040100	6.90187	8.26051	3.41006	13.0894	3.68113	21.6232	4.90336	22.2236	-4.71405	2.23697
CsGy3G040110	70.348	79.5436	70.3048	93.4141	56.3754	52.2282	67.6755	65.0808	-11.3433	3.50377
CsGy3G040220	23.0038	31.0049	21.7765	28.8668	16.1756	22.6954	20.4454	25.4919	-5.49709	2.45867
CsGy3G040410	13.0316	4.75785	10.9888	4.52134	5.05118	3.45589	9.51524	3.80895	-6.50693	2.70198
CsGy3G040430	14.9439	149.551	12.6628	129.657	13.5875	105.904	62.5447	264.966	-51.2384	5.67915
CsGy3G040450	35.6652	18.8606	38.3399	28.9914	32.876	27.3903	42.3812	28.1191	-6.83055	2.772
CsGy3G040470	34.437	39.4296	27.7716	41.8566	26.26	16.9376	25.2079	23.6214	-5.61341	2.48888
CsGy3G040480	71.702	11.7999	64.9601	11.2667	49.511	5.72097	59.4794	7.69919	-16.7103	4.06267
CsGy3G040530	134.536	102.777	147.869	115.489	95.6487	41.7824	139.736	54.4271	-30.7545	4.94273
CsGy3G040600	33.3487	5.95796	34.749	5.74355	41.4843	6.24687	47.1334	6.12567	-4.24882	2.08706
CsGy3G040860	39.1789	0.7677	30.8482	1.19369	42.735	2.26946	48.7546	2.07105	-14.3503	3.84301
CsGy3G041110	81.4447	33.1312	55.9237	36.0205	20.4901	30.725	18.3198	32.9309	-23.3508	4.5454
CsGy3G041130	97.1907	182.098	91.9424	168.819	86.9953	149.016	106.759	152.64	-25.0115	4.64452
CsGy3G041220	642.608	4.58477	503.022	7.01936	1255.65	1.78234	1280.41	3.39615	-164.352	7.36064
CsGy3G041370	63.261	16.0836	73.5393	16.4256	66.6661	19.9166	81.8461	25.2008	-4.90162	2.29326
CsGy3G041420	36.2656	54.0955	35.4782	50.3909	32.4463	80.9721	39.3565	79.7385	-7.69764	2.94442
CsGy3G041450	50.1968	49.7898	58.7756	51.2019	28.7382	52.9887	49.318	60.2289	-12.001	3.58509
CsGy3G041460	82.7405	46.4543	95.1439	43.8041	51.1088	89.2544	70.4847	90.5496	-6.97246	2.80167
CsGy3G041540	158.762	152.762	132.067	154.78	66.1248	184.267	80.7208	166.308	-41.2914	5.36777
CsGy3G041700	19.1301	25.2503	16.7853	22.0582	13.646	19.4538	16.2299	19.0582	-4.92868	2.3012
CsGy3G041710	31.4523	37.9444	25.336	34.8494	18.3607	48.1117	17.8512	55.9921	-5.60673	2.48716
CsGy3G041720	86.3093	70.3714	79.3478	76.4452	69.4076	56.6575	73.4841	65.1806	-11.0381	3.46442
CsGy3G041750	40.2214	66.103	35.8297	65.3025	38.4344	47.9014	42.506	55.3332	-8.4632	3.0812
CsGy3G041860	54.2167	89.2689	49.7594	89.4241	35.2413	83.0736	47.075	100.633	-16.2909	4.026
CsGy3G041880	44.6993	22.7367	47.9804	29.2177	33.0793	19.8866	41.1362	23.758	-4.77582	2.25575
CsGy3G041890	22.5984	16.7199	20.0048	16.3027	16.0026	7.25185	22.9698	8.04049	-9.56087	3.25714
CsGy3G041930	49.2493	78.773	43.1421	69.2408	44.7778	97.5067	50.1339	103.604	-11.4633	3.51895
CsGy3G042010	16.6434	0.535866	23.6894	0.61303	28.8231	0.527739	48.2438	0.560411	-12.3748	3.62933
CsGy3G042120	7.57487	23.3689	5.57003	18.0461	7.77053	10.2376	15.4862	13.3063	-9.72055	3.28104
CsGy3G042130	57.8508	309.984	80.4934	300.418	67.3221	181.792	101.895	194.399	-11.9307	3.57661
CsGy3G042410	434.597	0.442311	277.602	1.24309	281.841	0.168912	178.553	0.200988	-53.7078	5.74706
CsGy3G042490	39.209	95.2298	31.0542	76.5434	11.4007	48.7182	9.56456	47.9241	-6.31858	2.6596
CsGy3G042500	80.382	108.336	73.1574	103.515	63.2502	67.0342	71.8417	78.4692	-15.816	3.98331
CsGy3G042540	76.995	54.9654	97.1521	51.9046	100.54	23.2981	125.388	33.06	-4.69122	2.22996
CsGy3G042600	36.871	39.9757	37.6838	36.3081	34.8633	143.524	52.2999	128.643	-16.6238	4.05518
CsGy3G042730	25.7362	37.6175	21.2493	38.5668	16.2101	31.6201	21.4597	34.4792	-9.73658	3.28341
CsGy3G042790	22.9874	1.66246	23.7471	2.72827	22.4769	1.26299	34.0216	1.73087	-10.785	3.43095
CsGy3G042890	69.4824	26.7776	71.773	29.8397	59.3723	24.5484	66.8634	25.5917	-5.20057	2.37867
CsGy3G043030	36.0733	1.75288	29.4606	1.75639	17.6224	1.84645	25.755	1.24974	-14.7452	3.88218
CsGy3G043110	17.8557	26.1191	18.9471	25.7761	19.5449	20.2597	31.4633	22.391	-10.827	3.43656
CsGy3G043290	46.0357	377.584	46.5019	342.841	34.8396	100.718	47.3206	135.907	-12.0148	3.58674
CsGy3G043320	25.9994	26.5284	23.7859	24.9986	23.6693	29.2939	32.3836	29.1479	-10.9277	3.44992
CsGy3G043330	35.2005	47.9191	47.797	49.7194	44.4422	39.9872	76.649	37.4047	-19.6104	4.29354
CsGy3G043420	16.7456	23.8151	12.1883	20.5633	4.76621	17.8245	9.11015	18.5999	-8.90131	3.15402
CsGy3G043600	15.6135	5.46885	12.2153	5.3677	9.62413	4.63705	10.7854	4.85073	-4.55946	2.18886
CsGy3G043610	15.3104	2.3206	10.4496	2.541	1.58992	0.833143	3.60381	0.558636	-6.87472	2.7813
CsGy3G043690	14.7136	18.0148	13.3462	25.5782	14.111	18.8774	20.4365	26.1051	-7.69284	2.94352
CsGy3G043700	34.4671	55.5748	30.5892	59.2239	25.2961	37.8306	26.5001	46.0843	-5.08192	2.34537
CsGy3G043820	52.3028	73.153	50.2232	70.0769	38.8819	60.0442	45.0666	65.8157	-8.26435	3.0469
CsGy3G044130	86.6745	112.986	77.4654	102.458	45.6124	82.7078	64.7285	85.9465	-28.3252	4.82401
CsGy3G044270	11.6581	4.05892	12.797	4.20185	11.9769	2.94305	17.2128	3.442	-4.09699	2.03456
CsGy3G044350	214.683	0.750815	296.552	0.74778	375.467	0.626542	508.272	0.682309	-50.9359	5.67061
CsGy3G044490	25.8899	34.0108	20.9163	32.5693	21.561	36.3186	27.4872	42.0689	-10.8998	3.44623
CsGy3G044730	40.1707	46.6176	34.0578	46.8535	32.8029	39.7605	35.0057	48.0612	-8.31576	3.05585
CsGy3G044750	111.548	57.2584	100.628	47.6994	217.659	101.526	235.859	110.486	-29.1193	4.8639
CsGy3G044760	10.462	13.6276	7.6774	11.3289	7.24149	10.9671	8.76559	10.8761	-4.30874	2.10727
CsGy3G044850	199.68	226.461	184.579	207.542	163.933	179.311	160.572	201.543	-11.7393	3.55327
CsGy3G044940	145.245	189.725	137.864	188.843	76.9008	132.076	119.909	166.674	-50.3887	5.65503
CsGy3G044960	383.326	10.605	525.735	20.4214	128.238	13.9148	410.957	14.0892	-140.311	7.13249
CsGy3G044970	354.023	188.884	375.897	186.319	209.493	197.4	309.394	169.498	-78.0275	6.28591
CsGy3G045030	38.4982	19.676	38.4217	24.4234	52.2716	32.6096	61.277	37.2841	-9.08189	3.18299
CsGy4G000030	40.5369	27.4608	26.2396	29.8874	17.9951	125.549	18.3423	109.054	-14.6446	3.87229
CsGy4G000050	13.2178	4.62646	11.2392	4.73479	9.54646	4.87585	11.9334	5.63491	-4.36556	2.12617
CsGy4G000070	42.8355	0	22.2276	0.0646963	1.0831	0.202182	1.20239	0	-20.7272	4.37345
CsGy4G000100	497.362	771.741	526.638	730.699	233.922	923.857	346.611	954.564	-83.4127	6.38219
CsGy4G000160	54.7622	116.795	44.3158	125.77	72.4922	98.3716	66.4574	99.2101	-4.41168	2.14133
CsGy4G000290	101.818	31.3738	71.3393	39.9983	37.0849	8.30218	31.7522	12.3071	-25.1461	4.65226
CsGy4G000360	98.6616	326.828	67.0371	310.703	49.5515	250.872	44.0505	283.006	-26.1235	4.70728
CsGy4G000490	11.006	17.3549	14.0851	17.1904	8.45133	16.8996	15.9042	18.8294	-4.37378	2.12888
CsGy4G000550	98.0459	35.7339	84.3383	51.0994	98.9973	37.8628	89.3383	44.9634	-4.04858	2.01742
CsGy4G000620	21.0319	4.25103	25.5261	4.44698	23.2818	3.22683	33.7349	4.43242	-5.95878	2.57502
CsGy4G000640	39.3116	28.9298	37.9955	27.9408	47.3937	24.5175	55.3972	28.2306	-9.31964	3.22027
CsGy4G000690	44.7939	14.236	42.8882	12.723	36.5073	9.21367	43.0916	10.7005	-8.48997	3.08576
CsGy4G000780	11.9991	4.50775	7.89405	3.33958	6.44909	2.33125	7.26637	1.97368	-4.92236	2.29935
CsGy4G000880	44.3295	10.0214	37.8103	10.4545	46.1039	6.09441	44.7421	6.7508	-5.1574	2.36664
CsGy4G000900	614.724	719.116	684.615	747.156	452.616	677.303	595.652	800.012	-73.1454	6.1927
CsGy4G001080	143.426	31.48	179.961	35.4025	112.861	7.15737	156.3	7.82816	-6.9036	2.78735
CsGy4G001110	48.7664	179.503	45.0217	134.598	38.2366	68.6792	45.9053	144.227	-11.4133	3.51265
CsGy4G001130	2245.11	3.13519	1891.32	3.01384	1726.82	1.48622	2099.34	1.17595	-726.312	9.50444
CsGy4G001180	15.9003	13.1512	15.267	19.7964	19.2712	19.607	24.9166	18.5757	-6.27875	2.65048
CsGy4G001190	103.847	21.073	97.9427	23.9817	83.909	14.8453	96.0324	20.1455	-18.0276	4.17214
CsGy4G001220	21.6607	38.4801	23.5286	37.7099	22.0809	29.5458	29.8763	33.3071	-5.92759	2.56745
CsGy4G001310	19.6972	6.38617	20.2811	6.90616	24.1897	4.2643	33.5663	5.62976	-8.79272	3.13631
CsGy4G001320	6.72045	7.0753	7.83872	6.01725	9.10267	2.7671	15.7648	3.12495	-5.54383	2.47088
CsGy4G001330	30.3347	102.825	37.8967	75.0876	95.8961	85.7812	131.593	96.4594	-28.1352	4.8143
CsGy4G001680	31.4402	53.9544	33.1505	51.0447	27.7067	30.9259	38.3903	30.9641	-8.9733	3.16564
CsGy4G001740	36.3812	45.0788	31.3724	45.7871	23.4643	38.8289	28.2502	39.8456	-9.79466	3.292
CsGy4G001750	25.6608	15.2784	27.089	21.8895	32.421	16.3447	39.5385	23.5958	-5.68928	2.50825
CsGy4G001820	35.5144	8.25289	32.5421	9.20636	27.8204	6.37295	35.9635	7.52475	-11.1155	3.4745
CsGy4G001850	71.7902	88.1996	78.5123	119.119	60.3696	89.9458	72.5082	126.83	-5.41645	2.43735
CsGy4G002140	34.3057	0.127762	22.5975	0.084792	19.1042	0.0207443	14.4523	0.020938	-7.05622	2.81889
CsGy4G002160	28.4453	52.3153	26.5933	52.4684	26.2732	37.8682	29.0344	39.7164	-4.61307	2.20573
CsGy4G002210	98.3714	750.589	86.5041	650.445	51.6987	457.066	62.1586	489.363	-22.3272	4.48073
CsGy4G002300	113.602	205.527	179.223	169.697	75.5225	314.418	219.269	419.07	-78.1254	6.28772
CsGy4G002310	86.2193	105.177	143.388	87.5734	57.6873	254.83	170.795	309.277	-55.9393	5.80579
CsGy4G002330	54.1833	40.3119	55.3738	65.3865	14.9378	31.5144	21.8889	33.4416	-5.76045	2.52618
CsGy4G002380	25.8601	43.2817	29.901	50.762	27.8878	42.4967	36.6851	55.521	-4.75631	2.24984
CsGy4G002400	37.9132	22.2334	38.2718	22.1204	37.9187	29.5293	42.3264	33.8642	-4.04915	2.01762
CsGy4G002480	23.0999	45.6948	22.4038	41.46	18.259	28.9873	21.9932	32.8403	-4.43027	2.14739
CsGy4G002500	123.66	178.916	122.066	160.985	153.461	217.779	182.425	251.845	-30.5586	4.9335
CsGy4G002580	22.1455	30.1456	22.6285	36.4235	18.7896	23.8274	25.0101	29.3366	-5.73746	2.52041
CsGy4G002590	37.768	12.4893	39.7257	14.3778	43.8143	7.76966	50.4024	10.5748	-4.63037	2.21113
CsGy4G002600	66.6538	18.1504	69.5549	21.8899	73.7663	24.4819	85.0283	28.8873	-8.36086	3.06365
CsGy4G002640	118.216	173.313	113.67	144.365	76.2644	183.816	84.3691	161.885	-12.6508	3.66116
CsGy4G002790	62.2641	46.2432	59.3041	41.1538	29.4274	18.9985	31.496	21.0559	-5.02857	2.33015
CsGy4G002850	55.4726	15.1363	52.7171	15.6739	29.3042	20.7688	33.2128	22.2133	-6.66414	2.73642
CsGy4G002880	24.1847	28.6062	21.1875	28.4516	10.8285	19.2701	14.909	21.2561	-7.07773	2.82329
CsGy4G002930	241.223	334.23	219.429	348.091	150.787	231.785	153.15	270.86	-24.1571	4.59438
CsGy4G002940	23.9994	7.17636	18.709	6.23954	25.437	8.7683	34.3437	7.95021	-14.1972	3.82753
CsGy4G002980	53.6358	114.704	50.3074	144.341	42.6233	103.249	46.8966	130.078	-7.60178	2.92634
CsGy4G003010	41.4067	10.501	38.3114	13.4068	32.8983	13.1641	45.6231	16.3554	-15.8201	3.98368
CsGy4G003190	12.8381	5.58479	6.94706	5.71102	7.36219	2.2712	8.17578	2.7712	-6.70466	2.74516
CsGy4G003260	57.473	81.9887	56.9701	85.5427	44.6426	64.9763	52.4481	81.7799	-8.30846	3.05458
CsGy4G003290	99.1305	135.951	104.988	144.926	60.927	103.776	81.9981	116.533	-15.2133	3.92726
CsGy4G003360	24.2132	28.0482	23.0243	27.8356	36.4275	30.7143	46.3529	42.3059	-11.1142	3.47434
CsGy4G003530	10.3794	0	23.9449	0	45.9272	0.0129663	74.1813	0	-14.6886	3.87663
CsGy4G003590	56.0985	134.806	49.6765	122.644	35.9422	156.702	34.6412	135.253	-5.12102	2.35643
CsGy4G003700	26.6387	34.6887	15.6723	30.7229	10.3828	22.6738	12.6466	20.5011	-13.2301	3.72575
CsGy4G003710	51.7189	398.681	26.244	328.144	48.414	183.257	28.8459	169.724	-5.90676	2.56237
CsGy4G003730	89.4887	66.378	77.4089	59.9983	54.1405	77.9286	68.8993	87.6605	-26.8386	4.74624
CsGy4G003740	19.3386	213.027	12.4102	183.841	10.3275	21.3851	20.5772	31.2722	-17.1782	4.10251
CsGy4G003800	5.87077	98.7619	4.52623	72.2095	3.44472	25.0327	6.52741	29.3551	-4.42723	2.1464
CsGy4G003910	183.7	327.47	177.75	349.733	122.315	248.022	183.908	306.22	-67.5428	6.07773
CsGy4G003950	42.6816	18.0026	43.7939	19.9106	38.6684	15.9165	55.0509	16.4996	-15.2701	3.93264
CsGy4G004060	36.0335	2.32429	33.9674	4.67432	23.2825	1.86999	70.5488	1.36675	-49.3323	5.62446
CsGy4G004150	18.8073	29.9017	15.9286	25.9219	14.7663	30.8185	19.408	33.2563	-7.52038	2.9108
CsGy4G004170	223.415	72.0975	205.765	73.1148	168.497	81.3757	197.043	106.582	-46.196	5.5297
CsGy4G004180	49.4856	5.67206	45.0123	5.23068	26.3628	2.62917	33.8441	2.22355	-11.9547	3.57951
CsGy4G004200	48.4649	908.937	45.8516	732.064	63.556	154.149	72.3772	364.77	-11.4344	3.51531
CsGy4G004230	30.9575	38.4703	28.7669	39.3901	29.4639	35.0558	33.4506	37.1635	-6.17715	2.62694
CsGy4G004260	191.507	264.975	203.507	293.365	138.31	288.899	168.906	269.951	-18.5965	4.21696
CsGy4G004600	22.6457	107.251	39.8422	96.7332	58.6936	88.1934	96.7587	123.475	-20.8685	4.38325
CsGy4G004630	4.303	21.3808	4.48456	21.1688	3.60383	11.5344	8.99984	12.3383	-5.21445	2.38251
CsGy4G004740	45.3133	57.2448	45.463	79.6517	35.5709	56.5547	50.2723	79.1346	-14.5518	3.86312
CsGy4G004790	17.7206	11.8773	14.9193	13.005	5.26401	28.8207	13.5033	27.1381	-11.0405	3.46474
CsGy4G004810	13.9288	21.1664	13.3718	18.6692	9.15755	15.9239	13.2868	17.0695	-4.68629	2.22845
CsGy4G005040	10.2705	0.404179	9.2891	0.456707	7.12696	0.560862	16.5327	0.451655	-10.3871	3.37673
CsGy4G005080	31.8687	42.9064	25.8237	42.5857	31.1058	53.7318	33.6472	71.7596	-8.58644	3.10206
CsGy4G005280	3.84638	4.57937	4.4693	5.39139	4.28858	2.79913	9.35935	3.19795	-4.44784	2.1531
CsGy4G005440	77.0137	84.5977	66.028	84.1991	38.8332	49.7205	42.3309	62.6767	-14.4834	3.85633
CsGy4G005470	99.023	6.27646	52.9789	7.55103	81.9017	4.33561	57.8764	6.39938	-22.0189	4.46067
CsGy4G005670	77.4701	31.1804	116.874	28.5934	99.3711	19.2188	171.134	29.5178	-32.3585	5.01607
CsGy4G005680	103.026	33.8835	126.372	28.7474	112.912	19.7801	195.149	30.815	-58.8904	5.87996
CsGy4G005690	23.8793	27.5686	21.366	29.2157	16.4082	39.5748	21.9594	36.6848	-8.06447	3.01158
CsGy4G005700	24.5014	96.5415	29.2497	102.681	22.9589	44.67	32.0528	51.3728	-4.34564	2.11957
CsGy4G005740	20.5456	34.7775	23.2506	33.2259	20.3034	29.3527	28.0557	35.4837	-5.04725	2.3355
CsGy4G005750	161.355	208.853	167.712	243.316	114.207	140.231	137.913	179.131	-17.3486	4.11674
CsGy4G005760	9.04741	9.56535	12.3942	7.27921	10.2975	16.1855	19.7841	15.4311	-6.1398	2.61819
CsGy4G005790	93.919	7.07522	70.6628	5.08014	90.5933	38.7095	125.881	44.8322	-58.5438	5.87144
CsGy4G005800	61.6676	12.0546	59.5824	15.6029	43.4167	12.0459	57.9228	16.5407	-16.5913	4.05236
CsGy4G005930	17.3194	18.1955	17.3771	23.0278	11.7411	17.4437	16.1231	18.1681	-4.3243	2.11247
CsGy4G006060	122.826	247.223	98.6864	287.074	83.4011	295.22	80.9023	230.224	-21.6413	4.43571
CsGy4G006070	14.1209	12.6087	12.0969	12.5542	6.76673	11.1171	9.55086	12.757	-4.80815	2.26548
CsGy4G006080	42.8001	28.3841	40.7126	33.5817	46.6771	21.984	54.4731	18.0801	-9.88353	3.30503
CsGy4G006200	13.2294	4.29391	28.19	3.03763	61.3327	37.9144	131.282	42.0315	-54.9888	5.78106
CsGy4G006220	230.147	676.554	244.1	648.97	189.737	661.969	229.911	670.269	-26.2207	4.71263
CsGy4G006230	16.3755	23.5524	14.3169	17.3057	13.7928	1.07758	26.1039	1.42443	-14.3697	3.84496
CsGy4G006290	31.1608	31.4544	29.1638	31.1189	15.841	27.4603	18.9168	32.0309	-5.07275	2.34277
CsGy4G006320	34.9179	5.06829	28.0855	4.8995	53.7158	2.44263	51.2969	3.4107	-4.41341	2.14189
CsGy4G006340	173.435	171.711	140.565	167.524	140.336	150.231	129.484	132.534	-22.0163	4.4605
CsGy4G006410	37.6205	14.1921	42.9857	16.4124	40.4559	15.0412	50.7359	18.9988	-4.91479	2.29713
CsGy4G006440	92.3193	9.8901	86.0362	10.5953	87.5727	4.55386	95.4634	5.99075	-14.1737	3.82515
CsGy4G006460	10.611	10.4339	9.89326	15.7921	8.14557	12.2981	17.2478	10.2807	-9.81994	3.29571
CsGy4G006470	445.42	282.749	443.531	256.123	550.608	302.269	648.679	333.209	-99.9599	6.64328
CsGy4G006490	22.6324	23.3153	19.3203	24.0876	15.7385	62.8503	17.9347	40.6009	-5.50828	2.4616
CsGy4G006530	25.9856	4.61725	19.5477	4.86589	25.9936	4.07437	27.9204	5.29508	-8.36463	3.0643
CsGy4G006570	24.9961	65.0871	25.7963	61.0016	27.1952	26.7392	34.8829	25.437	-6.88752	2.78398
CsGy4G006590	40.8072	54.9362	39.0976	56.7441	19.38	63.6274	24.4747	67.2622	-6.80425	2.76644
CsGy4G006770	78.4281	31.7624	106.389	39.946	83.4112	55.5686	140.736	56.8303	-29.3644	4.876
CsGy4G006800	10.3563	8.62953	10.9376	10.9124	10.501	8.52889	15.3221	10.1745	-4.23982	2.084
CsGy4G006870	1226.62	1096.81	1053.92	999.166	894.395	771.549	1048.12	903.654	-326.435	8.35065
CsGy4G006910	265.393	4.21217	141.353	4.52914	60.1376	5.31255	180.354	8.33312	-244.256	7.93225
CsGy4G006930	42.0868	18.004	39.6363	19.56	50.6104	30.2797	66.5425	49.8839	-18.3826	4.20027
CsGy4G006990	17.2106	4.87309	19.1399	5.72544	18.2627	5.34781	25.5736	8.92695	-5.38162	2.42804
CsGy4G007050	70.2973	96.333	60.2549	96.8219	37.009	36.5778	36.9545	47.9468	-9.98793	3.32019
CsGy4G007070	204.289	53.1567	151.976	43.6423	150.616	76.0759	180.3	90.7485	-81.9971	6.3575
CsGy4G007090	153.202	225.21	144.064	244.065	91.6782	155.553	115.763	193.804	-33.2226	5.05409
CsGy4G007100	42.2153	177.468	40.3072	164.94	37.1325	39.4019	42.533	70.1651	-7.30862	2.8696
CsGy4G007110	65.6286	55.4286	59.6049	49.1029	36.9592	35.4296	38.0353	36.9424	-7.09984	2.82779
CsGy4G007150	111.961	28.3299	125.283	26.3431	74.6665	40.4489	103.266	31.3576	-15.2776	3.93335
CsGy4G007170	435.953	8.06484	486.845	10.7698	614.739	4.65545	865.242	7.83782	-199.61	7.64104
CsGy4G007200	48.9715	62.4257	47.0005	66.999	49.3367	49.2407	54.1052	57.4185	-6.73948	2.75264
CsGy4G007240	21.5289	35.4659	21.8499	36.5359	17.2219	32.9233	22.3131	40.075	-4.77018	2.25404
CsGy4G007250	1364.93	7.95975	1516.64	9.23782	1489.53	4.03046	2294.25	8.77468	-653.012	9.35097
CsGy4G007300	24.4648	3.72576	30.5109	4.41592	30.9637	1.79821	45.1156	2.48004	-8.10578	3.01895
CsGy4G007310	7.43535	9.88162	4.54858	11.349	1.75695	8.32337	3.23266	9.04109	-4.36248	2.12515
CsGy4G007320	28.6452	0.138062	25.425	0.312642	22.6355	0.114079	27.0949	0.180464	-7.67952	2.94102
CsGy4G007380	39.7638	7.43529	48.7469	9.77478	42.5712	4.31268	60.3194	5.42516	-8.76506	3.13176
CsGy4G007490	104.051	170.245	88.2094	107.365	45.7311	82.2508	37.7832	131.797	-7.89356	2.98068
CsGy4G007670	18.2518	15.4201	19.1743	19.3749	19.8722	16.9354	26.5175	22.4281	-5.72283	2.51673
CsGy4G007680	13.936	39.2385	45.1992	40.1034	48.2148	24.7412	141.952	25.1943	-62.4743	5.96519
CsGy4G007690	40.8849	736.836	79.7201	749.589	49.9987	455.642	177.255	414.559	-88.4211	6.46632
CsGy4G007710	30.8054	10.1931	34.4565	10.9631	42.4589	5.06823	52.6207	5.92721	-6.51069	2.70281
CsGy4G007750	51.0853	43.1684	48.0192	48.8083	30.125	34.5834	37.8583	42.6068	-10.7994	3.43287
CsGy4G007820	96.5984	62.7003	93.8796	60.7187	56.593	102.384	68.6013	110.44	-14.7272	3.88041
CsGy4G007880	103.581	243.894	83.1995	203.484	74.0923	175.731	67.4734	171.735	-13.7629	3.78271
CsGy4G007920	62.9876	103.047	54.1128	95.7155	28.5461	85.3961	40.3817	93.6683	-20.7104	4.37228
CsGy4G008010	145.571	192.148	118.024	218.811	101.431	152.238	93.8579	183.284	-19.9742	4.32006
CsGy4G008030	14.485	0	5.00966	2.57402	3.12186	0.921292	5.18243	0	-11.5359	3.52806
CsGy4G008040	40.2022	9.8071	38.9292	6.02771	25.6811	5.65027	31.6584	4.7581	-7.25033	2.85805
CsGy4G008280	82.6024	111.593	98.4246	94.0244	106.043	110.666	132.168	121.905	-10.3031	3.365
CsGy4G008320	34.0495	9.6159	34.9626	9.22965	38.5556	6.58437	47.4758	8.14029	-8.00711	3.00128
CsGy4G008380	75.6126	118.265	69.164	140.053	51.0243	124.845	60.7112	153.147	-16.1355	4.01217
CsGy4G008400	741.77	481.36	693.748	496.222	552.39	832.292	704.151	798.032	-199.783	7.64229
CsGy4G008410	489.11	443.077	458.075	407.403	376.087	333.099	387.302	365.882	-42.2503	5.40089
CsGy4G008450	41.3246	15.8374	42.0498	22.919	18.2618	19.8875	34.9743	28.2585	-15.9872	3.99885
CsGy4G008460	101.53	28.3834	81.7368	29.7543	87.8298	19.6807	97.0612	23.2952	-29.0247	4.85921
CsGy4G008860	31.6539	50.174	31.6972	68.356	14.6518	71.4655	24.3203	85.0385	-9.62514	3.26681
CsGy4G008870	16.3777	13.1082	17.9408	13.8342	12.9014	12.6743	19.2835	15.9412	-4.81896	2.26872
CsGy4G009100	918.111	630.763	947.377	680.63	752.876	603.593	1026.64	689.699	-244.496	7.93367
CsGy4G009240	13.8447	1.73685	16.3915	3.00015	10.6483	0.768321	22.6208	1.17071	-9.4257	3.2366
CsGy4G009420	18.062	18.2045	21.4187	18.3294	17.7971	17.3137	25.2965	17.0215	-4.14265	2.05055
CsGy4G009460	131.327	137.682	150.153	146.634	85.3614	110.943	110.839	133.928	-6.65128	2.73363
CsGy4G009570	13.2397	3.49678	15.4125	3.73713	15.429	1.64403	21.675	2.54873	-4.07323	2.02618
CsGy4G009700	11.9408	1.21561	12.6011	1.39409	10.5241	0.103905	17.4256	0.096005	-6.24123	2.64183
CsGy4G009710	12.1845	1.65404	12.2492	2.79811	5.98525	1.33818	14.3644	1.09637	-8.31442	3.05562
CsGy4G009830	32.9103	0.800029	28.7924	1.0154	36.6355	0.621833	37.0269	0.936577	-4.50922	2.17288
CsGy4G010010	12.401	3.79845	12.0133	3.33673	2.87283	3.37577	7.77449	3.29675	-5.28932	2.40308
CsGy4G010050	19.9485	29.1399	21.0997	21.7247	14.9207	3.19983	26.9342	5.51996	-10.8622	3.44125
CsGy4G010120	28.2499	38.8021	23.4469	41.5631	17.9104	31.0047	19.9542	39.9259	-6.84679	2.77543
CsGy4G010160	93.6182	13.2264	81.5908	18.2365	48.2464	22.1061	80.5013	24.6051	-44.2823	5.46866
CsGy4G010170	28.4479	15.2325	31.2042	16.3353	34.8373	21.4202	43.4447	25.4363	-5.85117	2.54873
CsGy4G010260	227.554	10.5186	121.376	10.0665	233.924	2.7844	246.392	3.44588	-118.645	6.89051
CsGy4G010310	253.076	385.468	244.57	418.015	174.185	282.614	222.321	353.622	-56.6421	5.8238
CsGy4G010330	140.208	102.953	111.004	100.228	82.6094	220.41	84.6858	212.553	-31.2804	4.96719
CsGy4G010400	126.879	120.476	107.14	95.0342	122.463	155.127	121.839	164.532	-19.1149	4.25663
CsGy4G010470	207.197	121.605	197.426	77.9897	87.6334	94.7577	84.1654	91.9827	-6.30293	2.65602
CsGy4G010510	28.7138	2.28144	25.3387	2.49732	27.3076	0.776678	29.5507	1.27594	-5.61826	2.49012
CsGy4G010730	24.473	47.2704	19.5895	42.7286	21.8891	39.2351	23.9828	36.7861	-6.97719	2.80265
CsGy4G010780	49.0142	22.2655	47.8818	23.1466	47.8813	21.2671	57.5005	23.9965	-10.7516	3.42648
CsGy4G010790	27.3713	71.8695	25.8542	77.9487	50.1273	122.953	62.2857	130.295	-13.6755	3.77353
CsGy4G010810	35.5529	48.5301	29.808	51.4997	15.7325	34.6205	27.9431	43.0294	-17.9554	4.16635
CsGy4G010820	32.0613	41.1971	30.7564	46.2812	27.7275	36.0737	34.6105	42.0269	-8.18786	3.03349
CsGy4G010890	48.8462	62.3076	41.0519	58.4419	32.6993	57.2514	32.0526	59.8309	-7.14763	2.83746
CsGy4G011070	259.217	240.848	170.791	291.372	117.401	316.549	123.818	313.468	-94.8425	6.56746
CsGy4G011150	97.2842	105.661	100.272	111.298	75.264	105.992	113.108	116.7	-34.8565	5.12336
CsGy4G011190	26.5496	24.6367	24.4734	23.9295	7.07793	9.82463	18.3311	9.53594	-13.3294	3.73655
CsGy4G011250	54.319	75.1389	49.8401	80.6387	25.1177	54.6509	39.2706	61.4176	-18.6318	4.2197
CsGy4G011480	215.653	60.2352	181.432	61.7563	141.074	128.108	139.717	133.892	-32.8641	5.03844
CsGy4G011490	31.5965	13.0378	27.9677	10.4485	36.8168	25.7648	45.4867	26.9933	-12.2987	3.62043
CsGy4G011520	39.6908	21.4498	40.6168	22.9557	33.9051	17.829	40.8632	18.6194	-6.03211	2.59266
CsGy4G011690	12.6909	19.9507	13.7071	20.7028	11.6705	29.909	20.3957	40.7127	-7.70902	2.94655
CsGy4G011720	20.3377	17.7177	32.3537	21.868	22.8576	13.7424	40.7192	18.0328	-5.84555	2.54734
CsGy4G011750	147.139	18.8733	158.78	20.7379	165.666	23.5853	211.447	32.6911	-34.1408	5.09343
CsGy4G011760	29.1697	3.77847	30.7573	4.28561	33.6052	2.8712	41.3486	3.58945	-6.15585	2.62196
CsGy4G011770	38.5425	56.5303	41.0983	58.9664	23.8215	54.0425	34.0883	61.9614	-7.7111	2.94694
CsGy4G011810	47.1797	54.5019	38.0723	46.4905	37.117	45.0888	43.514	46.2084	-15.5044	3.95461
CsGy4G011960	20.8608	8.12175	23.4253	8.10007	18.3044	7.11986	25.8023	8.59903	-4.93336	2.30257
CsGy4G012200	25.8265	5.60169	25.2431	6.28415	28.3336	24.4151	32.9429	34.3056	-5.19274	2.3765
CsGy4G012420	24.6923	24.977	28.905	25.7441	26.2753	25.5884	36.9966	30.0646	-6.50865	2.70236
CsGy4G012430	20.9152	30.4612	20.9969	33.2115	13.0525	30.777	21.1052	34.3814	-7.97101	2.99476
CsGy4G012460	31.4467	40.3583	33.2191	42.4438	24.8709	32.3052	31.2633	39.003	-4.62005	2.20791
CsGy4G012580	306.539	452.712	219.197	428.623	167.532	175.832	282.18	188.034	-201.99	7.65814
CsGy4G012640	32.3626	29.3589	31.7056	30.6106	21.9414	19.4667	29.2033	22.1748	-7.91893	2.9853
CsGy4G012710	424.388	444.252	308.088	333.124	223.917	210.561	250.035	201.711	-142.417	7.15398
CsGy4G012770	30.7023	0.813664	23.8121	1.39281	35.5948	0.837726	36.2921	0.868374	-7.58755	2.92363
CsGy4G012840	684.466	867.815	554.326	874.718	292.51	295.254	216.777	238.384	-54.4068	5.76572
CsGy4G012850	141.339	2226.16	96.2528	2026.47	27.5302	911.052	14.8836	676.942	-32.4398	5.01969
CsGy4G012870	12.4443	23.8311	6.83852	28.3852	4.81095	29.5598	5.31071	28.141	-6.1055	2.61011
CsGy4G012900	27.9136	13.8578	29.7298	13.6758	25.9294	9.73262	31.8988	12.4025	-4.15313	2.0542
CsGy4G012970	5.06415	0.610171	4.18191	0.564063	3.05583	0.324371	6.81272	0.258521	-4.63913	2.21385
CsGy4G013020	48.4363	317.806	27.6437	289.594	9.37615	459.46	20.2625	251.61	-31.679	4.98546
CsGy4G013030	5.33768	28.9548	2.91656	35.9766	1.06293	72.1118	2.84893	43.1274	-4.20712	2.07283
CsGy4G013180	138.723	0.434676	86.5878	0.644741	36.8191	0.347404	75.4754	0.364549	-90.7913	6.50448
CsGy4G013190	56.5863	34.3564	46.5824	27.5177	87.763	47.6091	81.9002	40.8785	-4.14116	2.05003
CsGy4G013320	219.825	44.1474	202.814	79.6675	68.0209	50.5435	115.348	64.4289	-64.3386	6.00761
CsGy4G013340	15.7759	25.0497	14.4498	23.4918	11.0471	19.853	14.1652	22.3957	-4.44418	2.15192
CsGy4G013440	14.1891	2.24395	9.9305	2.45969	11.5645	2.05294	22.8144	2.53221	-15.5085	3.95499
CsGy4G013470	39.0028	36.1278	30.051	38.4467	52.6337	36.1383	47.908	26.0039	-4.22606	2.07931
CsGy4G013520	100.119	59.3922	96.3078	58.7318	46.809	60.1922	72.5811	71.42	-29.5837	4.88673
CsGy4G013530	55.8171	59.0276	49.7339	63.4529	43.062	59.9468	45.5932	65.3229	-8.61447	3.10676
CsGy4G013540	31.0728	14.5764	34.8687	17.0473	10.5891	19.8003	19.2524	24.9003	-4.8674	2.28315
CsGy4G013570	161.735	248.957	155.832	259.118	83.8195	176.779	115.145	213.656	-37.2289	5.21835
CsGy4G013600	31.1582	4.01456	23.4842	4.19428	13.5366	3.12938	17.8185	3.84817	-11.9559	3.57965
CsGy4G013630	47.8865	103.308	40.79	110.967	30.6631	83.3306	33.2461	95.4723	-9.67957	3.27494
CsGy4G013640	91.9426	92.9304	86.1479	81.5475	41.8223	68.7551	75.2203	79.6294	-39.1928	5.29251
CsGy4G013660	52.2035	54.8507	53.273	52.2355	48.7239	49.2731	57.7596	57.9444	-7.96612	2.99388
CsGy4G013810	49.7135	25.3768	37.752	25.583	52.5747	17.4117	51.3381	20.9628	-10.7249	3.4229
CsGy4G013870	28.8524	27.9121	42.6258	23.0542	14.7556	42.1678	36.3755	27.573	-7.84644	2.97204
CsGy4G013990	35.9012	27.3569	27.9705	26.99	26.1343	29.3843	24.8692	32.5274	-6.66554	2.73672
CsGy4G014010	1252.11	839.291	1137.69	630.183	772.109	964.691	855.769	849.695	-198.079	7.62993
CsGy4G014050	47.2361	58.0634	54.4804	60.3495	59.1785	58.5685	70.5427	70.1925	-4.11993	2.04262
CsGy4G014160	75.3513	73.738	57.1617	62.6724	67.0565	97.49	68.6507	102.446	-19.7839	4.30625
CsGy4G014170	14.7213	12.3288	12.7622	12.9608	5.59946	5.44025	7.84518	8.83565	-4.20488	2.07206
CsGy4G014370	61.083	44.8598	46.7369	45.1567	77.151	14.5169	71.6182	17.6466	-8.81326	3.13968
CsGy4G014490	43.4962	17.5248	45.0147	20.9265	36.2116	16.627	45.1286	20.6708	-7.3985	2.88723
CsGy4G014890	163.711	0.305252	159.699	0.302683	242.207	0.216412	244.725	0.210459	-6.5306	2.70722
CsGy4G014900	74.6037	3.314	73.2646	3.83661	102.574	3.08338	113.186	3.16597	-11.9517	3.57915
CsGy4G014910	26.0641	6.27134	21.4182	6.80882	21.5863	3.97957	29.3128	4.40226	-12.3725	3.62906
CsGy4G014920	40.779	29.8093	34.9618	33.9465	25.6768	21.6974	29.26	19.9316	-9.40034	3.23271
CsGy4G014930	190.739	204.933	153.872	218.557	127.338	197.725	161.022	254.958	-70.5505	6.14058
CsGy4G015050	44.3567	33.6446	49.077	36.8261	43.4598	38.7239	54.008	44.7608	-5.82794	2.54299
CsGy4G015060	12.9749	16.4003	11.7454	13.1908	8.3698	14.9008	11.4933	16.8072	-4.35308	2.12204
CsGy4G015070	420.42	11.1416	347.211	15.5254	526.615	3.75278	700.96	6.56357	-247.554	7.9516
CsGy4G015150	10.1227	13.6994	9.66389	12.7016	8.60644	13.3097	13.0578	13.9843	-4.91014	2.29576
CsGy4G015160	403.339	238.675	323.351	258.524	322.077	248.622	342.367	278.071	-100.278	6.64786
CsGy4G015220	47.3703	80.9167	42.4265	74.8471	45.2262	69.9401	49.0271	77.7678	-8.74466	3.1284
CsGy4G015260	42.6687	294.489	40.8421	245.893	29.7986	50.4019	41.6354	69.8953	-13.6634	3.77224
CsGy4G015310	137.321	0.3888	70.4231	0.716559	5.93914	0.216231	6.25109	0.330668	-67.2099	6.0706
CsGy4G015450	15.3457	4.13703	15.4816	4.72534	13.4844	3.84158	18.037	4.26585	-4.41674	2.14298
CsGy4G015470	16.9486	37.5734	12.8866	37.4339	3.84021	80.2383	10.6256	56.1056	-10.8474	3.43927
CsGy4G015490	26.9799	10.0819	24.5795	8.83486	23.2125	11.5923	34.5615	11.8075	-13.7495	3.78131
CsGy4G015770	94.8838	9.61457	58.0921	11.4159	45.5886	8.86333	20.6447	9.15824	-11.8477	3.56654
CsGy4G015780	8.54207	81.4882	15.6382	58.4396	15.2648	171.233	32.2319	169.538	-9.87098	3.30319
CsGy4G015840	9.13214	19.3935	10.4918	20.1243	11.615	13.4212	19.1018	15.5315	-6.12714	2.61521
CsGy4G015880	36.4827	32.3875	46.4843	22.0076	36.0331	63.1554	58.4657	72.6669	-12.431	3.63588
CsGy4G015990	172.565	316.277	160.855	300.586	129.95	199.019	128.658	223.642	-10.4179	3.38099
CsGy4G016180	24.9113	37.3724	23.0969	30.6655	39.2896	31.4022	47.5247	32.9142	-10.0494	3.32904
CsGy4G016430	172.006	131.339	164.012	144.816	174.005	146.069	193.832	137.686	-27.8221	4.79816
CsGy4G016450	129.567	109.234	123.877	109.306	113.091	277.38	139.698	265.756	-32.2976	5.01336
CsGy4G016510	46.9916	37.6615	42.9533	40.2311	26.3436	40.9409	27.0943	41.3642	-4.78896	2.25971
CsGy4G016600	198.137	216.511	193.575	243.325	150.934	145.354	165.271	176.086	-18.8991	4.24025
CsGy4G016620	11.2709	53.8998	11.1561	56.8783	11.4132	47.2097	17.1206	46.737	-5.82211	2.54154
CsGy4G016820	507.746	207.457	507.745	197.492	352.319	80.7537	408.901	75.3445	-56.583	5.8223
CsGy4G017000	18.4551	17.794	19.3046	17.5658	22.3148	9.54288	29.412	12.8154	-6.24764	2.64331
CsGy4G017340	68.2618	42.6263	35.7289	35.3143	37.5106	71.3354	37.8903	65.9453	-32.9125	5.04057
CsGy4G017430	70.6766	20.359	74.274	28.485	45.87	11.7361	55.2971	9.27928	-5.82967	2.54341
CsGy4G017660	37.4735	66.2501	39.3004	64.1436	50.7058	62.9171	59.9584	64.1193	-7.42569	2.89253
CsGy4G017670	6.86841	0.0150577	5.83733	0.00754367	3.61254	0.01263	11.541	0	-8.95957	3.16343
CsGy4G017780	73.1986	34.7963	61.2024	32.1911	69.7981	20.5362	72.2129	25.5935	-14.411	3.8491
CsGy4G017800	8.63818	18.7461	7.85773	18.6028	4.24309	12.0521	8.79615	11.9802	-5.33351	2.41508
CsGy4G017830	82.3878	8.62869	103.497	8.35757	100.71	5.93324	130.26	8.66728	-8.44117	3.07744
CsGy4G017900	50.6854	5.32828	44.2746	7.01238	20.1268	6.82057	34.2003	7.37886	-20.4843	4.35645
CsGy4G018100	23.0006	18.1346	18.4936	17.6554	16.9332	19.2314	20.3668	18.4615	-7.94066	2.98926
CsGy4G018150	23.1703	16.1983	28.5334	16.9275	14.9329	13.7805	26.1649	20.1407	-5.86889	2.55309
CsGy4G018480	33.5959	158.791	27.4043	164.619	28.777	119.457	35.969	130.639	-13.3837	3.7424
CsGy4G018570	23.8249	37.1857	23.3544	39.1423	14.5833	48.1874	18.7661	45.3357	-4.65323	2.21823
CsGy4G018890	26.51	47.0581	21.3538	40.656	18.5788	34.2053	18.0305	33.6097	-4.60785	2.2041
CsGy4G019090	30.7775	51.8469	29.123	44.0958	19.6196	46.9545	24.1252	49.1598	-6.16001	2.62293
CsGy4G019150	27.6802	24.489	26.5929	26.4455	23.9222	18.2381	29.0125	21.8661	-6.17762	2.62705
CsGy4G019390	155.986	415.618	124.991	434.2	92.5415	428.961	88.8248	380.782	-27.2779	4.76966
CsGy4G019430	37.7879	21.3149	40.7538	19.4063	50.3991	36.2449	68.394	48.6987	-15.0291	3.90968
CsGy4G019440	114.566	109.972	113.569	103.789	109.158	95.2989	124.749	117.641	-16.5877	4.05204
CsGy4G019450	22.7196	1.7408	15.882	2.314	11.0042	1.43319	15.8237	1.67823	-11.6572	3.54315
CsGy4G019570	44.9583	13.0934	34.2447	14.2143	22.1028	29.0305	32.8448	28.9852	-21.4556	4.42328
CsGy4G019600	17.2867	15.8351	16.6477	19.9393	6.27269	15.431	10.2095	19.8141	-4.57585	2.19404
CsGy4G019690	46.089	43.5419	45.3573	45.001	35.3186	36.4416	43.7587	44.722	-9.17172	3.19719
CsGy4G019780	26.6769	18.7644	26.2847	23.1393	10.3534	19.9499	20.5044	29.3472	-10.5432	3.39824
CsGy4G019810	13.5314	23.0403	12.8681	22.6559	8.23103	15.8275	12.7087	18.9636	-5.14101	2.36205
CsGy4G019910	26.4387	33.9262	18.6208	26.3626	16.1178	34.3076	13.2654	32.2139	-4.96541	2.31191
CsGy4G019950	244.861	12.786	133.847	13.9207	442.635	5.14845	438.671	7.16168	-107.05	6.74214
CsGy4G020110	73.0762	0.585688	74.1867	0.785591	71.693	0.303366	77.9145	0.523319	-5.11098	2.3536
CsGy4G020170	338.262	514.406	364.057	541.96	331.216	407.307	371.862	486.817	-14.8512	3.89251
CsGy4G020190	18.9928	68.2305	21.179	58.4727	23.1783	18.42	32.7493	27.6147	-7.38489	2.88458
CsGy4G020230	9.82972	8.59158	9.54783	7.61227	17.7575	4.22446	27.0716	5.02219	-9.596	3.26243
CsGy4G020270	90.9	7.2001	68.2086	6.49685	51.4887	14.3004	52.851	15.5487	-24.0537	4.58819
CsGy4G020280	69.4954	2.39899	66.1613	2.36766	39.1788	1.61051	62.0743	1.76183	-26.2296	4.71312
CsGy4G020290	131.337	37.4228	110.763	36.2743	81.777	59.7839	84.666	56.3842	-23.4629	4.55231
CsGy4G020310	17.8925	5.58402	18.4332	4.56057	17.1347	2.2897	28.6485	3.70287	-10.9731	3.4559
CsGy4G020330	67.4547	84.23	60.0745	77.9469	48.9775	72.6901	51.4152	79.5207	-9.81783	3.2954
CsGy4G020440	45.158	27.8214	29.0539	18.6535	16.456	9.47092	18.4064	9.70444	-18.0544	4.17428
CsGy4G020470	125.368	252.922	97.6343	266.023	92.1905	177.266	105.064	171.658	-40.6072	5.34367
CsGy4G020530	181.856	116.911	97.8259	87.554	65.8634	79.1778	40.7911	84.8788	-58.9576	5.88161
CsGy4G020540	126.678	104.877	118.265	97.9408	104.796	114.246	100.742	98.2429	-4.35896	2.12398
CsGy4G020570	63.6934	42.0654	68.4235	41.5403	34.9793	12.2354	66.6671	14.4518	-26.9576	4.75262
CsGy4G020640	5.78337	0.005616	7.70712	0	15.9418	0.0270693	27.3988	0	-9.53322	3.25296
CsGy4G020710	339.009	298.483	202.572	263.302	34.7067	183.909	61.0384	217.096	-162.768	7.34668
CsGy4G020770	30.3476	18.4315	29.4719	19.5793	27.5867	27.5123	36.5215	35.7969	-9.81041	3.29431
CsGy4G020830	25.7147	6.50063	29.3052	5.49501	30.715	0.995185	39.7419	1.4984	-5.43633	2.44263
CsGy4G020890	17.1945	3.09527	10.5727	3.48594	10.0225	1.08985	9.01434	1.42219	-5.61361	2.48893
CsGy4G021010	33.6892	10.4061	30.387	14.2475	37.0662	19.3864	57.4361	26.1175	-23.6721	4.56512
CsGy4G021030	69.2812	11.5485	87.6189	12.7605	100.149	7.05761	135.818	10.196	-17.3311	4.11529
CsGy4G021100	26.073	68.9231	23.425	74.1417	11.293	119.042	19.0563	113.256	-10.4114	3.38009
CsGy4G021170	22.9893	17.2068	24.6399	19.1945	18.0993	15.1392	28.1076	19.8111	-8.3577	3.06311
CsGy4G021340	949.467	566.877	647.062	601.812	310.798	197.247	182.211	127.984	-173.818	7.44143
CsGy4G021370	8.26933	8.83917	7.64778	9.78471	6.13581	29.3508	9.72141	20.9412	-4.20715	2.07284
CsGy4G021440	73.6815	28.0345	47.4994	43.1121	13.7045	22.5017	24.1991	18.6439	-36.6766	5.19679
CsGy4G021620	99.5753	13.6979	121.592	13.9001	124.629	8.71139	152.466	12.1748	-5.82017	2.54106
CsGy4G021810	175.668	175.235	134.49	151.407	145.145	209.665	151.495	167.083	-47.5277	5.5707
CsGy4G021970	85.3818	4.30577	75.7086	6.79974	72.9946	2.50897	255.616	4.91463	-192.295	7.58718
CsGy4G022070	26.6087	19.8962	27.6091	24.8512	20.5005	29.2531	34.5972	39.6971	-13.0964	3.7111
CsGy4G022080	13.5058	4.19737	14.0469	4.3578	8.80965	5.14528	17.6871	3.58285	-8.33635	3.05942
CsGy4G022110	58.6618	31.8954	49.8038	30.8628	29.754	82.1233	50.2942	84.5048	-29.3981	4.87765
CsGy4G022140	14.7256	7.66285	10.564	10.6159	9.50287	6.9453	11.2076	6.4619	-5.86628	2.55245
CsGy4G022220	80.0991	129.207	81.3559	142.04	58.245	90.697	64.2811	120.89	-4.77932	2.2568
CsGy4G022340	13.8667	25.1896	13.6762	24.165	14.5192	26.2971	21.7772	29.2796	-7.44848	2.89695
CsGy4G022380	28.9749	8.78487	28.9744	10.7501	32.2997	4.52416	40.7405	6.98631	-8.44122	3.07745
CsGy4G022430	6.32734	18.5464	4.04471	14.9813	0.206384	11.547	3.29454	10.2997	-5.37078	2.42513
CsGy4G022520	56.3061	52.0633	42.9965	51.0133	8.3357	20.1488	4.77701	22.5484	-9.7509	3.28554
CsGy4G022680	565.192	1062.05	527.093	1105.06	183.235	221.065	183.799	323.136	-38.6637	5.27291
CsGy4G022710	35.8846	68.0419	29.8195	67.7435	34.6316	66.3049	42.0284	64.826	-13.4619	3.75081
CsGy4G022750	38.4011	767.657	25.1113	549.16	9.7088	51.4224	9.24815	87.3492	-12.8292	3.68136
CsGy4G022810	42.5351	47.0324	43.092	50.7801	78.272	105.421	85.6684	113.542	-6.83949	2.77389
CsGy4G022840	193.446	0.168663	216.349	0	311.804	0.148632	443.147	0.112543	-108.441	6.76076
CsGy4G023090	10.7356	8.7269	16.0987	7.22355	12.9506	16.0435	22.4016	23.217	-4.08794	2.03137
CsGy4G023180	25.3828	39.9794	20.9889	37	12.4544	27.357	16.1027	26.2109	-8.04221	3.00759
CsGy4G023200	20.6677	0.29299	11.0165	0.281542	13.5603	0.30826	13.5944	0.249989	-9.68532	3.2758
CsGy4G023380	24.5763	15.6406	19.5431	16.8869	24.249	10.772	27.6926	12.6735	-8.47673	3.08351
CsGy4G023420	8.16898	18.4209	8.96073	18.7092	8.91221	16.3367	13.7941	17.3004	-4.09017	2.03216
CsGy4G023430	4.4941	44.3232	7.00638	32.621	12.5474	34.4685	20.0198	59.6018	-4.96005	2.31036
CsGy4G023540	13.8426	2.28887	11.56	2.13428	8.9625	0.532358	12.2603	0.645703	-5.58043	2.48038
CsGy4G023600	32.2966	28.8652	28.3181	30.4493	12.1887	38.2582	19.2004	39.2427	-10.9901	3.45814
CsGy4G023640	52.7485	47.0238	49.2581	48.8992	41.7796	47.8365	43.4487	53.0378	-5.15943	2.36721
CsGy4G023650	36.0624	10.8545	32.3694	11.4748	22.9317	6.46794	30.5498	7.09519	-11.311	3.49966
CsGy4G023660	20.4699	11.455	13.7827	12.7112	7.54729	9.56596	10.4561	10.3415	-9.59599	3.26243
CsGy4G023680	168.336	32.3764	141.558	40.6252	41.7847	21.9028	31.8355	17.6869	-16.8282	4.07281
CsGy4G023690	90.8376	23.7866	71.5833	30.4313	19.8327	10.7847	22.4824	12.7972	-21.904	4.45312
CsGy4G023850	26.0527	71.253	14.9863	96.2167	27.0961	29.2464	24.694	29.7473	-8.66429	3.11508
CsGy4G023940	29.0899	20.624	31.3522	26.353	30.4216	28.1072	42.9549	36.0348	-10.271	3.3605
CsGy4G024010	18.1808	1.92077	23.6422	1.22501	35.1064	0.471941	44.9278	0.505354	-4.35996	2.12431
CsGy4G024140	163.619	177.029	152.914	158.818	146.226	134.493	183.487	152.735	-47.9664	5.58395
CsGy4G024210	19.6712	2.98612	11.3086	2.74849	12.2236	1.53883	10.5765	1.60382	-6.71544	2.74748
CsGy4G024220	23.916	0.727667	22.0524	1.10865	25.1417	0.48506	31.4444	0.256535	-8.16624	3.02967
CsGy4G024340	212.723	359.902	165.148	354.599	140.419	154.898	143.027	167.85	-50.1832	5.64913
CsGy4G024440	221.762	29.8913	171.71	29.9067	251.262	15.2974	211.298	13.6827	-10.0877	3.33452
CsGy4G024450	77.6528	123.305	70.8424	118.768	63.8276	88.5071	63.6893	96.7343	-6.67207	2.73814
CsGy4G024580	15.9017	34.4506	17.9561	42.3687	22.3942	19.7222	28.9309	25.8819	-4.48236	2.16426
CsGy4G024590	1042.14	1164.6	1094.2	1193.58	845.313	735.441	942.686	931.874	-45.3137	5.50187
CsGy4G024770	6.39673	10.1991	7.31991	9.71047	9.10523	18.0165	15.8076	21.9642	-5.77916	2.53086
CsGy4G024880	114.394	31.14	117.267	29.3862	61.9362	26.5314	76.6258	28.625	-11.8174	3.56284
CsGy4G024910	33.0167	17.6495	28.7985	13.0697	33.3707	35.4161	38.4807	35.8329	-9.3282	3.2216
CsGy4G025090	147.743	83.1794	121.132	63.6787	127.981	202.541	186.225	200.75	-84.8554	6.40693
CsGy4G025110	553.355	45.6476	343.151	37.866	327.232	7.88854	304.694	9.29671	-187.666	7.55202
CsGy4G025180	26.022	6.82067	28.6937	6.82141	19.2864	3.85122	31.0949	4.9542	-9.1368	3.19169
CsGy4G025210	39.8568	55.1429	36.9152	55.8101	24.1882	15.5467	81.1044	22.2947	-59.8578	5.90347
CsGy4G025230	594.264	286.718	441.796	305.712	1137.61	88.3773	1116.79	137.604	-131.645	7.04051
CsGy4G025280	29.4179	20.4827	28.0301	20.4024	23.7583	20.2316	32.1461	22.3049	-9.7756	3.28918
CsGy4G025400	50.4557	52.2208	40.1556	46.859	36.308	54.6808	35.3241	53.3907	-9.31618	3.21974
CsGy4G025420	1239.16	6.7473	988.789	9.68724	1661.25	2.54285	1607.88	6.63679	-196.998	7.62204
CsGy4G025610	56.6951	107.199	59.671	116.955	41.0161	133.205	54.1878	166.459	-10.1958	3.3499
CsGy4G025680	67.9527	71.142	73.7655	64.9775	61.169	76.8571	77.8221	86.0554	-10.8403	3.43833
CsGy4G025710	60.6198	51.6173	60.7445	39.9375	76.7662	70.8255	85.3611	50.9944	-8.47023	3.0824
CsGy4G025730	12.9522	17.0634	11.7759	17.8858	7.01276	10.1318	10.3784	11.4332	-4.54192	2.1833
CsGy4G025740	27.1197	28.5631	22.2317	25.6174	16.7607	27.8982	16.8746	29.6364	-5.00187	2.32247
CsGy4G025760	43.2827	13.1492	40.4982	14.1325	39.6741	13.4459	46.5051	16.5804	-9.61551	3.26536
CsGy4G025840	23.7915	10.4123	28.6598	13.6764	13.3259	14.9961	24.4423	26.3146	-6.24805	2.64341
CsGy4G025860	129.858	15.3539	119.716	15.5122	131.689	5.07438	169.762	6.04718	-48.2154	5.59142
CsGy5G000120	56.5207	68.77	49.4039	61.3374	70.9823	50.8988	81.348	53.0918	-17.4825	4.12784
CsGy5G000290	59.1993	44.2094	49.4722	45.0037	63.8472	73.6091	61.878	82.4383	-7.75784	2.95566
CsGy5G000360	36.3729	18.6356	27.0336	17.1024	13.6795	14.1172	13.4441	16.2593	-9.10391	3.18649
CsGy5G000410	50.9628	10.4909	43.0688	10.5054	27.4742	12.7879	44.7277	11.5595	-25.1475	4.65234
CsGy5G000460	20.0871	32.2133	20.3752	30.2114	16.8242	24.3	23.9454	25.8677	-6.83302	2.77252
CsGy5G000520	51.2549	69.4542	58.0884	66.4339	50.1177	60.5269	69.586	65.9418	-12.6348	3.65933
CsGy5G000550	17.6352	8.16632	18.7	8.69282	24.1793	6.32728	31.3289	8.2473	-6.08471	2.60519
CsGy5G000630	122.995	84.7615	132.522	93.0273	92.9957	94.7575	130.063	119.238	-27.5401	4.78346
CsGy5G000690	19.3327	33.391	17.0041	31.8697	13.6809	20.0497	16.3926	22.2255	-5.04024	2.33349
CsGy5G000830	36.1055	26.6278	31.5257	32.0776	13.0648	34.6957	14.0504	30.2986	-5.56542	2.47649
CsGy5G000860	43.6051	43.8787	36.7868	34.992	19.6646	41.1906	24.1284	43.5937	-11.2821	3.49597
CsGy5G000880	314.916	438.037	298.799	459.748	155.797	303.987	230.749	366.028	-91.0696	6.5089
CsGy5G000910	168.021	37.7273	154.862	46.069	88.249	40.0491	117.383	58.1044	-42.2926	5.40233
CsGy5G001130	15.1533	9.3266	17.6632	9.45045	23.2423	7.24503	33.4052	9.52201	-7.65295	2.93602
CsGy5G001170	46.0949	156.763	37.3602	234.26	20.0941	131.473	18.6578	183.587	-7.29842	2.86758
CsGy5G001190	43.9738	6.245	36.2914	6.38285	20.1883	16.5548	26.3001	12.7713	-13.7941	3.78598
CsGy5G001240	30.5678	0.550932	21.5338	0.967546	7.36063	0.393918	3.83258	1.00248	-5.506	2.461
CsGy5G001300	12.6297	0.643794	7.17522	0.875992	6.5355	0.452498	5.94139	0.596092	-4.86041	2.28108
CsGy5G001360	29.8963	4.77663	34.1604	5.08462	30.715	3.09974	43.8198	4.4376	-8.84076	3.14417
CsGy5G001390	37.7879	16.8375	35.4158	12.6832	30.9635	78.6945	42.9467	90.5756	-14.3553	3.84351
CsGy5G001410	967.821	23.9866	643.499	27.3837	467.722	26.7709	510.372	21.1666	-366.973	8.51953
CsGy5G001480	6.06052	1.17418	6.35262	1.37685	6.07142	1.65861	11.9778	1.86456	-5.61426	2.4891
CsGy5G001560	115.199	37.0748	93.5468	34.4025	42.9552	2.51451	57.3432	2.76004	-36.0398	5.17152
CsGy5G001570	6.99063	62.6871	5.58775	57.2832	3.85098	63.3729	7.14169	84.3693	-4.69358	2.23069
CsGy5G001610	46.8451	63.3961	39.8978	66.2761	22.7607	48.325	30.5123	57.7604	-14.6988	3.87762
CsGy5G001620	28.1982	14.4493	19.1302	9.52396	19.4159	10.7043	16.2617	10.3893	-5.91382	2.56409
CsGy5G001790	33.6436	18.3522	38.7238	21.8697	34.4161	42.302	50.1325	40.8747	-10.6362	3.41091
CsGy5G001850	73.4608	348.129	63.5156	315.7	43.3179	147.744	48.1134	150.682	-14.7407	3.88174
CsGy5G001860	24.7821	15.0389	24.6708	19.9949	24.4749	20.1712	34.2277	25.2531	-9.86414	3.30219
CsGy5G001870	42.5372	45.0536	45.1956	47.3584	31.342	44.5752	41.4241	53.2894	-7.42378	2.89215
CsGy5G001940	39.3587	175.931	39.1786	160.819	33.4522	46.5299	40.6003	44.8072	-7.32825	2.87347
CsGy5G001950	53.6475	65.9437	28.5089	58.6319	21.0584	123.269	14.69	148.726	-18.7702	4.23037
CsGy5G001970	11.5609	13.2358	16.8276	19.964	11.3009	15.487	21.6607	23.109	-5.09314	2.34856
CsGy5G002000	12.3604	1.27353	15.2181	1.39426	19.5667	0.956316	27.1079	1.50031	-4.6835	2.22759
CsGy5G002070	231.93	0.268183	162.649	1.70399	264.124	0.21817	241.334	0.350304	-46.4904	5.53886
CsGy5G002110	214.238	156.205	235.68	172.811	203.529	191.841	256.721	256.109	-31.7503	4.9887
CsGy5G002260	56.1995	5.03315	72.7131	3.60485	95.146	26.4483	148.547	26.1127	-36.8878	5.20507
CsGy5G002300	36.7216	42.9298	31.3953	39.8404	23.289	36.8689	26.3671	35.5703	-8.40438	3.07114
CsGy5G002330	86.3051	4.87514	80.4901	4.26194	87.2368	26.7282	94.31	27.2156	-12.8882	3.68798
CsGy5G002350	51.3385	14.4404	44.1981	20.8359	27.2666	9.55519	35.2002	10.3502	-15.074	3.91399
CsGy5G002370	26.1293	38.6197	27.5588	54.8413	22.5156	53.8322	28.0818	69.3005	-4.13667	2.04847
CsGy5G002390	213.114	333.935	212.294	350.19	128.148	243.87	164.613	285.963	-37.2855	5.22054
CsGy5G002400	24.3645	20.7808	23.0449	19.6891	15.9756	10.7576	24.5197	12.6681	-9.86369	3.30213
CsGy5G002480	21.9111	16.7439	14.4246	15.0234	7.95105	13.7565	14.9895	13.3771	-14.525	3.86046
CsGy5G002510	35.2332	64.9797	33.1251	60.8097	24.15	53.0212	26.6917	56.7284	-4.64978	2.21716
CsGy5G002550	67.3148	47.4655	70.7488	53.9732	80.2119	58.3765	99.7541	63.4175	-16.1083	4.00973
CsGy5G002570	6.57946	0.0811823	4.70192	0.0114037	9.68188	0.006756	13.6437	0.03424	-5.83939	2.54582
CsGy5G002620	42.4795	44.9817	36.4355	47.3149	25.5945	33.8186	36.0476	38.5633	-16.4971	4.04414
CsGy5G002630	43.5151	80.7066	40.7252	77.0227	24.7687	54.771	37.0718	61.7857	-15.0931	3.91582
CsGy5G002680	28.5285	29.6967	29.4504	29.7723	19.1805	40.8876	25.8729	40.171	-5.77052	2.5287
CsGy5G002690	25.7829	5.23914	29.5347	8.37713	18.5912	14.0615	44.1772	13.534	-21.8342	4.44852
CsGy5G002780	27.3045	38.917	21.429	36.4655	11.669	26.3364	16.9908	26.6673	-11.1973	3.48508
CsGy5G002830	17.0992	34.8397	15.1233	32.996	10.3597	24.2571	14.1124	25.3753	-5.72859	2.51818
CsGy5G002930	20.8561	2.62577	21.2375	3.16018	30.5572	2.64606	40.064	3.00896	-9.12533	3.18988
CsGy5G002990	15.1969	27.5048	16.026	26.7855	12.4884	17.777	17.4485	22.6932	-4.13104	2.04651
CsGy5G003110	13.2274	18.706	2.75727	12.1773	7.44335	47.4233	2.19084	36.8697	-5.2176	2.38339
CsGy5G003170	95.5781	84.2099	85.2945	75.4249	93.1534	133.949	98.6577	139.987	-15.7878	3.98074
CsGy5G003180	38.7362	29.3248	35.5912	29.3168	22.4896	27.5479	24.6755	29.7254	-5.33094	2.41439
CsGy5G003200	139.07	77.6118	112.073	53.715	104.387	136.724	109.18	122.78	-31.7902	4.99051
CsGy5G003220	22.171	3.19455	19.4234	3.34068	10.9235	4.88002	16.393	4.5742	-8.21717	3.03864
CsGy5G003230	11.8124	1.07859	9.86713	1.00074	5.64524	1.69396	8.76383	1.39224	-5.0639	2.34025
CsGy5G003240	77.9332	73.9561	75.5607	81.491	44.1574	106.119	48.0166	123.224	-6.23175	2.63964
CsGy5G003560	29.459	16.717	39.8523	14.3303	63.8829	82.0907	84.8828	70.8543	-10.6067	3.4069
CsGy5G003580	66.3058	21.1092	71.5471	26.8337	70.5514	18.1913	84.0536	25.2098	-8.26095	3.04631
CsGy5G003660	198.419	262.82	179.719	272.799	147.94	260.794	173.48	246.939	-44.2395	5.46726
CsGy5G003680	78.9746	3.41353	39.521	6.46947	52.4373	8.78059	78.8059	14.0432	-65.8222	6.0405
CsGy5G003690	89.4498	28.4613	79.0342	36.359	28.7212	11.2451	36.4984	17.2234	-18.1927	4.18529
CsGy5G003710	15.5741	0.688616	14.3426	0.583933	5.26222	0.225152	22.7147	0.326251	-18.684	4.22373
CsGy5G003720	19.1045	5.71891	15.2533	5.84467	16.2409	3.63261	30.1463	4.32941	-17.7566	4.15029
CsGy5G003760	51.0169	0.0900753	55.9804	0.0729253	48.9194	0.0594803	70.1297	0.153414	-16.2468	4.02208
CsGy5G003790	158.501	7.46449	108.908	8.06873	157.909	3.94007	156.757	4.81284	-48.4403	5.59814
CsGy5G003850	37.4921	1.01555	36.2657	0.52711	52.4201	0.544474	59.8129	0.690484	-8.61915	3.10755
CsGy5G003910	25.0729	9.40167	24.8957	15.353	26.5088	14.1	31.9277	17.5478	-5.59606	2.48441
CsGy5G003970	26.895	10.4826	22.8632	12.3783	14.9846	13.5344	17.7858	16.9408	-6.83305	2.77253
CsGy5G004100	6.52292	16.5361	7.5006	19.098	10.365	18.2706	17.0859	22.2748	-5.74319	2.52185
CsGy5G004140	79.0698	123.236	76.843	116.774	57.8432	100.857	64.8216	116.304	-9.20521	3.20245
CsGy5G004250	231.074	281.503	189.169	554.936	294.316	365.138	418.449	538.089	-166.038	7.37537
CsGy5G004290	13.2379	4.91243	12.2621	5.95228	8.1672	4.59419	12.2744	4.37515	-5.08296	2.34567
CsGy5G004300	118.152	244.095	107.861	253.636	88.1501	180.454	123.355	219.036	-45.496	5.50767
CsGy5G004400	98.5844	64.5439	96.276	64.7442	79.9524	60.5624	87.0255	62.0405	-9.3815	3.22982
CsGy5G004660	99.7903	185.255	96.7598	203.422	57.0605	136.917	89.2453	167.264	-35.2153	5.13813
CsGy5G004900	40.8983	31.6261	35.5235	35.8962	41.3392	12.7039	86.9852	18.9103	-51.0209	5.67302
CsGy5G004930	8.22605	24.4267	7.98452	31.7591	5.53078	13.6832	11.0601	11.1972	-5.77089	2.52879
CsGy5G004950	84.9005	1.56573	87.1007	2.05174	107.724	0.792025	133.144	1.30599	-23.2204	4.53732
[truncated: 1,131 more rows]

## Sheet: 1910 Csa root up
Supplementary Table 7. Differentially Expressed Genes (DEGs) in leaves and roots of heterografted cucumber seedlings under chilling stress
gene_name	C_L_S/S	C_R_S/S	C_L_S/m	C_R_M/S	N_L_S/S	N_R_S/S	N_L_S/m	N_R_M/S	Root-up	log2(FC)
CsGy0G000510	23.7638	13.6808	18.6705	11.9421	29.8473	24.1252	21.8136	18.3517	4.03483	2.01251
CsGy0G000670	2.26324	0.538458	3.45642	4.83233	4.46798	5.78027	1.03826	1.64525	8.42889	3.07534
CsGy1G000220	0.174058	0.012279	0.0127937	0.119921	26.22	18.908	0.727366	0.371687	18.644	4.22064
CsGy1G000350	40.2656	58.2359	41.3755	56.3604	61.5932	83.4826	54.5634	71.0288	10.5783	3.40304
CsGy1G000600	20.065	29.7197	26.3452	34.0447	24.4099	34.6121	24.9521	33.7351	5.20197	2.37906
CsGy1G000630	252.252	160.781	414.105	112.137	194.541	318.956	187.251	248.674	21.6373	4.43545
CsGy1G000660	256.267	150.472	320.627	183.459	495.641	388.228	597.199	316.627	104.588	6.70857
CsGy1G000760	40.23	27.0372	29.4307	26.7325	34.6859	58.6107	25.373	51.7581	6.54789	2.71103
CsGy1G000900	0	0	0	0	24.9793	20.2648	0	0	20.2648	4.34091
CsGy1G000920	21.75	16.6113	24.0992	18.9351	31.8958	24.9811	25.9898	22.7815	4.52336	2.1774
CsGy1G000990	76.6164	16.1332	52.1367	9.4832	35.4351	25.6958	27.1724	14.9777	4.06816	2.02438
CsGy1G001480	0	0	0.0707117	0	6.90618	10.9782	0	0.128999	10.8492	3.43952
CsGy1G001660	17.6121	24.0547	19.136	26.0124	22.1865	25.577	16.3858	23.0877	4.44699	2.15283
CsGy1G001680	182.69	112.364	170.53	139.753	136.635	66.815	174.141	87.2811	6.9229	2.79138
CsGy1G001910	30.506	31.8575	38.2697	29.8865	60.5785	65.2969	29.0699	30.2917	33.0342	5.04589
CsGy1G001930	4.26443	33.7915	5.21182	38.1147	5.67318	16.9493	5.61687	15.6287	5.64374	2.49665
CsGy1G002040	0.318878	20.9721	0.622591	35.9617	0.905242	32.6877	0.837607	41.5416	6.13569	2.61722
CsGy1G002070	86.8127	48.1324	56.1708	67.4685	42.6293	66.8769	42.3388	59.3442	26.8688	4.74786
CsGy1G002350	51.9089	63.8433	37.2616	88.3671	74.1633	49.7089	108.028	46.4444	27.7883	4.7964
CsGy1G002370	0.222833	3.62726	0.567821	4.18474	0.345236	6.69606	0.270671	2.01378	5.23977	2.3895
CsGy1G002470	3.717	38.3245	3.67076	31.7626	2.23426	41.8745	2.0904	25.9217	9.39088	3.23126
CsGy1G002540	7.40822	33.5681	10.3754	38.0116	5.82815	11.7753	5.71694	11.7201	4.49861	2.16948
CsGy1G002630	3.24102	5.84147	3.80791	8.96926	1.65527	7.01833	2.92224	5.90626	4.23986	2.08402
CsGy1G002690	48.4316	29.4657	48.9019	40.5562	32.4571	35.8407	44.8656	33.7797	13.1515	3.71716
CsGy1G002710	24.574	33.2758	34.9519	33.4807	52.6791	33.6674	34.3528	26.5402	7.33209	2.87422
CsGy1G002720	13.4846	74.7845	8.36014	79.593	11.7261	68.8458	8.71886	53.4229	20.2315	4.33853
CsGy1G002790	30.7611	33.489	29.0508	31.6853	49.1603	50.8735	27.1923	29.5274	19.5424	4.28853
CsGy1G002880	3.38346	3.13878	3.23283	5.32966	1.83216	8.3511	1.236	3.52239	7.01958	2.81139
CsGy1G002910	180.702	153.844	168.651	173.208	134.234	149.294	130.949	156.869	11.789	3.55937
CsGy1G003180	4.185	2.32846	5.00023	2.32765	5.27508	9.66742	2.73994	4.42058	5.24603	2.39123
CsGy1G003190	12.3337	6.63991	14.8515	6.56241	10.1142	16.547	7.28684	11.8754	4.59414	2.19979
CsGy1G003210	18.9731	36.804	21.844	44.0817	16.3038	34.6675	22.4032	29.0015	12.9436	3.69417
CsGy1G003240	38.5535	11.8915	30.5811	16.468	34.7616	11.8969	45.4537	12.0332	4.44027	2.15065
CsGy1G003340	47.0786	61.002	38.9103	58.383	39.4183	132.492	30.7032	73.5436	56.3291	5.81581
CsGy1G003350	167.602	235.612	145.781	231.863	86.402	343.061	123.395	313.975	25.3373	4.66319
CsGy1G003370	11.1546	18.2633	8.9342	22.5241	9.40468	19.8124	9.65242	18.3137	5.75949	2.52594
CsGy1G003430	15.127	22.4565	14.3211	20.9427	30.8648	31.7826	22.7573	21.194	9.07476	3.18186
CsGy1G003570	126.729	161.084	130.419	167.664	148.037	191.369	131.21	150.905	47.044	5.55594
CsGy1G003820	25.5498	16.7197	18.41	10.5297	12.0309	29.6489	10.0854	13.3139	10.1451	3.34271
CsGy1G003880	5.14649	9.72122	7.41553	7.42209	8.83119	18.4697	7.60191	11.1755	4.99516	2.32053
CsGy1G004040	13.4713	8.92718	13.7791	9.14057	16.0011	21.6617	18.9458	13.2311	8.64395	3.11169
CsGy1G004370	12.4638	4.49944	16.4115	9.23134	2.09067	13.9789	1.66285	9.29215	9.41867	3.23552
CsGy1G004490	27.9586	23.9633	26.4859	25.1011	26.1293	27.4484	23.5593	24.3776	4.2086	2.07334
CsGy1G004630	32.7517	33.4609	33.1654	51.4314	30.134	39.2115	35.1301	52.3873	4.79477	2.26146
CsGy1G004650	41.4149	51.4036	38.512	51.9447	39.5762	53.8172	28.3695	42.0877	12.2705	3.61712
CsGy1G004660	39.0583	57.0775	34.3754	52.6839	38.0112	60.0579	32.3568	42.7621	12.9022	3.68955
CsGy1G004690	4.68594	8.7766	3.73337	8.07725	3.79087	15.1558	2.65725	9.24593	5.21058	2.38144
CsGy1G005020	16.3813	17.1465	17.6887	20.8305	18.1505	22.1352	14.1778	17.729	8.09022	3.01618
CsGy1G005050	17.4506	21.582	21.0868	26.6324	27.8439	47.8112	20.233	33.3397	19.522	4.28703
CsGy1G005220	0.0150817	13.9981	0.00779733	18.0427	0	10.1092	0.0242847	9.64229	4.51155	2.17362
CsGy1G005550	0.0386657	0.110152	0.0710723	0.49008	5.9218	5.23068	0.091217	0.177925	5.43268	2.44166
CsGy1G005560	1.54027	33.3562	2.02981	39.4943	2.05602	30.6848	1.97286	22.1651	14.6579	3.8736
CsGy1G005720	35.2948	16.494	16.6797	12.645	46.1145	58.7856	32.385	44.0053	10.9313	3.45039
CsGy1G005770	0.122492	0.168093	0	0	12.8305	42.9589	0	0.102249	42.6886	5.41578
CsGy1G005810	59.4871	109.321	62.1757	153.9	46.352	102.858	46.9959	135.023	12.4134	3.63382
CsGy1G005880	28.1204	66.195	35.1018	65.7342	39.679	126.733	32.6216	114.598	11.6739	3.54522
CsGy1G005890	16.9574	29.4561	15.6711	27.5023	40.8698	70.0476	10.7376	23.7358	44.358	5.47112
CsGy1G005910	33.0597	43.0626	34.9376	57.5287	40.192	58.8565	27.4359	49.2319	24.0907	4.59041
CsGy1G005970	0.0115437	4.33469	0.0617323	4.98947	0.00644933	11.8189	0.0727517	6.94232	5.53138	2.46764
CsGy1G006000	137.901	122.779	72.5421	115.192	133.825	209.837	44.3343	172.347	29.903	4.90222
CsGy1G006180	43.577	64.349	40.2433	64.6228	27.7059	66.34	37.4967	60.3531	6.26066	2.64632
CsGy1G006310	3.0888	13.8886	4.00972	19.8223	2.14757	9.74101	3.60267	10.401	5.2737	2.39882
CsGy1G006450	33.6966	14.2962	39.6533	19.4475	11.1776	21.1463	12.7328	8.65854	17.639	4.1407
CsGy1G006480	58.1146	66.982	66.2964	108.153	39.4466	76.5973	53.5875	100.137	17.631	4.14004
CsGy1G006910	57.5374	30.8506	52.6921	50.8732	21.8098	14.5572	19.308	18.9245	15.6552	3.96857
CsGy1G007330	1.8288	1.97109	1.97379	1.83693	3.0107	29.2489	3.01934	23.7239	5.39079	2.4305
CsGy1G007340	11.5472	9.29232	12.1403	10.9108	16.8569	15.1921	14.9902	11.4344	5.37618	2.42658
CsGy1G007380	1.64625	1.98099	0.939821	2.01729	4.16714	6.26661	1.25776	1.64143	4.66149	2.22079
CsGy1G007440	24.5076	8.72009	33.444	12.7422	33.3934	15.7534	47.3894	15.6894	4.08615	2.03074
CsGy1G007780	57.907	14.0814	131.949	18.6129	123.979	21.4445	125.523	18.1023	7.8736	2.97702
CsGy1G007850	32.6189	27.521	36.9367	39.0716	35.1009	20.2745	50.5156	23.1016	8.72353	3.12491
CsGy1G007960	39.7802	26.0521	30.7109	40.115	27.1267	33.7592	34.4034	29.2545	18.5676	4.21472
CsGy1G008050	58.04	86.1383	63.7722	99.4081	73.1844	32.9795	30.63	27.5166	18.7327	4.22749
CsGy1G008100	242.375	346.865	252.902	396.835	253.072	435.1	227.83	418.49	66.5804	6.05703
CsGy1G008410	90.7474	49.3824	88.0289	49.3191	143.518	32.1364	87.2965	27.6795	4.39361	2.13541
CsGy1G008700	14.876	23.0373	18.4402	21.2339	37.3378	34.2456	33.9785	24.3224	8.11977	3.02144
CsGy1G008810	58.5662	870.593	29.1082	1204.45	29.9615	639.491	18.6684	374.02	599.324	9.22719
CsGy1G009170	1.36058	0.0560643	0.881137	0.0441463	17.4436	7.81343	0	1.11228	6.68923	2.74184
CsGy1G009330	484.549	271.423	409.864	385.089	328.433	489.637	298.93	575.447	27.8559	4.79991
CsGy1G009390	14.09	25.1344	13.8339	27.3507	9.77802	18.3946	10.5193	14.4598	6.15109	2.62084
CsGy1G009510	13.7227	10.9738	15.1015	13.0562	39.0309	29.4883	31.8779	25.7804	5.79032	2.53364
CsGy1G009710	24.9178	28.7545	23.8482	33.9529	22.8799	33.9964	25.5537	32.4291	6.76577	2.75825
CsGy1G009830	6.32446	28.8866	5.02235	37.1575	10.2975	14.5026	1.49747	14.9661	7.80737	2.96484
CsGy1G009930	0.0430833	11.0788	0.101536	13.108	0.234121	6.50826	0.172084	4.37348	4.16394	2.05795
CsGy1G009950	0.166269	3.51719	0.010182	10.8226	0.00955767	19.198	0.0302327	16.241	10.2624	3.3593
CsGy1G010090	124.758	27.8693	157.038	26.6437	187.208	27.822	175.766	18.3784	8.21803	3.03879
CsGy1G010290	0	7.23517	0	12.5605	0	19.6051	0	18.0804	6.85007	2.77612
CsGy1G010350	0	1.73579	0	7.34632	0.0112097	5.75077	0	3.61023	7.75106	2.95439
CsGy1G010380	0.207433	11.9226	0.404219	12.1191	0	15.521	0.0136653	10.6089	5.10863	2.35294
CsGy1G010450	27.7797	159.255	33.213	162.826	54.7603	84.3362	28.7368	80.3182	7.58923	2.92395
CsGy1G010510	0.236671	25.085	0.0569073	39.5465	0	49.8922	0	37.5682	26.7855	4.74338
CsGy1G010520	0	17.8115	0.022442	33.234	0.00827433	45.0891	0.0221497	27.9135	32.5981	5.02671
CsGy1G010600	224.498	200.999	211.024	254.252	322.846	112.717	321.553	119.297	46.6738	5.54454
CsGy1G010700	57.9426	59.6599	56.7026	62.6743	61.8052	53.2262	52.6759	51.0562	5.18438	2.37417
CsGy1G010980	61.2021	11.8719	26.9847	8.9013	44.5206	66.362	37.3128	44.3648	19.0266	4.24994
CsGy1G010990	85.6598	2.03281	50.8286	2.32761	80.9181	12.8407	77.3026	7.85525	5.28029	2.40062
CsGy1G011610	14.2877	77.6412	14.5842	75.5394	12.49	58.7775	6.9464	45.907	10.7688	3.42878
CsGy1G011650	26.8712	15.2129	34.5453	17.3644	47.0725	21.0941	42.9271	17.4886	5.75694	2.5253
CsGy1G011740	23.3317	27.2094	25.9875	32.4011	28.6294	33.2364	28.9795	32.7327	5.69544	2.50981
CsGy1G011950	11.7166	14.5872	7.36914	15.5061	10.7395	23.4549	6.70481	19.4632	4.91052	2.29588
CsGy1G012360	177.417	17.2146	143.88	13.1782	259.018	81.347	213.272	61.6763	15.6343	3.96664
CsGy1G012650	120.427	26.7394	128.975	29.3265	108.871	33.2405	104.656	29.1704	6.65723	2.73492
CsGy1G012680	30.1575	30.483	36.6564	45.1321	28.7826	42.5757	17.0323	52.304	4.9208	2.29889
CsGy1G012690	44.7205	40.4953	52.6793	63.916	33.413	51.9385	25.9248	64.8854	10.4738	3.38871
CsGy1G012750	34.1302	6.91051	35.7207	12.5821	22.5802	14.0021	10.3097	13.5299	6.14376	2.61912
CsGy1G012780	1.32264	6.56569	3.89136	15.4979	4.78143	10.9855	5.76819	13.5002	6.41759	2.68203
CsGy1G013300	2.06344	506.763	1.29445	564.795	0.925396	431.671	0.970761	198.607	291.097	8.18535
CsGy1G013310	6.08909	297.318	2.70207	355.31	2.52905	201.555	1.45306	97.5398	162.007	7.33991
CsGy1G013440	41.6186	29.6718	46.1767	38.4388	52.1398	41.8057	49.1554	37.7907	12.782	3.67604
CsGy1G013450	39.025	60.4646	38.2676	60.8912	40.8962	71.7416	31.5161	58.867	13.3012	3.73348
CsGy1G013610	1.83135	5.05069	4.64558	6.92842	4.58735	8.27355	5.02828	4.85717	5.29411	2.40439
CsGy1G013780	9.54045	10.8124	11.9122	13.2566	12.7667	17.2111	10.5491	12.4424	7.21288	2.85058
CsGy1G013910	0.44958	29.5043	0.334839	30.7885	1.41639	22.2425	2.93516	17.9355	5.59116	2.48315
CsGy1G013960	59.6211	64.4772	68.7228	90.468	43.9287	103.753	39.292	120.304	9.44032	3.23884
CsGy1G014540	0.173682	15.5848	0.672672	19.9904	0.468872	18.868	0.597671	17.0527	6.22096	2.63714
CsGy1G014590	189.956	245.868	172.104	420.01	117.884	766.279	67.5587	492.666	447.755	8.80657
CsGy1G014600	204.527	231.214	138.065	146.884	321.937	910.113	324.046	725.972	99.8106	6.64112
CsGy1G014850	338.331	114.231	440.355	101.479	379.443	345.791	518.857	292.983	40.0557	5.32394
CsGy1G015520	113.392	79.4087	87.4501	74.6665	142.484	90.9384	58.8217	55.5443	30.6519	4.9379
CsGy1G015610	12.7148	9.74469	14.7139	11.8018	41.4803	14.5063	22.5584	11.0896	5.47385	2.45256
CsGy1G015660	87.1692	25.1728	142.894	49.8772	64.1435	25.5627	76.2834	38.3667	11.9004	3.57294
CsGy1G015770	97.416	190.942	95.7328	209.157	78.1936	150.983	80.0107	153.71	15.4878	3.95306
CsGy1G015780	38.9002	77.8696	37.0933	69.2494	35.5091	68.1458	24.0699	55.0429	4.48267	2.16436
CsGy1G016210	1.35884	219.798	0.829588	226.226	1.33944	101.9	5.14173	92.8642	15.4634	3.95078
CsGy1G016320	4.83605	6.57718	6.43091	4.81797	17.8	26.1169	13.2918	18.1579	6.19985	2.63223
CsGy1G016400	0	0	0	0	0.0728447	6.42671	0	0	6.42671	2.68408
CsGy1G016440	1.26492	2.33646	1.14966	2.63959	11.0111	23.4582	0.907796	1.91401	21.8473	4.44938
CsGy1G017010	0.102665	0.0660483	0.256951	0.202174	10.1445	15.6753	0.112692	0.170917	15.6405	3.96722
CsGy1G017020	132.515	387.484	135.745	465.346	81.9977	169.174	44.7897	192.578	54.4573	5.76705
CsGy1G017160	24.4293	40.1146	27.1749	40.1305	31.8075	36.9841	30.2812	32.3241	4.67597	2.22527
CsGy1G017300	42.2322	32.613	38.8676	29.8728	45.515	38.402	41.0206	29.8554	5.80641	2.53765
CsGy1G017480	44.7603	7.85384	29.1181	6.6783	60.8742	70.5165	20.2203	49.1579	20.183	4.33507
CsGy1G017750	324.318	108.639	372.216	156.999	123.316	119.364	124.964	103.69	64.0342	6.00077
CsGy1G017760	109.537	44.9631	129.436	52.6012	61.8876	54.1479	46.1455	38.7943	22.9917	4.52304
CsGy1G018150	20.3676	12.2344	28.8226	24.3048	19.3273	20.1919	20.2895	28.118	4.14424	2.05111
CsGy1G018170	61.6077	4.51392	66.2145	18.2009	98.9917	12.4971	45.5859	20.5019	5.68216	2.50644
CsGy1G018190	101.377	820.642	101.989	1149.95	90.2418	300.091	56.6133	455.584	173.814	7.4414
CsGy1G018500	90.108	84.9115	93.7059	105.049	61.8011	84.5666	66.1863	95.3927	9.31168	3.21904
CsGy1G018580	139.835	108.75	148.385	107.075	169.731	136.464	169.611	115.954	18.8347	4.23532
CsGy1G018700	46.3442	58.578	38.0364	58.1583	63.3157	86.1701	48.8389	70.2143	15.5362	3.95756
CsGy1G018820	92.9394	27.9353	85.4031	35.2121	89.2752	25.0536	59.7511	20.1854	12.1449	3.60228
CsGy1G018870	0.172829	123.327	0.0582187	141.643	0.0297393	222.206	0.135816	224.729	15.7925	3.98117
CsGy1G018960	411.309	69.5408	401.702	72.2387	229.14	102.889	197.535	98.6222	6.96471	2.80006
CsGy1G019190	140.047	367.436	117.926	455.846	93.8998	255.892	62.6487	260.843	83.4592	6.383
CsGy1G019240	1.23853	2.24628	1.87677	8.23802	0.614872	4.75066	2.21618	4.24465	6.49775	2.69994
CsGy1G019360	25.2373	6.50179	18.3518	8.09243	10.1732	39.6128	8.50092	31.248	9.95544	3.31549
CsGy1G019520	5.24154	4.40741	4.40422	6.6612	3.25316	7.03512	2.60077	4.9475	4.3414	2.11816
CsGy1G019630	12.4517	7.80666	11.7352	11.3308	5.07671	7.12284	3.9041	3.69203	6.95496	2.79804
CsGy1G019650	11.0552	6.00727	9.73431	8.19207	16.362	12.7577	8.00584	5.48176	9.46071	3.24195
CsGy1G019980	0	0.0746867	0.00881133	0.56563	0.0274497	40.0159	0.00140867	20.7073	19.7995	4.30739
CsGy1G020040	21.2263	47.178	9.34482	27.1741	12.7139	95.3837	7.6023	65.4586	9.92112	3.3105
CsGy1G020150	0.86788	2.47029	1.23831	1.44672	4.4307	8.53119	0.460167	2.33705	5.17057	2.37032
CsGy1G020210	0	19.9563	0	55.0519	0.128538	166.981	0.167117	111.163	90.9132	6.50642
CsGy1G020220	0.228835	21.3492	0.193232	63.0152	0.309387	225.782	0.278482	129.152	138.295	7.11161
CsGy1G020280	1.91733	21.3728	3.61901	19.8696	4.49253	25.9474	2.46739	17.1377	7.30643	2.86917
CsGy1G020320	55.2932	43.757	43.6566	37.4799	65.1635	115.827	44.9337	91.8665	17.6831	4.1443
CsGy1G020360	55.7357	99.5186	78.193	121.673	68.9011	106.765	57.9855	114.361	14.5588	3.86382
CsGy1G021110	11.0479	9.08755	9.38922	8.21755	49.5954	55.7473	8.13612	8.40743	46.4698	5.53822
CsGy1G021140	117.865	208.843	130.426	234.404	115.547	212.017	117.775	207.813	29.7648	4.89554
CsGy1G021590	0.13805	47.783	0.059165	52.2401	0.398719	40.5077	0.185926	33.4147	11.5501	3.52983
CsGy1G021600	114.262	58.7093	80.1639	49.0083	42.9167	142.966	47.5134	121.019	12.2462	3.61426
CsGy1G021850	11.7268	40.9304	17.4684	63.6821	17.4585	30.2973	10.7931	22.9363	30.1128	4.9123
CsGy1G021870	11.3665	16.5589	17.1522	26.9859	10.161	26.3876	11.9144	31.9948	4.81978	2.26897
CsGy1G021930	313.84	317.246	406.567	359.42	405.354	360.024	380.764	328.142	74.0552	6.21053
CsGy1G022050	140.883	179.48	141.581	205.154	108.274	177.883	107.09	170.96	32.5981	5.02672
CsGy1G022230	0.136762	3.89333	0	8.92208	0.335278	1.46489	0.109948	0.85593	5.63772	2.49511
CsGy1G022360	0.201364	30.8651	0.220191	41.5635	0.283234	20.1826	0.0795037	24.0756	6.80534	2.76667
CsGy1G022370	25.5023	39.2791	25.2784	37.1666	81.2456	54.449	21.4923	22.3927	29.9438	4.90419
CsGy1G022530	2.30489	2358.94	0.640389	2857.43	0.560838	4549.12	0.756935	3938.93	1108.68	10.1146
CsGy1G022740	11.8987	71.4093	15.6289	78.9959	24.1385	71.99	14.4349	70.6849	8.89167	3.15245
CsGy1G022910	1.74519	39.8372	2.53625	48.3509	6.39114	2.15013	10.4938	4.239	6.4248	2.68365
CsGy1G022920	19.0283	13.0028	20.1832	13.7567	14.6019	10.112	19.8816	6.69139	4.17453	2.06161
CsGy1G022930	8.65612	19.1033	7.00946	20.4051	7.5692	62.3309	3.26977	19.2171	44.4156	5.473
CsGy1G022960	0.00955267	5.85846	0.054066	11.5989	0	2.4971	0.0205217	3.06556	5.17197	2.37072
CsGy1G023220	0.338849	8.18367	0.900915	8.88446	0.131696	10.2004	0.349072	3.4754	7.42577	2.89254
CsGy1G023420	255.971	214.405	186.664	186.888	126.461	344.379	117.172	284.399	32.4623	5.0207
CsGy1G023490	28.2374	28.307	28.8525	30.2272	26.9379	29.0708	21.5212	24.8813	6.10975	2.61111
CsGy1G023510	144.087	35.7547	132.961	25.0972	211.4	134.083	140.181	99.8788	23.547	4.55747
CsGy1G023600	3.76943	16.5581	4.44229	23.8361	5.85452	4.94422	5.60784	4.60892	7.6133	2.92852
CsGy1G023660	0.0745533	5.72105	0.473493	7.91342	0.264267	16.0647	0.312397	10.936	7.32106	2.87205
CsGy1G023690	0.0285503	5.93538	0.0239757	11.7071	0.039181	18.0332	0.063303	18.6183	5.1866	2.37479
CsGy1G023980	13.2207	16.2891	15.0863	17.3407	19.8628	24.4983	13.6475	19.7619	5.788	2.53307
CsGy1G024050	37.1961	24.4345	58.0415	17.6544	28.133	83.1117	63.6349	41.8647	34.4669	5.10714
CsGy1G024060	0	2.23553	0.072115	3.62648	0.0520123	18.6667	0.0181713	14.8292	5.2284	2.38637
CsGy1G024390	38.7441	47.108	36.8944	50.4034	34.8739	54.5073	32.1373	49.472	8.33078	3.05845
CsGy1G024400	0.137417	1.02848	0	3.33131	0.024571	15.6276	0.0219887	10.6314	7.29904	2.86771
CsGy1G024520	20.1256	25.0637	24.74	40.9802	18.1741	28.0397	21.276	37.366	6.59017	2.72032
CsGy1G024590	0.205482	25.2663	0.274758	40.7143	0.523689	10.9746	0.340149	10.2155	16.207	4.01855
CsGy1G024600	52.9454	3.89976	30.7535	9.3571	42.6286	2.20158	44.5804	3.30754	4.35138	2.12147
CsGy1G024960	0.192569	5.30561	0.2866	4.58827	0.413189	9.90648	0.311102	4.50428	4.68486	2.22801
CsGy1G025100	1.32406	5.70072	2.29897	9.30632	0.437521	6.33863	0.570455	4.64105	5.30318	2.40686
CsGy1G025120	9.33528	14.7723	8.11026	16.438	11.8791	34.6515	7.36555	26.2529	10.0642	3.33117
CsGy1G025300	36.1552	47.8135	41.4366	52.1958	51.4701	58.1821	40.7904	44.2934	18.271	4.19148
CsGy1G025630	121.632	33.0455	90.4078	39.2135	61.6435	28.63	58.6481	22.139	12.659	3.66209
CsGy1G025810	5.15734	18.7959	5.69305	23.3038	6.19412	14.433	9.03071	13.3005	5.64047	2.49582
CsGy1G026490	22.4534	23.991	20.8841	31.2143	22.7327	20.8873	25.7362	16.0223	12.0882	3.59553
CsGy1G026500	39.525	42.3812	38.1538	45.5266	42.2058	37.1085	46.1579	27.7647	12.4892	3.64261
CsGy1G026660	37.0785	42.0672	46.3376	55.0963	43.1581	9.51805	18.2896	6.55549	15.9916	3.99925
CsGy1G026690	1505.61	446.059	1055.25	542.229	303.628	777.481	828.592	773.059	100.591	6.65236
CsGy1G026710	46.6979	17.2072	46.8403	15.9667	82.0588	54.2843	94.5907	47.1676	5.87616	2.55487
CsGy1G026800	26.9541	52.436	20.1256	47.2452	82.1805	187.036	50.6713	103.86	77.9851	6.28513
CsGy1G026950	29.7883	65.2526	23.1043	68.9678	23.3719	73.4837	24.951	60.0881	17.1108	4.09684
CsGy1G027120	46.689	12.1885	42.6476	17.5828	43.9752	20.9839	39.4546	22.1032	4.27502	2.09593
CsGy1G027240	11.0936	12.9673	10.9985	17.5706	9.61666	15.0964	6.76082	14.5613	5.13845	2.36133
CsGy1G027280	7.85776	69.2059	11.2662	77.3857	9.22568	41.8894	13.7499	39.7557	10.3136	3.36647
CsGy1G027340	8.09994	16.8689	11.8557	19.8771	13.2745	14.4727	9.06313	13.4217	4.05916	2.02118
CsGy1G027410	10.9487	75.7023	15.0879	102.158	6.65522	56.3017	10.5224	55.9741	26.783	4.74325
CsGy1G027450	9.75057	3.07294	10.4069	3.59673	16.4821	8.80202	8.67731	4.25032	5.0755	2.34355
CsGy1G027540	389.445	80.4077	477.662	54.5595	811.324	780.938	879.446	664.142	90.9475	6.50696
CsGy1G027600	0.0798373	0.060127	0.110023	0.0699223	20.0652	33.1973	0.023593	0.0219833	33.1851	5.05246
CsGy1G027680	54.1654	40.7335	47.3118	41.386	88.0964	36.7246	52.3251	28.7929	8.58428	3.1017
CsGy1G027950	23.1959	96.6436	25.9335	86.0378	39.8055	74.9599	46.0702	42.0524	22.3018	4.47909
CsGy1G027960	26.6362	29.4318	28.329	34.8385	37.0429	34.7284	27.7332	28.6303	11.5049	3.52417
CsGy1G028150	17.3443	2.09975	37.9779	1.83972	68.2069	30.9877	84.6834	9.98012	20.7476	4.37487
CsGy1G028320	19.3133	36.3993	18.5396	40.3905	24.1908	41.7013	23.3696	38.4602	7.23231	2.85446
CsGy1G028360	38.4642	43.1667	40.2571	47.7988	33.123	37.7017	30.0492	30.2406	12.0933	3.59614
CsGy1G028400	8.44401	15.3804	13.623	24.1896	10.6352	14.9442	6.7893	18.6983	5.05505	2.33772
CsGy1G028490	12.2964	32.8387	14.7552	38.9572	6.8997	15.2248	11.1329	16.8722	4.47111	2.16063
CsGy1G028540	69.8145	105.723	65.4006	121.306	53.5583	107.527	43.6726	110.232	12.8779	3.68683
CsGy1G028760	0	0.228152	0	0.0676997	15.5013	14.3342	0.0177027	0.0708387	14.103	3.81793
CsGy1G028800	89.38	159.225	99.8118	253.72	74.8762	180.156	76.1791	232.084	42.5683	5.41171
CsGy1G028980	18.6669	24.5507	20.4807	25.7448	13.3373	25.6875	16.301	22.8748	4.00682	2.00246
CsGy1G029070	3.68447	31.4796	3.29599	43.4859	0.682997	18.3442	1.59285	25.7649	4.58562	2.19712
CsGy1G029100	897.871	295.522	660.21	386.231	45.2379	353.402	262.3	351.175	92.9364	6.53817
CsGy1G029370	28.058	67.7146	27.3977	77.2344	30.9529	122.271	29.1678	86.9832	44.8073	5.48566
CsGy1G029390	0	7.36619	0	5.64185	0.120925	23.6292	0	14.3625	7.54238	2.91502
CsGy1G029410	0.044871	18.7902	0	38.3364	0	98.5825	0.040242	101.291	16.8373	4.07359
CsGy1G029440	5.22586	20.1416	3.3278	21.2312	1.56846	143.897	3.72861	47.53	97.4566	6.60669
CsGy1G029450	0.093216	79.1213	0	78.5099	0	330.365	0	176.984	152.77	7.25522
CsGy1G029460	0	2.06065	0	2.61325	0	12.9186	0	5.03591	8.43531	3.07644
CsGy1G029470	0.95658	46.361	0.408865	72.6296	0.0161483	111.731	0.0382713	71.2761	66.723	6.06011
CsGy1G029480	0	15.3705	0	27.7477	0.0421933	77.3957	0	24.6823	65.0906	6.02438
CsGy1G029590	0.0124303	13.1012	0	11.5545	0	27.7404	0	15.1312	11.0625	3.4676
CsGy1G029620	25.8292	28.4135	23.6235	24.9267	22.4351	36.663	14.1354	27.113	6.06319	2.60008
CsGy1G029630	2.75927	4.91584	8.55394	9.70045	2.6923	19.6555	5.01647	12.1274	12.3127	3.62208
CsGy1G029760	317.248	165.755	314.704	181.492	88.8955	108.397	113.962	89.7408	34.393	5.10404
CsGy1G029770	63.8914	3.00967	71.9779	8.77212	34.1321	6.89013	30.7084	5.42618	7.22639	2.85328
CsGy1G029870	15.3798	13.7167	16.8545	15.2559	15.8484	23.5303	15.1153	17.5124	7.55718	2.91785
CsGy1G030180	50.7641	21.095	52.2033	19.5406	53.6085	76.93	62.0941	58.1972	17.1783	4.10252
CsGy1G030420	74.2854	86.9705	69.2879	104.481	31.1469	90.0485	35.8744	81.9507	25.6085	4.67855
CsGy1G030500	13.3201	82.4037	15.8705	137.27	10.3402	126.552	10.8875	119.074	62.3449	5.9622
CsGy1G030680	0	2.04554	0	1.16354	0	11.8878	0.01621	4.37791	6.62787	2.72855
CsGy1G030770	100.396	87.0034	116.207	103.016	111.267	78.8347	125.717	90.8025	4.04458	2.01599
CsGy1G030830	0.0761683	0.161389	0.00434133	0.0932253	3.41388	5.33746	0.209563	0.206686	5.06261	2.33988
CsGy1G030980	18.809	7.37136	21.9759	10.0371	29.5901	13.4472	20.7506	10.3274	5.78563	2.53247
CsGy1G031000	30.8026	30.4758	27.5798	34.5924	30.5193	37.5959	25.8442	33.089	8.62356	3.10828
CsGy1G031100	0.080841	69.2774	0.0520533	54.726	0.0253043	42.3506	0.194381	19.1382	8.66107	3.11455
CsGy1G031200	10.2449	14.66	13.7154	21.2153	15.1524	16.1529	13.534	18.6055	4.10271	2.03658
CsGy1G031210	25.0078	45.9664	26.4777	75.933	20.2722	93.5034	27.443	118.096	5.37361	2.42589
CsGy1G031280	57.8956	35.0811	66.6274	40.4645	91.0861	34.0876	82.7307	32.6614	6.80965	2.76758
CsGy1G031340	3.07752	0.696759	2.07214	1.27207	15.1102	11.4704	2.52665	2.45866	9.58709	3.26109
CsGy1G031400	34.2833	90.6792	32.7176	99.9229	22.3997	98.1239	28.7834	88.6022	18.7654	4.23001
CsGy1G031870	6.64002	2.64129	6.40413	3.95375	10.6283	8.88417	8.54696	5.949	4.24763	2.08666
CsGy1G031900	0.201367	0	0	0	9.42272	7.90661	0.21383	0	7.90661	2.98306
CsGy1G032440	80.4115	87.3022	93.2634	116.618	68.6187	85.7769	77.075	93.9806	21.1124	4.40002
CsGy1G032760	35.5389	17.2087	27.2217	22.5681	22.1699	30.2564	11.5546	31.3662	4.2496	2.08733
CsGy1G032830	4.35283	0.627198	8.30943	1.67719	66.9283	6.27069	10.9951	0.731027	6.58965	2.7202
CsGy1G032940	130.827	87.1338	117.142	89.1906	68.0322	63.0435	90.3944	60.67	4.43038	2.14743
CsGy1G033010	2.23188	214.147	1.19184	264.937	0.130207	158.216	0.396829	173.268	35.7378	5.15938
CsGy1G033020	4.84447	90.2282	7.58747	114.973	2.11081	22.6443	1.20592	19.4449	27.9439	4.80446
CsGy1G033060	92.2932	151.44	101.569	160.013	117.648	154.1	72.7582	128.711	33.9608	5.0858
CsGy1G033340	2.08339	3.69025	2.04572	4.32024	8.17257	13.8008	2.0151	4.94103	9.48973	3.24637
CsGy2G000020	9.00087	9.97213	9.72704	9.70673	19.5489	23.8625	9.74554	9.1864	14.4107	3.84907
CsGy2G000150	7.54514	9.05072	8.51962	7.57004	14.1308	32.8285	6.97749	11.0506	20.2972	4.34321
CsGy2G000220	0	0	0	0	21.121	22.639	0	0	22.639	4.50074
CsGy2G000290	13.3126	33.21	13.6714	40.3062	20.7925	20.1307	18.5143	18.2932	8.93382	3.15928
CsGy2G000370	145.185	249.813	126.141	222.273	105.884	249.429	100.176	204.242	17.647	4.14135
CsGy2G000460	0	0	0	0	8.15943	9.70273	0	0	9.70273	3.27839
CsGy2G000510	65.7149	100.911	69.6128	138.47	55.963	94.1553	52.4416	113.452	18.2631	4.19086
CsGy2G000550	303.996	364.441	317.719	440.033	221.977	254.696	243.823	304.255	26.0334	4.70229
CsGy2G000770	0	0.0281553	0	0	10.0243	9.62207	0.0087	0	9.59392	3.26212
CsGy2G000800	78.5207	52.6441	78.2	55.7356	82.0742	55.1882	83.0795	53.342	4.93773	2.30385
CsGy2G000880	24.105	68.2427	21.1468	76.2586	13.4068	9.11661	17.0597	7.6227	9.50982	3.24942
CsGy2G001030	0	10.7339	0	9.85567	0	30.6391	0.014708	20.4176	9.3432	3.22392
CsGy2G001080	45.617	36.4704	54.9342	38.3195	46.0214	47.6525	20.9955	33.9298	15.5719	3.96087
CsGy2G001200	74.5848	6.67443	75.507	14.1537	192.583	5.59099	207.285	4.43612	8.63415	3.11005
CsGy2G001270	12.1303	83.085	21.0355	81.4437	31.8221	232.564	30.8188	217.424	13.4986	3.75473
CsGy2G001430	19.3969	29.4565	14.9994	36.8661	3.57937	27.0175	5.8948	23.5672	10.8599	3.44093
CsGy2G001610	10.6846	11.6402	12.0088	17.4383	10.3877	20.8685	8.03195	21.1938	5.47285	2.45229
CsGy2G001730	11.3561	8.74596	11.3807	12.0505	9.7143	15.084	6.22201	11.191	7.19754	2.8475
CsGy2G001890	9.86052	8.96467	9.24089	5.88605	37.0521	87.6657	8.96847	8.10384	76.4832	6.25707
CsGy2G002000	7.73706	8.30123	9.46127	12.4259	7.18135	9.47788	7.44021	7.66842	5.93409	2.56903
CsGy2G002340	28.5038	60.5202	29.4983	61.1333	32.0833	56.1673	31.4383	47.4537	9.32669	3.22137
CsGy2G002370	0.0588983	0.027065	0.0347333	0.029473	33.7704	20.2726	0.202677	0.236097	20.0389	4.32473
CsGy2G002380	49.5172	44.292	45.3903	47.0657	48.2278	59.0418	37.8826	53.5787	8.23683	3.04209
CsGy2G002580	4.24105	8.2907	5.43385	10.1296	5.14788	11.9867	3.97534	8.90054	4.92503	2.30013
CsGy2G002590	5.42338	8.70729	8.71029	14.9536	7.81009	16.2949	8.46677	11.9934	10.5479	3.39888
CsGy2G002620	15.6172	10.4674	17.9532	13.0006	11.1572	21.2468	10.6373	18.096	5.68403	2.50691
[truncated: 1,622 more rows]

## Sheet: 2954 Csa root down
Supplementary Table 7. Differentially Expressed Genes (DEGs) in leaves and roots of heterografted cucumber seedlings under chilling stress
[truncated: 2,955 more rows]

[truncated: 4 more sheets: 4028 Cmo leaf up, 3249 Cmo leaf down, 4152 Cmo root up, 3748 Cmo root down]
