# Supplementary material for: Rootstock–scion exchanging mRNAs participate in the pathways of amino acid and fatty acid metabolism in cucumber under early chilling stress
Source: Hortic Res. 2022 Feb 19;9:uhac031. doi: 10.1093/hr/uhac031 (PMC9039506; doi:10.1093/hr/uhac031)
Supplement: Web_Material_uhac031 [file web_material_uhac031.zip › Table S6.xlsx]

## Sheet: list
Supplementary Table S6. Kyoto Encyclopedia of Genes and Genomes (KEGG) Pathway analysis of the different clusters of differentially expressed genes (DEGs) in cucumber tissues of heterografts under chilling stress
DEGs	KEGG_A_class	KEGG_B_class	Pathway	out (262)	All (4410)	Pvalue	Qvalue	Pathway ID	Genes	K_IDs
1131 up-regulated Csa DEGs in cucumber leaves	Metabolism	Carbohydrate metabolism	Galactose metabolism	12	49	1.91952e-05	0.00205389	ko00052	CsGy1G004310;CsGy3G020680;CsGy3G027160;CsGy3G032560;CsGy3G037650;CsGy4G006360;CsGy4G008570;CsGy5G005560;CsGy5G008730;CsGy5G019940;CsGy5G022140;CsGy6G019470	K01785+K00963+K18819+K01193+K06617+K01784+K00850+K01835+K07407+K07407+K18819+K12447
	Genetic Information Processing	Folding, sorting and degradation	Protein processing in endoplasmic reticulum	24	172	6.17566e-05	0.00241039	ko04141	CsGy1G022990;CsGy1G023000;CsGy1G026900;CsGy1G029690;CsGy1G030780;CsGy2G003190;CsGy2G006920;CsGy2G012830;CsGy3G002670;CsGy3G002680;CsGy3G037000;CsGy4G014270;CsGy4G023890;CsGy5G007540;CsGy5G007570;CsGy5G007660;CsGy5G017220;CsGy5G021250;CsGy5G026380;CsGy6G016450;CsGy6G033180;CsGy6G035800;CsGy7G000360;CsGy7G000620	K13993+K13993+K13989+K12275+K09503+K01456+K03283+K14016+K13993+K13993+K10839+K09562+K13993+K13993+K13993+K13993+K03283+K13993+K03094+K09518+K13989+K10950+K14016+K13249
	Genetic Information Processing	Folding, sorting and degradation	Proteasome	11	47	6.75809e-05	0.00241039	ko03050	CsGy1G025620;CsGy1G032880;CsGy3G001140;CsGy3G003960;CsGy3G009620;CsGy3G013110;CsGy4G014590;CsGy6G005920;CsGy6G018140;CsGy6G031460;CsGy7G000900	K03065+K02726+K03039+K06699+K02732+K02734+K06700+K03033+K10881+K02731+K03033
	Metabolism	Lipid metabolism	Glycerolipid metabolism	11	65	0.00133562	0.0357279	ko00561	CsGy3G028670;CsGy4G023620;CsGy5G008730;CsGy5G019940;CsGy5G029490;CsGy6G000580;CsGy6G017200;CsGy6G022220;CsGy6G036250;CsGy7G016740;CsGy7G018660	K00002+K06118+K07407+K07407+K01054+K13508+K21362+K13508+K01054+K13508+K00864
	Metabolism	Lipid metabolism	Fatty acid elongation	6	35	0.0156886	0.290648	ko00062	CsGy2G017500;CsGy3G002380;CsGy3G038110;CsGy4G024230;CsGy5G024720;CsGy6G016300	K10251+K01074+K15397+K15397+K15397+K10703
	Metabolism	Carbohydrate metabolism	Glycolysis / Gluconeogenesis	13	114	0.0167289	0.290648	ko00010	CsGy0G001060;CsGy1G004310;CsGy1G020790;CsGy3G021140;CsGy3G028670;CsGy3G038740;CsGy3G044410;CsGy4G005480;CsGy4G008570;CsGy4G015320;CsGy5G005560;CsGy6G018300;CsGy7G011270	K00162+K01785+K00162+K00873+K00002+K00627+K00873+K01792+K00850+K01568+K01835+K00121+K00627
	Metabolism	Metabolism of other amino acids	Glutathione metabolism	10	80	0.0190144	0.290648	ko00480	CsGy1G005300;CsGy1G026080;CsGy2G000600;CsGy2G005290;CsGy2G005300;CsGy3G009940;CsGy3G011370;CsGy3G042710;CsGy4G014700;CsGy4G014710	K00799+K21456+K18592+K01255+K01255+K00799+K00799+K00434+K00799+K00799
	Metabolism	Global and overview maps	Fatty acid metabolism	8	62	0.0289225	0.386839	ko01212	CsGy1G028180;CsGy2G001390;CsGy2G017500;CsGy3G002380;CsGy4G004640;CsGy4G012940;CsGy5G014470;CsGy6G016300	K09458+K10781+K10251+K01074+K02372+K00208+K11262+K10703
	Metabolism	Metabolism of cofactors and vitamins	Biotin metabolism	3	14	0.0463386	0.479318	ko00780	CsGy1G028180;CsGy4G004640;CsGy4G012940	K09458+K02372+K00208
	Metabolism	Metabolism of terpenoids and polyketides	Carotenoid biosynthesis	5	34	0.0482114	0.479318	ko00906	CsGy1G022780;CsGy1G032330;CsGy3G007100;CsGy5G002410;CsGy5G013410	K09843+K00514+K15747+K15746+K02291
	Metabolism	Carbohydrate metabolism	Pyruvate metabolism	9	81	0.0492756	0.479318	ko00620	CsGy0G001060;CsGy1G020790;CsGy2G000990;CsGy3G013850;CsGy3G021140;CsGy3G038740;CsGy3G044410;CsGy5G014470;CsGy7G011270	K00162+K00162+K01759+K01006+K00873+K00627+K00873+K11262+K00627
	Metabolism	Lipid metabolism	Sphingolipid metabolism	4	25	0.057489	0.51261	ko00600	CsGy2G009280;CsGy5G008730;CsGy5G019940;CsGy6G007820	K17108+K07407+K07407+K01634
	Metabolism	Lipid metabolism	Fatty acid biosynthesis	5	37	0.0654919	0.539048	ko00061	CsGy1G028180;CsGy2G001390;CsGy4G004640;CsGy4G012940;CsGy5G014470	K09458+K10781+K02372+K00208+K11262
	Metabolism	Metabolism of other amino acids	Taurine and hypotaurine metabolism	2	8	0.0776465	0.590771	ko00430	CsGy2G000600;CsGy6G012950	K18592+K10712
	Metabolism	Metabolism of cofactors and vitamins	Pantothenate and CoA biosynthesis	4	29	0.0899287	0.590771	ko00770	CsGy1G007230;CsGy1G030970;CsGy1G030990;CsGy3G014410	K00207+K01653+K01653+K02201
	Metabolism	Carbohydrate metabolism	Amino sugar and nucleotide sugar metabolism	11	120	0.0983647	0.590771	ko00520	CsGy3G020680;CsGy3G037060;CsGy4G006360;CsGy4G008680;CsGy4G023620;CsGy5G000730;CsGy5G005560;CsGy6G012720;CsGy6G019470;CsGy7G002150;CsGy7G017440	K00963+K00966+K01784+K12446+K06118+K01183+K01835+K00975+K12447+K00975+K00326
	Metabolism	Amino acid metabolism	Valine, leucine and isoleucine biosynthesis	3	19	0.099382	0.590771	ko00290	CsGy1G030970;CsGy1G030990;CsGy6G024420	K01653+K01653+K01754
	Metabolism	Metabolism of cofactors and vitamins	Nicotinate and nicotinamide metabolism	3	19	0.099382	0.590771	ko00760	CsGy1G008820;CsGy5G010200;CsGy5G018150	K03517+K00767+K00278
	Metabolism	Carbohydrate metabolism	Pentose phosphate pathway	5	46	0.134988	0.69202	ko00030	CsGy3G001830;CsGy4G008570;CsGy5G005560;CsGy5G019160;CsGy5G023900	K00948+K00850+K01835+K01807+K01057
	Metabolism	Glycan biosynthesis and metabolism	Glycosphingolipid biosynthesis - globo and isoglobo series	2	11	0.135817	0.69202	ko00603	CsGy5G008730;CsGy5G019940	K07407+K07407
794 up-regulated Csa DEGs in cucumber roots	Metabolism	Biosynthesis of other secondary metabolites	Phenylpropanoid biosynthesis	37	176	1.87342e-16	1.5362e-14	ko00940	CsGy1G006910;CsGy1G009950;CsGy1G018870;CsGy1G029370;CsGy1G029390;CsGy1G029410;CsGy1G029450;CsGy1G029460;CsGy1G029470;CsGy1G029480;CsGy2G005740;CsGy2G008350;CsGy2G011670;CsGy2G013700;CsGy2G016760;CsGy2G026120;CsGy3G044450;CsGy4G005180;CsGy4G012820;CsGy4G012860;CsGy4G012880;CsGy5G021240;CsGy6G005270;CsGy6G006550;CsGy6G011750;CsGy6G015220;CsGy6G015280;CsGy6G020730;CsGy6G020740;CsGy6G030290;CsGy7G003…	K05350+K00430+K00430+K01188+K01188+K01188+K01188+K01188+K01188+K01188+K01904+K01188+K00430+K00430+K00430+K00430+K00430+K00430+K00430+K00430+K00430+K13065+K00430+K00430+K10775+K00430+K00430+K10775+K10775+K12356+K00430+K00430+K00430+K00430+K00430+K01904+K13065
	Metabolism	Metabolism of other amino acids	Cyanoamino acid metabolism	12	58	5.61215e-06	0.000230098	ko00460	CsGy1G006910;CsGy1G029370;CsGy1G029390;CsGy1G029410;CsGy1G029450;CsGy1G029460;CsGy1G029470;CsGy1G029480;CsGy2G005900;CsGy2G008350;CsGy2G009510;CsGy6G000650	K05350+K01188+K01188+K01188+K01188+K01188+K01188+K01188+K08248+K01188+K00600+K13034
	Metabolism	Lipid metabolism	Linoleic acid metabolism	8	29	2.34847e-05	0.000641916	ko00591	CsGy2G004160;CsGy2G004170;CsGy2G004190;CsGy2G004200;CsGy4G013040;CsGy4G013050;CsGy4G013140;CsGy6G022270	K15718+K15718+K15718+K15718+K00454+K00454+K00454+K15718
	Metabolism	Global and overview maps	Biosynthesis of secondary metabolites	68	1047	0.000185282	0.00379828	ko01110	CsGy1G006910;CsGy1G009950;CsGy1G018870;CsGy1G025120;CsGy1G029370;CsGy1G029390;CsGy1G029410;CsGy1G029450;CsGy1G029460;CsGy1G029470;CsGy1G029480;CsGy2G005740;CsGy2G005900;CsGy2G008350;CsGy2G009510;CsGy2G011670;CsGy2G013700;CsGy2G016510;CsGy2G016760;CsGy2G017150;CsGy2G024840;CsGy2G026120;CsGy3G000600;CsGy3G001750;CsGy3G001760;CsGy3G001790;CsGy3G024710;CsGy3G044340;CsGy3G044450;CsGy4G004880;CsGy4G005…	K05350+K00430+K00430+K01885+K01188+K01188+K01188+K01188+K01188+K01188+K01188+K01904+K08248+K01188+K00600+K00430+K00430+K01834+K00430+K01648+K10206+K00430+K08241+K04123+K04123+K04123+K00264+K04123+K00430+K09587+K00430+K14652+K14652+K00430+K00430+K00430+K00454+K00454+K00454+K05933+K00128+K00001+K12639+K13065+K18693+K13034+K00430+K00430+K00021+K00901+K00793+K10775+K00430+K00430+K01648+K10775+K10775+…
	Metabolism	Energy metabolism	Nitrogen metabolism	7	41	0.00179917	0.0263174	ko00910	CsGy1G013300;CsGy1G013310;CsGy3G024710;CsGy3G031330;CsGy3G031340;CsGy4G010800;CsGy6G024310	K02575+K02575+K00264+K01674+K01674+K00261+K01915
	Metabolism	Glycan biosynthesis and metabolism	Mannose type O-glycan biosyntheis	2	2	0.00192566	0.0263174	ko00515	CsGy3G005000;CsGy4G010920	K18207+K18207
	Metabolism	Metabolism of cofactors and vitamins	Folate biosynthesis	5	23	0.00275321	0.0322518	ko00790	CsGy4G009180;CsGy4G009190;CsGy4G021250;CsGy4G021260;CsGy6G035420	K14652+K14652+K01307+K01307+K01724
	Metabolism	Global and overview maps	Metabolic pathways	100	1924	0.0141589	0.145129	ko01100	CsGy1G001930;CsGy1G002630;CsGy1G005810;CsGy1G006910;CsGy1G009950;CsGy1G018870;CsGy1G024400;CsGy1G024520;CsGy1G025120;CsGy1G027280;CsGy1G029370;CsGy1G029390;CsGy1G029410;CsGy1G029450;CsGy1G029460;CsGy1G029470;CsGy1G029480;CsGy2G005740;CsGy2G008350;CsGy2G009510;CsGy2G011670;CsGy2G013700;CsGy2G016440;CsGy2G016510;CsGy2G016760;CsGy2G017150;CsGy2G024840;CsGy2G026120;CsGy3G001750;CsGy3G001760;CsGy3G001…	K01934+K16904+K02136+K05350+K00430+K00430+K01051+K03952+K01885+K01489+K01188+K01188+K01188+K01188+K01188+K01188+K01188+K01904+K01188+K00600+K00430+K00430+K01087+K01834+K00430+K01648+K10206+K00430+K04123+K04123+K04123+K08679+K18207+K00028+K03955+K00472+K00264+K10532+K10532+K00889+K01184+K10532+K04123+K00430+K09587+K00430+K14652+K14652+K00261+K18207+K00430+K00430+K00430+K00454+K00454+K00454+K05933+…
	Metabolism	Metabolism of cofactors and vitamins	Riboflavin metabolism	3	13	0.0172933	0.157561	ko00740	CsGy4G009180;CsGy4G009190;CsGy6G010580	K14652+K14652+K00793
	Metabolism	Glycan biosynthesis and metabolism	Glycosaminoglycan degradation	3	19	0.0483169	0.370538	ko00531	CsGy3G031250;CsGy3G031260;CsGy3G038440	K10532+K10532+K10532
	Metabolism	Amino acid metabolism	Phenylalanine metabolism	6	61	0.0500488	0.370538	ko00360	CsGy2G005740;CsGy6G011750;CsGy6G020730;CsGy6G020740;CsGy7G009970;CsGy7G018090	K01904+K10775+K10775+K10775+K00276+K01904
	Environmental Information Processing	Signal transduction	Plant hormone signal transduction	16	237	0.055649	0.370538	ko04075	CsGy1G014540;CsGy1G019520;CsGy2G010060;CsGy2G017530;CsGy2G021610;CsGy3G015590;CsGy3G021650;CsGy3G025050;CsGy3G034120;CsGy3G044160;CsGy6G011300;CsGy6G012600;CsGy6G025010;CsGy6G028030;CsGy6G033850;CsGy7G010170	K14431+K14494+K14484+K14491+K14484+K14488+K14516+K14484+K14431+K14496+K14488+K14432+K14488+K14487+K14485+K14488
	Environmental Information Processing	Signal transduction	MAPK signaling pathway - plant	10	130	0.0587438	0.370538	ko04016	CsGy0G000510;CsGy1G002880;CsGy3G015180;CsGy3G021650;CsGy3G044160;CsGy4G005150;CsGy4G005240;CsGy5G028420;CsGy6G031930;CsGy6G031980	K02183+K13447+K02183+K14516+K14496+K20726+K20537+K02183+K20547+K20547
	Metabolism	Metabolism of terpenoids and polyketides	Diterpenoid biosynthesis	4	36	0.0714161	0.390408	ko00904	CsGy3G001750;CsGy3G001760;CsGy3G001790;CsGy3G044340	K04123+K04123+K04123+K04123
	Genetic Information Processing	Folding, sorting and degradation	SNARE interactions in vesicular transport	4	36	0.0714161	0.390408	ko04130	CsGy5G007220;CsGy6G025490;CsGy6G025500;CsGy7G008670	K08493+K08486+K08486+K08503
	Metabolism	Energy metabolism	Oxidative phosphorylation	9	128	0.109089	0.557375	ko00190	CsGy1G005810;CsGy1G020210;CsGy1G020220;CsGy1G024520;CsGy3G010380;CsGy4G023520;CsGy5G005640;CsGy5G015630;CsGy6G024960	K02136+K01535+K01535+K03952+K03955+K03940+K11352+K00411+K00419
	Metabolism	Carbohydrate metabolism	Starch and sucrose metabolism	10	149	0.11877	0.557375	ko00500	CsGy1G006910;CsGy1G029370;CsGy1G029390;CsGy1G029410;CsGy1G029450;CsGy1G029460;CsGy1G029470;CsGy1G029480;CsGy2G008350;CsGy2G016440	K05350+K01188+K01188+K01188+K01188+K01188+K01188+K01188+K01188+K01087
	Environmental Information Processing	Signal transduction	Phosphatidylinositol signaling system	5	60	0.122351	0.557375	ko04070	CsGy0G000510;CsGy3G015180;CsGy3G031450;CsGy5G028420;CsGy6G010030	K02183+K02183+K00889+K02183+K00901
	Metabolism	Metabolism of other amino acids	beta-Alanine metabolism	4	45	0.134062	0.578583	ko00410	CsGy4G016870;CsGy6G023120;CsGy7G009970;CsGy7G017420	K00128+K01464+K00276+K13366
	Metabolism	Metabolism of cofactors and vitamins	One carbon pool by folate	2	16	0.154498	0.603278	ko00670	CsGy1G001930;CsGy2G009510	K01934+K00600
1182 down-regulated Csa DEGs in cucumber roots	Genetic Information Processing	Folding, sorting and degradation	Protein processing in endoplasmic reticulum	25	172	9.29722e-05	0.00939019	ko04141	CsGy1G001270;CsGy1G007400;CsGy1G032730;CsGy2G010000;CsGy2G011920;CsGy2G013110;CsGy2G016120;CsGy2G020670;CsGy3G015040;CsGy3G015710;CsGy3G023010;CsGy3G028030;CsGy4G020410;CsGy4G023900;CsGy5G000090;CsGy5G018680;CsGy5G026520;CsGy6G013140;CsGy6G017990;CsGy6G026740;CsGy6G033280;CsGy6G035630;CsGy7G004180;CsGy7G007090;CsGy7G009790	K13525+K07151+K14012+K14007+K12670+K13249+K05546+K09487+K10578+K14006+K09580+K10839+K09486+K13993+K14015+K14011+K12666+K09584+K12666+K10666+K12669+K01230+K10666+K10661+K03237
	Metabolism	Carbohydrate metabolism	Propanoate metabolism	8	34	0.00116693	0.0589297	ko00640	CsGy1G028370;CsGy3G014740;CsGy4G014960;CsGy4G018350;CsGy4G020140;CsGy6G007100;CsGy6G016520;CsGy7G005790	K00167+K09699+K01962+K01961+K05605+K01900+K00382+K00140
	Genetic Information Processing	Translation	mRNA surveillance pathway	14	94	0.00263502	0.0887122	ko03015	CsGy1G013510;CsGy2G010170;CsGy3G012130;CsGy3G018160;CsGy3G024950;CsGy3G026940;CsGy4G013880;CsGy4G020080;CsGy5G007330;CsGy6G001160;CsGy6G007230;CsGy6G024200;CsGy7G007770;CsGy7G021520	K14400+K14411+K06269+K13126+K14411+K13025+K03265+K14325+K06269+K11584+K03265+K11584+K14398+K14376
	Metabolism	Amino acid metabolism	Valine, leucine and isoleucine degradation	8	43	0.00560068	0.141417	ko00280	CsGy1G028370;CsGy3G014740;CsGy4G020140;CsGy6G015840;CsGy6G016520;CsGy7G005790;CsGy7G007140;CsGy7G014560	K00167+K09699+K05605+K00253+K00382+K00140+K01969+K01968
	Metabolism	Glycan biosynthesis and metabolism	N-Glycan biosynthesis	7	38	0.00991917	0.188952	ko00510	CsGy1G007400;CsGy2G011920;CsGy2G016120;CsGy5G026520;CsGy6G017990;CsGy6G033280;CsGy6G035630	K07151+K12670+K05546+K12666+K12666+K12669+K01230
	Genetic Information Processing	Folding, sorting and degradation	Ubiquitin mediated proteolysis	12	89	0.0115328	0.188952	ko04120	CsGy2G013420;CsGy2G021220;CsGy3G011680;CsGy3G014130;CsGy3G015040;CsGy3G019730;CsGy3G041810;CsGy5G002530;CsGy6G012000;CsGy6G013530;CsGy6G023340;CsGy6G034150	K10590+K10592+K10599+K10144+K10578+K04506+K10144+K10576+K10144+K03178+K06688+K10581
	Cellular Processes	Transport and catabolism	Autophagy - other eukaryotes	6	31	0.0130957	0.188952	ko04136	CsGy1G010530;CsGy2G009230;CsGy3G029800;CsGy4G015660;CsGy6G007960;CsGy6G008980	K08341+K08342+K08269+K07204+K08334+K08341
	Metabolism	Carbohydrate metabolism	Glycolysis / Gluconeogenesis	13	114	0.0318303	0.401858	ko00010	CsGy1G007610;CsGy2G010910;CsGy3G028900;CsGy4G011780;CsGy5G018960;CsGy5G019930;CsGy6G016520;CsGy6G024560;CsGy6G034740;CsGy7G000370;CsGy7G012060;CsGy7G012070;CsGy7G012080	K00001+K00873+K01568+K00873+K01835+K00873+K00382+K00873+K01568+K00002+K18857+K18857+K18857
	Metabolism	Amino acid metabolism	Tyrosine metabolism	6	43	0.0568087	0.537867	ko00350	CsGy1G007610;CsGy4G008080;CsGy4G015720;CsGy7G012060;CsGy7G012070;CsGy7G012080	K00001+K00451+K14455+K18857+K18857+K18857
	Cellular Processes	Transport and catabolism	Endocytosis	15	152	0.0660238	0.537867	ko04144	CsGy1G021580;CsGy1G022460;CsGy2G018090;CsGy3G001540;CsGy3G004810;CsGy3G009560;CsGy3G044260;CsGy4G019360;CsGy5G019300;CsGy5G020220;CsGy6G016350;CsGy6G016830;CsGy6G029560;CsGy7G002010;CsGy7G010810	K07904+K12471+K12471+K12493+K12199+K18442+K11826+K18466+K12200+K12183+K07901+K01115+K07904+K18442+K07897
	Metabolism	Lipid metabolism	Glycerophospholipid metabolism	11	103	0.0682274	0.537867	ko00564	CsGy1G020660;CsGy1G032970;CsGy3G009350;CsGy3G028270;CsGy4G013740;CsGy4G016610;CsGy5G006370;CsGy5G019360;CsGy5G025040;CsGy6G016830;CsGy7G001560	K00967+K22389+K13510+K00967+K15728+K14674+K00995+K08730+K18693+K01115+K13506
	Metabolism	Metabolism of terpenoids and polyketides	Monoterpenoid biosynthesis	2	7	0.0708582	0.537867	ko00902	CsGy2G015290;CsGy2G015400	K07385+K07385
	Metabolism	Nucleotide metabolism	Purine metabolism	14	141	0.0711769	0.537867	ko00230	CsGy2G008560;CsGy2G010910;CsGy2G010950;CsGy2G023390;CsGy3G006530;CsGy4G011780;CsGy5G001580;CsGy5G005690;CsGy5G018960;CsGy5G019930;CsGy6G020750;CsGy6G024560;CsGy6G026310;CsGy7G010400	K01510+K00873+K13811+K00759+K01945+K00873+K01933+K03505+K01835+K00873+K00856+K00873+K10807+K00088
	Metabolism	Global and overview maps	Carbon metabolism	20	220	0.0756063	0.537867	ko01200	CsGy1G009460;CsGy2G010910;CsGy2G025330;CsGy3G026440;CsGy3G026560;CsGy4G011780;CsGy4G014960;CsGy4G015720;CsGy4G018350;CsGy4G020140;CsGy5G006890;CsGy5G013590;CsGy5G019930;CsGy6G005940;CsGy6G007100;CsGy6G016520;CsGy6G024560;CsGy6G031720;CsGy7G005790;CsGy7G020360	K01638+K00873+K01783+K11517+K00814+K00873+K01962+K14455+K01961+K05605+K00164+K00031+K00873+K00615+K01900+K00382+K00873+K01681+K00140+K00814
	Genetic Information Processing	Folding, sorting and degradation	SNARE interactions in vesicular transport	5	36	0.0802643	0.537867	ko04130	CsGy3G033170;CsGy3G038080;CsGy3G041350;CsGy3G042830;CsGy4G018340	K08486+K08486+K08515+K08505+K08495
	Metabolism	Metabolism of other amino acids	Taurine and hypotaurine metabolism	2	8	0.0905322	0.537867	ko00430	CsGy3G036740;CsGy4G010560	K10712+K10712
	Metabolism	Metabolism of other amino acids	Phosphonate and phosphinate metabolism	2	8	0.0905322	0.537867	ko00440	CsGy1G020660;CsGy3G028270	K00967+K00967
	Metabolism	Lipid metabolism	Glycerolipid metabolism	7	65	0.125745	0.705566	ko00561	CsGy4G013740;CsGy4G016610;CsGy5G025040;CsGy6G025470;CsGy7G000370;CsGy7G001560;CsGy7G020900	K15728+K14674+K18693+K09480+K00002+K13506+K00679
	Environmental Information Processing	Signal transduction	MAPK signaling pathway - plant	12	130	0.134936	0.717292	ko04016	CsGy1G004610;CsGy1G022870;CsGy1G025750;CsGy2G015570;CsGy3G008590;CsGy4G005820;CsGy4G008910;CsGy4G010520;CsGy6G018910;CsGy6G023850;CsGy7G003260;CsGy7G012290	K13424+K14497+K13447+K20725+K13425+K13425+K13416+K17686+K14512+K14513+K20716+K14496
	Metabolism	Carbohydrate metabolism	Citrate cycle (TCA cycle)	5	43	0.143149	0.719442	ko00020	CsGy5G006890;CsGy5G013590;CsGy6G007100;CsGy6G016520;CsGy6G031720	K00164+K00031+K01900+K00382+K01681
1546 down-regulated Csa DEGs in cucumber leaves	Metabolism	Energy metabolism	Photosynthesis	28	57	4.67827e-15	5.19288e-13	ko00195	CsGy1G010570;CsGy1G011170;CsGy1G014780;CsGy1G016800;CsGy2G002990;CsGy2G005620;CsGy2G007440;CsGy2G007920;CsGy2G023380;CsGy3G004370;CsGy3G008150;CsGy3G013290;CsGy3G041220;CsGy3G044270;CsGy4G000070;CsGy4G007170;CsGy4G007250;CsGy4G015310;CsGy5G020980;CsGy5G021330;CsGy5G023560;CsGy6G006990;CsGy6G019860;CsGy6G026900;CsGy6G036100;CsGy7G003830;CsGy7G004090;CsGy7G012400	K02115+K08901+K14332+K02703+K02721+K02705+K02699+K02693+K02109+K08905+K08901+K02639+K02638+K02639+K02704+K02717+K03541+K02706+K02704+K02723+K02112+K08903+K03542+K02716+K02698+K02636+K08902+K02705
	Metabolism	Energy metabolism	Photosynthesis - antenna proteins	12	21	4.20233e-08	2.33229e-06	ko00196	CsGy1G002400;CsGy1G005440;CsGy1G028080;CsGy1G030510;CsGy3G005970;CsGy4G015070;CsGy5G016500;CsGy5G029630;CsGy6G004920;CsGy6G035480;CsGy6G035500;CsGy7G002410	K08910+K08910+K08908+K08909+K08914+K08915+K08907+K08916+K08917+K08912+K08912+K08913
	Metabolism	Energy metabolism	Carbon fixation in photosynthetic organisms	19	60	7.71174e-07	2.81881e-05	ko00710	CsGy1G005520;CsGy1G013200;CsGy2G012810;CsGy2G013080;CsGy2G021830;CsGy3G009750;CsGy3G019880;CsGy3G026060;CsGy4G014890;CsGy4G014900;CsGy4G025420;CsGy5G007750;CsGy5G021810;CsGy5G021830;CsGy5G026130;CsGy6G011220;CsGy6G014320;CsGy7G004290;CsGy7G015540	K01783+K14455+K01623+K01803+K00029+K00615+K05298+K00855+K03841+K03841+K05298+K01100+K14272+K14272+K00051+K00927+K01803+K01595+K00026
	Metabolism	Metabolism of cofactors and vitamins	Porphyrin and chlorophyll metabolism	16	45	1.01579e-06	2.81881e-05	ko00860	CsGy1G000060;CsGy2G011020;CsGy2G014060;CsGy2G021630;CsGy3G011420;CsGy3G014040;CsGy4G007710;CsGy4G010260;CsGy4G019950;CsGy4G021970;CsGy5G008620;CsGy6G011110;CsGy6G017800;CsGy6G034680;CsGy7G002000;CsGy7G005920	K03428+K08099+K13545+K02492+K18010+K19073+K01599+K03403+K04035+K00218+K01599+K01772+K22013+K03405+K01885+K01845
	Metabolism	Amino acid metabolism	Glycine, serine and threonine metabolism	17	71	0.000164559	0.00365322	ko00260	CsGy1G010470;CsGy1G010800;CsGy1G031390;CsGy3G009320;CsGy3G026730;CsGy3G044350;CsGy4G004740;CsGy5G003680;CsGy5G003690;CsGy5G010870;CsGy5G021810;CsGy5G021830;CsGy5G029240;CsGy5G030190;CsGy6G022250;CsGy6G024460;CsGy6G029090	K00605+K01696+K01696+K15919+K00058+K02437+K00827+K00276+K00276+K00133+K14272+K14272+K06001+K12524+K00276+K01754+K00600
	Metabolism	Global and overview maps	Biosynthesis of amino acids	34	208	0.000524588	0.00970488	ko01230	CsGy1G000520;CsGy1G003040;CsGy1G005520;CsGy1G010800;CsGy1G013200;CsGy1G031390;CsGy2G011740;CsGy2G012810;CsGy2G013080;CsGy2G022690;CsGy3G000590;CsGy3G009750;CsGy3G013760;CsGy3G026730;CsGy3G030310;CsGy4G001750;CsGy4G019570;CsGy4G024580;CsGy5G003910;CsGy5G004400;CsGy5G010740;CsGy5G010870;CsGy5G011540;CsGy5G021810;CsGy5G021830;CsGy5G029240;CsGy5G030190;CsGy6G001330;CsGy6G011220;CsGy6G014320;CsGy6G024…	K01652+K01689+K01783+K01696+K14455+K01696+K00145+K01623+K01803+K00930+K01735+K00615+K01915+K00058+K00620+K00052+K01657+K01850+K00616+K01704+K01653+K00133+K01658+K14272+K14272+K06001+K12524+K12657+K00927+K01803+K01754+K00600+K01609+K00215
	Genetic Information Processing	Translation	Aminoacyl-tRNA biosynthesis	12	53	0.00250057	0.0385455	ko00970	CsGy1G026870;CsGy2G007040;CsGy3G001850;CsGy3G026970;CsGy4G000050;CsGy4G003290;CsGy5G005880;CsGy5G010890;CsGy5G011800;CsGy6G010330;CsGy6G036720;CsGy7G002000	K01887+K01880+K01889+K01872+K01876+K01881+K01873+K01867+K01868+K01872+K01889+K01885
	Metabolism	Metabolism of terpenoids and polyketides	Carotenoid biosynthesis	9	34	0.00277806	0.0385455	ko00906	CsGy0G001010;CsGy1G020800;CsGy2G014000;CsGy2G018960;CsGy3G033380;CsGy4G002600;CsGy4G006910;CsGy6G035690;CsGy7G007210	K09840+K09840+K09838+K09843+K09835+K02293+K09840+K09840+K09843
	Metabolism	Biosynthesis of other secondary metabolites	Monobactam biosynthesis	4	8	0.00363594	0.0448433	ko00261	CsGy3G040860;CsGy5G010870;CsGy5G030190;CsGy7G009240	K13811+K00133+K12524+K00215
	Metabolism	Global and overview maps	2-Oxocarboxylic acid metabolism	11	51	0.00555714	0.0616842	ko01210	CsGy1G000520;CsGy1G013200;CsGy2G011740;CsGy2G022690;CsGy3G030310;CsGy4G001750;CsGy5G004400;CsGy5G010740;CsGy5G010870;CsGy5G021810;CsGy5G021830	K01652+K14455+K00145+K00930+K00620+K00052+K01704+K01653+K00133+K14272+K14272
	Metabolism	Global and overview maps	Biosynthesis of secondary metabolites	116	1047	0.00978468	0.0987364	ko01110	CsGy0G001010;CsGy1G000060;CsGy1G000520;CsGy1G001470;CsGy1G001560;CsGy1G001800;CsGy1G002820;CsGy1G003040;CsGy1G005520;CsGy1G010470;CsGy1G010560;CsGy1G010800;CsGy1G013200;CsGy1G020800;CsGy1G022860;CsGy1G027730;CsGy1G028750;CsGy1G029400;CsGy1G029430;CsGy1G031390;CsGy2G004570;CsGy2G005980;CsGy2G011020;CsGy2G011370;CsGy2G011740;CsGy2G012810;CsGy2G013080;CsGy2G014000;CsGy2G014060;CsGy2G015300;CsGy2G018…	K09840+K03428+K01652+K00099+K00128+K00966+K05280+K01689+K01783+K00605+K00703+K01696+K14455+K09840+K14424+K05894+K00919+K01188+K01188+K01696+K01115+K08248+K08099+K12502+K00145+K01623+K01803+K09838+K13545+K07385+K00511+K15397+K02492+K00930+K18693+K01735+K01115+K00991+K15919+K00615+K18010+K15397+K00975+K19073+K00939+K00660+K00559+K00620+K15728+K09835+K00703+K05349+K00083+K02437+K00052+K02293+K00827+…
	Metabolism	Carbohydrate metabolism	C5-Branched dibasic acid metabolism	4	11	0.0137144	0.124227	ko00660	CsGy1G000520;CsGy4G001750;CsGy5G004400;CsGy5G010740	K01652+K00052+K01704+K01653
	Metabolism	Global and overview maps	Metabolic pathways	198	1924	0.0145491	0.124227	ko01100	CsGy0G000380;CsGy0G001010;CsGy0G001850;CsGy1G000060;CsGy1G000210;CsGy1G000520;CsGy1G001470;CsGy1G001560;CsGy1G001800;CsGy1G002820;CsGy1G003040;CsGy1G005520;CsGy1G007270;CsGy1G010260;CsGy1G010470;CsGy1G010560;CsGy1G010570;CsGy1G010800;CsGy1G011170;CsGy1G012000;CsGy1G013200;CsGy1G013680;CsGy1G015460;CsGy1G016800;CsGy1G020800;CsGy1G021350;CsGy1G022860;CsGy1G027730;CsGy1G028100;CsGy1G028700;CsGy1G028…	K01051+K09840+K05573+K03428+K00654+K01652+K00099+K00128+K00966+K05280+K01689+K01783+K01054+K01054+K00605+K00703+K02115+K01696+K08901+K04712+K14455+K00387+K00857+K02703+K09840+K16055+K14424+K05894+K01495+K15376+K00919+K01188+K01188+K01696+K03715+K07964+K00131+K02721+K01115+K02705+K02699+K02693+K08679+K08099+K12502+K00145+K01623+K01803+K09838+K07385+K00511+K15397+K02492+K00029+K00930+K02109+K03715+…
	Metabolism	Amino acid metabolism	Phenylalanine, tyrosine and tryptophan biosynthesis	9	44	0.0165161	0.130949	ko00400	CsGy1G010800;CsGy1G013200;CsGy1G031390;CsGy3G000590;CsGy4G019570;CsGy4G024580;CsGy5G011540;CsGy5G029240;CsGy7G002260	K01696+K14455+K01696+K01735+K01657+K01850+K01658+K06001+K01609
	Metabolism	Amino acid metabolism	Valine, leucine and isoleucine biosynthesis	5	19	0.0251104	0.185817	ko00290	CsGy1G000520;CsGy4G001750;CsGy5G004400;CsGy5G010740;CsGy6G024460	K01652+K00052+K01704+K01653+K01754
	Metabolism	Global and overview maps	Carbon metabolism	29	220	0.0277326	0.192395	ko01200	CsGy1G003040;CsGy1G005520;CsGy1G010470;CsGy1G013200;CsGy2G002570;CsGy2G012810;CsGy2G013080;CsGy2G021830;CsGy3G009320;CsGy3G009750;CsGy3G019880;CsGy3G026060;CsGy3G026730;CsGy3G044350;CsGy4G014890;CsGy4G014900;CsGy4G025420;CsGy5G003910;CsGy5G007750;CsGy5G021810;CsGy5G021830;CsGy5G026130;CsGy6G011220;CsGy6G014320;CsGy6G024460;CsGy6G028250;CsGy6G029090;CsGy7G004290;CsGy7G015540	K01689+K01783+K00605+K14455+K00131+K01623+K01803+K00029+K15919+K00615+K05298+K00855+K00058+K02437+K03841+K03841+K05298+K00616+K01100+K14272+K14272+K00051+K00927+K01803+K01754+K01455+K00600+K01595+K00026
	Metabolism	Carbohydrate metabolism	Fructose and mannose metabolism	9	51	0.0401409	0.251822	ko00051	CsGy1G001800;CsGy2G012810;CsGy2G013080;CsGy4G014890;CsGy4G014900;CsGy5G005000;CsGy6G013620;CsGy6G014320;CsGy7G000380	K00966+K01623+K01803+K03841+K03841+K01809+K01103+K01803+K00011
	Genetic Information Processing	Translation	Ribosome	35	284	0.040836	0.251822	ko03010	CsGy1G002460;CsGy1G008710;CsGy1G013070;CsGy1G014350;CsGy1G018050;CsGy1G026390;CsGy1G029820;CsGy2G009340;CsGy2G011130;CsGy2G014940;CsGy3G002230;CsGy3G005820;CsGy3G006660;CsGy3G008660;CsGy3G015300;CsGy3G015560;CsGy3G019620;CsGy3G027350;CsGy3G028320;CsGy3G032570;CsGy3G039930;CsGy3G040480;CsGy4G012430;CsGy4G021030;CsGy4G021620;CsGy5G001360;CsGy5G005510;CsGy5G006310;CsGy5G024780;CsGy6G004580;CsGy6G013…	K02915+K02900+K02939+K02890+K02916+K02975+K02872+K02872+K02895+K02897+K02884+K02895+K02877+K02931+K02945+K02881+K02939+K02863+K02879+K02955+K02996+K02909+K02867+K02871+K02968+K02867+K02936+K02864+K02876+K02945+K02926+K02988+K02914+K02888+K02913
	Metabolism	Metabolism of cofactors and vitamins	Folate biosynthesis	5	23	0.0537068	0.313761	ko00790	CsGy1G028100;CsGy1G028700;CsGy3G043690;CsGy5G027570;CsGy7G000380	K01495+K15376+K18482+K01930+K00011
	Metabolism	Amino acid metabolism	Arginine biosynthesis	7	39	0.0614203	0.340883	ko00220	CsGy1G013200;CsGy2G011740;CsGy2G022690;CsGy3G013760;CsGy3G030310;CsGy5G021810;CsGy5G021830	K14455+K00145+K00930+K01915+K00620+K14272+K14272
2888 overlapped Csa DEGs in cucumber leaves and roots	Genetic Information Processing	Translation	Ribosome	138	284	2.02e-25	2.4e-23	ko03010	CsGy1G002280;CsGy1G003570;CsGy1G003830;CsGy1G014580;CsGy1G014830;CsGy1G021080;CsGy1G021140;CsGy1G021250;CsGy1G025570;CsGy1G026970;CsGy1G027040;CsGy1G028970;CsGy2G000540;CsGy2G000550;CsGy2G003310;CsGy2G004530;CsGy2G006180;CsGy2G006400;CsGy2G008380;CsGy2G008970;CsGy2G010120;CsGy2G010640;CsGy2G011090;CsGy2G012940;CsGy2G015880;CsGy2G016160;CsGy2G020880;CsGy2G023460;CsGy2G024160;CsGy3G007350;CsGy3G010…	K02915+K02979+K02993+K02865+K02989+K02882+K02955+K02912+K02883+K02983+K02910+K02908+K02910+K02983+K02974+K02883+K02995+K02942+K02923+K02921+K02894+K02958+K02984+K02951+K02866+K02915+K02991+K02949+K02954+K02942+K02868+K02921+K02872+K02902+K02875+K02875+K02937+K02958+K02984+K02971+K02969+K02960+K02960+K02938+K02922+K02936+K02894+K02937+K02929+K02934+K02930+K02870+K02981+K02903+K02896+K02921+K02885+…
	Genetic Information Processing	Folding, sorting and degradation	Proteasome	22	47	0.000104937	0.00429	ko03050	CsGy1G009240;CsGy1G018470;CsGy1G032890;CsGy2G015260;CsGy2G020000;CsGy2G022350;CsGy3G000610;CsGy3G000640;CsGy3G025300;CsGy4G006550;CsGy4G014540;CsGy4G019940;CsGy4G020720;CsGy4G022220;CsGy5G027450;CsGy5G029370;CsGy6G010840;CsGy6G014390;CsGy6G015830;CsGy6G019660;CsGy7G002860;CsGy7G012280	K03037+K03066+K02729+K03035+K02725+K02738+K02731+K03029+K03062+K03031+K02728+K02727+K02728+K03030+K02739+K11599+K03063+K03036+K02736+K02735+K03028+K02739
	Metabolism	Global and overview maps	Biosynthesis of amino acids	68	208	0.000108115	0.00429	ko01230	CsGy1G000660;CsGy1G009330;CsGy1G014270;CsGy1G027600;CsGy1G030980;CsGy1G032050;CsGy2G000270;CsGy2G002680;CsGy2G003210;CsGy2G003350;CsGy2G015120;CsGy2G015230;CsGy2G018100;CsGy3G000310;CsGy3G009520;CsGy3G009740;CsGy3G018070;CsGy3G020650;CsGy3G021090;CsGy3G022660;CsGy3G032030;CsGy3G035570;CsGy3G036270;CsGy3G038000;CsGy3G040450;CsGy3G042520;CsGy3G044240;CsGy3G044430;CsGy4G000360;CsGy4G002210;CsGy4G007…	K01940+K00134+K05359+K01733+K01653+K01620+K01733+K01620+K01807+K01738+K00891+K13832+K00826+K00831+K01714+K00800+K00058+K01915+K01649+K00850+K01623+K00549+K01739+K00549+K00611+K14454+K01438+K00948+K15849+K00616+K00600+K15633+K01778+K00600+K01803+K00815+K01653+K01915+K00928+K11755+K01623+K01738+K01807+K00134+K01476+K00134+K01647+K05359+K01736+K00030+K00789+K01754+K01754+K01689+K01623+K01626+K00030+…
	Metabolism	Global and overview maps	Carbon metabolism	70	220	0.000218014	0.00649	ko01200	CsGy1G007410;CsGy1G009330;CsGy1G026690;CsGy1G026790;CsGy1G032860;CsGy2G002640;CsGy2G003210;CsGy2G003350;CsGy2G009600;CsGy2G017920;CsGy2G019730;CsGy2G020920;CsGy2G021500;CsGy2G026100;CsGy3G000310;CsGy3G014980;CsGy3G015310;CsGy3G018070;CsGy3G022660;CsGy3G022760;CsGy3G024360;CsGy3G032030;CsGy3G037420;CsGy3G042520;CsGy3G043290;CsGy3G044430;CsGy4G002210;CsGy4G004200;CsGy4G006060;CsGy4G007100;CsGy4G008…	K01899+K00134+K00029+K00844+K02437+K02160+K01807+K01738+K00297+K00281+K01810+K00121+K01810+K01637+K00831+K01913+K00382+K00058+K00850+K00029+K00235+K01623+K00122+K14454+K01610+K00948+K00616+K00261+K00033+K00600+K00026+K15633+K00600+K00036+K01803+K01595+K05605+K03781+K01057+K01623+K01595+K01738+K01602+K01807+K00033+K00134+K03841+K00162+K00161+K00134+K01647+K03781+K00030+K01754+K01754+K01689+K01623+…
	Metabolism	Lipid metabolism	Biosynthesis of unsaturated fatty acids	13	24	0.000482788	0.0115	ko01040	CsGy2G009250;CsGy2G017700;CsGy2G017790;CsGy2G025640;CsGy3G006860;CsGy3G008900;CsGy3G011190;CsGy3G028980;CsGy3G033980;CsGy4G004570;CsGy4G010860;CsGy5G004430;CsGy5G017380	K07513+K00059+K03921+K00232+K10703+K01068+K07513+K00232+K10256+K00232+K00059+K00232+K10258
	Cellular Processes	Transport and catabolism	Phagosome	25	62	0.000648167	0.0129	ko04145	CsGy1G009660;CsGy1G009910;CsGy1G024270;CsGy1G024280;CsGy1G029420;CsGy2G004750;CsGy2G016710;CsGy2G020400;CsGy2G020410;CsGy2G020620;CsGy2G022890;CsGy2G022900;CsGy3G007420;CsGy3G029540;CsGy3G034300;CsGy3G035140;CsGy3G038150;CsGy4G000100;CsGy4G002380;CsGy4G007880;CsGy4G011690;CsGy4G014930;CsGy6G015890;CsGy6G028860;CsGy7G008680	K07342+K08054+K07375+K07375+K02151+K08057+K04392+K02155+K02155+K07375+K03661+K03661+K09481+K07375+K10956+K02144+K07374+K07374+K08057+K10956+K07374+K07375+K09481+K07374+K02153
	Metabolism	Amino acid metabolism	Phenylalanine metabolism	24	61	0.00124805	0.0212	ko00360	CsGy1G001120;CsGy1G016210;CsGy2G006820;CsGy2G006830;CsGy2G006840;CsGy3G019370;CsGy3G027980;CsGy3G042520;CsGy4G000360;CsGy4G002300;CsGy4G002310;CsGy4G015540;CsGy4G020190;CsGy4G021570;CsGy5G021000;CsGy6G010830;CsGy6G023870;CsGy6G023880;CsGy6G023890;CsGy6G023900;CsGy6G023910;CsGy7G007200;CsGy7G018100;CsGy7G018110	K00276+K00487+K00487+K00487+K00487+K00074+K01904+K14454+K15849+K10775+K10775+K07253+K00457+K00815+K00588+K00487+K10775+K10775+K10775+K10775+K10775+K00588+K01904+K01904
	Genetic Information Processing	Transcription	Spliceosome	46	145	0.00275518	0.041	ko03040	CsGy1G002910;CsGy1G005840;CsGy1G006890;CsGy1G023490;CsGy1G029930;CsGy2G003710;CsGy2G006580;CsGy2G007690;CsGy2G009110;CsGy2G014380;CsGy2G015140;CsGy2G023240;CsGy2G024940;CsGy3G004350;CsGy3G004580;CsGy3G007270;CsGy3G027610;CsGy3G031440;CsGy3G037610;CsGy3G037790;CsGy4G001220;CsGy4G007960;CsGy4G014010;CsGy5G006430;CsGy5G009400;CsGy5G013630;CsGy5G017160;CsGy5G018180;CsGy5G022250;CsGy5G022320;CsGy5G027…	K12741+K12741+K12861+K12834+K12876+K12819+K06063+K12829+K03283+K12859+K12741+K12812+K12825+K12863+K12893+K12877+K12626+K12826+K12823+K12741+K12835+K12741+K03283+K12896+K12625+K12850+K03283+K12839+K12822+K12896+K09567+K11984+K12837+K12855+K12862+K12833+K12873+K11099+K11093+K12891+K11097+K12815+K11095+K12890+K12820+K12856
	Metabolism	Carbohydrate metabolism	Glyoxylate and dicarboxylate metabolism	25	71	0.00581054	0.0768	ko00630	CsGy1G032860;CsGy2G017920;CsGy2G026100;CsGy3G014980;CsGy3G015310;CsGy3G020650;CsGy3G035330;CsGy3G037420;CsGy4G007100;CsGy4G008010;CsGy4G017350;CsGy4G025230;CsGy5G002790;CsGy5G014680;CsGy5G024760;CsGy6G013230;CsGy6G018080;CsGy6G028870;CsGy6G035720;CsGy7G002280;CsGy7G003360;CsGy7G017180;CsGy7G017980;CsGy7G019370;CsGy7G019810	K02437+K00281+K01637+K01913+K00382+K01915+K00284+K00122+K00600+K00026+K00600+K03781+K22133+K01915+K01602+K01647+K03781+K00026+K11517+K00626+K01681+K01915+K01647+K15918+K15919
	Genetic Information Processing	Folding, sorting and degradation	Protein processing in endoplasmic reticulum	51	172	0.00771614	0.0918	ko04141	CsGy1G009660;CsGy1G009910;CsGy1G012630;CsGy1G016440;CsGy1G018700;CsGy1G022370;CsGy1G024920;CsGy1G025590;CsGy1G025610;CsGy1G027960;CsGy2G000150;CsGy2G003500;CsGy2G004730;CsGy2G004750;CsGy2G009110;CsGy2G016790;CsGy2G019530;CsGy3G000280;CsGy3G000290;CsGy3G001210;CsGy3G007420;CsGy3G017340;CsGy3G017430;CsGy3G022880;CsGy3G024450;CsGy3G027290;CsGy3G029620;CsGy3G031000;CsGy3G034300;CsGy4G001070;CsGy4G002…	K07342+K08054+K09580+K07151+K09518+K10575+K14007+K04079+K04079+K03868+K03868+K10601+K07953+K08057+K03283+K03094+K10666+K04523+K04523+K12668+K09481+K04079+K09540+K14004+K13250+K14005+K13993+K13525+K10956+K07953+K08057+K10956+K08288+K03283+K06689+K09490+K06689+K13993+K09487+K03283+K10839+K09503+K10666+K03347+K09481+K09580+K13525+K04523+K13719+K09584+K07953
	Organismal Systems	Environmental adaptation	Circadian rhythm - plant	13	31	0.00871138	0.093	ko04712	CsGy2G006210;CsGy2G006230;CsGy2G018070;CsGy2G023170;CsGy3G042540;CsGy3G044730;CsGy4G013640;CsGy5G013670;CsGy6G004630;CsGy6G028190;CsGy6G028270;CsGy7G011620;CsGy7G021340	K12115+K12115+K12125+K16241+K12118+K03115+K12129+K16221+K12124+K03097+K03097+K12124+K12125
	Metabolism	Lipid metabolism	Fatty acid degradation	19	52	0.00988137	0.093	ko00071	CsGy2G001080;CsGy2G003080;CsGy2G009250;CsGy2G020920;CsGy2G025640;CsGy3G011190;CsGy3G013420;CsGy3G028980;CsGy4G004570;CsGy4G006280;CsGy4G016880;CsGy4G016890;CsGy5G001940;CsGy5G004430;CsGy5G017120;CsGy6G016980;CsGy7G002280;CsGy7G012090;CsGy7G020720	K10527+K00128+K07513+K00121+K00232+K07513+K01897+K00232+K00232+K01897+K00128+K00128+K01897+K00232+K07517+K10527+K00626+K18857+K14085
	Metabolism	Biosynthesis of other secondary metabolites	Caffeine metabolism	3	3	0.0101622	0.093	ko00232	CsGy1G029670;CsGy5G025640;CsGy5G025650	K00106+K00365+K00365
	Metabolism	Energy metabolism	Carbon fixation in photosynthetic organisms	21	60	0.0118411	0.1	ko00710	CsGy1G009330;CsGy1G026690;CsGy2G003210;CsGy3G022760;CsGy3G032030;CsGy3G042520;CsGy3G043290;CsGy4G008010;CsGy4G019990;CsGy4G021340;CsGy5G019370;CsGy5G019620;CsGy5G024760;CsGy5G025300;CsGy6G001150;CsGy6G003690;CsGy6G011210;CsGy6G024670;CsGy6G028870;CsGy7G010300;CsGy7G020350	K00134+K00029+K01807+K00029+K01623+K14454+K01610+K00026+K01803+K01595+K01623+K01595+K01602+K01807+K00134+K03841+K00134+K01623+K00026+K00927+K00814
	Metabolism	Carbohydrate metabolism	Pentose phosphate pathway	17	46	0.0126377	0.1	ko00030	CsGy2G003210;CsGy2G019730;CsGy2G021500;CsGy3G022660;CsGy3G032030;CsGy3G044430;CsGy4G002210;CsGy4G006060;CsGy4G019390;CsGy4G025610;CsGy5G000170;CsGy5G019370;CsGy5G025300;CsGy5G029140;CsGy6G003690;CsGy6G024670;CsGy6G032790	K01807+K01810+K01810+K00850+K01623+K00948+K00616+K00033+K00036+K00895+K01057+K01623+K01807+K00033+K03841+K01623+K00895
	Metabolism	Amino acid metabolism	Alanine, aspartate and glutamate metabolism	18	52	0.0213876	0.159	ko00250	CsGy1G000660;CsGy1G007720;CsGy2G008440;CsGy2G012880;CsGy3G020650;CsGy3G042520;CsGy4G004200;CsGy4G007050;CsGy4G015670;CsGy5G012170;CsGy5G013610;CsGy5G014680;CsGy5G020350;CsGy6G013630;CsGy6G029720;CsGy7G008910;CsGy7G017180;CsGy7G020350	K01940+K00294+K00820+K00764+K01915+K14454+K00261+K16871+K00827+K01580+K01580+K01915+K01956+K01953+K01953+K01955+K01915+K00814
	Metabolism	Energy metabolism	Oxidative phosphorylation	37	128	0.031296	0.219	ko00190	CsGy1G002070;CsGy1G006480;CsGy1G007850;CsGy1G017250;CsGy1G029420;CsGy2G000510;CsGy2G005600;CsGy2G006330;CsGy2G012820;CsGy2G020400;CsGy2G020410;CsGy2G022890;CsGy2G022900;CsGy2G026860;CsGy3G006290;CsGy3G006970;CsGy3G007080;CsGy3G010370;CsGy3G010430;CsGy3G017440;CsGy3G018560;CsGy3G024360;CsGy3G035140;CsGy4G000700;CsGy4G001850;CsGy4G016120;CsGy5G015610;CsGy5G015620;CsGy5G019310;CsGy5G025180;CsGy5G026…	K01535+K03966+K01535+K01507+K02151+K02140+K02267+K01535+K03965+K02155+K02155+K03661+K03661+K03939+K02260+K00413+K02266+K03955+K02134+K03949+K00416+K00235+K02144+K03938+K03943+K03945+K00411+K00411+K02133+K02133+K02138+K03953+K01507+K03937+K02153+K02137+K02135
	Metabolism	Global and overview maps	Fatty acid metabolism	20	62	0.0341133	0.226	ko01212	CsGy1G019350;CsGy2G001080;CsGy2G002640;CsGy2G009250;CsGy2G017700;CsGy2G017790;CsGy2G025640;CsGy3G006860;CsGy3G011190;CsGy3G013420;CsGy3G028980;CsGy3G033980;CsGy4G004570;CsGy4G006280;CsGy4G010860;CsGy5G001940;CsGy5G004430;CsGy5G017380;CsGy6G016980;CsGy7G002280	K10781+K10527+K02160+K07513+K00059+K03921+K00232+K10703+K07513+K01897+K00232+K10256+K00232+K01897+K00059+K01897+K00232+K10258+K10527+K00626
	Metabolism	Amino acid metabolism	Cysteine and methionine metabolism	28	94	0.0392461	0.246	ko00270	CsGy2G003350;CsGy2G004330;CsGy2G005520;CsGy2G009490;CsGy2G010980;CsGy2G018100;CsGy3G000780;CsGy3G012940;CsGy3G035570;CsGy3G036270;CsGy3G038000;CsGy3G042520;CsGy4G005790;CsGy4G008010;CsGy4G015670;CsGy4G021570;CsGy5G015580;CsGy5G020820;CsGy5G022310;CsGy6G013010;CsGy6G021870;CsGy6G024130;CsGy6G028870;CsGy6G032030;CsGy6G032740;CsGy7G008320;CsGy7G017070;CsGy7G017120	K01738+K17398+K01611+K01251+K08967+K00826+K01761+K08967+K00549+K01739+K00549+K14454+K20772+K00026+K00827+K00815+K00928+K01738+K00797+K05933+K05933+K00789+K00026+K00640+K05933+K00640+K00789+K00789
	Organismal Systems	Environmental adaptation	Plant-pathogen interaction	35	125	0.0545469	0.316	ko04626	CsGy1G004180;CsGy1G025590;CsGy1G025610;CsGy1G028730;CsGy1G029740;CsGy2G005320;CsGy2G014230;CsGy2G025350;CsGy3G003060;CsGy3G005160;CsGy3G008100;CsGy3G017340;CsGy3G017450;CsGy3G027010;CsGy3G028680;CsGy3G035950;CsGy3G038490;CsGy4G003300;CsGy4G003470;CsGy4G005930;CsGy4G010400;CsGy4G012360;CsGy4G016430;CsGy4G016450;CsGy5G000520;CsGy5G012630;CsGy5G014330;CsGy5G025510;CsGy5G028640;CsGy6G010860;CsGy6G019…	K13448+K04079+K04079+K02183+K13412+K05391+K13448+K13448+K13448+K13412+K05391+K04079+K12795+K13436+K13424+K13448+K13447+K13448+K13436+K13412+K13412+K02183+K02183+K13448+K05391+K09487+K13414+K13412+K05391+K13434+K13448+K13412+K13412+K13429+K13448
2677 Csa DEGs specific in cucumber leaves	Metabolism	Energy metabolism	Photosynthesis	33	57	8.47489e-14	1.02546e-11	ko00195	CsGy1G010570;CsGy1G011170;CsGy1G014780;CsGy1G016800;CsGy2G002990;CsGy2G005620;CsGy2G007440;CsGy2G007920;CsGy2G017490;CsGy2G023380;CsGy3G000700;CsGy3G004370;CsGy3G008150;CsGy3G013290;CsGy3G018990;CsGy3G041220;CsGy3G044270;CsGy4G000070;CsGy4G007170;CsGy4G007250;CsGy4G015310;CsGy5G016920;CsGy5G020980;CsGy5G021330;CsGy5G023560;CsGy6G006990;CsGy6G019860;CsGy6G025880;CsGy6G026900;CsGy6G036100;CsGy7G003…	K02115+K08901+K14332+K02703+K02721+K02705+K02699+K02693+K02723+K02109+K02641+K08905+K08901+K02639+K02639+K02638+K02639+K02704+K02717+K03541+K02706+K02717+K02704+K02723+K02112+K08903+K03542+K02701+K02716+K02698+K02636+K08902+K02705
	Metabolism	Energy metabolism	Photosynthesis - antenna proteins	13	21	1.21875e-06	7.37344e-05	ko00196	CsGy1G002400;CsGy1G005440;CsGy1G020980;CsGy1G028080;CsGy1G030510;CsGy3G005970;CsGy4G015070;CsGy5G016500;CsGy5G029630;CsGy6G004920;CsGy6G035480;CsGy6G035500;CsGy7G002410	K08910+K08910+K08912+K08908+K08909+K08914+K08915+K08907+K08916+K08917+K08912+K08912+K08913
	Metabolism	Metabolism of cofactors and vitamins	Porphyrin and chlorophyll metabolism	19	45	1.01333e-05	0.000408709	ko00860	CsGy1G000060;CsGy2G011020;CsGy2G011200;CsGy2G014060;CsGy2G021630;CsGy3G011420;CsGy3G014040;CsGy4G007710;CsGy4G010260;CsGy4G015270;CsGy4G019950;CsGy4G021970;CsGy5G008620;CsGy5G015910;CsGy6G011110;CsGy6G017800;CsGy6G034680;CsGy7G002000;CsGy7G005920	K03428+K08099+K08099+K13545+K02492+K18010+K19073+K01599+K03403+K04040+K04035+K00218+K01599+K08099+K01772+K22013+K03405+K01885+K01845
	Metabolism	Energy metabolism	Carbon fixation in photosynthetic organisms	21	60	0.000100923	0.00305293	ko00710	CsGy1G005520;CsGy1G013200;CsGy2G012810;CsGy2G013080;CsGy2G021830;CsGy3G009750;CsGy3G013850;CsGy3G019880;CsGy3G026060;CsGy4G014890;CsGy4G014900;CsGy4G025420;CsGy5G007750;CsGy5G019160;CsGy5G021810;CsGy5G021830;CsGy5G026130;CsGy6G011220;CsGy6G014320;CsGy7G004290;CsGy7G015540	K01783+K14455+K01623+K01803+K00029+K00615+K01006+K05298+K00855+K03841+K03841+K05298+K01100+K01807+K14272+K14272+K00051+K00927+K01803+K01595+K00026
	Metabolism	Metabolism of terpenoids and polyketides	Carotenoid biosynthesis	14	34	0.000209008	0.00505799	ko00906	CsGy0G001010;CsGy1G020800;CsGy1G022780;CsGy1G032330;CsGy2G014000;CsGy2G018960;CsGy3G007100;CsGy3G033380;CsGy4G002600;CsGy4G006910;CsGy5G002410;CsGy5G013410;CsGy6G035690;CsGy7G007210	K09840+K09840+K09843+K00514+K09838+K09843+K15747+K09835+K02293+K09840+K15746+K02291+K09840+K09843
	Metabolism	Lipid metabolism	Glycerolipid metabolism	21	65	0.000363026	0.00732103	ko00561	CsGy1G001560;CsGy1G007270;CsGy1G010260;CsGy2G002160;CsGy2G023810;CsGy2G025040;CsGy3G028670;CsGy3G030430;CsGy4G005040;CsGy4G023620;CsGy5G008730;CsGy5G019940;CsGy5G026590;CsGy5G029490;CsGy6G000580;CsGy6G017200;CsGy6G022220;CsGy6G036250;CsGy7G000380;CsGy7G016740;CsGy7G018660	K00128+K01054+K01054+K03715+K03715+K18693+K00002+K15728+K00128+K06118+K07407+K07407+K01054+K01054+K13508+K21362+K13508+K01054+K00011+K13508+K00864
	Metabolism	Amino acid metabolism	Glycine, serine and threonine metabolism	21	71	0.00133532	0.023082	ko00260	CsGy1G010470;CsGy1G010800;CsGy1G031390;CsGy3G009320;CsGy3G026730;CsGy3G044350;CsGy4G004740;CsGy5G003680;CsGy5G003690;CsGy5G010870;CsGy5G021810;CsGy5G021830;CsGy5G029240;CsGy5G029250;CsGy5G030190;CsGy6G022250;CsGy6G023300;CsGy6G024420;CsGy6G024460;CsGy6G029090;CsGy7G000840	K00605+K01696+K01696+K15919+K00058+K02437+K00827+K00276+K00276+K00133+K14272+K14272+K06001+K06001+K12524+K00276+K00830+K01754+K01754+K00600+K15893
	Metabolism	Carbohydrate metabolism	C5-Branched dibasic acid metabolism	6	11	0.00273726	0.0414011	ko00660	CsGy1G000520;CsGy1G030970;CsGy1G030990;CsGy4G001750;CsGy5G004400;CsGy5G010740	K01652+K01653+K01653+K00052+K01704+K01653
	Metabolism	Amino acid metabolism	Valine, leucine and isoleucine biosynthesis	8	19	0.00421739	0.0534579	ko00290	CsGy1G000520;CsGy1G030970;CsGy1G030990;CsGy4G001750;CsGy5G004400;CsGy5G010740;CsGy6G024420;CsGy6G024460	K01652+K01653+K01653+K00052+K01704+K01653+K01754+K01754
	Metabolism	Carbohydrate metabolism	Galactose metabolism	15	49	0.00441801	0.0534579	ko00052	CsGy1G004310;CsGy3G020680;CsGy3G027160;CsGy3G032560;CsGy3G037650;CsGy4G006360;CsGy4G008570;CsGy5G005560;CsGy5G008730;CsGy5G019940;CsGy5G022140;CsGy6G000060;CsGy6G019470;CsGy7G000380;CsGy7G016710	K01785+K00963+K18819+K01193+K06617+K01784+K00850+K01835+K07407+K07407+K18819+K18819+K12447+K00011+K06611
	Metabolism	Global and overview maps	Metabolic pathways	321	1924	0.00630209	0.0650585	ko01100	CsGy0G000380;CsGy0G001010;CsGy0G001060;CsGy0G001850;CsGy1G000060;CsGy1G000210;CsGy1G000520;CsGy1G001470;CsGy1G001560;CsGy1G001800;CsGy1G002820;CsGy1G003040;CsGy1G004310;CsGy1G005520;CsGy1G007230;CsGy1G007270;CsGy1G008820;CsGy1G009260;CsGy1G010260;CsGy1G010470;CsGy1G010560;CsGy1G010570;CsGy1G010800;CsGy1G011170;CsGy1G011270;CsGy1G011880;CsGy1G012000;CsGy1G013200;CsGy1G013430;CsGy1G013680;CsGy1G015…	K01051+K09840+K00162+K05573+K03428+K00654+K01652+K00099+K00128+K00966+K05280+K01689+K01785+K01783+K00207+K01054+K03517+K00940+K01054+K00605+K00703+K02115+K01696+K08901+K14175+K00422+K04712+K14455+K01904+K00387+K00857+K02703+K02325+K00162+K09840+K08912+K16055+K14424+K03147+K22395+K21456+K05894+K08963+K01495+K09458+K15376+K00919+K01188+K01188+K01188+K01188+K01653+K01653+K01696+K05290+K00514+K18592+…
	Metabolism	Global and overview maps	Biosynthesis of amino acids	45	208	0.00645208	0.0650585	ko01230	CsGy1G000520;CsGy1G003040;CsGy1G005520;CsGy1G010800;CsGy1G013200;CsGy1G030970;CsGy1G030990;CsGy1G031390;CsGy2G011740;CsGy2G012810;CsGy2G013080;CsGy2G022690;CsGy3G000590;CsGy3G001830;CsGy3G009750;CsGy3G013760;CsGy3G021140;CsGy3G026730;CsGy3G030310;CsGy3G044250;CsGy3G044410;CsGy4G001750;CsGy4G008570;CsGy4G019570;CsGy4G024580;CsGy5G003910;CsGy5G004400;CsGy5G010740;CsGy5G010870;CsGy5G011540;CsGy5G019…	K01652+K01689+K01783+K01696+K14455+K01653+K01653+K01696+K00145+K01623+K01803+K00930+K01735+K00948+K00615+K01915+K00873+K00058+K00620+K01438+K00873+K00052+K00850+K01657+K01850+K00616+K01704+K01653+K00133+K01658+K01807+K14272+K14272+K06001+K06001+K12524+K12657+K00927+K01803+K01754+K01754+K00891+K00600+K01609+K00215
	Metabolism	Global and overview maps	2-Oxocarboxylic acid metabolism	14	51	0.0162458	0.151211	ko01210	CsGy1G000520;CsGy1G013200;CsGy1G030970;CsGy1G030990;CsGy2G011740;CsGy2G022690;CsGy3G030310;CsGy3G044250;CsGy4G001750;CsGy5G004400;CsGy5G010740;CsGy5G010870;CsGy5G021810;CsGy5G021830	K01652+K14455+K01653+K01653+K00145+K00930+K00620+K01438+K00052+K01704+K01653+K00133+K14272+K14272
	Metabolism	Global and overview maps	Carbon metabolism	45	220	0.017722	0.153169	ko01200	CsGy0G001060;CsGy1G003040;CsGy1G005520;CsGy1G010470;CsGy1G013200;CsGy1G020790;CsGy2G002570;CsGy2G012810;CsGy2G013080;CsGy2G021830;CsGy3G001830;CsGy3G009320;CsGy3G009750;CsGy3G013850;CsGy3G019880;CsGy3G021140;CsGy3G026060;CsGy3G026730;CsGy3G038740;CsGy3G044350;CsGy3G044410;CsGy4G008570;CsGy4G014890;CsGy4G014900;CsGy4G025420;CsGy5G003910;CsGy5G007750;CsGy5G019160;CsGy5G021810;CsGy5G021830;CsGy5G023…	K00162+K01689+K01783+K00605+K14455+K00162+K00131+K01623+K01803+K00029+K00948+K15919+K00615+K01006+K05298+K00873+K00855+K00058+K00627+K02437+K00873+K00850+K03841+K03841+K05298+K00616+K01100+K01807+K14272+K14272+K01057+K00051+K00927+K01803+K00121+K00830+K01754+K01754+K01455+K00600+K19269+K15893+K01595+K00627+K00026
	Metabolism	Global and overview maps	Biosynthesis of secondary metabolites	180	1047	0.0192385	0.15519	ko01110	CsGy0G001010;CsGy0G001060;CsGy1G000060;CsGy1G000520;CsGy1G001470;CsGy1G001560;CsGy1G001800;CsGy1G002820;CsGy1G003040;CsGy1G004310;CsGy1G005520;CsGy1G009260;CsGy1G010470;CsGy1G010560;CsGy1G010800;CsGy1G011880;CsGy1G013200;CsGy1G013430;CsGy1G020790;CsGy1G020800;CsGy1G020880;CsGy1G022860;CsGy1G024190;CsGy1G027730;CsGy1G028750;CsGy1G029400;CsGy1G029430;CsGy1G029500;CsGy1G029510;CsGy1G030970;CsGy1G030…	K09840+K00162+K03428+K01652+K00099+K00128+K00966+K05280+K01689+K01785+K01783+K00940+K00605+K00703+K01696+K00422+K14455+K01904+K00162+K09840+K04125+K14424+K22395+K05894+K00919+K01188+K01188+K01188+K01188+K01653+K01653+K01696+K00514+K01115+K08248+K09833+K08099+K08099+K12502+K00145+K01623+K01803+K09838+K13545+K07385+K10251+K00511+K15397+K02492+K00930+K18693+K05928+K01735+K00948+K01115+K00991+K15747+…
	Metabolism	Biosynthesis of other secondary metabolites	Monobactam biosynthesis	4	8	0.0218629	0.165338	ko00261	CsGy3G040860;CsGy5G010870;CsGy5G030190;CsGy7G009240	K13811+K00133+K12524+K00215
	Metabolism	Lipid metabolism	Fatty acid elongation	10	35	0.0301741	0.214768	ko00062	CsGy2G017500;CsGy2G019760;CsGy3G002380;CsGy3G012780;CsGy3G038110;CsGy4G024220;CsGy4G024230;CsGy5G024720;CsGy6G016210;CsGy6G016300	K10251+K15397+K01074+K15397+K15397+K15397+K15397+K15397+K15397+K10703
	Metabolism	Carbohydrate metabolism	Pentose phosphate pathway	12	46	0.0366667	0.246482	ko00030	CsGy1G005520;CsGy2G002570;CsGy2G012810;CsGy3G001830;CsGy3G009750;CsGy4G008570;CsGy4G014890;CsGy4G014900;CsGy5G003910;CsGy5G005560;CsGy5G019160;CsGy5G023900	K01783+K00131+K01623+K00948+K00615+K00850+K03841+K03841+K00616+K01835+K01807+K01057
	Genetic Information Processing	Folding, sorting and degradation	Proteasome	12	47	0.0427359	0.27216	ko03050	CsGy1G025620;CsGy1G032880;CsGy2G005820;CsGy3G001140;CsGy3G003960;CsGy3G009620;CsGy3G013110;CsGy4G014590;CsGy6G005920;CsGy6G018140;CsGy6G031460;CsGy7G000900	K03065+K02726+K03062+K03039+K06699+K02732+K02734+K06700+K03033+K10881+K02731+K03033
	Metabolism	Carbohydrate metabolism	Glycolysis / Gluconeogenesis	24	114	0.0531326	0.321452	ko00010	CsGy0G001060;CsGy1G001560;CsGy1G003040;CsGy1G004310;CsGy1G020790;CsGy2G002570;CsGy2G012810;CsGy2G013080;CsGy3G021140;CsGy3G028670;CsGy3G038740;CsGy3G044410;CsGy4G005040;CsGy4G005480;CsGy4G008570;CsGy4G014890;CsGy4G014900;CsGy4G015320;CsGy5G004100;CsGy5G005560;CsGy6G011220;CsGy6G014320;CsGy6G018300;CsGy7G011270	K00162+K00128+K01689+K01785+K00162+K00131+K01623+K01803+K00873+K00002+K00627+K00873+K00128+K01792+K00850+K03841+K03841+K01568+K00016+K01835+K00927+K01803+K00121+K00627
1976 Csa DEGs specific in cucumber roots	Metabolism	Biosynthesis of other secondary metabolites	Phenylpropanoid biosynthesis	52	176	3.09946e-12	3.47139e-10	ko00940	CsGy1G006910;CsGy1G009950;CsGy1G018870;CsGy1G023870;CsGy1G029370;CsGy1G029390;CsGy1G029410;CsGy1G029450;CsGy1G029460;CsGy1G029470;CsGy1G029480;CsGy2G005740;CsGy2G008350;CsGy2G011670;CsGy2G013700;CsGy2G016760;CsGy2G026120;CsGy3G023600;CsGy3G028200;CsGy3G035130;CsGy3G035630;CsGy3G037150;CsGy3G039590;CsGy3G044450;CsGy4G005180;CsGy4G008240;CsGy4G012820;CsGy4G012860;CsGy4G012880;CsGy4G012890;CsGy4G018…	K05350+K00430+K00430+K00430+K01188+K01188+K01188+K01188+K01188+K01188+K01188+K01904+K01188+K00430+K00430+K00430+K00430+K18368+K09753+K09754+K01188+K00430+K05350+K00430+K00430+K13066+K00430+K00430+K00430+K00430+K00430+K13065+K00430+K00430+K00430+K10775+K00430+K00430+K10775+K10775+K00430+K00430+K12356+K00430+K00430+K00430+K00430+K00430+K00430+K00430+K01904+K13065
	Metabolism	Lipid metabolism	Linoleic acid metabolism	10	29	0.000625809	0.0350453	ko00591	CsGy2G004130;CsGy2G004160;CsGy2G004170;CsGy2G004190;CsGy2G004200;CsGy4G013040;CsGy4G013050;CsGy4G013140;CsGy4G016610;CsGy6G022270	K15718+K15718+K15718+K15718+K15718+K00454+K00454+K00454+K14674+K15718
	Metabolism	Metabolism of other amino acids	Cyanoamino acid metabolism	14	58	0.00297712	0.111146	ko00460	CsGy1G006910;CsGy1G029370;CsGy1G029390;CsGy1G029410;CsGy1G029450;CsGy1G029460;CsGy1G029470;CsGy1G029480;CsGy2G005900;CsGy2G008350;CsGy2G009510;CsGy3G035630;CsGy3G039590;CsGy6G000650	K05350+K01188+K01188+K01188+K01188+K01188+K01188+K01188+K08248+K01188+K00600+K01188+K05350+K13034
	Metabolism	Global and overview maps	Biosynthesis of secondary metabolites	138	1047	0.00424345	0.118817	ko01110	CsGy1G004560;CsGy1G006910;CsGy1G007610;CsGy1G009460;CsGy1G009950;CsGy1G018870;CsGy1G023870;CsGy1G025120;CsGy1G028370;CsGy1G029370;CsGy1G029390;CsGy1G029410;CsGy1G029450;CsGy1G029460;CsGy1G029470;CsGy1G029480;CsGy1G032970;CsGy2G000490;CsGy2G005740;CsGy2G005900;CsGy2G007490;CsGy2G008350;CsGy2G009510;CsGy2G010910;CsGy2G011670;CsGy2G013700;CsGy2G015290;CsGy2G015400;CsGy2G016510;CsGy2G016760;CsGy2G017…	K00819+K05350+K00001+K01638+K00430+K00430+K00430+K01885+K00167+K01188+K01188+K01188+K01188+K01188+K01188+K01188+K22389+K05933+K01904+K08248+K01823+K01188+K00600+K00873+K00430+K00430+K07385+K07385+K01834+K00430+K01648+K01626+K01698+K10206+K01783+K00430+K08241+K04123+K04123+K04123+K01945+K09699+K01809+K18368+K00264+K11517+K09753+K01568+K09754+K01188+K00430+K05350+K04123+K00430+K09587+K00430+K09840+…
	Metabolism	Glycan biosynthesis and metabolism	Mannose type O-glycan biosyntheis	2	2	0.0118249	0.237768	ko00515	CsGy3G005000;CsGy4G010920	K18207+K18207
	Genetic Information Processing	Folding, sorting and degradation	SNARE interactions in vesicular transport	9	36	0.0127376	0.237768	ko04130	CsGy3G033170;CsGy3G038080;CsGy3G041350;CsGy3G042830;CsGy4G018340;CsGy5G007220;CsGy6G025490;CsGy6G025500;CsGy7G008670	K08486+K08486+K08515+K08505+K08495+K08493+K08486+K08486+K08503
	Genetic Information Processing	Folding, sorting and degradation	Protein processing in endoplasmic reticulum	28	172	0.0178934	0.286295	ko04141	CsGy1G001270;CsGy1G007400;CsGy1G032730;CsGy2G010000;CsGy2G011920;CsGy2G013110;CsGy2G016120;CsGy2G020670;CsGy2G024040;CsGy3G015040;CsGy3G015710;CsGy3G023010;CsGy3G028030;CsGy4G020410;CsGy4G023900;CsGy5G000090;CsGy5G018680;CsGy5G026520;CsGy6G013140;CsGy6G013150;CsGy6G017990;CsGy6G026740;CsGy6G033280;CsGy6G035630;CsGy7G004180;CsGy7G007090;CsGy7G007660;CsGy7G009790	K13525+K07151+K14012+K14007+K12670+K13249+K05546+K09487+K14003+K10578+K14006+K09580+K10839+K09486+K13993+K14015+K14011+K12666+K09584+K09584+K12666+K10666+K12669+K01230+K10666+K10661+K14018+K03237
	Environmental Information Processing	Signal transduction	MAPK signaling pathway - plant	22	130	0.0224436	0.31421	ko04016	CsGy0G000510;CsGy1G002880;CsGy1G004610;CsGy1G022870;CsGy1G025750;CsGy2G015570;CsGy3G008590;CsGy3G015180;CsGy3G021650;CsGy3G044160;CsGy4G005150;CsGy4G005240;CsGy4G005820;CsGy4G008910;CsGy4G010520;CsGy5G028420;CsGy6G018910;CsGy6G023850;CsGy6G031930;CsGy6G031980;CsGy7G003260;CsGy7G012290	K02183+K13447+K13424+K14497+K13447+K20725+K13425+K02183+K14516+K14496+K20726+K20537+K13425+K13416+K17686+K02183+K14512+K14513+K20547+K20547+K20716+K14496
	Metabolism	Carbohydrate metabolism	Propanoate metabolism	8	34	0.026264	0.32684	ko00640	CsGy1G028370;CsGy3G014740;CsGy4G014960;CsGy4G018350;CsGy4G020140;CsGy6G007100;CsGy6G016520;CsGy7G005790	K00167+K09699+K01962+K01961+K05605+K01900+K00382+K00140
	Metabolism	Global and overview maps	Metabolic pathways	229	1924	0.0316277	0.330232	ko01100	CsGy1G001590;CsGy1G001930;CsGy1G002630;CsGy1G004560;CsGy1G005810;CsGy1G006910;CsGy1G007400;CsGy1G007610;CsGy1G009460;CsGy1G009950;CsGy1G018870;CsGy1G020660;CsGy1G021050;CsGy1G023050;CsGy1G023870;CsGy1G024400;CsGy1G024520;CsGy1G025120;CsGy1G027280;CsGy1G028230;CsGy1G028370;CsGy1G029370;CsGy1G029390;CsGy1G029410;CsGy1G029450;CsGy1G029460;CsGy1G029470;CsGy1G029480;CsGy1G032970;CsGy2G000490;CsGy2G002…	K16055+K01934+K16904+K00819+K02136+K05350+K07151+K00001+K01638+K00430+K00430+K00967+K09458+K12349+K00430+K01051+K03952+K01885+K01489+K00695+K00167+K01188+K01188+K01188+K01188+K01188+K01188+K01188+K22389+K05933+K00472+K01904+K01805+K01823+K01188+K00600+K00873+K13811+K00430+K12670+K13998+K00430+K07385+K07385+K05546+K01087+K01834+K00430+K01648+K00654+K01626+K00759+K01698+K10206+K01783+K00430+K00913+…
	Metabolism	Metabolism of cofactors and vitamins	Folate biosynthesis	6	23	0.0324335	0.330232	ko00790	CsGy2G012400;CsGy4G009180;CsGy4G009190;CsGy4G021250;CsGy4G021260;CsGy6G035420	K13998+K14652+K14652+K01307+K01307+K01724
	Metabolism	Amino acid metabolism	Valine, leucine and isoleucine degradation	9	43	0.0385583	0.359877	ko00280	CsGy1G028370;CsGy3G014740;CsGy4G016870;CsGy4G020140;CsGy6G015840;CsGy6G016520;CsGy7G005790;CsGy7G007140;CsGy7G014560	K00167+K09699+K00128+K05605+K00253+K00382+K00140+K01969+K01968
	Metabolism	Carbohydrate metabolism	Glycolysis / Gluconeogenesis	18	114	0.0656464	0.565569	ko00010	CsGy1G007610;CsGy2G010910;CsGy2G016510;CsGy3G028900;CsGy4G011780;CsGy4G016870;CsGy5G001450;CsGy5G008290;CsGy5G018960;CsGy5G019930;CsGy6G016520;CsGy6G024560;CsGy6G034740;CsGy7G000370;CsGy7G010330;CsGy7G012060;CsGy7G012070;CsGy7G012080	K00001+K00873+K01834+K01568+K00873+K00128+K00001+K03103+K01835+K00873+K00382+K00873+K01568+K00002+K00134+K18857+K18857+K18857
	Metabolism	Energy metabolism	Nitrogen metabolism	8	41	0.0707894	0.566315	ko00910	CsGy1G013300;CsGy1G013310;CsGy3G024710;CsGy3G031330;CsGy3G031340;CsGy3G039060;CsGy4G010800;CsGy6G024310	K02575+K02575+K00264+K01674+K01674+K00262+K00261+K01915
	Organismal Systems	Environmental adaptation	Plant-pathogen interaction	19	125	0.0813153	0.570386	ko04626	CsGy0G000510;CsGy1G002880;CsGy1G004610;CsGy1G014610;CsGy1G018360;CsGy1G025750;CsGy2G020670;CsGy3G008590;CsGy3G015180;CsGy3G024090;CsGy3G024800;CsGy3G028360;CsGy4G005820;CsGy4G008910;CsGy5G028420;CsGy6G003440;CsGy6G004310;CsGy6G007610;CsGy7G017130	K02183+K13447+K13424+K13448+K05391+K13447+K09487+K13425+K02183+K13448+K05391+K13448+K13425+K13416+K02183+K13436+K13412+K13430+K13436
	Genetic Information Processing	Translation	mRNA surveillance pathway	15	94	0.0814837	0.570386	ko03015	CsGy1G013510;CsGy2G010170;CsGy3G012130;CsGy3G018160;CsGy3G024950;CsGy3G026940;CsGy4G013880;CsGy4G020080;CsGy5G007330;CsGy5G015470;CsGy6G001160;CsGy6G007230;CsGy6G024200;CsGy7G007770;CsGy7G021520	K14400+K14411+K06269+K13126+K14411+K13025+K03265+K14325+K06269+K14294+K11584+K03265+K11584+K14398+K14376
	Metabolism	Amino acid metabolism	Tyrosine metabolism	8	43	0.088909	0.585753	ko00350	CsGy1G007610;CsGy4G008080;CsGy4G015720;CsGy5G001450;CsGy7G009970;CsGy7G012060;CsGy7G012070;CsGy7G012080	K00001+K00451+K14455+K00001+K00276+K18857+K18857+K18857
	Metabolism	Carbohydrate metabolism	Pyruvate metabolism	13	81	0.0966705	0.601506	ko00620	CsGy1G009460;CsGy1G010510;CsGy1G010520;CsGy2G010910;CsGy3G010340;CsGy4G011780;CsGy4G014960;CsGy4G016870;CsGy4G018350;CsGy5G019930;CsGy6G005400;CsGy6G016520;CsGy6G024560	K01638+K01759+K01759+K00873+K00028+K00873+K01962+K00128+K01961+K00873+K00028+K00382+K00873
	Metabolism	Glycan biosynthesis and metabolism	N-Glycan biosynthesis	7	38	0.11219	0.635323	ko00510	CsGy1G007400;CsGy2G011920;CsGy2G016120;CsGy5G026520;CsGy6G017990;CsGy6G033280;CsGy6G035630	K07151+K12670+K05546+K12666+K12666+K12669+K01230
	Cellular Processes	Transport and catabolism	Autophagy - other eukaryotes	6	31	0.11345	0.635323	ko04136	CsGy1G010530;CsGy2G009230;CsGy3G029800;CsGy4G015660;CsGy6G007960;CsGy6G008980	K08341+K08342+K08269+K07204+K08334+K08341
3129 downregulated Csa DEGs in cucumber roots	Genetic Information Processing	Translation	Ribosome	152	284	6.89523e-33	8.41218e-31	ko03010	CsGy1G002280;CsGy1G002460;CsGy1G003830;CsGy1G008710;CsGy1G013070;CsGy1G014350;CsGy1G014580;CsGy1G014830;CsGy1G018050;CsGy1G021080;CsGy1G021250;CsGy1G025570;CsGy1G026390;CsGy1G026970;CsGy1G027040;CsGy1G028970;CsGy1G029820;CsGy2G000540;CsGy2G000550;CsGy2G003310;CsGy2G004530;CsGy2G006180;CsGy2G006400;CsGy2G008970;CsGy2G009340;CsGy2G010120;CsGy2G010640;CsGy2G011090;CsGy2G011130;CsGy2G012940;CsGy2G014…	K02915+K02915+K02993+K02900+K02939+K02890+K02865+K02989+K02916+K02882+K02912+K02883+K02975+K02983+K02910+K02908+K02872+K02910+K02983+K02974+K02883+K02995+K02942+K02921+K02872+K02894+K02958+K02984+K02895+K02951+K02897+K02866+K02915+K02991+K02884+K02895+K02877+K02942+K02931+K02921+K02872+K02902+K02875+K02937+K02958+K02984+K02971+K02945+K02881+K02969+K02960+K02960+K02939+K02938+K02936+K02894+K02937+…
	Metabolism	Energy metabolism	Photosynthesis	33	57	4.78859e-09	2.92104e-07	ko00195	CsGy1G010570;CsGy1G011170;CsGy1G014780;CsGy1G016800;CsGy1G033300;CsGy2G002990;CsGy2G005620;CsGy2G007440;CsGy2G007920;CsGy2G023380;CsGy3G004370;CsGy3G008150;CsGy3G013290;CsGy3G013350;CsGy3G022990;CsGy3G041220;CsGy3G044270;CsGy4G000070;CsGy4G007170;CsGy4G007250;CsGy4G015310;CsGy5G020980;CsGy5G021330;CsGy5G023560;CsGy6G006990;CsGy6G019860;CsGy6G026900;CsGy6G036100;CsGy6G036220;CsGy7G003830;CsGy7G004…	K02115+K08901+K14332+K02703+K02694+K02721+K02705+K02699+K02693+K02109+K08905+K08901+K02639+K02692+K02695+K02638+K02639+K02704+K02717+K03541+K02706+K02704+K02723+K02112+K08903+K03542+K02716+K02698+K02641+K02636+K08902+K02705+K02721
	Metabolism	Energy metabolism	Carbon fixation in photosynthetic organisms	30	60	1.82213e-06	7.41e-05	ko00710	CsGy1G005520;CsGy1G009330;CsGy1G013200;CsGy1G026690;CsGy2G003210;CsGy2G012810;CsGy2G013080;CsGy2G021830;CsGy3G009750;CsGy3G019880;CsGy3G026060;CsGy3G043290;CsGy4G008010;CsGy4G014890;CsGy4G014900;CsGy4G021340;CsGy4G025420;CsGy5G007750;CsGy5G019370;CsGy5G019620;CsGy5G021810;CsGy5G021830;CsGy5G024760;CsGy5G026130;CsGy6G003690;CsGy6G011220;CsGy6G014320;CsGy6G024670;CsGy7G004290;CsGy7G015540	K01783+K00134+K14455+K00029+K01807+K01623+K01803+K00029+K00615+K05298+K00855+K01610+K00026+K03841+K03841+K01595+K05298+K01100+K01623+K01595+K14272+K14272+K01602+K00051+K03841+K00927+K01803+K01623+K01595+K00026
	Metabolism	Energy metabolism	Photosynthesis - antenna proteins	14	21	1.5615e-05	0.000476259	ko00196	CsGy1G002400;CsGy1G005440;CsGy1G028080;CsGy1G030510;CsGy3G005970;CsGy4G015070;CsGy5G016500;CsGy5G020930;CsGy5G029630;CsGy6G004920;CsGy6G011500;CsGy6G035480;CsGy6G035500;CsGy7G002410	K08910+K08910+K08908+K08909+K08914+K08915+K08907+K08908+K08916+K08917+K08912+K08912+K08912+K08913
	Metabolism	Global and overview maps	Biosynthesis of amino acids	67	208	0.000424784	0.0103647	ko01230	CsGy1G000520;CsGy1G000660;CsGy1G003040;CsGy1G005520;CsGy1G009330;CsGy1G010800;CsGy1G013200;CsGy1G031390;CsGy2G000270;CsGy2G003210;CsGy2G011740;CsGy2G012810;CsGy2G013080;CsGy2G015120;CsGy2G015230;CsGy2G022690;CsGy3G000310;CsGy3G000590;CsGy3G009520;CsGy3G009740;CsGy3G009750;CsGy3G013760;CsGy3G018070;CsGy3G020650;CsGy3G026730;CsGy3G030310;CsGy3G036270;CsGy3G038000;CsGy3G040450;CsGy4G000360;CsGy4G001…	K01652+K01940+K01689+K01783+K00134+K01696+K14455+K01696+K01733+K01807+K00145+K01623+K01803+K00891+K13832+K00930+K00831+K01735+K01714+K00800+K00615+K01915+K00058+K01915+K00058+K00620+K01739+K00549+K00611+K15849+K00052+K00616+K00600+K15633+K01657+K01850+K00616+K01704+K01653+K00133+K01658+K00928+K01623+K01738+K14272+K14272+K06001+K12524+K12657+K00927+K01803+K01736+K00030+K01754+K01754+K01689+K01623+…
	Metabolism	Metabolism of cofactors and vitamins	Porphyrin and chlorophyll metabolism	20	45	0.00071221	0.0141292	ko00860	CsGy1G000060;CsGy1G002350;CsGy2G011020;CsGy2G014060;CsGy2G018010;CsGy2G021630;CsGy3G011420;CsGy3G014040;CsGy4G006930;CsGy4G007710;CsGy4G010260;CsGy4G019950;CsGy4G021970;CsGy5G008620;CsGy6G011110;CsGy6G017800;CsGy6G034680;CsGy7G002000;CsGy7G005920;CsGy7G006020	K03428+K10960+K08099+K13545+K01772+K02492+K18010+K19073+K00228+K01599+K03403+K04035+K00218+K01599+K01772+K22013+K03405+K01885+K01845+K02492
	Metabolism	Global and overview maps	Carbon metabolism	69	220	0.000810691	0.0141292	ko01200	CsGy1G003040;CsGy1G005520;CsGy1G007410;CsGy1G009330;CsGy1G010470;CsGy1G013200;CsGy1G026690;CsGy2G002570;CsGy2G002640;CsGy2G003210;CsGy2G012810;CsGy2G013080;CsGy2G017920;CsGy2G020920;CsGy2G021500;CsGy2G021830;CsGy3G000310;CsGy3G009320;CsGy3G009750;CsGy3G014980;CsGy3G015310;CsGy3G018070;CsGy3G019880;CsGy3G024360;CsGy3G026060;CsGy3G026730;CsGy3G043290;CsGy3G044350;CsGy4G002210;CsGy4G004200;CsGy4G006…	K01689+K01783+K01899+K00134+K00605+K14455+K00029+K00131+K02160+K01807+K01623+K01803+K00281+K00121+K01810+K00029+K00831+K15919+K00615+K01913+K00382+K00058+K05298+K00235+K00855+K00058+K01610+K02437+K00616+K00261+K00033+K00600+K00026+K15633+K03841+K03841+K00036+K01595+K03781+K05298+K00616+K01100+K01623+K01595+K01738+K14272+K14272+K01602+K00051+K00033+K03841+K00162+K00927+K01803+K03781+K00030+K01754+…
	Metabolism	Biosynthesis of other secondary metabolites	Monobactam biosynthesis	6	8	0.00219083	0.0334102	ko00261	CsGy3G009520;CsGy3G040860;CsGy5G010870;CsGy5G015580;CsGy5G030190;CsGy7G009240	K01714+K13811+K00133+K00928+K12524+K00215
	Metabolism	Amino acid metabolism	Glycine, serine and threonine metabolism	26	71	0.0038491	0.0521768	ko00260	CsGy1G010470;CsGy1G010800;CsGy1G031390;CsGy2G000270;CsGy2G017920;CsGy3G000310;CsGy3G009320;CsGy3G015310;CsGy3G018070;CsGy3G026730;CsGy3G044350;CsGy4G004740;CsGy4G007100;CsGy4G011070;CsGy5G003680;CsGy5G003690;CsGy5G010870;CsGy5G015580;CsGy5G021810;CsGy5G021830;CsGy5G029240;CsGy5G030190;CsGy6G022250;CsGy6G024460;CsGy6G024470;CsGy6G029090	K00605+K01696+K01696+K01733+K00281+K00831+K15919+K00382+K00058+K00058+K02437+K00827+K00600+K15633+K00276+K00276+K00133+K00928+K14272+K14272+K06001+K12524+K00276+K01754+K01754+K00600
	Environmental Information Processing	Signal transduction	MAPK signaling pathway - plant	42	130	0.00459149	0.0560162	ko04016	CsGy1G007240;CsGy1G026710;CsGy1G028730;CsGy1G029020;CsGy2G001790;CsGy2G007030;CsGy2G010460;CsGy2G014270;CsGy2G025870;CsGy3G001550;CsGy3G001590;CsGy3G007200;CsGy3G008160;CsGy3G012140;CsGy3G012380;CsGy3G021320;CsGy3G024750;CsGy3G028680;CsGy3G028770;CsGy3G031950;CsGy3G038490;CsGy3G041460;CsGy3G044130;CsGy4G005790;CsGy4G015470;CsGy4G016430;CsGy4G018570;CsGy4G023540;CsGy4G025230;CsGy5G002400;CsGy5G008…	K20604+K14497+K02183+K14514+K14515+K14509+K14516+K14498+K20716+K13422+K14496+K00940+K14496+K14516+K14509+K14496+K14497+K13424+K14496+K14510+K13447+K14515+K13422+K20772+K14496+K02183+K14498+K14496+K03781+K20600+K14496+K13414+K14496+K14514+K20729+K03781+K14497+K20547+K20547+K20716+K17686+K20729
	Metabolism	Carbohydrate metabolism	Pentose phosphate pathway	18	46	0.00693819	0.0741254	ko00030	CsGy1G005520;CsGy2G002570;CsGy2G003210;CsGy2G012810;CsGy2G021500;CsGy3G009750;CsGy4G002210;CsGy4G006060;CsGy4G014890;CsGy4G014900;CsGy4G019390;CsGy4G025610;CsGy5G003910;CsGy5G019370;CsGy5G029140;CsGy6G003690;CsGy6G024670;CsGy6G032790	K01783+K00131+K01807+K01623+K01810+K00615+K00616+K00033+K03841+K03841+K00036+K00895+K00616+K01623+K00033+K03841+K01623+K00895
	Genetic Information Processing	Translation	Aminoacyl-tRNA biosynthesis	20	53	0.00729103	0.0741254	ko00970	CsGy1G026540;CsGy1G026870;CsGy2G006320;CsGy2G007040;CsGy2G009030;CsGy3G001850;CsGy3G026970;CsGy3G041860;CsGy4G000050;CsGy4G003290;CsGy5G002630;CsGy5G005880;CsGy5G010470;CsGy5G010890;CsGy5G011800;CsGy5G013770;CsGy6G010330;CsGy6G036720;CsGy7G002000;CsGy7G002530	K01893+K01887+K04567+K01880+K01874+K01889+K01872+K22503+K01876+K01881+K01866+K01873+K01875+K01867+K01868+K01883+K01872+K01889+K01885+K01868
	Metabolism	Amino acid metabolism	Alanine, aspartate and glutamate metabolism	18	52	0.0271339	0.254641	ko00250	CsGy1G000660;CsGy1G013200;CsGy2G008440;CsGy3G013760;CsGy3G020650;CsGy4G004200;CsGy4G004740;CsGy4G007050;CsGy4G023940;CsGy5G007740;CsGy5G012170;CsGy5G013610;CsGy5G021810;CsGy5G021830;CsGy6G011160;CsGy6G013630;CsGy6G029720;CsGy7G017180	K01940+K14455+K00820+K01915+K01915+K00261+K00827+K16871+K13566+K01756+K01580+K01580+K14272+K14272+K17761+K01953+K01953+K01915
	Genetic Information Processing	Transcription	Spliceosome	42	145	0.0324429	0.282717	ko03040	CsGy1G002910;CsGy1G005840;CsGy1G006890;CsGy1G029930;CsGy1G032070;CsGy2G003430;CsGy2G003710;CsGy2G006580;CsGy2G007690;CsGy2G009110;CsGy2G015140;CsGy2G016310;CsGy2G016680;CsGy2G023240;CsGy2G024940;CsGy3G004350;CsGy3G004580;CsGy3G007270;CsGy3G015760;CsGy3G037610;CsGy3G037790;CsGy4G001220;CsGy4G014010;CsGy4G017800;CsGy5G006430;CsGy5G006450;CsGy5G018180;CsGy5G022250;CsGy5G030580;CsGy6G002960;CsGy6G008…	K12741+K12741+K12861+K12876+K12860+K12818+K12819+K06063+K12829+K03283+K12741+K12885+K12891+K12812+K12825+K12863+K12893+K12877+K12831+K12823+K12741+K12835+K03283+K03283+K12896+K12843+K12839+K12822+K11984+K12837+K12855+K12836+K12873+K11093+K11086+K12885+K12891+K12815+K12817+K12890+K12820+K12856
	Metabolism	Amino acid metabolism	Phenylalanine metabolism	20	61	0.0367099	0.296954	ko00360	CsGy1G013200;CsGy1G016210;CsGy2G006820;CsGy2G006830;CsGy2G006840;CsGy3G027980;CsGy4G000360;CsGy4G002300;CsGy4G002310;CsGy4G020190;CsGy5G003680;CsGy5G003690;CsGy5G021000;CsGy6G022250;CsGy6G023880;CsGy6G023890;CsGy6G023900;CsGy7G007200;CsGy7G018100;CsGy7G018110	K14455+K00487+K00487+K00487+K00487+K01904+K15849+K10775+K10775+K00457+K00276+K00276+K00588+K00276+K10775+K10775+K10775+K00588+K01904+K01904
	Genetic Information Processing	Folding, sorting and degradation	Protein export	15	43	0.0389448	0.296954	ko03060	CsGy1G009660;CsGy1G016830;CsGy1G018370;CsGy1G022390;CsGy1G026470;CsGy2G005350;CsGy2G019430;CsGy3G017430;CsGy3G034300;CsGy4G006290;CsGy4G007880;CsGy5G001850;CsGy5G020400;CsGy5G025120;CsGy6G024980	K07342+K03100+K10956+K03217+K03116+K13431+K03100+K09540+K10956+K03217+K10956+K09490+K03070+K03118+K03106
	Metabolism	Metabolism of other amino acids	Selenocompound metabolism	8	19	0.0414998	0.297822	ko00450	CsGy2G009030;CsGy3G000090;CsGy3G000780;CsGy3G006700;CsGy3G036270;CsGy3G038000;CsGy3G040860;CsGy6G022880	K01874+K00384+K01761+K08247+K01739+K00549+K13811+K11717
	Metabolism	Carbohydrate metabolism	Fructose and mannose metabolism	17	51	0.0444974	0.301593	ko00051	CsGy1G001800;CsGy2G012810;CsGy2G013080;CsGy3G016610;CsGy4G014890;CsGy4G014900;CsGy4G025610;CsGy5G005000;CsGy5G019370;CsGy6G001300;CsGy6G003690;CsGy6G006380;CsGy6G013620;CsGy6G014320;CsGy6G024670;CsGy6G032790;CsGy7G000380	K00966+K01623+K01803+K00008+K03841+K03841+K00895+K01809+K01623+K00966+K03841+K00847+K01103+K01803+K01623+K00895+K00011
	Metabolism	Amino acid metabolism	Phenylalanine, tyrosine and tryptophan biosynthesis	15	44	0.0473778	0.304215	ko00400	CsGy1G010800;CsGy1G013200;CsGy1G031390;CsGy2G015120;CsGy2G015230;CsGy3G000590;CsGy3G009740;CsGy4G000360;CsGy4G019570;CsGy4G024580;CsGy5G011540;CsGy5G029240;CsGy6G020560;CsGy6G029580;CsGy7G002260	K01696+K14455+K01696+K00891+K13832+K01735+K00800+K15849+K01657+K01850+K01658+K06001+K01736+K01626+K01609
	Metabolism	Amino acid metabolism	Lysine biosynthesis	5	11	0.0747503	0.438842	ko00300	CsGy3G009520;CsGy5G010870;CsGy5G015580;CsGy5G030190;CsGy7G009240	K01714+K00133+K00928+K12524+K00215
	Environmental Information Processing	Signal transduction	Plant hormone signal transduction	62	237	0.0797492	0.438842	ko04075	CsGy1G007170;CsGy1G019360;CsGy1G019910;CsGy1G019930;CsGy1G026710;CsGy1G028110;CsGy1G029020;CsGy2G001790;CsGy2G003100;CsGy2G007030;CsGy2G010460;CsGy2G010810;CsGy2G011280;CsGy2G014270;CsGy3G001550;CsGy3G001590;CsGy3G008160;CsGy3G008270;CsGy3G012140;CsGy3G012380;CsGy3G012690;CsGy3G012700;CsGy3G013920;CsGy3G014890;CsGy3G017950;CsGy3G021320;CsGy3G022730;CsGy3G023300;CsGy3G024750;CsGy3G026410;CsGy3G028…	K13464+K14484+K14504+K14504+K14497+K13464+K14514+K14515+K14484+K14509+K14516+K14484+K14484+K14498+K13422+K14496+K14496+K14506+K14516+K14509+K14484+K14484+K14490+K14491+K14487+K14496+K14484+K14484+K14497+K13464+K14496+K14510+K14431+K14492+K14515+K13422+K14500+K14486+K14508+K14496+K14498+K16189+K14496+K14500+K14496+K14486+K14492+K14494+K14492+K13464+K14496+K14514+K13464+K14497+K14487+K14502+K14432+…
	Metabolism	Global and overview maps	2-Oxocarboxylic acid metabolism	16	51	0.0826327	0.438842	ko01210	CsGy1G000520;CsGy1G013200;CsGy2G011740;CsGy2G022690;CsGy3G030310;CsGy4G001750;CsGy5G004400;CsGy5G010740;CsGy5G010870;CsGy5G015580;CsGy5G021810;CsGy5G021830;CsGy6G023940;CsGy6G032020;CsGy7G003360;CsGy7G004580	K01652+K14455+K00145+K00930+K00620+K00052+K01704+K01653+K00133+K00928+K14272+K14272+K00030+K00030+K01681+K00053
	Metabolism	Global and overview maps	Biosynthesis of secondary metabolites	249	1047	0.0893754	0.438842	ko01110	CsGy0G001010;CsGy1G000060;CsGy1G000520;CsGy1G000660;CsGy1G001470;CsGy1G001560;CsGy1G001800;CsGy1G002350;CsGy1G002820;CsGy1G003040;CsGy1G005520;CsGy1G005720;CsGy1G007410;CsGy1G009330;CsGy1G009440;CsGy1G010120;CsGy1G010470;CsGy1G010560;CsGy1G010600;CsGy1G010800;CsGy1G013200;CsGy1G016210;CsGy1G019580;CsGy1G019730;CsGy1G020800;CsGy1G022860;CsGy1G024600;CsGy1G027730;CsGy1G028750;CsGy1G029400;CsGy1G029…	K09840+K03428+K01652+K01940+K00099+K00128+K00966+K10960+K05280+K01689+K01783+K00901+K01899+K00134+K00939+K00602+K00605+K00703+K00430+K01696+K14455+K00487+K15397+K01662+K09840+K14424+K22395+K05894+K00919+K01188+K01188+K01188+K01823+K01696+K01733+K00939+K02160+K01807+K01115+K08248+K08248+K00901+K00487+K00487+K00487+K08099+K12502+K00145+K01623+K01803+K09838+K13545+K13789+K00891+K13832+K07385+K00281+…
	Metabolism	Carbohydrate metabolism	Glyoxylate and dicarboxylate metabolism	21	71	0.0899267	0.438842	ko00630	CsGy1G010470;CsGy2G017920;CsGy3G009320;CsGy3G013760;CsGy3G014980;CsGy3G015310;CsGy3G020650;CsGy3G044350;CsGy4G007100;CsGy4G008010;CsGy4G025230;CsGy5G021810;CsGy5G021830;CsGy5G024760;CsGy6G018080;CsGy6G028250;CsGy6G029090;CsGy6G035720;CsGy7G003360;CsGy7G015540;CsGy7G017180	K00605+K00281+K15919+K01915+K01913+K00382+K01915+K02437+K00600+K00026+K03781+K14272+K14272+K01602+K03781+K01455+K00600+K11517+K01681+K00026+K01915
	Genetic Information Processing	Translation	Ribosome biogenesis in eukaryotes	21	71	0.0899267	0.438842	ko03008	CsGy1G000620;CsGy1G000670;CsGy1G006180;CsGy1G018520;CsGy1G018610;CsGy1G020190;CsGy1G030630;CsGy2G003400;CsGy2G017760;CsGy3G006580;CsGy3G017230;CsGy3G035360;CsGy3G044730;CsGy4G012420;CsGy4G023180;CsGy5G002830;CsGy5G027680;CsGy6G024280;CsGy6G028190;CsGy6G028270;CsGy7G015950	K14559+K14564+K11129+K07936+K07936+K14552+K11108+K14565+K06943+K14538+K14563+K14568+K03115+K13288+K14548+K11883+K14537+K14556+K03097+K03097+K14567
	Metabolism	Amino acid metabolism	Valine, leucine and isoleucine biosynthesis	7	19	0.107459	0.504232	ko00290	CsGy1G000520;CsGy4G001750;CsGy5G004400;CsGy5G010740;CsGy6G024460;CsGy6G024470;CsGy7G004580	K01652+K00052+K01704+K01653+K01754+K01754+K00053
2436 upregulated Csa DEGs in cucumber roots	Genetic Information Processing	Folding, sorting and degradation	Proteasome	30	47	1.05e-14	1.28e-12	ko03050	CsGy1G009240;CsGy1G018470;CsGy1G025620;CsGy1G032880;CsGy1G032890;CsGy2G020000;CsGy2G022350;CsGy3G000610;CsGy3G001140;CsGy3G003960;CsGy3G009620;CsGy3G013110;CsGy3G025300;CsGy4G006550;CsGy4G014540;CsGy4G014590;CsGy4G019940;CsGy4G020720;CsGy5G027450;CsGy5G029370;CsGy6G005920;CsGy6G010840;CsGy6G014390;CsGy6G015830;CsGy6G018140;CsGy6G019660;CsGy6G031460;CsGy7G000900;CsGy7G002860;CsGy7G012280	K03037+K03066+K03065+K02726+K02729+K02725+K02738+K02731+K03039+K06699+K02732+K02734+K03062+K03031+K02728+K06700+K02727+K02728+K02739+K11599+K03033+K03063+K03036+K02736+K10881+K02735+K02731+K03033+K03028+K02739
	Genetic Information Processing	Folding, sorting and degradation	Protein processing in endoplasmic reticulum	48	172	2.85e-06	0.000174	ko04141	CsGy1G016440;CsGy1G018700;CsGy1G022370;CsGy1G022990;CsGy1G023000;CsGy1G026900;CsGy1G027960;CsGy1G029690;CsGy1G030780;CsGy2G000150;CsGy2G003190;CsGy2G003500;CsGy2G006920;CsGy2G012830;CsGy2G019530;CsGy3G001210;CsGy3G002670;CsGy3G002680;CsGy3G007420;CsGy3G017340;CsGy3G022880;CsGy3G024450;CsGy3G031000;CsGy3G037000;CsGy4G001070;CsGy4G014270;CsGy4G023890;CsGy5G007540;CsGy5G007570;CsGy5G007650;CsGy5G007…	K07151+K09518+K10575+K13993+K13993+K13989+K03868+K12275+K09503+K03868+K01456+K10601+K03283+K14016+K10666+K12668+K13993+K13993+K09481+K04079+K14004+K13250+K13525+K10839+K07953+K09562+K13993+K13993+K13993+K13993+K13993+K03283+K03283+K13993+K10839+K03094+K10666+K09481+K09518+K09580+K13525+K13989+K10950+K14016+K13249+K04523+K13719+K07953
	Metabolism	Global and overview maps	Fatty acid metabolism	23	62	8.61e-06	0.00035	ko01212	CsGy1G019350;CsGy1G028180;CsGy2G001080;CsGy2G001390;CsGy2G009250;CsGy2G017500;CsGy2G025640;CsGy3G002380;CsGy3G006860;CsGy3G011190;CsGy3G013420;CsGy3G028980;CsGy4G004570;CsGy4G004640;CsGy4G006280;CsGy4G010860;CsGy4G012940;CsGy5G004430;CsGy5G014470;CsGy5G017380;CsGy6G016300;CsGy6G016980;CsGy7G002280	K10781+K09458+K10527+K10781+K07513+K10251+K00232+K01074+K10703+K07513+K01897+K00232+K00232+K02372+K01897+K00059+K00208+K00232+K11262+K10258+K10703+K10527+K00626
	Metabolism	Carbohydrate metabolism	Galactose metabolism	19	49	2.54e-05	0.000774	ko00052	CsGy1G004310;CsGy1G017020;CsGy1G026790;CsGy3G020680;CsGy3G022660;CsGy3G027160;CsGy3G032560;CsGy3G037650;CsGy4G006360;CsGy4G008570;CsGy4G010340;CsGy5G001720;CsGy5G003040;CsGy5G005560;CsGy5G005890;CsGy5G008730;CsGy5G019940;CsGy5G022140;CsGy6G019470	K01785+K06617+K00844+K00963+K00850+K18819+K01193+K06617+K01784+K00850+K06617+K01784+K01784+K01835+K01193+K07407+K07407+K18819+K12447
	Metabolism	Metabolism of other amino acids	Glutathione metabolism	25	80	0.000101912	0.00249	ko00480	CsGy1G005300;CsGy1G026080;CsGy2G000600;CsGy2G005290;CsGy2G005300;CsGy3G009940;CsGy3G011040;CsGy3G011370;CsGy3G011390;CsGy3G030530;CsGy3G042710;CsGy4G007400;CsGy4G007420;CsGy4G014660;CsGy4G014680;CsGy4G014700;CsGy4G014710;CsGy4G014760;CsGy4G014770;CsGy4G014780;CsGy4G014790;CsGy5G002740;CsGy5G002750;CsGy6G021110;CsGy7G015700	K00799+K21456+K18592+K01255+K01255+K00799+K00383+K00799+K00799+K00799+K00434+K00799+K00799+K00799+K00799+K00799+K00799+K00799+K00799+K00799+K00799+K00432+K00432+K00432+K00799
	Metabolism	Lipid metabolism	Biosynthesis of unsaturated fatty acids	11	24	0.000236801	0.00481	ko01040	CsGy2G009250;CsGy2G017500;CsGy2G025640;CsGy3G006860;CsGy3G011190;CsGy3G028980;CsGy4G004570;CsGy4G010860;CsGy5G004430;CsGy5G017380;CsGy6G016300	K07513+K10251+K00232+K10703+K07513+K00232+K00232+K00059+K00232+K10258+K10703
	Metabolism	Global and overview maps	Biosynthesis of amino acids	46	208	0.00181656	0.0291	ko01230	CsGy1G014270;CsGy1G027600;CsGy1G030970;CsGy1G030980;CsGy1G030990;CsGy1G032050;CsGy2G002680;CsGy2G003350;CsGy2G018100;CsGy3G001830;CsGy3G021090;CsGy3G021140;CsGy3G022660;CsGy3G032030;CsGy3G035570;CsGy3G042520;CsGy3G044240;CsGy3G044250;CsGy3G044410;CsGy3G044430;CsGy4G008570;CsGy4G013840;CsGy4G017350;CsGy4G019990;CsGy4G021570;CsGy5G010750;CsGy5G014680;CsGy5G015690;CsGy5G019160;CsGy5G025300;CsGy5G029…	K05359+K01733+K01653+K01653+K01653+K01620+K01620+K01738+K00826+K00948+K01649+K00873+K00850+K01623+K00549+K14454+K01438+K01438+K00873+K00948+K00850+K01778+K00600+K01803+K00815+K01653+K01915+K11755+K01807+K01807+K06001+K00134+K01476+K00134+K01647+K05359+K00789+K01754+K01754+K00891+K00640+K00927+K00789+K01647+K00818+K00814
	Metabolism	Lipid metabolism	Fatty acid degradation	16	52	0.00213828	0.0291	ko00071	CsGy2G001080;CsGy2G003080;CsGy2G009250;CsGy2G025640;CsGy3G011190;CsGy3G013420;CsGy3G028980;CsGy4G004570;CsGy4G006280;CsGy4G016880;CsGy4G016890;CsGy5G004430;CsGy6G016980;CsGy6G018300;CsGy7G002280;CsGy7G020720	K10527+K00128+K07513+K00232+K07513+K01897+K00232+K00232+K01897+K00128+K00128+K00232+K10527+K00121+K00626+K14085
	Metabolism	Carbohydrate metabolism	Pyruvate metabolism	22	81	0.00214664	0.0291	ko00620	CsGy0G001060;CsGy1G013440;CsGy1G020790;CsGy2G000990;CsGy2G003080;CsGy3G013850;CsGy3G021090;CsGy3G021140;CsGy3G022760;CsGy3G038740;CsGy3G044410;CsGy4G016880;CsGy4G016890;CsGy5G008960;CsGy5G008970;CsGy5G014470;CsGy6G007980;CsGy6G028870;CsGy6G033050;CsGy7G002280;CsGy7G011270;CsGy7G020720	K00162+K01759+K00162+K01759+K00128+K01006+K01649+K00873+K00029+K00627+K00873+K00128+K00128+K01069+K01069+K11262+K00161+K00026+K01759+K00626+K00627+K14085
	Metabolism	Biosynthesis of other secondary metabolites	Caffeine metabolism	3	3	0.00308734	0.037	ko00232	CsGy1G029670;CsGy5G025640;CsGy5G025650	K00106+K00365+K00365
	Metabolism	Amino acid metabolism	Valine, leucine and isoleucine biosynthesis	8	19	0.00333472	0.037	ko00290	CsGy1G030970;CsGy1G030980;CsGy1G030990;CsGy2G018100;CsGy3G021090;CsGy5G010750;CsGy6G024420;CsGy6G024430	K01653+K01653+K01653+K00826+K01649+K01653+K01754+K01754
	Metabolism	Global and overview maps	Carbon metabolism	46	220	0.00573716	0.0583	ko01200	CsGy0G001060;CsGy1G020790;CsGy1G026790;CsGy1G032860;CsGy2G003350;CsGy2G009600;CsGy2G019730;CsGy2G026100;CsGy3G001830;CsGy3G013850;CsGy3G021140;CsGy3G022660;CsGy3G022760;CsGy3G032030;CsGy3G037420;CsGy3G038740;CsGy3G042520;CsGy3G044410;CsGy3G044430;CsGy4G008570;CsGy4G017350;CsGy4G019990;CsGy4G024550;CsGy5G000170;CsGy5G019160;CsGy5G023900;CsGy5G025300;CsGy6G001150;CsGy6G007980;CsGy6G011210;CsGy6G013…	K00162+K00162+K00844+K02437+K01738+K00297+K01810+K01637+K00948+K01006+K00873+K00850+K00029+K01623+K00122+K00627+K14454+K00873+K00948+K00850+K00600+K01803+K05605+K01057+K01807+K01057+K01807+K00134+K00161+K00134+K01647+K00121+K00830+K01754+K01754+K00026+K19269+K15893+K00626+K00640+K00927+K00627+K01647+K15918+K15919+K00814
	Metabolism	Lipid metabolism	Glycerolipid metabolism	17	65	0.00987799	0.0927	ko00561	CsGy2G003080;CsGy3G005890;CsGy3G028670;CsGy4G016880;CsGy4G016890;CsGy4G023620;CsGy5G008730;CsGy5G019940;CsGy5G029490;CsGy6G000580;CsGy6G017200;CsGy6G022220;CsGy6G036250;CsGy7G016740;CsGy7G018660;CsGy7G019370;CsGy7G020720	K00128+K00901+K00002+K00128+K00128+K06118+K07407+K07407+K01054+K13508+K21362+K13508+K01054+K13508+K00864+K15918+K14085
	Metabolism	Carbohydrate metabolism	Glycolysis / Gluconeogenesis	26	114	0.0114602	0.0999	ko00010	CsGy0G001060;CsGy1G004310;CsGy1G020790;CsGy1G026790;CsGy2G003080;CsGy2G019730;CsGy3G021140;CsGy3G022660;CsGy3G028670;CsGy3G032030;CsGy3G038740;CsGy3G044410;CsGy4G005480;CsGy4G008570;CsGy4G015320;CsGy4G016880;CsGy4G016890;CsGy4G019990;CsGy5G005560;CsGy6G001150;CsGy6G007980;CsGy6G011210;CsGy6G018300;CsGy7G010300;CsGy7G011270;CsGy7G020720	K00162+K01785+K00162+K00844+K00128+K01810+K00873+K00850+K00002+K01623+K00627+K00873+K01792+K00850+K01568+K00128+K00128+K01803+K01835+K00134+K00161+K00134+K00121+K00927+K00627+K14085
	Metabolism	Amino acid metabolism	Valine, leucine and isoleucine degradation	12	43	0.0168993	0.137	ko00280	CsGy2G003080;CsGy2G009250;CsGy2G018100;CsGy3G011190;CsGy4G015670;CsGy4G016880;CsGy4G016890;CsGy4G024550;CsGy6G019890;CsGy6G023030;CsGy7G002280;CsGy7G020720	K00128+K07513+K00826+K07513+K00827+K00128+K00128+K05605+K00166+K01640+K00626+K14085
	Cellular Processes	Transport and catabolism	Peroxisome	18	77	0.025484	0.194	ko04146	CsGy1G029670;CsGy2G009250;CsGy2G025640;CsGy3G011190;CsGy3G013420;CsGy3G028980;CsGy4G000430;CsGy4G004570;CsGy4G006280;CsGy4G009860;CsGy5G004430;CsGy5G007800;CsGy6G005450;CsGy6G005560;CsGy6G023030;CsGy6G023300;CsGy7G004060;CsGy7G010260	K00106+K07513+K00232+K07513+K01897+K00232+K13348+K00232+K01897+K12261+K00232+K13354+K13352+K13335+K01640+K00830+K13348+K13237
	Metabolism	Global and overview maps	2-Oxocarboxylic acid metabolism	13	51	0.0277065	0.199	ko01210	CsGy1G030970;CsGy1G030980;CsGy1G030990;CsGy2G018100;CsGy3G021090;CsGy3G042520;CsGy3G044240;CsGy3G044250;CsGy5G010750;CsGy6G013230;CsGy7G017980;CsGy7G018530;CsGy7G020350	K01653+K01653+K01653+K00826+K01649+K14454+K01438+K01438+K01653+K01647+K01647+K00818+K00814
	Metabolism	Amino acid metabolism	Histidine metabolism	6	18	0.0367339	0.249	ko00340	CsGy2G003080;CsGy4G016880;CsGy4G016890;CsGy4G020380;CsGy5G015690;CsGy7G020720	K00128+K00128+K00128+K19787+K11755+K14085
	Metabolism	Carbohydrate metabolism	Butanoate metabolism	7	23	0.0400649	0.257	ko00650	CsGy1G030970;CsGy1G030980;CsGy1G030990;CsGy3G019370;CsGy5G010750;CsGy6G023030;CsGy7G002280	K01653+K01653+K01653+K00074+K01653+K01640+K00626
	Metabolism	Carbohydrate metabolism	Glyoxylate and dicarboxylate metabolism	16	71	0.0461736	0.282	ko00630	CsGy1G032860;CsGy2G026100;CsGy3G035330;CsGy3G037420;CsGy4G017350;CsGy5G002790;CsGy5G014680;CsGy6G013230;CsGy6G023300;CsGy6G028870;CsGy6G032320;CsGy7G000840;CsGy7G002280;CsGy7G017980;CsGy7G019370;CsGy7G019810	K02437+K01637+K00284+K00122+K00600+K22133+K01915+K01647+K00830+K00026+K19269+K15893+K00626+K01647+K15918+K15919
	Genetic Information Processing	Folding, sorting and degradation	Ubiquitin mediated proteolysis	19	89	0.0519782	0.297	ko04120	CsGy1G022370;CsGy1G022890;CsGy1G027960;CsGy2G000150;CsGy2G003500;CsGy2G005440;CsGy2G026510;CsGy4G005170;CsGy4G007700;CsGy4G012790;CsGy4G021870;CsGy5G023010;CsGy5G026380;CsGy6G000010;CsGy6G017380;CsGy6G017710;CsGy6G032590;CsGy7G015440;CsGy7G015460	K10575+K03872+K03868+K03868+K10601+K03873+K10577+K10688+K10580+K04506+K10581+K10573+K03094+K10589+K10581+K03875+K10591+K10144+K10144
	Cellular Processes	Transport and catabolism	Phagosome	14	62	0.058845	0.297	ko04145	CsGy1G029420;CsGy2G016710;CsGy2G020400;CsGy2G020410;CsGy2G020620;CsGy2G022890;CsGy2G022900;CsGy3G007420;CsGy3G035140;CsGy5G013270;CsGy6G015890;CsGy6G028860;CsGy7G000210;CsGy7G008680	K02151+K04392+K02155+K02155+K07375+K03661+K03661+K09481+K02144+K02148+K09481+K07374+K02154+K02153
	Metabolism	Lipid metabolism	Steroid biosynthesis	7	25	0.0607033	0.297	ko00100	CsGy1G009510;CsGy2G012720;CsGy3G027400;CsGy3G041210;CsGy4G002260;CsGy6G035600;CsGy7G006820	K08246+K00801+K00559+K08242+K05917+K09832+K01052
	Metabolism	Carbohydrate metabolism	Pentose phosphate pathway	11	46	0.0621009	0.297	ko00030	CsGy2G019730;CsGy3G001830;CsGy3G022660;CsGy3G032030;CsGy3G044430;CsGy4G008570;CsGy5G000170;CsGy5G005560;CsGy5G019160;CsGy5G023900;CsGy5G025300	K01810+K00948+K00850+K01623+K00948+K00850+K01057+K01835+K01807+K01057+K01807
	Metabolism	Lipid metabolism	Arachidonic acid metabolism	4	11	0.0633639	0.297	ko00590	CsGy2G000600;CsGy5G002740;CsGy5G002750;CsGy6G021110	K18592+K00432+K00432+K00432
	Metabolism	Carbohydrate metabolism	C5-Branched dibasic acid metabolism	4	11	0.0633639	0.297	ko00660	CsGy1G030970;CsGy1G030980;CsGy1G030990;CsGy5G010750	K01653+K01653+K01653+K01653
	Organismal Systems	Environmental adaptation	Circadian rhythm - plant	8	31	0.0711748	0.322	ko04712	CsGy1G005540;CsGy2G005180;CsGy2G006210;CsGy2G006230;CsGy2G018070;CsGy2G023170;CsGy6G008030;CsGy7G021340	K12127+K12126+K12115+K12115+K12125+K16241+K12133+K12125
	Metabolism	Lipid metabolism	Fatty acid biosynthesis	9	37	0.0793519	0.346	ko00061	CsGy1G019350;CsGy1G028180;CsGy2G001390;CsGy3G013420;CsGy4G004640;CsGy4G006280;CsGy4G010860;CsGy4G012940;CsGy5G014470	K10781+K09458+K10781+K01897+K02372+K01897+K00059+K00208+K11262
	Metabolism	Amino acid metabolism	Glycine, serine and threonine metabolism	15	71	0.0843002	0.353	ko00260	CsGy1G001120;CsGy1G027600;CsGy1G032050;CsGy1G032860;CsGy2G002680;CsGy4G015670;CsGy4G017350;CsGy5G029250;CsGy6G023300;CsGy6G024420;CsGy6G024430;CsGy7G000840;CsGy7G019370;CsGy7G019810;CsGy7G020720	K00276+K01733+K01620+K02437+K01620+K00827+K00600+K06001+K00830+K01754+K01754+K15893+K15918+K15919+K14085
	Metabolism	Amino acid metabolism	Lysine degradation	7	27	0.0868171	0.353	ko00310	CsGy1G028270;CsGy2G003080;CsGy4G016880;CsGy4G016890;CsGy4G019970;CsGy7G002280;CsGy7G020720	K14157+K00128+K00128+K00128+K11420+K00626+K14085
