# Supplementary material for: Rootstock–scion exchanging mRNAs participate in the pathways of amino acid and fatty acid metabolism in cucumber under early chilling stress
Source: Hortic Res. 2022 Feb 19;9:uhac031. doi: 10.1093/hr/uhac031 (PMC9039506; doi:10.1093/hr/uhac031)
Supplement: Web_Material_uhac031 [file web_material_uhac031.zip › Table S7.xlsx]

## Sheet: 1684Cmo
Supplementary Table S7. Kyoto Encyclopedia of Genes and Genomes (KEGG) Pathway analysis of the different cluster of differentially expressed genes (DEGs) in pumpkin tissues of heterografts under chilling stress
DEG	KEGG_A_class	KEGG_B_class	Pathway	out (429)	All (6529)	Pvalue	Qvalue	Pathway ID	Genes	K_IDs
1684 up-regulated Cmo DEG in pumpkin leaves	Metabolism	Lipid metabolism	Fatty acid elongation	11	48	0.000212793	0.0244711	ko00062	CmoCh02G016000;CmoCh04G027970;CmoCh01G017430;CmoCh04G015800;CmoCh04G019000;CmoCh01G004260;CmoCh09G003830;CmoCh02G008410;CmoCh18G010320;CmoCh14G022040;CmoCh14G018050	K01074+K01076+K15397+K15397+K10251+K01076+K15397+K15397+K15397+K15397+K15397
	Genetic Information Processing	Transcription	Spliceosome	31	252	0.000473329	0.0256477	ko03040	CmoCh07G004960;CmoCh04G026690;CmoCh20G011390;CmoCh01G016230;CmoCh01G011070;CmoCh05G013170;CmoCh04G014580;CmoCh04G014620;CmoCh04G018100;CmoCh14G016940;CmoCh01G007390;CmoCh09G003080;CmoCh02G002080;CmoCh16G004540;CmoCh05G003860;CmoCh13G010370;CmoCh11G009120;CmoCh11G011890;CmoCh05G007540;CmoCh13G000800;CmoCh04G002900;CmoCh04G008530;CmoCh18G008110;CmoCh18G009130;CmoCh14G021870;CmoCh01G010140;CmoCh06G0…	K11093+K12885+K12741+K12896+K12741+K12845+K12885+K12885+K12822+K12900+K11094+K12821+K12883+K12741+K12812+K12861+K12900+K12890+K06063+K12872+K12859+K12875+K12896+K12885+K12893+K12623+K12832+K10599+K12880+K12900+K12837
	Metabolism	Energy metabolism	Photosynthesis - antenna proteins	8	31	0.000669069	0.0256477	ko00196	CmoCh15G004580;CmoCh01G002760;CmoCh03G013760;CmoCh11G001720;CmoCh11G009160;CmoCh04G009860;CmoCh18G006280;CmoCh14G009780	K08907+K08912+K08912+K08910+K08909+K08914+K08908+K08912
	Metabolism	Carbohydrate metabolism	Starch and sucrose metabolism	22	183	0.00408505	0.117445	ko00500	CmoCh02G009560;CmoCh04G023740;CmoCh01G013240;CmoCh05G013740;CmoCh05G009980;CmoCh19G008490;CmoCh15G007970;CmoCh17G011340;CmoCh09G005620;CmoCh09G002190;CmoCh09G001420;CmoCh18G002720;CmoCh02G003940;CmoCh13G010350;CmoCh20G008500;CmoCh20G004020;CmoCh11G009370;CmoCh10G005520;CmoCh10G009910;CmoCh10G009930;CmoCh10G009990;CmoCh16G012240	K13679+K00695+K16055+K00844+K00700+K00975+K00695+K01214+K01214+K01176+K00975+K00703+K00975+K05350+K00975+K00688+K19893+K00696+K01188+K01188+K01188+K16055
	Metabolism	Metabolism of other amino acids	beta-Alanine metabolism	10	66	0.0103033	0.20829	ko00410	CmoCh02G012830;CmoCh19G004960;CmoCh09G007170;CmoCh18G000640;CmoCh13G010120;CmoCh11G000740;CmoCh03G008870;CmoCh14G020120;CmoCh06G015220;CmoCh06G015210	K00128+K01431+K17839+K00207+K00207+K00276+K00140+K05605+K00249+K00249
	Metabolism	Global and overview maps	Biosynthesis of secondary metabolites	114	1433	0.0108673	0.20829	ko01110	CmoCh07G009150;CmoCh07G006710;CmoCh02G009560;CmoCh02G009690;CmoCh02G011950;CmoCh02G012110;CmoCh02G012490;CmoCh02G012830;CmoCh04G024560;CmoCh11G016480;CmoCh01G017430;CmoCh03G000120;CmoCh05G013740;CmoCh05G010190;CmoCh05G009980;CmoCh04G011650;CmoCh04G012030;CmoCh04G012350;CmoCh04G015790;CmoCh04G015800;CmoCh04G019000;CmoCh15G011690;CmoCh15G010700;CmoCh19G011420;CmoCh19G011030;CmoCh19G008640;CmoCh19G0…	K01754+K00430+K13679+K00083+K00873+K09842+K00430+K00128+K05278+K00235+K15397+K00036+K00844+K00121+K00700+K01952+K01756+K08081+K00547+K15397+K10251+K01704+K01057+K00134+K13508+K00626+K00975+K10528+K00873+K15404+K00600+K03403+K18693+K06001+K03794+K00164+K11262+K01807+K06443+K00901+K20623+K01214+K09753+K01733+K00218+K01214+K15397+K00975+K00895+K00703+K01114+K15397+K09838+K13545+K00975+K00815+K00815+…
	Metabolism	Lipid metabolism	Fatty acid degradation	10	69	0.0139413	0.229036	ko00071	CmoCh02G012830;CmoCh05G010190;CmoCh19G008640;CmoCh01G002830;CmoCh08G012070;CmoCh13G003320;CmoCh17G004450;CmoCh16G005980;CmoCh06G015220;CmoCh06G015210	K00128+K00121+K00626+K01897+K10527+K00626+K01897+K01897+K00249+K00249
	Metabolism	Lipid metabolism	Cutin, suberine and wax biosynthesis	6	35	0.024789	0.34168	ko00073	CmoCh08G009430;CmoCh17G006980;CmoCh20G001930;CmoCh04G000680;CmoCh17G004150;CmoCh14G019990	K15404+K15403+K13356+K17991+K15398+K15404
	Metabolism	Carbohydrate metabolism	Pyruvate metabolism	14	121	0.0267402	0.34168	ko00620	CmoCh02G011950;CmoCh02G012830;CmoCh19G008640;CmoCh19G004600;CmoCh08G008960;CmoCh14G017040;CmoCh15G007430;CmoCh15G014980;CmoCh03G005640;CmoCh13G003320;CmoCh04G006060;CmoCh18G009210;CmoCh14G019930;CmoCh02G016390	K00873+K00128+K00626+K00873+K00028+K01006+K11262+K01595+K01759+K00626+K00026+K00051+K00028+K00873
	Metabolism	Carbohydrate metabolism	Propanoate metabolism	8	57	0.0315084	0.343492	ko00640	CmoCh19G008640;CmoCh15G007430;CmoCh03G008870;CmoCh13G003320;CmoCh14G020120;CmoCh01G010590;CmoCh06G015220;CmoCh06G015210	K00626+K11262+K00140+K00626+K05605+K00166+K00249+K00249
	Metabolism	Lipid metabolism	Glycerolipid metabolism	11	90	0.0328557	0.343492	ko00561	CmoCh02G012830;CmoCh01G017780;CmoCh19G011030;CmoCh15G000640;CmoCh10G004530;CmoCh07G000610;CmoCh04G011350;CmoCh18G008470;CmoCh18G008940;CmoCh17G003750;CmoCh12G012160	K00128+K06118+K13508+K18693+K00901+K01054+K07407+K07407+K01054+K21362+K03715
	Metabolism	Metabolism of other amino acids	Cyanoamino acid metabolism	9	70	0.0385145	0.34695	ko00460	CmoCh05G013840;CmoCh08G009670;CmoCh13G010350;CmoCh03G009630;CmoCh03G009610;CmoCh10G009910;CmoCh10G009930;CmoCh10G009990;CmoCh12G010200	K18592+K00600+K05350+K01455+K01455+K01188+K01188+K01188+K08248
	Metabolism	Global and overview maps	Fatty acid metabolism	12	104	0.0392204	0.34695	ko01212	CmoCh02G016000;CmoCh04G019000;CmoCh19G008640;CmoCh15G007430;CmoCh01G002830;CmoCh05G000780;CmoCh08G012070;CmoCh13G003320;CmoCh17G004450;CmoCh16G005980;CmoCh06G015220;CmoCh06G015210	K01074+K10251+K00626+K11262+K01897+K00059+K10527+K00626+K01897+K01897+K00249+K00249
	Metabolism	Global and overview maps	Carbon metabolism	34	385	0.0452561	0.371747	ko01200	CmoCh07G009150;CmoCh02G011950;CmoCh11G016480;CmoCh03G000120;CmoCh05G013740;CmoCh05G010190;CmoCh15G010700;CmoCh19G011420;CmoCh19G008640;CmoCh19G004600;CmoCh08G009670;CmoCh08G008960;CmoCh14G017040;CmoCh14G012940;CmoCh15G004230;CmoCh15G009920;CmoCh02G000490;CmoCh15G014980;CmoCh11G010200;CmoCh03G009630;CmoCh03G009610;CmoCh03G008870;CmoCh13G003320;CmoCh07G012140;CmoCh07G012310;CmoCh04G006060;CmoCh18G0…	K01754+K00873+K00235+K00036+K00844+K00121+K01057+K00134+K00626+K00873+K00600+K00028+K01006+K18121+K00164+K01807+K01647+K01595+K01738+K01455+K01455+K00140+K00626+K00261+K15633+K00026+K00051+K01738+K05605+K00028+K00249+K00249+K00873+K01681
	Metabolism	Amino acid metabolism	Valine, leucine and isoleucine degradation	8	66	0.0659884	0.448792	ko00280	CmoCh02G012830;CmoCh19G008640;CmoCh03G008870;CmoCh13G003320;CmoCh14G020120;CmoCh01G010590;CmoCh06G015220;CmoCh06G015210	K00128+K00626+K00140+K00626+K05605+K00166+K00249+K00249
	Cellular Processes	Transport and catabolism	Endocytosis	22	239	0.0666068	0.448792	ko04144	CmoCh07G010170;CmoCh07G008770;CmoCh07G005580;CmoCh02G015420;CmoCh04G030970;CmoCh08G007600;CmoCh03G001320;CmoCh15G001520;CmoCh15G005720;CmoCh15G007210;CmoCh17G006740;CmoCh05G000120;CmoCh05G000130;CmoCh11G001550;CmoCh11G010340;CmoCh03G008630;CmoCh04G000310;CmoCh17G000040;CmoCh16G004690;CmoCh16G012950;CmoCh06G003180;CmoCh11G019850	K07901+K17917+K07904+K19367+K05758+K12191+K18466+K04646+K10365+K00889+K12191+K11866+K11866+K18467+K18466+K07904+K12489+K01115+K07904+K18468+K07901+K07904
	Metabolism	Metabolism of terpenoids and polyketides	Carotenoid biosynthesis	7	55	0.0668329	0.448792	ko00906	CmoCh02G012110;CmoCh03G001820;CmoCh01G006440;CmoCh02G005580;CmoCh11G013610;CmoCh16G005450;CmoCh16G005460	K09842+K06443+K09843+K09838+K09843+K09840+K09840
	Cellular Processes	Transport and catabolism	Phagosome	11	102	0.0702457	0.448792	ko04145	CmoCh07G006190;CmoCh02G014900;CmoCh19G007650;CmoCh08G008220;CmoCh07G010840;CmoCh17G006500;CmoCh20G000080;CmoCh11G010550;CmoCh11G011110;CmoCh12G010450;CmoCh12G003750	K07374+K07375+K02147+K02145+K07375+K08517+K07374+K02146+K02154+K08057+K02155
	Metabolism	Lipid metabolism	Synthesis and degradation of ketone bodies	2	8	0.0926642	0.554445	ko00072	CmoCh19G008640;CmoCh13G003320	K00626+K00626
	Genetic Information Processing	Translation	Aminoacyl-tRNA biosynthesis	8	72	0.0984247	0.554445	ko00970	CmoCh02G010620;CmoCh04G031450;CmoCh11G018460;CmoCh01G015000;CmoCh09G004980;CmoCh11G012130;CmoCh05G007790;CmoCh14G009870	K01873+K01892+K01868+K02435+K22503+K01885+K01880+K01872
1669 down-regulated Cmo DEG in pumpkin leaves	Metabolism	Energy metabolism	Photosynthesis	68	116	1.87698e-45	2.06468e-43	ko00195	CmoCh07G009630;CmoCh07G008310;CmoCh07G007590;CmoCh07G005950;CmoCh04G027340;CmoCh01G012060;CmoCh05G012300;CmoCh05G008690;CmoCh05G008850;CmoCh10G011100;CmoCh04G018980;CmoCh08G000440;CmoCh08G003070;CmoCh19G010120;CmoCh19G009850;CmoCh19G004770;CmoCh01G009540;CmoCh14G017410;CmoCh14G013400;CmoCh15G004280;CmoCh10G003900;CmoCh17G013240;CmoCh17G011960;CmoCh17G009900;CmoCh09G000810;CmoCh03G014320;CmoCh18G0…	K02705+K02701+K02716+K02112+K02717+K08901+K02721+K08901+K02704+K02706+K02723+K08903+K02721+K08902+K02636+K02639+K02113+K02692+K02695+K02717+K02708+K08903+K02721+K02704+K02638+K02698+K08901+K02694+K02639+K02639+K02723+K02115+K02635+K02693+K02699+K02716+K02112+K14332+K08901+K02703+K08905+K02112+K02690+K02689+K02705+K02110+K02110+K02108+K02703+K02721+K02693+K02699+K02111+K02113+K02114+K02690+K02705+…
	Metabolism	Global and overview maps	Metabolic pathways	315	2755	8.99582e-18	4.9477e-16	ko01100	CmoCh07G009170;CmoCh07G009630;CmoCh07G008310;CmoCh07G007590;CmoCh07G006180;CmoCh07G005950;CmoCh07G005910;CmoCh02G010440;CmoCh02G011380;CmoCh02G012660;CmoCh02G012510;CmoCh02G014990;CmoCh04G022580;CmoCh04G022790;CmoCh04G021830;CmoCh04G025050;CmoCh04G025980;CmoCh04G027340;CmoCh11G015540;CmoCh11G017440;CmoCh01G020230;CmoCh01G020440;CmoCh01G015470;CmoCh01G011400;CmoCh01G010970;CmoCh01G012060;CmoCh16G0…	K09837+K02705+K02701+K02716+K00026+K02112+K00600+K11352+K00797+K00454+K00430+K22133+K01580+K00231+K05577+K00858+K00939+K02717+K05298+K15893+K13811+K00083+K00417+K00640+K01623+K08901+K00991+K05350+K06444+K02721+K10046+K01807+K01255+K01255+K01255+K08901+K02704+K02706+K01100+K00627+K14272+K14272+K02723+K08903+K02721+K13065+K05579+K01784+K05575+K08902+K08913+K02636+K01609+K01885+K15893+K02492+K01845+…
	Metabolism	Global and overview maps	Carbon metabolism	68	385	1.80905e-10	5.13827e-09	ko01200	CmoCh07G006180;CmoCh07G005910;CmoCh11G015540;CmoCh11G017440;CmoCh01G011400;CmoCh01G010970;CmoCh05G012160;CmoCh04G012020;CmoCh04G016070;CmoCh04G018450;CmoCh04G018490;CmoCh19G007520;CmoCh19G004980;CmoCh19G004700;CmoCh07G010810;CmoCh07G010820;CmoCh01G000620;CmoCh01G000890;CmoCh01G004890;CmoCh01G008390;CmoCh17G007970;CmoCh17G007640;CmoCh09G010870;CmoCh09G010370;CmoCh09G000370;CmoCh03G011850;CmoCh18G0…	K00026+K00600+K05298+K15893+K00640+K01623+K01807+K01100+K00627+K14272+K14272+K15893+K03841+K02437+K03841+K03841+K18121+K00850+K02160+K01783+K15918+K15919+K03841+K01623+K05298+K01754+K01899+K00134+K00605+K00927+K01623+K00873+K00029+K00605+K01623+K00927+K00830+K00830+K19269+K01738+K00627+K00026+K00600+K00030+K03841+K11517+K01100+K00161+K01601+K01601+K01738+K14272+K00873+K00382+K00131+K01807+K00855+…
	Metabolism	Energy metabolism	Carbon fixation in photosynthetic organisms	32	115	1.86846e-10	5.13827e-09	ko00710	CmoCh07G006180;CmoCh11G015540;CmoCh01G010970;CmoCh05G012160;CmoCh04G012020;CmoCh04G018450;CmoCh04G018490;CmoCh19G004980;CmoCh07G010810;CmoCh07G010820;CmoCh01G008390;CmoCh09G010870;CmoCh09G010370;CmoCh09G000370;CmoCh18G001950;CmoCh02G006610;CmoCh02G003650;CmoCh05G006080;CmoCh20G008150;CmoCh20G003060;CmoCh03G009110;CmoCh03G003900;CmoCh04G001700;CmoCh09G011820;CmoCh09G011830;CmoCh18G007800;CmoCh12G0…	K00026+K05298+K01623+K01807+K01100+K14272+K14272+K03841+K03841+K03841+K01783+K03841+K01623+K05298+K00134+K00927+K01623+K00029+K01623+K00927+K00026+K03841+K01100+K01601+K01601+K14272+K01807+K00855+K00615+K00615+K00855+K05298
	Metabolism	Energy metabolism	Photosynthesis - antenna proteins	13	31	2.7092e-07	5.96023e-06	ko00196	CmoCh04G027050;CmoCh19G008800;CmoCh07G010930;CmoCh10G002130;CmoCh09G000130;CmoCh11G007560;CmoCh03G003740;CmoCh03G003750;CmoCh13G005730;CmoCh07G001290;CmoCh01G009350;CmoCh11G014910;CmoCh12G004950	K08907+K08913+K08915+K08910+K14172+K08908+K08915+K08915+K08912+K08912+K08916+K08917+K08911
	Metabolism	Carbohydrate metabolism	Glyoxylate and dicarboxylate metabolism	27	117	3.62039e-07	6.63738e-06	ko00630	CmoCh07G006180;CmoCh07G005910;CmoCh02G014990;CmoCh11G017440;CmoCh04G018450;CmoCh04G018490;CmoCh19G007520;CmoCh19G004700;CmoCh01G000620;CmoCh17G007970;CmoCh17G007640;CmoCh18G002630;CmoCh13G007800;CmoCh20G001070;CmoCh11G008790;CmoCh11G009510;CmoCh03G009110;CmoCh03G008930;CmoCh07G001000;CmoCh09G011820;CmoCh09G011830;CmoCh18G007800;CmoCh17G003520;CmoCh06G014450;CmoCh06G011410;CmoCh06G000250;CmoCh02G0…	K00026+K00600+K22133+K15893+K14272+K14272+K15893+K02437+K18121+K15918+K15919+K00605+K00605+K00830+K00830+K19269+K00026+K00600+K11517+K01601+K01601+K14272+K00382+K01915+K15919+K00284+K02437
	Metabolism	Global and overview maps	Biosynthesis of secondary metabolites	161	1433	7.65569e-07	1.20304e-05	ko01110	CmoCh07G009170;CmoCh07G006180;CmoCh07G005910;CmoCh02G012660;CmoCh02G012510;CmoCh04G022580;CmoCh04G022790;CmoCh04G025980;CmoCh11G017440;CmoCh01G020440;CmoCh01G011400;CmoCh01G010970;CmoCh16G008160;CmoCh16G007330;CmoCh05G014020;CmoCh05G012210;CmoCh05G012160;CmoCh04G011890;CmoCh04G016070;CmoCh04G018450;CmoCh04G018490;CmoCh08G005780;CmoCh19G008610;CmoCh19G008350;CmoCh19G007520;CmoCh19G005160;CmoCh19G0…	K09837+K00026+K00600+K00454+K00430+K01580+K00231+K00939+K15893+K00083+K00640+K01623+K00991+K05350+K06444+K10046+K01807+K09588+K00627+K14272+K14272+K13065+K01609+K01885+K15893+K02492+K01845+K03841+K02437+K03841+K03841+K00975+K01850+K00111+K22013+K01652+K03428+K00052+K00850+K01904+K02160+K01783+K00818+K15918+K15919+K03841+K01623+K13789+K14190+K00611+K14066+K09840+K03405+K01754+K01899+K00134+K00940+…
	Metabolism	Amino acid metabolism	Glycine, serine and threonine metabolism	23	97	1.62384e-06	2.23278e-05	ko00260	CmoCh07G005910;CmoCh11G017440;CmoCh04G018450;CmoCh04G018490;CmoCh19G007520;CmoCh19G004700;CmoCh17G007970;CmoCh17G007640;CmoCh09G005220;CmoCh03G011850;CmoCh18G002630;CmoCh18G002860;CmoCh18G002880;CmoCh13G007800;CmoCh20G001070;CmoCh11G008790;CmoCh03G008930;CmoCh18G007800;CmoCh17G003520;CmoCh17G002270;CmoCh12G001140;CmoCh06G011410;CmoCh02G016410	K00600+K15893+K14272+K14272+K15893+K02437+K15918+K15919+K00306+K01754+K00605+K01696+K01696+K00605+K00830+K00830+K00600+K14272+K00382+K00276+K01834+K15919+K02437
	Genetic Information Processing	Translation	Ribosome	64	447	2.36645e-06	2.89233e-05	ko03010	CmoCh07G009650;CmoCh02G009270;CmoCh04G028310;CmoCh11G016860;CmoCh01G019480;CmoCh01G019870;CmoCh01G019850;CmoCh01G013220;CmoCh01G012760;CmoCh01G011410;CmoCh16G007730;CmoCh05G010540;CmoCh10G011110;CmoCh04G015730;CmoCh04G019620;CmoCh08G005010;CmoCh08G004950;CmoCh08G005830;CmoCh19G006170;CmoCh08G009610;CmoCh08G009800;CmoCh00G001710;CmoCh01G009600;CmoCh01G009590;CmoCh15G003540;CmoCh15G005300;CmoCh10G0…	K02878+K02990+K02935+K02935+K02996+K02909+K02909+K02871+K02968+K02946+K02904+K02950+K02967+K02876+K02925+K02863+K02929+K02951+K02960+K02906+K02921+K02948+K02950+K02992+K02935+K02975+K02916+K02978+K02922+K02961+K02888+K02946+K02968+K02909+K02926+K02866+K02867+K02990+K02892+K02916+K02939+K02988+K02914+K02864+K02960+K02904+K02965+K02876+K02940+K02921+K02906+K02963+K02886+K02982+K02986+K02947+K02902+…
	Metabolism	Energy metabolism	Oxidative phosphorylation	39	227	3.60642e-06	3.96706e-05	ko00190	CmoCh07G005950;CmoCh02G010440;CmoCh04G021830;CmoCh01G015470;CmoCh08G006270;CmoCh15G012020;CmoCh19G005220;CmoCh01G009540;CmoCh01G009500;CmoCh17G012700;CmoCh09G004780;CmoCh13G007710;CmoCh15G014650;CmoCh05G006900;CmoCh18G006050;CmoCh18G006020;CmoCh04G009690;CmoCh14G011430;CmoCh04G020770;CmoCh04G020740;CmoCh04G020730;CmoCh04G020760;CmoCh00G001260;CmoCh17G000710;CmoCh10G008830;CmoCh05G008300;CmoCh09G0…	K02112+K11352+K05577+K00417+K05579+K05575+K01507+K02113+K05579+K05575+K00417+K02115+K11352+K02267+K05578+K02112+K02260+K02112+K02110+K02126+K02110+K02108+K05573+K05577+K03955+K02111+K02113+K02114+K01507+K05578+K02111+K02109+K02111+K02111+K03661+K02109+K05582+K02111+K05577
	Metabolism	Carbohydrate metabolism	Pentose phosphate pathway	19	77	7.03976e-06	7.03976e-05	ko00030	CmoCh01G010970;CmoCh05G012160;CmoCh19G004980;CmoCh07G010810;CmoCh07G010820;CmoCh01G000890;CmoCh01G008390;CmoCh09G010870;CmoCh09G010370;CmoCh02G003650;CmoCh15G014600;CmoCh20G008150;CmoCh03G003900;CmoCh12G011750;CmoCh12G011320;CmoCh16G011280;CmoCh14G020310;CmoCh12G001450;CmoCh06G011680	K01623+K01807+K03841+K03841+K03841+K00850+K01783+K03841+K01623+K01623+K01835+K01623+K03841+K00131+K01807+K00948+K00615+K01810+K00615
	Metabolism	Global and overview maps	Biosynthesis of amino acids	45	321	0.000136574	0.00125193	ko01230	CmoCh07G005910;CmoCh01G011400;CmoCh01G010970;CmoCh05G012160;CmoCh04G018450;CmoCh04G018490;CmoCh19G008610;CmoCh15G002560;CmoCh10G000540;CmoCh01G001730;CmoCh01G000890;CmoCh01G008390;CmoCh17G008530;CmoCh09G010370;CmoCh09G001450;CmoCh03G011850;CmoCh18G001950;CmoCh18G002860;CmoCh18G002880;CmoCh02G007580;CmoCh02G006610;CmoCh02G004380;CmoCh02G003650;CmoCh16G000890;CmoCh16G003120;CmoCh05G003640;CmoCh20G0…	K00600+K00640+K01623+K01807+K14272+K14272+K01609+K01850+K01652+K00052+K00850+K01783+K00818+K01623+K00611+K01754+K00134+K01696+K01696+K01657+K00927+K00145+K01623+K00873+K10206+K00811+K01623+K00927+K01653+K01738+K00826+K00600+K00030+K01738+K14272+K00873+K01807+K00948+K00615+K01834+K01915+K00615+K01626+K00765+K01649
	Metabolism	Metabolism of cofactors and vitamins	Porphyrin and chlorophyll metabolism	15	70	0.000352982	0.00298677	ko00860	CmoCh04G022790;CmoCh19G008350;CmoCh19G005160;CmoCh19G005210;CmoCh15G006510;CmoCh10G000100;CmoCh03G013080;CmoCh02G006720;CmoCh05G002040;CmoCh20G001040;CmoCh20G002080;CmoCh03G002120;CmoCh07G011760;CmoCh11G014440;CmoCh16G004760	K00231+K01885+K02492+K01845+K22013+K03428+K03405+K01772+K01719+K03404+K00218+K04035+K04035+K01845+K01599
	Metabolism	Metabolism of terpenoids and polyketides	Carotenoid biosynthesis	12	55	0.00114508	0.0089971	ko00906	CmoCh07G009170;CmoCh05G014020;CmoCh03G013970;CmoCh06G016860;CmoCh05G001850;CmoCh05G006180;CmoCh11G010280;CmoCh07G013920;CmoCh04G006730;CmoCh18G012980;CmoCh12G013540;CmoCh12G009970	K09837+K06444+K09840+K02293+K09843+K17913+K00514+K06443+K02291+K15746+K06444+K09839
	Metabolism	Carbohydrate metabolism	Glycolysis / Gluconeogenesis	25	166	0.00154624	0.0113391	ko00010	CmoCh01G010970;CmoCh04G016070;CmoCh19G004980;CmoCh07G010810;CmoCh07G010820;CmoCh01G000890;CmoCh09G010870;CmoCh09G010370;CmoCh18G001950;CmoCh02G006610;CmoCh02G003650;CmoCh16G000890;CmoCh15G014600;CmoCh20G008150;CmoCh20G003060;CmoCh11G001050;CmoCh09G011540;CmoCh03G003900;CmoCh04G003230;CmoCh18G013190;CmoCh17G003520;CmoCh12G011750;CmoCh16G006120;CmoCh12G001140;CmoCh12G001450	K01623+K00627+K03841+K03841+K03841+K00850+K03841+K01623+K00134+K00927+K01623+K00873+K01835+K01623+K00927+K00128+K00627+K03841+K00161+K00873+K00382+K00131+K01792+K01834+K01810
	Metabolism	Metabolism of other amino acids	Glutathione metabolism	17	108	0.00532527	0.0366112	ko00480	CmoCh02G011380;CmoCh02G014950;CmoCh04G024840;CmoCh11G017300;CmoCh01G016650;CmoCh05G010610;CmoCh05G010520;CmoCh05G010510;CmoCh04G013030;CmoCh19G007420;CmoCh09G005570;CmoCh09G004030;CmoCh13G011830;CmoCh15G012900;CmoCh04G003380;CmoCh14G019060;CmoCh14G008340	K00797+K00432+K00434+K00434+K00434+K01255+K01255+K01255+K00799+K00434+K00434+K00432+K00799+K01919+K00799+K00799+K21888
	Metabolism	Amino acid metabolism	Valine, leucine and isoleucine biosynthesis	6	25	0.0124178	0.0803503	ko00290	CmoCh10G000540;CmoCh01G001730;CmoCh03G011850;CmoCh11G009460;CmoCh03G009220;CmoCh14G008690	K01652+K00052+K01754+K01653+K00826+K01649
	Metabolism	Global and overview maps	2-Oxocarboxylic acid metabolism	13	83	0.0144577	0.0883523	ko01210	CmoCh04G018450;CmoCh04G018490;CmoCh10G000540;CmoCh01G001730;CmoCh17G008530;CmoCh02G004380;CmoCh05G003640;CmoCh11G009460;CmoCh03G009220;CmoCh03G006560;CmoCh18G007800;CmoCh10G009460;CmoCh14G008690	K14272+K14272+K01652+K00052+K00818+K00145+K00811+K01653+K00826+K00030+K14272+K12153+K01649
	Metabolism	Carbohydrate metabolism	Ascorbate and aldarate metabolism	11	67	0.0169048	0.09787	ko00053	CmoCh04G024840;CmoCh11G017300;CmoCh01G016650;CmoCh05G012210;CmoCh19G007420;CmoCh15G003550;CmoCh09G009680;CmoCh09G005570;CmoCh11G001050;CmoCh13G004040;CmoCh14G008340	K00434+K00434+K00434+K10046+K00434+K08232+K14190+K00434+K00128+K10047+K21888
	Metabolism	Carbohydrate metabolism	Galactose metabolism	11	71	0.0252272	0.13875	ko00052	CmoCh11G016730;CmoCh15G012690;CmoCh01G000890;CmoCh17G010020;CmoCh17G009990;CmoCh17G006930;CmoCh09G010460;CmoCh15G014600;CmoCh08G012600;CmoCh10G012500;CmoCh14G006790	K06617+K01784+K00850+K06611+K06611+K01193+K06617+K01835+K18819+K18819+K06617
	Metabolism	Carbohydrate metabolism	C5-Branched dibasic acid metabolism	3	9	0.0300937	0.153955	ko00660	CmoCh10G000540;CmoCh01G001730;CmoCh11G009460	K01652+K00052+K01653
	Metabolism	Amino acid metabolism	Alanine, aspartate and glutamate metabolism	13	92	0.0316084	0.153955	ko00250	CmoCh04G022580;CmoCh04G018450;CmoCh04G018490;CmoCh15G003450;CmoCh02G007430;CmoCh02G006670;CmoCh02G003600;CmoCh05G003640;CmoCh20G001070;CmoCh11G008790;CmoCh03G008450;CmoCh18G007800;CmoCh06G014450	K01580+K14272+K14272+K00278+K01953+K17761+K00764+K00811+K00830+K00830+K01953+K14272+K01915
	Metabolism	Carbohydrate metabolism	Pyruvate metabolism	16	121	0.0321907	0.153955	ko00620	CmoCh07G006180;CmoCh05G013620;CmoCh04G016070;CmoCh01G004890;CmoCh03G012090;CmoCh16G000890;CmoCh05G006080;CmoCh11G001050;CmoCh09G011540;CmoCh03G009110;CmoCh04G003230;CmoCh18G013190;CmoCh17G003520;CmoCh00G001030;CmoCh06G011160;CmoCh14G008690	K00026+K01759+K00627+K02160+K01512+K00873+K00029+K00128+K00627+K00026+K00161+K00873+K00382+K01963+K01962+K01649
	Metabolism	Lipid metabolism	Fatty acid biosynthesis	10	66	0.0366991	0.168204	ko00061	CmoCh01G004890;CmoCh18G004420;CmoCh11G005920;CmoCh11G007660;CmoCh04G008600;CmoCh10G008150;CmoCh12G009980;CmoCh00G001030;CmoCh12G000650;CmoCh06G011160	K02160+K09458+K10781+K09458+K02372+K09458+K03921+K01963+K03921+K01962
	Metabolism	Carbohydrate metabolism	Fructose and mannose metabolism	11	77	0.0427593	0.188141	ko00051	CmoCh01G010970;CmoCh19G004980;CmoCh07G010810;CmoCh07G010820;CmoCh01G000890;CmoCh09G010870;CmoCh09G010370;CmoCh02G003650;CmoCh20G008150;CmoCh20G003630;CmoCh03G003900	K01623+K03841+K03841+K03841+K00850+K03841+K01623+K01623+K01623+K01103+K03841
	Metabolism	Metabolism of cofactors and vitamins	Nicotinate and nicotinamide metabolism	5	25	0.0456615	0.193183	ko00760	CmoCh04G025050;CmoCh15G003450;CmoCh18G001600;CmoCh13G007920;CmoCh04G010790	K00858+K00278+K03517+K03517+K00767
1888 up-regulated Cmo DEG in pumpkin roots	Genetic Information Processing	Folding, sorting and degradation	Proteasome	19	91	1.61507e-05	0.00187349	ko03050	CmoCh11G017500;CmoCh08G005760;CmoCh15G002050;CmoCh17G006580;CmoCh05G002700;CmoCh20G003290;CmoCh08G011090;CmoCh03G006990;CmoCh03G004130;CmoCh13G004570;CmoCh07G011750;CmoCh07G004140;CmoCh17G002130;CmoCh16G005780;CmoCh16G012440;CmoCh16G012880;CmoCh12G000510;CmoCh12G006140;CmoCh06G013990	K03033+K03061+K11599+K02730+K03064+K03063+K02734+K02731+K02728+K02726+K02727+K02731+K02734+K03031+K03039+K03029+K02737+K10881+K02734
	Metabolism	Biosynthesis of other secondary metabolites	Phenylpropanoid biosynthesis	32	214	4.1993e-05	0.00242541	ko00940	CmoCh07G009530;CmoCh07G009500;CmoCh02G012520;CmoCh02G012530;CmoCh20G010900;CmoCh01G016130;CmoCh16G006920;CmoCh04G019070;CmoCh08G001940;CmoCh08G005640;CmoCh10G003670;CmoCh01G005240;CmoCh20G010190;CmoCh03G014570;CmoCh18G002430;CmoCh02G004440;CmoCh02G001590;CmoCh05G004650;CmoCh20G008200;CmoCh20G000550;CmoCh20G000510;CmoCh08G011700;CmoCh11G003320;CmoCh03G010010;CmoCh18G006870;CmoCh10G009950;CmoCh19G0…	K10775+K10775+K00430+K00430+K00083+K00430+K00430+K13065+K00430+K01904+K05349+K01188+K00430+K22395+K00430+K00430+K00430+K01188+K05349+K00430+K00430+K00430+K05349+K00430+K00588+K01188+K00430+K01904+K00588+K00430+K09754+K00430
	Genetic Information Processing	Translation	Ribosome	54	447	6.2726e-05	0.00242541	ko03010	CmoCh07G007710;CmoCh07G006580;CmoCh02G015400;CmoCh04G023270;CmoCh04G027500;CmoCh20G011550;CmoCh04G019260;CmoCh15G011430;CmoCh19G009520;CmoCh08G009250;CmoCh08G006610;CmoCh00G000300;CmoCh15G004220;CmoCh15G007250;CmoCh01G000520;CmoCh01G000070;CmoCh01G003130;CmoCh01G004740;CmoCh17G009580;CmoCh03G011790;CmoCh18G000370;CmoCh18G002480;CmoCh18G005310;CmoCh16G001890;CmoCh05G003730;CmoCh20G008000;CmoCh20G0…	K02871+K02898+K02953+K02978+K02957+K02897+K02880+K02996+K02933+K02953+K02922+K02865+K02957+K02952+K02914+K02937+K02885+K02935+K02929+K02896+K02993+K02935+K02992+K02969+K02949+K02951+K02973+K02887+K02891+K02987+K02933+K02926+K02899+K02893+K02941+K02917+K02880+K02970+K02911+K02913+K02910+K02910+K02949+K02883+K02894+K02891+K02872+K02924+K02984+K02942+K02870+K02890+K02894+K02870
	Metabolism	Carbohydrate metabolism	Fructose and mannose metabolism	12	77	0.00774455	0.224592	ko00051	CmoCh04G021630;CmoCh01G021020;CmoCh15G001160;CmoCh10G001630;CmoCh17G005830;CmoCh02G008030;CmoCh02G000990;CmoCh15G014610;CmoCh11G006610;CmoCh07G003220;CmoCh10G007010;CmoCh14G002730	K01809+K00895+K00966+K00966+K00847+K01803+K19355+K00847+K00844+K00895+K00844+K01623
	Metabolism	Energy metabolism	Oxidative phosphorylation	25	227	0.0186489	0.432655	ko00190	CmoCh04G013920;CmoCh04G014270;CmoCh04G021050;CmoCh19G006800;CmoCh08G008120;CmoCh15G009780;CmoCh01G001320;CmoCh01G003280;CmoCh09G009750;CmoCh05G002940;CmoCh08G011680;CmoCh11G009420;CmoCh11G011220;CmoCh03G004530;CmoCh03G002880;CmoCh13G004180;CmoCh04G005450;CmoCh18G008850;CmoCh18G013090;CmoCh17G002830;CmoCh14G019910;CmoCh14G019870;CmoCh06G012130;CmoCh14G010220;CmoCh14G007030	K03950+K02138+K02151+K03941+K02135+K02133+K02265+K03938+K02153+K02155+K03952+K03955+K03941+K01507+K03945+K03955+K00416+K02138+K03949+K03952+K03955+K02134+K03955+K02137+K00235
	Metabolism	Lipid metabolism	Sphingolipid metabolism	6	32	0.023417	0.452728	ko00600	CmoCh04G014010;CmoCh08G001690;CmoCh05G001660;CmoCh13G000860;CmoCh18G011820;CmoCh17G001150	K01190+K01634+K00654+K12349+K04713+K17108
	Metabolism	Glycan biosynthesis and metabolism	Other glycan degradation	5	28	0.045126	0.66333	ko00511	CmoCh04G023210;CmoCh04G014010;CmoCh20G005460;CmoCh03G007000;CmoCh17G001150	K01191+K01190+K01206+K01191+K17108
	Metabolism	Global and overview maps	Biosynthesis of secondary metabolites	117	1433	0.0481324	0.66333	ko01110	CmoCh07G009530;CmoCh07G009500;CmoCh07G009070;CmoCh07G006270;CmoCh07G006260;CmoCh02G012600;CmoCh02G012520;CmoCh02G012530;CmoCh02G015950;CmoCh02G015720;CmoCh04G021630;CmoCh04G021860;CmoCh04G023200;CmoCh04G024620;CmoCh04G029400;CmoCh20G010900;CmoCh01G021020;CmoCh01G016130;CmoCh01G014200;CmoCh13G007420;CmoCh16G007790;CmoCh16G007460;CmoCh16G006920;CmoCh04G019070;CmoCh08G001940;CmoCh08G004780;CmoCh08G0…	K10775+K10775+K00873+K00826+K00826+K00454+K00430+K00430+K00616+K01704+K01809+K08730+K00928+K14677+K09590+K00083+K00895+K00430+K05933+K04125+K01610+K00232+K00430+K13065+K00430+K04125+K01904+K01057+K00286+K04123+K01476+K01853+K04040+K01490+K01913+K05917+K00966+K00231+K01850+K05278+K00231+K00966+K05349+K01188+K08081+K00430+K00658+K05933+K04122+K08242+K22395+K21026+K01568+K00430+K00602+K01696+K01803+…
	Metabolism	Biosynthesis of other secondary metabolites	Flavonoid biosynthesis	5	29	0.0514652	0.66333	ko00941	CmoCh04G019070;CmoCh15G007110;CmoCh18G006870;CmoCh11G013620;CmoCh14G005060	K13065+K05278+K00588+K00588+K09754
	Metabolism	Biosynthesis of other secondary metabolites	Stilbenoid, diarylheptanoid and gingerol biosynthesis	4	21	0.0577689	0.67012	ko00945	CmoCh04G019070;CmoCh18G006870;CmoCh11G013620;CmoCh14G005060	K13065+K00588+K00588+K09754
	Metabolism	Glycan biosynthesis and metabolism	Mannose type O-glycan biosyntheis	1	1	0.0712207	0.751055	ko00515	CmoCh06G008970	K18207
	Metabolism	Metabolism of cofactors and vitamins	Pantothenate and CoA biosynthesis	5	34	0.0905178	0.774207	ko00770	CmoCh07G006270;CmoCh07G006260;CmoCh13G008090;CmoCh14G019270;CmoCh12G001090	K00826+K00826+K01598+K01687+K01922
	Genetic Information Processing	Folding, sorting and degradation	SNARE interactions in vesicular transport	7	55	0.0935782	0.774207	ko04130	CmoCh16G009590;CmoCh03G002390;CmoCh07G011960;CmoCh04G002010;CmoCh19G000870;CmoCh02G018030;CmoCh14G001950	K08503+K08496+K08496+K08493+K08504+K08504+K08506
	Metabolism	Amino acid metabolism	Valine, leucine and isoleucine biosynthesis	4	25	0.0979	0.774207	ko00290	CmoCh07G006270;CmoCh07G006260;CmoCh02G015720;CmoCh14G019270	K00826+K00826+K01704+K01687
	Metabolism	Carbohydrate metabolism	Starch and sucrose metabolism	18	183	0.100113	0.774207	ko00500	CmoCh16G007450;CmoCh04G018000;CmoCh10G003670;CmoCh01G005240;CmoCh17G005830;CmoCh05G002430;CmoCh05G004650;CmoCh15G014610;CmoCh20G008200;CmoCh11G001070;CmoCh11G003320;CmoCh11G006610;CmoCh11G007680;CmoCh04G011120;CmoCh10G007010;CmoCh10G009950;CmoCh06G005510;CmoCh14G008490	K01087+K16055+K05349+K01188+K00847+K01810+K01188+K00847+K05349+K16055+K05349+K00844+K00695+K16055+K00844+K01188+K07024+K00963
	Metabolism	Lipid metabolism	Steroid biosynthesis	5	36	0.109455	0.793552	ko00100	CmoCh19G005910;CmoCh08G008230;CmoCh14G014320;CmoCh09G000820;CmoCh06G017070	K01052+K01853+K05917+K08242+K05917
	Metabolism	Carbohydrate metabolism	Glycolysis / Gluconeogenesis	16	166	0.131966	0.821293	ko00010	CmoCh07G009070;CmoCh01G021020;CmoCh16G007790;CmoCh14G016290;CmoCh03G013120;CmoCh02G008030;CmoCh05G002430;CmoCh11G006610;CmoCh07G003220;CmoCh04G008890;CmoCh10G007010;CmoCh01G010350;CmoCh01G010360;CmoCh12G000010;CmoCh06G002100;CmoCh14G002730	K00873+K00895+K01610+K01913+K01568+K01803+K01810+K00844+K00895+K01610+K00844+K18857+K18857+K00128+K01568+K01623
	Metabolism	Global and overview maps	2-Oxocarboxylic acid metabolism	9	83	0.134522	0.821293	ko01210	CmoCh07G006270;CmoCh07G006260;CmoCh02G015720;CmoCh04G023200;CmoCh04G024620;CmoCh02G003000;CmoCh07G003990;CmoCh04G011060;CmoCh14G019270	K00826+K00826+K01704+K00928+K14677+K14677+K01681+K00133+K01687
	Metabolism	Metabolism of cofactors and vitamins	One carbon pool by folate	4	28	0.134522	0.821293	ko00670	CmoCh18G002490;CmoCh02G003910;CmoCh20G008460;CmoCh12G001430	K00602+K13998+K13998+K00600
	Metabolism	Metabolism of other amino acids	Glutathione metabolism	11	108	0.145048	0.841281	ko00480	CmoCh07G007980;CmoCh08G004040;CmoCh07G010740;CmoCh15G007550;CmoCh09G005290;CmoCh15G013000;CmoCh04G003390;CmoCh04G006880;CmoCh14G019720;CmoCh14G019050;CmoCh12G003350	K10807+K00799+K00799+K00799+K22596+K01256+K00799+K00799+K01469+K00799+K00799
2088 down-regulated Cmo DEG in pumpkin roots	Genetic Information Processing	Folding, sorting and degradation	Protein processing in endoplasmic reticulum	49	260	9.01165e-09	9.91281e-07	ko04141	CmoCh20G010310;CmoCh07G009330;CmoCh07G007750;CmoCh02G011960;CmoCh04G026570;CmoCh01G012580;CmoCh08G004470;CmoCh19G007330;CmoCh08G010220;CmoCh08G006900;CmoCh14G015620;CmoCh15G004100;CmoCh15G006790;CmoCh01G002520;CmoCh01G005550;CmoCh17G010200;CmoCh17G006170;CmoCh03G014140;CmoCh18G000750;CmoCh18G002410;CmoCh02G006880;CmoCh02G004240;CmoCh02G000050;CmoCh16G001050;CmoCh16G002830;CmoCh13G009960;CmoCh15G0…	K05546+K13525+K10666+K08288+K14003+K10666+K09517+K13249+K14007+K14004+K14006+K03283+K09580+K14005+K12667+K09584+K01230+K10950+K07151+K08054+K06689+K12670+K05546+K04079+K10601+K07151+K09490+K14007+K09518+K08852+K12669+K13993+K13993+K09580+K12667+K01230+K10950+K03237+K04079+K03347+K07953+K04079+K14007+K12666+K14006+K13525+K04523+K14005+K13525
	Genetic Information Processing	Translation	RNA transport	35	206	1.48062e-05	0.000814342	ko03013	CmoCh02G011570;CmoCh04G023900;CmoCh01G017250;CmoCh16G007340;CmoCh08G003050;CmoCh15G010840;CmoCh19G011530;CmoCh08G009860;CmoCh08G008000;CmoCh08G006900;CmoCh14G012860;CmoCh15G001360;CmoCh15G004480;CmoCh15G004490;CmoCh15G007750;CmoCh10G002730;CmoCh09G010880;CmoCh03G014610;CmoCh16G003750;CmoCh06G016350;CmoCh06G016440;CmoCh05G004400;CmoCh13G011510;CmoCh20G009440;CmoCh11G013030;CmoCh09G011500;CmoCh13G0…	K14293+K03245+K03260+K12875+K14319+K14293+K09291+K03260+K03239+K14004+K03257+K03249+K03231+K03231+K03245+K03680+K03243+K03251+K13126+K13130+K03247+K03257+K03248+K14297+K03254+K03253+K03259+K03242+K03237+K13126+K03260+K13137+K03246+K14326+K14326
	Metabolism	Glycan biosynthesis and metabolism	N-Glycan biosynthesis	14	56	9.75511e-05	0.00357687	ko00510	CmoCh20G010310;CmoCh01G020670;CmoCh01G005550;CmoCh17G006170;CmoCh18G000750;CmoCh02G004240;CmoCh02G000050;CmoCh13G009960;CmoCh03G005480;CmoCh13G002350;CmoCh13G002300;CmoCh07G001110;CmoCh04G001400;CmoCh12G006230	K05546+K00721+K12667+K01230+K07151+K12670+K05546+K07151+K12669+K00902+K12667+K01230+K03844+K12666
	Genetic Information Processing	Translation	Ribosome biogenesis in eukaryotes	16	89	0.00171955	0.0472877	ko03008	CmoCh02G015020;CmoCh01G018360;CmoCh05G012000;CmoCh08G003310;CmoCh10G000640;CmoCh10G000690;CmoCh10G004170;CmoCh01G001380;CmoCh17G011130;CmoCh17G006800;CmoCh09G010770;CmoCh09G002900;CmoCh02G008750;CmoCh08G012210;CmoCh18G012890;CmoCh14G001460	K11883+K14548+K14565+K14538+K14559+K14564+K14552+K14558+K14549+K14572+K14574+K14548+K18532+K14546+K14563+K11131
	Metabolism	Energy metabolism	Nitrogen metabolism	9	53	0.023966	0.507928	ko00910	CmoCh02G010100;CmoCh01G000770;CmoCh16G000640;CmoCh13G002320;CmoCh13G002330;CmoCh18G013400;CmoCh14G008450;CmoCh14G002240;CmoCh14G002230	K00261+K00262+K00264+K02575+K02575+K00264+K01915+K01674+K01674
	Genetic Information Processing	Translation	Aminoacyl-tRNA biosynthesis	11	72	0.0277052	0.507928	ko00970	CmoCh14G015040;CmoCh06G017380;CmoCh15G012940;CmoCh11G011660;CmoCh05G007300;CmoCh13G001790;CmoCh04G011090;CmoCh10G011020;CmoCh12G008980;CmoCh11G014040;CmoCh14G010820	K01870+K01868+K01866+K01875+K04567+K01869+K01867+K01893+K04567+K01890+K01868
	Genetic Information Processing	Translation	Ribosome	45	447	0.0647847	0.868586	ko03010	CmoCh07G004340;CmoCh02G010290;CmoCh02G010040;CmoCh02G011030;CmoCh04G029300;CmoCh01G013880;CmoCh04G011680;CmoCh04G012100;CmoCh04G018280;CmoCh04G019880;CmoCh08G000400;CmoCh08G000820;CmoCh08G004190;CmoCh08G009990;CmoCh14G012170;CmoCh14G012360;CmoCh10G003590;CmoCh01G000160;CmoCh01G005930;CmoCh17G010600;CmoCh03G012530;CmoCh18G001490;CmoCh16G002220;CmoCh08G011060;CmoCh07G013650;CmoCh04G001310;CmoCh04G0…	K02938+K02969+K02873+K02940+K02966+K02901+K02987+K02917+K02977+K02997+K02894+K02957+K02891+K02872+K02937+K02998+K02885+K02998+K02957+K02891+K02930+K02900+K02877+K02984+K02981+K02987+K02877+K02901+K02925+K02925+K02987+K02977+K02942+K02894+K02942+K02997+K02866+K02883+K02875+K02875+K02875+K02991+K02895+K02868+K02981
	Genetic Information Processing	Translation	mRNA surveillance pathway	18	154	0.0679339	0.868586	ko03015	CmoCh01G011210;CmoCh16G007340;CmoCh05G011380;CmoCh04G016010;CmoCh09G010110;CmoCh18G000450;CmoCh18G002850;CmoCh16G003750;CmoCh05G000720;CmoCh13G010390;CmoCh13G004080;CmoCh04G005160;CmoCh10G009260;CmoCh12G009650;CmoCh16G011370;CmoCh12G006400;CmoCh06G008590;CmoCh02G017720	K14398+K12875+K06269+K03456+K14398+K03267+K14400+K13126+K11584+K03267+K14411+K13126+K14409+K11583+K14326+K04382+K14326+K14411
	Genetic Information Processing	Transcription	Spliceosome	27	252	0.0744186	0.868586	ko03040	CmoCh11G016640;CmoCh01G021060;CmoCh01G021030;CmoCh01G012950;CmoCh16G007340;CmoCh15G004100;CmoCh10G001010;CmoCh17G009970;CmoCh17G008350;CmoCh09G010250;CmoCh03G014720;CmoCh03G014410;CmoCh02G001090;CmoCh16G002640;CmoCh05G005200;CmoCh11G002110;CmoCh11G009940;CmoCh13G002800;CmoCh04G002470;CmoCh04G002570;CmoCh04G002590;CmoCh04G004320;CmoCh18G008050;CmoCh18G013420;CmoCh12G011140;CmoCh12G009730;CmoCh20G0…	K12741+K12854+K12836+K12741+K12875+K03283+K12823+K12820+K12856+K12741+K11086+K12840+K12855+K12828+K12891+K12741+K12860+K12869+K12830+K12843+K12896+K12828+K12816+K12827+K12818+K12829+K12825
	Metabolism	Lipid metabolism	Glycerophospholipid metabolism	16	137	0.0823161	0.868586	ko00564	CmoCh07G010030;CmoCh04G012450;CmoCh04G013860;CmoCh19G008100;CmoCh15G008430;CmoCh10G003800;CmoCh01G001370;CmoCh02G002580;CmoCh13G010270;CmoCh11G000300;CmoCh09G012140;CmoCh18G008490;CmoCh19G003050;CmoCh06G003270;CmoCh06G001670;CmoCh14G004500	K15728+K13508+K14156+K13506+K00006+K00967+K06130+K00999+K05929+K01114+K00894+K14156+K01613+K15728+K00967+K13523
	Organismal Systems	Environmental adaptation	Plant-pathogen interaction	23	217	0.102884	0.868586	ko04626	CmoCh04G024350;CmoCh11G017940;CmoCh11G016280;CmoCh04G016250;CmoCh19G008260;CmoCh17G013670;CmoCh02G007110;CmoCh02G005640;CmoCh16G001050;CmoCh13G011470;CmoCh11G011760;CmoCh03G005590;CmoCh03G002080;CmoCh07G002970;CmoCh16G010310;CmoCh12G008620;CmoCh11G012410;CmoCh14G021260;CmoCh14G018000;CmoCh14G019560;CmoCh06G007190;CmoCh14G010850;CmoCh17G005720	K13414+K13412+K13448+K13448+K13412+K13430+K13424+K13448+K04079+K05391+K13447+K13412+K02183+K13412+K04079+K05391+K04079+K13425+K13448+K13456+K18835+K13447+K13436
	Metabolism	Lipid metabolism	Sphingolipid metabolism	5	32	0.109771	0.868586	ko00600	CmoCh10G000280;CmoCh01G005070;CmoCh05G001670;CmoCh07G013200;CmoCh04G020470	K00654+K04713+K00654+K04716+K17108
	Metabolism	Amino acid metabolism	Arginine biosynthesis	8	61	0.113693	0.868586	ko00220	CmoCh02G010100;CmoCh14G012470;CmoCh01G000770;CmoCh09G005450;CmoCh03G003190;CmoCh12G003060;CmoCh11G019790;CmoCh14G008450	K00261+K00814+K00262+K14454+K14455+K00811+K14455+K01915
	Environmental Information Processing	Signal transduction	MAPK signaling pathway - plant	24	231	0.114783	0.868586	ko04016	CmoCh04G024350;CmoCh01G015600;CmoCh04G011580;CmoCh08G002920;CmoCh07G011240;CmoCh15G005570;CmoCh01G000600;CmoCh02G006260;CmoCh02G007110;CmoCh16G001260;CmoCh11G007260;CmoCh11G008190;CmoCh11G011760;CmoCh03G002340;CmoCh03G002080;CmoCh04G007710;CmoCh17G004330;CmoCh12G013530;CmoCh14G021260;CmoCh12G002870;CmoCh06G013460;CmoCh02G016570;CmoCh02G017950;CmoCh14G010850	K13414+K14515+K14496+K14516+K14496+K14514+K14497+K20725+K13424+K20717+K20603+K14514+K13447+K17686+K02183+K20772+K20772+K20603+K13425+K14515+K14509+K13422+K14516+K13447
	Metabolism	Amino acid metabolism	Alanine, aspartate and glutamate metabolism	11	92	0.118443	0.868586	ko00250	CmoCh02G010100;CmoCh04G023800;CmoCh14G012470;CmoCh01G000770;CmoCh09G005450;CmoCh16G000640;CmoCh03G003190;CmoCh18G013400;CmoCh12G003060;CmoCh11G019790;CmoCh14G008450	K00261+K01580+K00814+K00262+K14454+K00264+K14455+K00264+K00811+K14455+K01915
	Metabolism	Lipid metabolism	Synthesis and degradation of ketone bodies	2	8	0.130784	0.899143	ko00072	CmoCh16G010640;CmoCh06G007480	K01641+K01641
	Metabolism	Metabolism of other amino acids	Phosphonate and phosphinate metabolism	2	9	0.159553	1	ko00440	CmoCh10G003800;CmoCh06G001670	K00967+K00967
	Cellular Processes	Transport and catabolism	Phagosome	11	102	0.195048	1	ko04145	CmoCh07G008430;CmoCh11G017530;CmoCh19G006730;CmoCh17G006330;CmoCh09G007880;CmoCh18G002410;CmoCh18G004940;CmoCh02G005880;CmoCh05G003120;CmoCh11G014290;CmoCh06G006440	K02144+K02147+K07897+K00921+K02155+K08054+K07375+K02149+K07375+K07374+K08488
	Genetic Information Processing	Folding, sorting and degradation	RNA degradation	14	135	0.195097	1	ko03018	CmoCh01G013580;CmoCh08G010210;CmoCh09G000080;CmoCh02G008560;CmoCh16G003750;CmoCh11G005210;CmoCh04G005160;CmoCh04G008910;CmoCh14G011510;CmoCh19G000060;CmoCh11G013460;CmoCh14G020870;CmoCh06G011150;CmoCh06G007020	K12617+K04077+K12600+K10643+K13126+K12607+K13126+K00850+K12580+K03679+K12585+K12614+K12614+K12616
	Metabolism	Biosynthesis of other secondary metabolites	Isoquinoline alkaloid biosynthesis	4	30	0.218103	1	ko00950	CmoCh09G005450;CmoCh03G003190;CmoCh12G003060;CmoCh11G019790	K14454+K14455+K00811+K14455
3924 overlapped Cmo DEG in both pumpkin leaves and roots	Genetic Information Processing	Translation	Ribosome	165	447	3.50844e-23	4.21013e-21	ko03010	CmoCh07G009080;CmoCh07G009700;CmoCh02G010340;CmoCh02G010880;CmoCh02G011740;CmoCh02G013700;CmoCh02G013750;CmoCh02G015730;CmoCh04G024160;CmoCh04G025750;CmoCh04G026530;CmoCh04G027330;CmoCh04G026270;CmoCh04G029960;CmoCh04G029820;CmoCh11G015980;CmoCh01G015360;CmoCh01G012170;CmoCh16G007660;CmoCh05G013900;CmoCh05G013890;CmoCh05G012080;CmoCh05G011120;CmoCh05G008550;CmoCh04G011920;CmoCh04G017280;CmoCh04G0…	K02896+K02870+K02936+K02920+K02927+K02865+K02943+K02877+K02908+K02964+K02954+K02893+K02962+K02976+K02866+K02936+K02924+K02938+K02892+K02910+K02983+K02974+K02883+K02923+K02941+K02997+K02900+K02932+K02923+K02885+K02953+K02877+K02877+K02920+K02979+K02921+K02868+K02949+K02980+K02894+K02985+K02973+K02961+K02975+K02979+K02917+K02998+K02984+K02881+K02922+K02976+K02966+K02893+K02962+K02964+K02995+K02952+…
	Metabolism	Global and overview maps	Biosynthesis of amino acids	88	321	1.12613e-05	0.000453415	ko01230	CmoCh07G009460;CmoCh07G009040;CmoCh07G008760;CmoCh07G005550;CmoCh02G013850;CmoCh04G021850;CmoCh04G022010;CmoCh04G023780;CmoCh04G027040;CmoCh04G030770;CmoCh04G029210;CmoCh01G017150;CmoCh01G016490;CmoCh01G012820;CmoCh01G011930;CmoCh05G012050;CmoCh04G019410;CmoCh08G004880;CmoCh08G004920;CmoCh19G010620;CmoCh19G011390;CmoCh19G010500;CmoCh19G009470;CmoCh08G008040;CmoCh14G017140;CmoCh15G000950;CmoCh15G0…	K00030+K01689+K01703+K01626+K05359+K01623+K01807+K00031+K01736+K00134+K01850+K01850+K14454+K00815+K01696+K01738+K01738+K00789+K01915+K00053+K00927+K14455+K01681+K00814+K01915+K00134+K00134+K01915+K00031+K01623+K01915+K00789+K01647+K00814+K00640+K01850+K01754+K01689+K00873+K01940+K01940+K01803+K00134+K01803+K01803+K00264+K00826+K00134+K00134+K01783+K01803+K01647+K01940+K01689+K00850+K01620+K01620+…
	Metabolism	Global and overview maps	Carbon metabolism	102	385	1.13354e-05	0.000453415	ko01200	CmoCh07G009460;CmoCh07G009040;CmoCh02G010200;CmoCh04G021850;CmoCh04G022010;CmoCh04G023780;CmoCh04G029570;CmoCh04G030770;CmoCh01G020840;CmoCh01G016490;CmoCh01G015120;CmoCh01G011710;CmoCh01G011700;CmoCh01G013010;CmoCh05G012050;CmoCh05G009960;CmoCh04G012700;CmoCh04G012010;CmoCh04G015760;CmoCh04G019410;CmoCh08G000390;CmoCh08G000480;CmoCh08G006150;CmoCh15G011120;CmoCh19G011390;CmoCh19G010590;CmoCh19G0…	K00030+K01689+K00851+K01623+K01807+K00031+K00033+K00134+K05298+K14454+K01610+K00658+K00658+K01595+K01738+K03781+K00164+K01100+K01602+K01738+K01900+K00121+K15918+K01601+K00927+K01595+K14455+K01681+K00025+K00814+K00036+K11517+K00627+K00134+K00134+K00033+K00031+K01623+K00029+K00162+K00162+K01647+K00814+K00640+K11517+K01754+K01689+K00873+K00162+K01803+K00134+K01803+K01803+K00026+K00134+K00134+K01638+…
	Metabolism	Energy metabolism	Carbon fixation in photosynthetic organisms	39	115	2.5652e-05	0.000769559	ko00710	CmoCh04G021850;CmoCh04G022010;CmoCh04G030770;CmoCh01G020840;CmoCh01G016490;CmoCh01G015120;CmoCh01G013010;CmoCh04G012010;CmoCh04G015760;CmoCh15G011120;CmoCh19G011390;CmoCh19G010590;CmoCh19G010500;CmoCh08G010580;CmoCh08G008040;CmoCh15G000950;CmoCh15G001000;CmoCh15G009720;CmoCh01G001000;CmoCh17G006320;CmoCh02G008040;CmoCh02G006620;CmoCh02G003260;CmoCh02G003250;CmoCh16G004500;CmoCh13G008180;CmoCh13G0…	K01623+K01807+K00134+K05298+K14454+K01610+K01595+K01100+K01602+K01601+K00927+K01595+K14455+K00025+K00814+K00134+K00134+K01623+K00029+K00814+K01803+K00134+K01803+K01803+K00026+K00134+K00134+K01783+K01803+K01610+K01601+K01602+K00025+K00029+K01601+K03841+K00029+K01623+K01595
	Metabolism	Amino acid metabolism	Phenylalanine metabolism	28	75	5.13074e-05	0.00123138	ko00360	CmoCh07G009560;CmoCh07G009550;CmoCh07G009540;CmoCh07G009520;CmoCh07G009510;CmoCh07G009490;CmoCh07G009480;CmoCh07G009470;CmoCh02G015430;CmoCh01G016490;CmoCh01G013720;CmoCh01G012820;CmoCh19G010500;CmoCh19G006220;CmoCh17G008870;CmoCh03G012290;CmoCh03G012280;CmoCh03G012270;CmoCh02G006920;CmoCh20G005320;CmoCh20G003310;CmoCh05G007700;CmoCh03G003320;CmoCh07G012890;CmoCh04G008570;CmoCh18G009000;CmoCh10G0…	K10775+K10775+K10775+K10775+K10775+K10775+K10775+K10775+K00276+K14454+K00457+K00815+K14455+K00588+K01904+K10775+K10775+K10775+K00487+K10775+K00487+K00487+K07253+K07253+K15849+K10775+K10775+K01904
	Metabolism	Carbohydrate metabolism	Citrate cycle (TCA cycle)	28	79	0.00014765	0.00295301	ko00020	CmoCh07G009460;CmoCh04G023780;CmoCh01G015120;CmoCh01G011710;CmoCh01G011700;CmoCh04G012700;CmoCh08G000390;CmoCh19G009470;CmoCh08G010580;CmoCh14G012880;CmoCh15G007920;CmoCh17G013630;CmoCh17G013620;CmoCh17G008970;CmoCh18G004520;CmoCh16G004500;CmoCh05G000320;CmoCh20G002650;CmoCh03G006800;CmoCh04G002260;CmoCh04G008900;CmoCh17G003580;CmoCh17G001620;CmoCh10G012560;CmoCh12G006500;CmoCh06G015710;CmoCh11G0…	K00030+K00031+K01610+K00658+K00658+K00164+K01900+K01681+K00025+K00627+K00031+K00162+K00162+K01647+K00162+K00026+K01648+K01647+K01681+K00164+K01610+K01648+K00025+K01648+K00161+K00382+K01681+K00161
	Metabolism	Lipid metabolism	alpha-Linolenic acid metabolism	20	54	0.000669057	0.0114696	ko00592	CmoCh04G031560;CmoCh04G029760;CmoCh01G019880;CmoCh05G013530;CmoCh03G001730;CmoCh19G006540;CmoCh08G007730;CmoCh15G002030;CmoCh15G010360;CmoCh17G006610;CmoCh09G000690;CmoCh09G000510;CmoCh18G005340;CmoCh02G001980;CmoCh05G002230;CmoCh20G000640;CmoCh17G001170;CmoCh10G007910;CmoCh14G006450;CmoCh14G000510	K05894+K10525+K08241+K10527+K14674+K01723+K00454+K10525+K10525+K00454+K10526+K05894+K22389+K00232+K01723+K00454+K07513+K05894+K10529+K00232
	Genetic Information Processing	Folding, sorting and degradation	Proteasome	27	91	0.00406739	0.0564644	ko03050	CmoCh04G024900;CmoCh04G029730;CmoCh11G016530;CmoCh01G019150;CmoCh01G013410;CmoCh15G011100;CmoCh08G007770;CmoCh14G017640;CmoCh15G006720;CmoCh17G008750;CmoCh18G001230;CmoCh18G005390;CmoCh18G005380;CmoCh02G008780;CmoCh05G004500;CmoCh13G008130;CmoCh13G009240;CmoCh20G005080;CmoCh03G007010;CmoCh03G002110;CmoCh19G001540;CmoCh16G012910;CmoCh14G020390;CmoCh06G011590;CmoCh06G006240;CmoCh02G017460;CmoCh14G0…	K02735+K11599+K02739+K03030+K02728+K03036+K02730+K02734+K02735+K03061+K10881+K02726+K02729+K02736+K02737+K03037+K10881+K02736+K03029+K02727+K03062+K02731+K02732+K02732+K03039+K03062+K02739
	Metabolism	Amino acid metabolism	Cysteine and methionine metabolism	38	140	0.00423483	0.0564644	ko00270	CmoCh01G016490;CmoCh01G012820;CmoCh05G012050;CmoCh05G010330;CmoCh04G018040;CmoCh04G019410;CmoCh08G004880;CmoCh19G010500;CmoCh08G010580;CmoCh14G017820;CmoCh01G004090;CmoCh17G009700;CmoCh09G009900;CmoCh16G004500;CmoCh05G001190;CmoCh03G005880;CmoCh03G003210;CmoCh07G003260;CmoCh14G011220;CmoCh04G008490;CmoCh04G009030;CmoCh18G008100;CmoCh17G004180;CmoCh17G002110;CmoCh17G001620;CmoCh17G000960;CmoCh17G0…	K14454+K00815+K01738+K01611+K00797+K01738+K00789+K14455+K00025+K08967+K01611+K00789+K00640+K00026+K00826+K05933+K00827+K05933+K00549+K00827+K01762+K00797+K13034+K00547+K00025+K01251+K01251+K00549+K01611+K01739+K01761+K00549+K00549+K05933+K00789+K01611+K00549+K01739
	Organismal Systems	Environmental adaptation	Circadian rhythm - plant	18	56	0.00717002	0.0860403	ko04712	CmoCh07G006680;CmoCh07G006720;CmoCh04G025770;CmoCh01G016510;CmoCh04G013310;CmoCh08G001640;CmoCh19G008690;CmoCh08G009780;CmoCh15G005830;CmoCh18G005580;CmoCh05G003890;CmoCh05G007270;CmoCh03G004760;CmoCh18G008120;CmoCh17G001640;CmoCh12G005650;CmoCh14G007870;CmoCh17G005320	K03097+K03097+K12124+K12118+K16221+K12133+K12120+K03115+K12124+K10143+K16241+K12115+K12129+K16221+K12119+K12125+K00660+K12133
	Metabolism	Amino acid metabolism	Alanine, aspartate and glutamate metabolism	26	92	0.00949826	0.101447	ko00250	CmoCh07G005460;CmoCh04G022550;CmoCh04G028400;CmoCh01G016490;CmoCh04G013810;CmoCh08G004920;CmoCh19G010500;CmoCh08G008040;CmoCh14G017140;CmoCh15G007570;CmoCh15G007900;CmoCh01G003910;CmoCh17G006320;CmoCh09G007020;CmoCh18G002070;CmoCh18G002080;CmoCh16G000650;CmoCh13G009610;CmoCh20G003640;CmoCh20G003110;CmoCh11G000440;CmoCh03G003210;CmoCh04G003920;CmoCh04G006590;CmoCh04G008490;CmoCh10G009480	K01953+K01580+K00278+K14454+K01956+K01915+K14455+K00814+K01915+K01915+K01580+K01915+K00814+K16871+K01940+K01940+K00264+K00294+K01953+K17761+K01940+K00827+K00261+K16871+K00827+K00830
	Genetic Information Processing	Transcription	Spliceosome	60	252	0.0101447	0.101447	ko03040	CmoCh07G010280;CmoCh07G009030;CmoCh07G008800;CmoCh07G004940;CmoCh02G011810;CmoCh02G013230;CmoCh02G013240;CmoCh04G027550;CmoCh04G027600;CmoCh11G016750;CmoCh01G020680;CmoCh04G012690;CmoCh04G012970;CmoCh04G012980;CmoCh04G018030;CmoCh04G018050;CmoCh08G000960;CmoCh08G000340;CmoCh08G004160;CmoCh08G005770;CmoCh16G009620;CmoCh15G010560;CmoCh04G021230;CmoCh01G009860;CmoCh15G007870;CmoCh15G007880;CmoCh10G0…	K03283+K12836+K11099+K11093+K12890+K12833+K12833+K03283+K03283+K12823+K11088+K12900+K12896+K12896+K12896+K12844+K12837+K11092+K12890+K12870+K12893+K12890+K03283+K11097+K12850+K12850+K12741+K12881+K12834+K12890+K12881+K12741+K11098+K12839+K03283+K12845+K11093+K12897+K03283+K12836+K12881+K12897+K12900+K12741+K12625+K12831+K12857+K12862+K12876+K11087+K12885+K12812+K11098+K12831+K12893+K12877+K12621+…
	Cellular Processes	Transport and catabolism	Phagosome	28	102	0.0110535	0.102032	ko04145	CmoCh02G008840;CmoCh04G023530;CmoCh04G026800;CmoCh11G015880;CmoCh01G014470;CmoCh01G011540;CmoCh17G006140;CmoCh02G002540;CmoCh16G003240;CmoCh06G017440;CmoCh05G002930;CmoCh05G004210;CmoCh13G008620;CmoCh11G001090;CmoCh03G003880;CmoCh14G011170;CmoCh04G004620;CmoCh04G007140;CmoCh16G004660;CmoCh16G012260;CmoCh10G012020;CmoCh14G022260;CmoCh12G003570;CmoCh12G003740;CmoCh06G009830;CmoCh06G002570;CmoCh14G0…	K09481+K02148+K07889+K02150+K02155+K02153+K02145+K04392+K07374+K07374+K02155+K03661+K08054+K04392+K07375+K07374+K07374+K10956+K10956+K08488+K02151+K09481+K07375+K02155+K09481+K07375+K07342+K02152
	Metabolism	Carbohydrate metabolism	Glyoxylate and dicarboxylate metabolism	31	117	0.0131928	0.113081	ko00630	CmoCh05G009960;CmoCh04G015760;CmoCh08G004920;CmoCh08G006150;CmoCh15G011120;CmoCh19G009470;CmoCh08G010580;CmoCh14G017140;CmoCh14G012310;CmoCh15G007570;CmoCh01G003910;CmoCh17G008970;CmoCh03G014010;CmoCh16G004500;CmoCh13G008220;CmoCh20G006140;CmoCh20G002650;CmoCh03G006800;CmoCh09G011840;CmoCh18G010270;CmoCh17G000940;CmoCh17G001620;CmoCh10G009480;CmoCh12G008280;CmoCh12G006160;CmoCh12G005780;CmoCh06G0…	K03781+K01602+K01915+K15918+K01601+K01681+K00025+K01915+K11517+K01915+K01915+K01647+K11517+K00026+K01638+K01637+K01647+K01681+K01601+K01602+K00600+K00025+K00830+K01601+K03781+K00281+K01913+K00382+K01681+K00122+K00122
	Metabolism	Global and overview maps	Biosynthesis of secondary metabolites	286	1433	0.0144285	0.114833	ko01110	CmoCh07G009560;CmoCh07G009550;CmoCh07G009540;CmoCh07G009460;CmoCh07G009520;CmoCh07G009510;CmoCh07G009490;CmoCh07G009480;CmoCh07G009470;CmoCh07G009040;CmoCh07G008760;CmoCh07G005460;CmoCh07G005550;CmoCh02G010200;CmoCh02G013850;CmoCh02G012500;CmoCh02G015350;CmoCh02G015360;CmoCh02G015430;CmoCh04G021850;CmoCh04G022010;CmoCh04G022550;CmoCh04G022950;CmoCh04G023780;CmoCh04G024720;CmoCh04G025580;CmoCh04G0…	K10775+K10775+K10775+K00030+K10775+K10775+K10775+K10775+K10775+K01689+K01703+K01953+K01626+K00851+K05359+K00430+K22013+K22013+K00276+K01623+K01807+K01580+K00993+K00031+K13600+K01590+K01698+K01736+K00033+K00318+K00134+K05894+K01850+K10525+K00966+K00083+K13789+K00939+K00975+K00939+K08241+K00511+K01850+K14454+K01610+K00658+K00658+K14190+K00815+K01188+K01696+K00901+K10527+K01738+K03781+K00021+K00164+…
	Genetic Information Processing	Folding, sorting and degradation	Protein export	18	60	0.0153111	0.114833	ko03060	CmoCh02G008840;CmoCh02G009230;CmoCh05G010470;CmoCh04G018310;CmoCh01G001440;CmoCh09G001970;CmoCh03G011420;CmoCh11G010070;CmoCh04G007140;CmoCh18G006940;CmoCh18G013080;CmoCh12G008590;CmoCh16G004660;CmoCh10G011540;CmoCh14G022260;CmoCh12G004520;CmoCh06G009830;CmoCh14G007370	K09481+K09490+K13431+K12272+K13280+K03100+K03106+K03116+K10956+K12946+K09540+K13431+K10956+K12948+K09481+K03100+K09481+K07342
	Metabolism	Amino acid metabolism	Valine, leucine and isoleucine degradation	19	66	0.0201609	0.136285	ko00280	CmoCh02G008790;CmoCh02G013280;CmoCh08G003230;CmoCh08G006750;CmoCh17G006590;CmoCh09G010800;CmoCh05G000050;CmoCh05G001190;CmoCh03G010860;CmoCh03G003210;CmoCh04G008490;CmoCh17G001170;CmoCh10G008330;CmoCh12G012660;CmoCh11G013680;CmoCh11G014520;CmoCh06G015200;CmoCh06G015710;CmoCh06G015100	K00253+K01640+K01968+K18660+K14085+K00166+K00128+K00826+K00166+K00827+K00827+K07513+K00167+K05605+K01969+K00140+K00249+K00382+K09699
	Metabolism	Carbohydrate metabolism	Pyruvate metabolism	31	121	0.0211761	0.136285	ko00620	CmoCh01G015120;CmoCh01G013010;CmoCh16G009340;CmoCh19G010590;CmoCh08G010580;CmoCh14G014470;CmoCh14G012880;CmoCh01G001000;CmoCh01G003340;CmoCh17G013630;CmoCh17G013620;CmoCh17G006590;CmoCh03G011740;CmoCh18G004520;CmoCh16G004500;CmoCh06G017000;CmoCh05G000050;CmoCh13G008220;CmoCh03G003850;CmoCh07G014140;CmoCh07G014150;CmoCh04G008900;CmoCh18G008240;CmoCh17G001620;CmoCh10G006950;CmoCh12G001960;CmoCh12G0…	K01610+K01595+K01759+K01595+K00025+K01069+K00627+K00029+K18881+K00162+K00162+K14085+K00873+K00162+K00026+K01069+K00128+K01638+K01962+K01961+K01961+K01610+K00873+K00025+K00029+K00029+K00161+K01913+K00382+K01595+K00161
	Metabolism	Metabolism of cofactors and vitamins	Riboflavin metabolism	7	17	0.0215785	0.136285	ko00740	CmoCh15G009210;CmoCh15G009520;CmoCh01G006110;CmoCh20G002190;CmoCh13G006970;CmoCh04G004280;CmoCh10G008660	K14379+K14652+K14652+K00793+K20884+K14652+K11752
	Metabolism	Carbohydrate metabolism	Glycolysis / Gluconeogenesis	39	166	0.0405984	0.24359	ko00010	CmoCh07G009040;CmoCh04G021850;CmoCh04G030770;CmoCh01G015120;CmoCh08G000480;CmoCh19G011390;CmoCh07G010570;CmoCh14G012880;CmoCh15G000950;CmoCh15G001000;CmoCh15G010070;CmoCh15G009720;CmoCh17G013630;CmoCh17G013620;CmoCh17G006590;CmoCh03G011710;CmoCh03G011740;CmoCh18G004520;CmoCh02G008040;CmoCh02G006620;CmoCh02G003260;CmoCh02G003250;CmoCh05G000050;CmoCh13G008180;CmoCh13G008190;CmoCh20G007700;CmoCh11G0…	K01689+K01623+K00134+K01610+K00121+K00927+K00002+K00627+K00134+K00134+K01835+K01623+K00162+K00162+K14085+K01689+K00873+K00162+K01803+K00134+K01803+K01803+K00128+K00134+K00134+K01803+K01689+K00850+K15633+K01792+K01610+K00873+K00850+K03841+K00161+K01913+K00382+K01623+K00161
3353 Cmo DEG specific in pumpkin leaves	Metabolism	Energy metabolism	Photosynthesis	71	116	2.42159e-31	2.95434e-29	ko00195	CmoCh07G009630;CmoCh07G008310;CmoCh07G007590;CmoCh07G005950;CmoCh04G027340;CmoCh01G012060;CmoCh05G012300;CmoCh05G008690;CmoCh05G008850;CmoCh10G011100;CmoCh04G018980;CmoCh08G000440;CmoCh08G003070;CmoCh19G010120;CmoCh19G009850;CmoCh19G004770;CmoCh01G009540;CmoCh14G017410;CmoCh14G013400;CmoCh15G004280;CmoCh10G003900;CmoCh17G013240;CmoCh17G011960;CmoCh17G009900;CmoCh09G000810;CmoCh03G014320;CmoCh18G0…	K02705+K02701+K02716+K02112+K02717+K08901+K02721+K08901+K02704+K02706+K02723+K08903+K02721+K08902+K02636+K02639+K02113+K02692+K02695+K02717+K02708+K08903+K02721+K02704+K02638+K02698+K08901+K02694+K02639+K02639+K02723+K02723+K02115+K02635+K02693+K02699+K02716+K02112+K14332+K08901+K02703+K08905+K02112+K02690+K02689+K02705+K02110+K02110+K02108+K02703+K02721+K02693+K02699+K02111+K02113+K02114+K02690+…
	Metabolism	Global and overview maps	Metabolic pathways	501	2755	2.44675e-12	1.49252e-10	ko01100	CmoCh07G009150;CmoCh07G009170;CmoCh07G009630;CmoCh07G008310;CmoCh07G007590;CmoCh07G006710;CmoCh07G006180;CmoCh07G005950;CmoCh07G005910;CmoCh02G009370;CmoCh02G009560;CmoCh02G009690;CmoCh02G010440;CmoCh02G011380;CmoCh02G011950;CmoCh02G012660;CmoCh02G012110;CmoCh02G012490;CmoCh02G012510;CmoCh02G012830;CmoCh02G014840;CmoCh02G014990;CmoCh02G016000;CmoCh04G022580;CmoCh04G022790;CmoCh04G021830;CmoCh04G0…	K01754+K09837+K02705+K02701+K02716+K00430+K00026+K02112+K00600+K01784+K13679+K00083+K11352+K00797+K00873+K00454+K09842+K00430+K00430+K00128+K01951+K22133+K01074+K01580+K00231+K05577+K00695+K13421+K22596+K01942+K05278+K00858+K00939+K02717+K03012+K05298+K00235+K01244+K15893+K13811+K00083+K15397+K00417+K02435+K00968+K00640+K01623+K16055+K08901+K00991+K12446+K05350+K00036+K06444+K18592+K00844+K02721+…
	Metabolism	Energy metabolism	Photosynthesis - antenna proteins	21	31	2.42566e-11	9.86434e-10	ko00196	CmoCh04G027050;CmoCh19G008800;CmoCh07G010930;CmoCh15G004580;CmoCh10G002130;CmoCh01G002760;CmoCh09G000130;CmoCh03G013760;CmoCh11G001720;CmoCh11G007560;CmoCh11G009160;CmoCh03G003740;CmoCh03G003750;CmoCh13G005730;CmoCh07G001290;CmoCh04G009860;CmoCh01G009350;CmoCh18G006280;CmoCh11G014910;CmoCh12G004950;CmoCh14G009780	K08907+K08913+K08915+K08907+K08910+K08912+K14172+K08912+K08910+K08908+K08909+K08915+K08915+K08912+K08912+K08914+K08916+K08908+K08917+K08911+K08912
	Metabolism	Global and overview maps	Carbon metabolism	102	385	2.44958e-10	7.47121e-09	ko01200	CmoCh07G009150;CmoCh07G006180;CmoCh07G005910;CmoCh02G011950;CmoCh11G015540;CmoCh11G016480;CmoCh11G017440;CmoCh01G011400;CmoCh01G010970;CmoCh03G000120;CmoCh05G013740;CmoCh05G012160;CmoCh05G010190;CmoCh04G012020;CmoCh04G016070;CmoCh04G018450;CmoCh04G018490;CmoCh15G010700;CmoCh19G011420;CmoCh19G008640;CmoCh19G007520;CmoCh19G004980;CmoCh19G004700;CmoCh19G004600;CmoCh08G009670;CmoCh08G008960;CmoCh07G0…	K01754+K00026+K00600+K00873+K05298+K00235+K15893+K00640+K01623+K00036+K00844+K01807+K00121+K01100+K00627+K14272+K14272+K01057+K00134+K00626+K15893+K03841+K02437+K00873+K00600+K00028+K03841+K03841+K01006+K18121+K00164+K01807+K18121+K00850+K02160+K01783+K15918+K15919+K03841+K01623+K05298+K01754+K01899+K00134+K00605+K00927+K01623+K01647+K00873+K00029+K00605+K01595+K01623+K00927+K00830+K00830+K19269+…
	Metabolism	Global and overview maps	Biosynthesis of secondary metabolites	275	1433	3.92081e-08	8.44868e-07	ko01110	CmoCh07G009150;CmoCh07G009170;CmoCh07G006710;CmoCh07G006180;CmoCh07G005910;CmoCh02G009560;CmoCh02G009690;CmoCh02G011950;CmoCh02G012660;CmoCh02G012110;CmoCh02G012490;CmoCh02G012510;CmoCh02G012830;CmoCh04G022580;CmoCh04G022790;CmoCh04G024560;CmoCh04G025980;CmoCh11G016480;CmoCh11G017440;CmoCh01G020440;CmoCh01G017430;CmoCh01G011400;CmoCh01G010970;CmoCh16G008160;CmoCh16G007330;CmoCh03G000120;CmoCh05G0…	K01754+K09837+K00430+K00026+K00600+K13679+K00083+K00873+K00454+K09842+K00430+K00430+K00128+K01580+K00231+K05278+K00939+K00235+K15893+K00083+K15397+K00640+K01623+K00991+K05350+K00036+K06444+K00844+K10046+K01807+K00121+K00700+K01952+K01756+K09588+K08081+K00627+K00547+K15397+K14272+K14272+K10251+K13065+K01704+K01057+K00134+K13508+K00626+K00975+K10528+K01609+K01885+K15893+K02492+K01845+K03841+K02437+…
	Metabolism	Energy metabolism	Carbon fixation in photosynthetic organisms	40	115	4.15509e-08	8.44868e-07	ko00710	CmoCh07G006180;CmoCh11G015540;CmoCh01G010970;CmoCh05G012160;CmoCh04G012020;CmoCh04G018450;CmoCh04G018490;CmoCh19G011420;CmoCh19G004980;CmoCh08G008960;CmoCh07G010810;CmoCh07G010820;CmoCh14G017040;CmoCh15G009920;CmoCh01G008390;CmoCh09G010870;CmoCh09G010370;CmoCh09G000370;CmoCh18G001950;CmoCh02G006610;CmoCh02G003650;CmoCh05G006080;CmoCh15G014980;CmoCh20G008150;CmoCh20G003060;CmoCh03G009110;CmoCh03G0…	K00026+K05298+K01623+K01807+K01100+K14272+K14272+K00134+K03841+K00028+K03841+K03841+K01006+K01807+K01783+K03841+K01623+K05298+K00134+K00927+K01623+K00029+K01595+K01623+K00927+K00026+K03841+K01100+K00026+K01601+K01601+K14272+K00051+K01807+K00855+K00615+K00028+K00615+K00855+K05298
	Metabolism	Carbohydrate metabolism	Glyoxylate and dicarboxylate metabolism	36	117	5.49714e-06	9.58072e-05	ko00630	CmoCh07G006180;CmoCh07G005910;CmoCh02G014990;CmoCh11G017440;CmoCh04G018450;CmoCh04G018490;CmoCh19G008640;CmoCh19G007520;CmoCh19G004700;CmoCh08G009670;CmoCh14G012940;CmoCh01G000620;CmoCh17G007970;CmoCh17G007640;CmoCh18G002630;CmoCh02G000490;CmoCh13G007800;CmoCh20G001070;CmoCh11G008790;CmoCh11G009510;CmoCh03G009630;CmoCh03G009610;CmoCh03G009110;CmoCh03G008930;CmoCh13G003320;CmoCh07G001000;CmoCh04G0…	K00026+K00600+K22133+K15893+K14272+K14272+K00626+K15893+K02437+K00600+K18121+K18121+K15918+K15919+K00605+K01647+K00605+K00830+K00830+K19269+K01455+K01455+K00026+K00600+K00626+K11517+K00026+K01601+K01601+K14272+K00382+K01915+K15919+K00284+K02437+K01681
	Metabolism	Amino acid metabolism	Glycine, serine and threonine metabolism	30	97	2.95184e-05	0.000450155	ko00260	CmoCh07G009150;CmoCh07G005910;CmoCh11G017440;CmoCh04G018450;CmoCh04G018490;CmoCh19G007520;CmoCh19G004700;CmoCh08G009670;CmoCh15G002130;CmoCh17G007970;CmoCh17G007640;CmoCh17G006810;CmoCh09G005220;CmoCh03G011850;CmoCh18G002630;CmoCh18G002860;CmoCh18G002880;CmoCh13G007800;CmoCh20G001070;CmoCh11G000740;CmoCh11G008790;CmoCh03G008930;CmoCh07G012310;CmoCh18G007800;CmoCh17G003520;CmoCh17G002270;CmoCh09G0…	K01754+K00600+K15893+K14272+K14272+K15893+K02437+K00600+K06001+K15918+K15919+K01733+K00306+K01754+K00605+K01696+K01696+K00605+K00830+K00276+K00830+K00600+K15633+K14272+K00382+K00276+K12524+K01834+K15919+K02437
	Metabolism	Carbohydrate metabolism	Pentose phosphate pathway	24	77	0.000158932	0.00207653	ko00030	CmoCh01G010970;CmoCh03G000120;CmoCh05G012160;CmoCh15G010700;CmoCh19G004980;CmoCh07G010810;CmoCh07G010820;CmoCh15G009920;CmoCh01G000890;CmoCh01G008390;CmoCh09G010870;CmoCh09G010370;CmoCh09G000150;CmoCh02G003650;CmoCh15G014600;CmoCh20G008150;CmoCh03G005840;CmoCh03G003900;CmoCh12G011750;CmoCh12G011320;CmoCh16G011280;CmoCh14G020310;CmoCh12G001450;CmoCh06G011680	K01623+K00036+K01807+K01057+K03841+K03841+K03841+K01807+K00850+K01783+K03841+K01623+K00895+K01623+K01835+K01623+K00895+K03841+K00131+K01807+K00948+K00615+K01810+K00615
	Metabolism	Metabolism of terpenoids and polyketides	Carotenoid biosynthesis	19	55	0.000170207	0.00207653	ko00906	CmoCh07G009170;CmoCh02G012110;CmoCh05G014020;CmoCh03G001820;CmoCh01G006440;CmoCh03G013970;CmoCh02G005580;CmoCh06G016860;CmoCh05G001850;CmoCh05G006180;CmoCh11G010280;CmoCh07G013920;CmoCh04G006730;CmoCh18G012980;CmoCh12G013540;CmoCh12G009970;CmoCh11G013610;CmoCh16G005450;CmoCh16G005460	K09837+K09842+K06444+K06443+K09843+K09840+K09838+K02293+K09843+K17913+K00514+K06443+K02291+K15746+K06444+K09839+K09843+K09840+K09840
	Metabolism	Metabolism of cofactors and vitamins	Porphyrin and chlorophyll metabolism	22	70	0.00025864	0.00286855	ko00860	CmoCh04G022790;CmoCh19G008350;CmoCh19G005160;CmoCh19G005210;CmoCh03G000620;CmoCh15G003630;CmoCh15G006510;CmoCh10G000100;CmoCh09G008690;CmoCh03G013080;CmoCh02G006720;CmoCh02G005530;CmoCh05G002040;CmoCh20G001040;CmoCh20G002080;CmoCh11G012130;CmoCh03G002120;CmoCh07G011760;CmoCh10G005910;CmoCh10G006560;CmoCh11G014440;CmoCh16G004760	K00231+K01885+K02492+K01845+K03403+K03794+K22013+K03428+K00218+K03405+K01772+K13545+K01719+K03404+K00218+K01885+K04035+K04035+K21480+K13606+K01845+K01599
	Metabolism	Energy metabolism	Oxidative phosphorylation	50	227	0.00147137	0.0149589	ko00190	CmoCh07G005950;CmoCh02G010440;CmoCh04G021830;CmoCh11G016480;CmoCh01G015470;CmoCh08G000450;CmoCh08G006270;CmoCh15G012020;CmoCh19G007650;CmoCh19G005220;CmoCh08G008220;CmoCh01G009540;CmoCh01G009500;CmoCh17G012700;CmoCh09G004780;CmoCh18G000330;CmoCh05G000860;CmoCh13G007710;CmoCh15G014650;CmoCh11G010550;CmoCh11G011110;CmoCh05G006900;CmoCh18G006050;CmoCh18G006020;CmoCh04G009690;CmoCh14G011430;CmoCh04G0…	K02112+K11352+K05577+K00235+K00417+K03953+K05579+K05575+K02147+K01507+K02145+K02113+K05579+K05575+K00417+K03966+K03942+K02115+K11352+K02146+K02154+K02267+K05578+K02112+K02260+K02112+K02110+K02126+K02110+K02108+K05573+K05577+K03955+K02111+K02113+K02114+K01507+K05578+K02111+K02109+K02111+K02111+K03661+K02109+K02155+K02113+K05582+K00419+K02111+K05577
	Metabolism	Global and overview maps	Biosynthesis of amino acids	66	321	0.00189006	0.0173239	ko01230	CmoCh07G009150;CmoCh07G005910;CmoCh02G011950;CmoCh01G011400;CmoCh01G010970;CmoCh05G012160;CmoCh04G018450;CmoCh04G018490;CmoCh15G011690;CmoCh19G011420;CmoCh19G008610;CmoCh19G004600;CmoCh08G009670;CmoCh15G002560;CmoCh15G002130;CmoCh15G009920;CmoCh10G000540;CmoCh01G001730;CmoCh01G000890;CmoCh01G008390;CmoCh17G008530;CmoCh17G006810;CmoCh09G010370;CmoCh09G001450;CmoCh03G011850;CmoCh18G001950;CmoCh18G0…	K01754+K00600+K00873+K00640+K01623+K01807+K14272+K14272+K01704+K00134+K01609+K00873+K00600+K01850+K06001+K01807+K01652+K00052+K00850+K01783+K00818+K01733+K01623+K00611+K01754+K00134+K01696+K01696+K01657+K00927+K00145+K01623+K00815+K00815+K01647+K00873+K10206+K00811+K01755+K01623+K00927+K01653+K01738+K01738+K14682+K00826+K00600+K00030+K15633+K01738+K14272+K00873+K01807+K01738+K12524+K01626+K00948+…
	Metabolism	Carbohydrate metabolism	Pyruvate metabolism	30	121	0.00198799	0.0173239	ko00620	CmoCh07G006180;CmoCh02G011950;CmoCh02G012830;CmoCh05G013620;CmoCh04G016070;CmoCh19G008640;CmoCh19G004600;CmoCh08G008960;CmoCh14G017040;CmoCh15G007430;CmoCh01G004890;CmoCh03G012090;CmoCh16G000890;CmoCh05G006080;CmoCh15G014980;CmoCh11G001050;CmoCh09G011540;CmoCh03G009110;CmoCh03G005640;CmoCh13G003320;CmoCh04G003230;CmoCh04G006060;CmoCh18G009210;CmoCh18G013190;CmoCh17G003520;CmoCh00G001030;CmoCh14G0…	K00026+K00873+K00128+K01759+K00627+K00626+K00873+K00028+K01006+K11262+K02160+K01512+K00873+K00029+K01595+K00128+K00627+K00026+K01759+K00626+K00161+K00026+K00051+K00873+K00382+K01963+K00028+K01962+K00873+K01649
	Metabolism	Global and overview maps	Fatty acid metabolism	24	104	0.0134609	0.107775	ko01212	CmoCh02G016000;CmoCh04G019000;CmoCh19G008640;CmoCh15G007430;CmoCh01G002830;CmoCh01G004890;CmoCh18G004420;CmoCh05G000780;CmoCh08G012070;CmoCh11G005920;CmoCh11G007660;CmoCh13G003320;CmoCh04G008600;CmoCh17G004450;CmoCh10G008150;CmoCh12G009980;CmoCh16G005980;CmoCh00G001030;CmoCh12G000650;CmoCh06G015220;CmoCh06G015210;CmoCh06G011160;CmoCh06G008220;CmoCh02G017380	K01074+K10251+K00626+K11262+K01897+K02160+K09458+K00059+K10527+K10781+K09458+K00626+K02372+K01897+K09458+K03921+K01897+K01963+K03921+K00249+K00249+K01962+K01074+K07513
	Metabolism	Carbohydrate metabolism	Glycolysis / Gluconeogenesis	35	166	0.0141344	0.107775	ko00010	CmoCh02G011950;CmoCh02G012830;CmoCh01G010970;CmoCh05G013740;CmoCh05G010190;CmoCh04G016070;CmoCh19G011420;CmoCh19G004980;CmoCh19G004600;CmoCh07G010810;CmoCh07G010820;CmoCh01G000890;CmoCh09G010870;CmoCh09G010370;CmoCh09G000150;CmoCh18G001950;CmoCh02G006610;CmoCh02G003650;CmoCh16G000890;CmoCh15G014600;CmoCh20G008150;CmoCh20G003060;CmoCh11G001050;CmoCh09G011540;CmoCh03G005840;CmoCh03G003900;CmoCh07G0…	K00873+K00128+K01623+K00844+K00121+K00627+K00134+K03841+K00873+K03841+K03841+K00850+K03841+K01623+K00895+K00134+K00927+K01623+K00873+K01835+K01623+K00927+K00128+K00627+K00895+K03841+K15633+K00161+K00873+K00382+K00131+K01792+K01834+K01810+K00873
	Metabolism	Lipid metabolism	Fatty acid elongation	13	48	0.0174303	0.125088	ko00062	CmoCh02G016000;CmoCh04G027970;CmoCh01G017430;CmoCh04G015800;CmoCh04G019000;CmoCh10G000800;CmoCh01G004260;CmoCh09G003830;CmoCh02G008410;CmoCh18G010320;CmoCh14G022040;CmoCh14G018050;CmoCh06G008220	K01074+K01076+K15397+K15397+K10251+K01076+K01076+K15397+K15397+K15397+K15397+K15397+K01074
	Metabolism	Amino acid metabolism	Valine, leucine and isoleucine biosynthesis	8	25	0.0218046	0.147787	ko00290	CmoCh07G009150;CmoCh15G011690;CmoCh10G000540;CmoCh01G001730;CmoCh03G011850;CmoCh11G009460;CmoCh03G009220;CmoCh14G008690	K01754+K01704+K01652+K00052+K01754+K01653+K00826+K01649
	Metabolism	Carbohydrate metabolism	Galactose metabolism	17	71	0.0243701	0.156482	ko00052	CmoCh02G009370;CmoCh11G016730;CmoCh05G013740;CmoCh15G012690;CmoCh01G000890;CmoCh17G010020;CmoCh17G009990;CmoCh17G006930;CmoCh09G010460;CmoCh15G014600;CmoCh08G012600;CmoCh04G011350;CmoCh18G007990;CmoCh18G008470;CmoCh10G012500;CmoCh14G009700;CmoCh14G006790	K01784+K06617+K00844+K01784+K00850+K06611+K06611+K01193+K06617+K01835+K18819+K07407+K18819+K07407+K18819+K18819+K06617
	Metabolism	Carbohydrate metabolism	C5-Branched dibasic acid metabolism	4	9	0.0309809	0.184238	ko00660	CmoCh15G011690;CmoCh10G000540;CmoCh01G001730;CmoCh11G009460	K01704+K01652+K00052+K01653
	Metabolism	Carbohydrate metabolism	Propanoate metabolism	14	57	0.031763	0.184238	ko00640	CmoCh19G008640;CmoCh15G007430;CmoCh01G004890;CmoCh18G000760;CmoCh03G008870;CmoCh13G003320;CmoCh13G004460;CmoCh17G003520;CmoCh00G001030;CmoCh14G020120;CmoCh01G010590;CmoCh06G015220;CmoCh06G015210;CmoCh06G011160	K00626+K11262+K02160+K01899+K00140+K00626+K01578+K00382+K01963+K05605+K00166+K00249+K00249+K01962
	Metabolism	Lipid metabolism	Glycerolipid metabolism	20	90	0.0332232	0.184238	ko00561	CmoCh02G012830;CmoCh01G017780;CmoCh19G011030;CmoCh15G000640;CmoCh10G004530;CmoCh17G007970;CmoCh03G011070;CmoCh13G010070;CmoCh11G001050;CmoCh05G007160;CmoCh07G000610;CmoCh04G011350;CmoCh18G008470;CmoCh18G008940;CmoCh17G003750;CmoCh17G004140;CmoCh12G012160;CmoCh06G015840;CmoCh06G002310;CmoCh14G000730	K00128+K06118+K13508+K18693+K00901+K15918+K09480+K01054+K00128+K00901+K01054+K07407+K07407+K01054+K21362+K13508+K03715+K22849+K13508+K13508
	Metabolism	Metabolism of other amino acids	Glutathione metabolism	23	108	0.0371808	0.19722	ko00480	CmoCh02G011380;CmoCh02G014950;CmoCh04G024650;CmoCh04G024840;CmoCh11G017300;CmoCh01G016650;CmoCh03G000120;CmoCh05G013840;CmoCh05G010610;CmoCh05G010520;CmoCh05G010510;CmoCh04G013030;CmoCh04G012850;CmoCh19G007420;CmoCh09G005570;CmoCh09G004030;CmoCh13G011830;CmoCh15G012900;CmoCh04G003380;CmoCh12G008630;CmoCh14G019060;CmoCh14G020220;CmoCh14G008340	K00797+K00432+K22596+K00434+K00434+K00434+K00036+K18592+K01255+K01255+K01255+K00799+K21888+K00434+K00434+K00432+K00799+K01919+K00799+K01255+K00799+K00799+K21888
3976 Cmo DEG specific in pumpkin roots	Genetic Information Processing	Translation	Ribosome	99	447	3.04916e-05	0.00378095	ko03010	CmoCh07G007710;CmoCh07G006580;CmoCh07G004340;CmoCh02G010290;CmoCh02G010040;CmoCh02G011030;CmoCh02G015400;CmoCh04G023270;CmoCh04G027500;CmoCh04G029300;CmoCh20G011550;CmoCh01G013880;CmoCh04G011680;CmoCh04G012100;CmoCh04G018280;CmoCh04G019260;CmoCh04G019880;CmoCh08G000400;CmoCh08G000820;CmoCh08G004190;CmoCh15G011430;CmoCh19G009520;CmoCh08G009990;CmoCh08G009250;CmoCh08G006610;CmoCh00G000300;CmoCh14G0…	K02871+K02898+K02938+K02969+K02873+K02940+K02953+K02978+K02957+K02966+K02897+K02901+K02987+K02917+K02977+K02880+K02997+K02894+K02957+K02891+K02996+K02933+K02872+K02953+K02922+K02865+K02937+K02998+K02957+K02952+K02885+K02998+K02914+K02937+K02885+K02935+K02957+K02891+K02929+K02930+K02896+K02993+K02935+K02900+K02992+K02969+K02877+K02949+K02951+K02973+K02887+K02984+K02891+K02987+K02933+K02926+K02899+…
	Genetic Information Processing	Folding, sorting and degradation	Protein processing in endoplasmic reticulum	63	260	6.16549e-05	0.0038226	ko04141	CmoCh20G010310;CmoCh07G009330;CmoCh07G007750;CmoCh02G011960;CmoCh04G026570;CmoCh01G012580;CmoCh05G010930;CmoCh08G004470;CmoCh19G010200;CmoCh19G007330;CmoCh08G010220;CmoCh08G006900;CmoCh14G015620;CmoCh14G013300;CmoCh14G014450;CmoCh15G004100;CmoCh15G006790;CmoCh10G001580;CmoCh01G002520;CmoCh01G005550;CmoCh17G010190;CmoCh17G010200;CmoCh17G006170;CmoCh03G014140;CmoCh18G000750;CmoCh18G002410;CmoCh02G0…	K05546+K13525+K10666+K08288+K14003+K10666+K07953+K09517+K10666+K13249+K14007+K14004+K14006+K14004+K08057+K03283+K09580+K10084+K14005+K12667+K09517+K09584+K01230+K10950+K07151+K08054+K06689+K12670+K14016+K05546+K04079+K10601+K09487+K07151+K09490+K14007+K09518+K10088+K03868+K08852+K13989+K12669+K13993+K13993+K09580+K12667+K01230+K10666+K14009+K10950+K03237+K04079+K03347+K07953+K04079+K14007+K12666+…
	Metabolism	Biosynthesis of other secondary metabolites	Phenylpropanoid biosynthesis	52	214	0.000248705	0.0102798	ko00940	CmoCh07G009530;CmoCh07G009500;CmoCh02G012520;CmoCh02G012530;CmoCh20G010900;CmoCh01G016130;CmoCh16G006920;CmoCh03G000160;CmoCh04G019070;CmoCh08G001940;CmoCh08G005640;CmoCh15G000760;CmoCh10G003670;CmoCh01G002070;CmoCh01G003380;CmoCh01G005240;CmoCh01G007460;CmoCh01G007640;CmoCh17G009790;CmoCh17G009780;CmoCh20G010190;CmoCh03G014570;CmoCh18G002430;CmoCh02G007080;CmoCh02G004650;CmoCh02G004440;CmoCh02G0…	K10775+K10775+K00430+K00430+K00083+K00430+K00430+K00430+K13065+K00430+K01904+K00430+K05349+K01904+K13065+K01188+K00430+K00487+K00430+K00430+K00430+K22395+K00430+K00430+K00430+K00430+K00430+K01188+K05349+K00430+K00430+K00430+K00430+K00430+K00430+K00430+K00430+K05349+K01188+K00430+K22395+K00430+K00588+K00430+K00430+K01188+K00430+K01904+K00588+K00430+K09754+K00430
	Genetic Information Processing	Folding, sorting and degradation	Proteasome	24	91	0.00372266	0.115403	ko03050	CmoCh11G017500;CmoCh08G005760;CmoCh19G009050;CmoCh08G009260;CmoCh15G002050;CmoCh17G006580;CmoCh05G002700;CmoCh20G003290;CmoCh08G011090;CmoCh03G006990;CmoCh03G004130;CmoCh13G004570;CmoCh07G011750;CmoCh07G004140;CmoCh17G002130;CmoCh17G001110;CmoCh12G011560;CmoCh16G005780;CmoCh16G012440;CmoCh16G012880;CmoCh12G000510;CmoCh12G006140;CmoCh06G013990;CmoCh06G002320	K03033+K03061+K03028+K03033+K11599+K02730+K03064+K03063+K02734+K02731+K02728+K02726+K02727+K02731+K02734+K03032+K03064+K03031+K03039+K03029+K02737+K10881+K02734+K03038
	Metabolism	Lipid metabolism	Sphingolipid metabolism	11	32	0.00555207	0.137691	ko00600	CmoCh04G014010;CmoCh08G001690;CmoCh10G000280;CmoCh01G005070;CmoCh05G001660;CmoCh05G001670;CmoCh13G000860;CmoCh07G013200;CmoCh04G020470;CmoCh18G011820;CmoCh17G001150	K01190+K01634+K00654+K04713+K00654+K00654+K12349+K04716+K17108+K04713+K17108
	Metabolism	Glycan biosynthesis and metabolism	N-Glycan biosynthesis	15	56	0.0170092	0.351524	ko00510	CmoCh20G010310;CmoCh01G020670;CmoCh01G005550;CmoCh17G006170;CmoCh18G000750;CmoCh02G004240;CmoCh02G000050;CmoCh13G009960;CmoCh03G005480;CmoCh13G002350;CmoCh13G002300;CmoCh07G001110;CmoCh04G001400;CmoCh10G005720;CmoCh12G006230	K05546+K00721+K12667+K01230+K07151+K12670+K05546+K07151+K12669+K00902+K12667+K01230+K03844+K00737+K12666
	Genetic Information Processing	Translation	RNA transport	42	206	0.0244744	0.433547	ko03013	CmoCh02G011570;CmoCh04G023900;CmoCh04G027260;CmoCh04G030370;CmoCh01G017250;CmoCh16G007340;CmoCh08G003050;CmoCh15G010840;CmoCh19G011530;CmoCh19G009550;CmoCh08G009860;CmoCh08G008000;CmoCh08G006900;CmoCh03G000410;CmoCh14G017340;CmoCh14G013300;CmoCh14G012860;CmoCh15G001360;CmoCh15G004480;CmoCh15G004490;CmoCh15G007750;CmoCh10G002730;CmoCh09G010880;CmoCh03G014610;CmoCh16G003750;CmoCh06G016350;CmoCh06G0…	K14293+K03245+K14327+K03249+K03260+K12875+K14319+K14293+K09291+K03113+K03260+K03239+K14004+K03250+K14319+K14004+K03257+K03249+K03231+K03231+K03245+K03680+K03243+K03251+K13126+K13130+K03247+K03257+K03248+K14297+K03254+K03253+K03259+K03242+K03237+K13126+K03260+K13137+K03246+K14326+K14326+K03246
	Metabolism	Biosynthesis of other secondary metabolites	Stilbenoid, diarylheptanoid and gingerol biosynthesis	7	21	0.0301003	0.466555	ko00945	CmoCh04G019070;CmoCh19G009220;CmoCh01G003380;CmoCh01G007640;CmoCh18G006870;CmoCh11G013620;CmoCh14G005060	K13065+K16040+K13065+K00487+K00588+K00588+K09754
	Genetic Information Processing	Translation	Ribosome biogenesis in eukaryotes	20	89	0.0420273	0.579043	ko03008	CmoCh02G015020;CmoCh01G018360;CmoCh05G012000;CmoCh08G003310;CmoCh10G000640;CmoCh10G000690;CmoCh10G004170;CmoCh01G001380;CmoCh17G011130;CmoCh17G006800;CmoCh09G010770;CmoCh09G002900;CmoCh18G000140;CmoCh02G008750;CmoCh13G010940;CmoCh08G012210;CmoCh18G012890;CmoCh10G005930;CmoCh02G017820;CmoCh14G001460	K11883+K14548+K14565+K14538+K14559+K14564+K14552+K14558+K14549+K14572+K14574+K14548+K11129+K18532+K11129+K14546+K14563+K12845+K11130+K11131
	Metabolism	Lipid metabolism	Steroid biosynthesis	9	36	0.0840057	1	ko00100	CmoCh19G005910;CmoCh19G005290;CmoCh08G008230;CmoCh14G014320;CmoCh01G002440;CmoCh01G002700;CmoCh09G000820;CmoCh02G003700;CmoCh06G017070	K01052+K00511+K01853+K05917+K00559+K09828+K08242+K00801+K05917
	Metabolism	Carbohydrate metabolism	Amino sugar and nucleotide sugar metabolism	33	173	0.0917148	1	ko00520	CmoCh02G015300;CmoCh04G021630;CmoCh04G025090;CmoCh11G017840;CmoCh16G006670;CmoCh05G012840;CmoCh05G012790;CmoCh08G002040;CmoCh08G003090;CmoCh15G001160;CmoCh15G003750;CmoCh15G004160;CmoCh10G001630;CmoCh10G003820;CmoCh01G004510;CmoCh17G012550;CmoCh17G005830;CmoCh16G000880;CmoCh05G002430;CmoCh15G014610;CmoCh11G004800;CmoCh11G006610;CmoCh03G002030;CmoCh04G007040;CmoCh10G007010;CmoCh12G012470;CmoCh12G0…	K12451+K01809+K12447+K13648+K01711+K01183+K01183+K00847+K13648+K00966+K16190+K08678+K00966+K18677+K13379+K13648+K00847+K01183+K01810+K00847+K01183+K00844+K00326+K12450+K00844+K00326+K08679+K01784+K12450+K08679+K00326+K00963+K00621
	Metabolism	Amino acid metabolism	Cysteine and methionine metabolism	27	140	0.106893	1	ko00270	CmoCh07G006270;CmoCh07G006260;CmoCh02G014890;CmoCh04G023200;CmoCh01G014200;CmoCh05G011330;CmoCh01G002740;CmoCh09G007640;CmoCh09G005450;CmoCh16G003620;CmoCh15G013790;CmoCh11G001670;CmoCh11G008240;CmoCh03G003190;CmoCh04G007710;CmoCh04G011060;CmoCh18G010310;CmoCh18G013380;CmoCh17G004330;CmoCh12G013420;CmoCh12G013410;CmoCh12G010790;CmoCh12G008410;CmoCh12G003060;CmoCh06G005900;CmoCh11G019790;CmoCh14G0…	K00826+K00826+K01919+K00928+K05933+K17398+K00789+K05933+K14454+K00899+K01761+K00026+K00558+K14455+K20772+K00133+K00547+K00797+K20772+K05933+K00640+K17398+K01611+K00811+K01761+K14455+K01739
	Metabolism	Carbohydrate metabolism	Fructose and mannose metabolism	16	77	0.113344	1	ko00051	CmoCh07G009000;CmoCh04G021630;CmoCh01G021020;CmoCh16G006670;CmoCh08G002040;CmoCh15G001160;CmoCh10G001630;CmoCh17G005830;CmoCh02G008030;CmoCh02G000990;CmoCh15G014610;CmoCh11G006610;CmoCh07G003220;CmoCh04G008910;CmoCh10G007010;CmoCh14G002730	K01623+K01809+K00895+K01711+K00847+K00966+K00966+K00847+K01803+K19355+K00847+K00844+K00895+K00850+K00844+K01623
	Metabolism	Metabolism of cofactors and vitamins	One carbon pool by folate	7	28	0.119906	1	ko00670	CmoCh18G002490;CmoCh02G003910;CmoCh20G008460;CmoCh11G001330;CmoCh12G001380;CmoCh12G001420;CmoCh12G001430	K00602+K13998+K13998+K01934+K00600+K00600+K00600
	Metabolism	Biosynthesis of other secondary metabolites	Flavonoid biosynthesis	7	29	0.138532	1	ko00941	CmoCh04G019070;CmoCh15G007110;CmoCh01G003380;CmoCh01G007640;CmoCh18G006870;CmoCh11G013620;CmoCh14G005060	K13065+K05278+K13065+K00487+K00588+K00588+K09754
	Metabolism	Glycan biosynthesis and metabolism	Mannose type O-glycan biosyntheis	1	1	0.151631	1	ko00515	CmoCh06G008970	K18207
	Metabolism	Global and overview maps	2-Oxocarboxylic acid metabolism	16	83	0.182597	1	ko01210	CmoCh07G006270;CmoCh07G006260;CmoCh02G015720;CmoCh04G023200;CmoCh04G024620;CmoCh14G012470;CmoCh09G005450;CmoCh03G012260;CmoCh02G003000;CmoCh03G003190;CmoCh07G003830;CmoCh07G003990;CmoCh04G011060;CmoCh14G019270;CmoCh12G003060;CmoCh11G019790	K00826+K00826+K01704+K00928+K14677+K00814+K14454+K00030+K14677+K14455+K00030+K01681+K00133+K01687+K00811+K14455
	Metabolism	Lipid metabolism	alpha-Linolenic acid metabolism	11	54	0.18618	1	ko00592	CmoCh02G012600;CmoCh01G020610;CmoCh01G019860;CmoCh16G007460;CmoCh04G019170;CmoCh09G010960;CmoCh11G013280;CmoCh11G003410;CmoCh16G012920;CmoCh01G010350;CmoCh01G010360	K00454+K10526+K08241+K00232+K00454+K18857+K01723+K01047+K08241+K18857+K18857
	Organismal Systems	Environmental adaptation	Plant-pathogen interaction	38	217	0.186845	1	ko04626	CmoCh04G024350;CmoCh04G026050;CmoCh11G017940;CmoCh11G016280;CmoCh05G010500;CmoCh04G016250;CmoCh08G004890;CmoCh19G008260;CmoCh19G005410;CmoCh19G005500;CmoCh10G001660;CmoCh10G000650;CmoCh17G013670;CmoCh17G008450;CmoCh02G006870;CmoCh02G007110;CmoCh02G005640;CmoCh02G005650;CmoCh16G001050;CmoCh05G003160;CmoCh13G011470;CmoCh11G002090;CmoCh11G011760;CmoCh03G005590;CmoCh03G002080;CmoCh07G002970;CmoCh16G0…	K13414+K13412+K13412+K13448+K05391+K13448+K13436+K13412+K13449+K13449+K18875+K13448+K13430+K00864+K13434+K13424+K13448+K13448+K04079+K09487+K05391+K13447+K13447+K13412+K02183+K13412+K04079+K05391+K13449+K04079+K13412+K13425+K13448+K13456+K18835+K13447+K13448+K13436
	Metabolism	Glycan biosynthesis and metabolism	Other glycan degradation	6	28	0.242958	1	ko00511	CmoCh04G023210;CmoCh04G014010;CmoCh20G005460;CmoCh03G007000;CmoCh04G020470;CmoCh17G001150	K01191+K01190+K01206+K01191+K17108+K17108
