# Supplementary material for: Rootstock–scion exchanging mRNAs participate in the pathways of amino acid and fatty acid metabolism in cucumber under early chilling stress
Source: Hortic Res. 2022 Feb 19;9:uhac031. doi: 10.1093/hr/uhac031 (PMC9039506; doi:10.1093/hr/uhac031)
Supplement: Web_Material_uhac031 [file web_material_uhac031.zip › Table S8.xlsx]

## Sheet: Csa
Supplementary Table S8. Mobile mRNAs in cucumber and pumpkin under control and 6 h chilling conditions
GeneID	CDS_length	mobility in normal condition	mobility in chilling condition
CsGy1G022220	3198	both	both
CsGy1G022330	2775	both	both
CsGy1G028410	2238	both	both
CsGy1G031680	2958	both	both
CsGy2G016500	2352	both	both
CsGy2G020670	2487	both	both
CsGy3G002510	6384	both	both
CsGy3G007430	7170	both	both
CsGy3G008780	6891	both	both
CsGy3G018120	1353	both	both
CsGy3G026770	2853	both	both
CsGy5G018960	1749	both	both
CsGy5G019020	1761	both	both
CsGy6G001840	5124	both	both
CsGy6G005940	2238	both	both
CsGy6G022300	4833	both	both
CsGy6G023850	3873	both	both
CsGy7G007080	1950	both	both
CsGy7G007090	3297	both	both
CsGy7G017060	2412	both	both
CsGy7G021150	2457	both	both
CsGy1G000010	3291	both	down
CsGy1G000080	5328	both	down
CsGy1G000520	1998	both	down
CsGy1G000660	1470	both	down
CsGy1G001320	4728	both	down
CsGy1G001650	4848	both	down
CsGy1G002190	2958	both	down
CsGy1G003080	3768	both	down
CsGy1G004330	7416	both	down
CsGy1G005720	2196	both	down
CsGy1G008450	1260	both	down
CsGy1G009910	1620	both	down
CsGy1G010140	3411	both	down
CsGy1G012660	3273	both	down
CsGy1G014830	735	both	down
CsGy1G015480	1434	both	down
CsGy1G017250	2307	both	down
CsGy1G019900	1911	both	down
CsGy1G021390	2493	both	down
CsGy1G028380	2115	both	down
CsGy1G029930	594	both	down
CsGy1G030420	1401	both	down
CsGy1G031400	1191	both	down
CsGy2G000240	2415	both	down
CsGy2G001330	1944	both	down
CsGy2G002130	1704	both	down
CsGy2G003950	1767	both	down
CsGy2G008370	1236	both	down
CsGy2G008420	1704	both	down
CsGy2G008660	1161	both	down
CsGy2G009090	1917	both	down
CsGy2G009210	1335	both	down
CsGy2G009490	1458	both	down
CsGy2G010370	1845	both	down
CsGy2G014380	510	both	down
CsGy2G015880	663	both	down
CsGy2G016480	1542	both	down
CsGy2G017150	1272	both	down
CsGy2G017450	1608	both	down
CsGy2G018020	2265	both	down
CsGy2G018030	1482	both	down
CsGy2G018180	2109	both	down
CsGy2G018820	2142	both	down
CsGy2G020420	5841	both	down
CsGy2G021690	1398	both	down
CsGy2G021840	624	both	down
CsGy2G023240	1284	both	down
CsGy2G023880	1014	both	down
CsGy2G026990	3513	both	down
CsGy3G000430	5574	both	down
CsGy3G001920	3726	both	down
CsGy3G002980	1734	both	down
CsGy3G003060	606	both	down
CsGy3G004490	1188	both	down
CsGy3G007490	4197	both	down
CsGy3G008350	1263	both	down
CsGy3G009560	5472	both	down
CsGy3G011680	1569	both	down
CsGy3G012380	2304	both	down
CsGy3G015290	6528	both	down
CsGy3G015310	1521	both	down
CsGy3G015710	2250	both	down
CsGy3G015750	1515	both	down
CsGy3G018020	1284	both	down
CsGy3G022770	4428	both	down
CsGy3G023710	690	both	down
CsGy3G023770	774	both	down
CsGy3G024710	6765	both	down
CsGy3G026910	2124	both	down
CsGy3G027020	378	both	down
CsGy3G028930	1182	both	down
CsGy3G029540	1341	both	down
CsGy3G033490	3414	both	down
CsGy3G035330	4866	both	down
CsGy3G035570	2298	both	down
CsGy3G035890	3069	both	down
CsGy3G036270	1590	both	down
CsGy3G036680	2202	both	down
CsGy3G036820	1929	both	down
CsGy3G038150	1350	both	down
CsGy3G038740	1956	both	down
CsGy3G040850	3252	both	down
CsGy3G041460	2022	both	down
CsGy3G041540	3210	both	down
CsGy3G041750	972	both	down
CsGy3G042670	828	both	down
CsGy3G043700	1587	both	down
CsGy4G000100	1353	both	down
CsGy4G003290	1509	both	down
CsGy4G003600	3138	both	down
CsGy4G007070	4803	both	down
CsGy4G008380	1587	both	down
CsGy4G008410	1014	both	down
CsGy4G010890	2388	both	down
CsGy4G011480	1335	both	down
CsGy4G012760	1971	both	down
CsGy4G013470	1719	both	down
CsGy4G013570	1218	both	down
CsGy4G015960	1824	both	down
CsGy4G019990	738	both	down
CsGy4G022000	5310	both	down
CsGy4G024500	1902	both	down
CsGy4G025400	1401	both	down
CsGy5G000400	2328	both	down
CsGy5G000970	1797	both	down
CsGy5G001430	2748	both	down
CsGy5G003200	2091	both	down
CsGy5G007810	1719	both	down
CsGy5G011100	1776	both	down
CsGy5G013610	1500	both	down
CsGy5G018490	2427	both	down
CsGy5G019310	1713	both	down
CsGy5G019620	3234	both	down
CsGy5G022250	2907	both	down
CsGy5G023020	459	both	down
CsGy6G001580	2487	both	down
CsGy6G002430	3273	both	down
CsGy6G003050	3270	both	down
CsGy6G003210	2079	both	down
CsGy6G003440	1197	both	down
CsGy6G003560	2877	both	down
CsGy6G004640	546	both	down
CsGy6G007020	1350	both	down
CsGy6G008390	2373	both	down
CsGy6G010550	5304	both	down
CsGy6G011250	3366	both	down
CsGy6G011830	1752	both	down
CsGy6G012210	1170	both	down
CsGy6G012280	1578	both	down
CsGy6G012920	1278	both	down
CsGy6G012930	429	both	down
CsGy6G014160	1251	both	down
CsGy6G016140	4137	both	down
CsGy6G017420	1953	both	down
CsGy6G019210	1857	both	down
CsGy6G020540	1200	both	down
CsGy6G021730	3198	both	down
CsGy6G022750	3159	both	down
CsGy6G023910	3348	both	down
CsGy6G024630	1290	both	down
CsGy6G027520	4578	both	down
CsGy6G027970	2052	both	down
CsGy6G029990	6252	both	down
CsGy6G031270	1731	both	down
CsGy6G031720	2751	both	down
CsGy6G035720	1104	both	down
CsGy6G036140	8562	both	down
CsGy6G036160	1911	both	down
CsGy7G000680	3807	both	down
CsGy7G002390	3978	both	down
CsGy7G003360	3039	both	down
CsGy7G003670	7158	both	down
CsGy7G004290	2898	both	down
CsGy7G004390	2691	both	down
CsGy7G004580	1770	both	down
CsGy7G008440	2295	both	down
CsGy7G011880	1713	both	down
CsGy7G012490	4203	both	down
CsGy7G015310	1668	both	down
CsGy7G015780	3813	both	down
CsGy7G018770	7044	both	down
CsGy7G019770	288	both	down
CsGy7G020170	1248	both	down
CsGy7G020290	2148	both	down
CsGy7G020510	2478	both	down
CsGy1G022700	1380	both	up
CsGy2G018850	2481	both	up
CsGy6G026270	1863	both	up
CsGy7G002410	798	both	up
CsGy1G000890	573	both
CsGy1G005740	1977	both
CsGy1G006000	1086	both
CsGy1G006350	2064	both
CsGy1G010450	1611	both
CsGy1G017020	2352	both
CsGy1G020110	2127	both
CsGy1G020160	2328	both
CsGy1G025330	2538	both
CsGy1G025570	564	both
CsGy1G026710	1143	both
CsGy2G003080	1563	both
CsGy2G003310	414	both
CsGy2G006330	1980	both
CsGy2G007390	3897	both
CsGy2G009950	2271	both
CsGy2G010120	423	both
CsGy2G011850	2703	both
CsGy2G012610	1134	both
CsGy2G013280	1623	both
CsGy2G015500	1134	both
CsGy2G016090	240	both
CsGy2G019900	570	both
CsGy2G020840	951	both
CsGy2G020880	750	both
CsGy2G022680	2721	both
CsGy3G000230	441	both
CsGy3G000590	1350	both
CsGy3G001340	825	both
CsGy3G006620	2970	both
CsGy3G008000	1905	both
CsGy3G010980	606	both
CsGy3G012040	804	both
CsGy3G016050	1581	both
CsGy3G020340	1095	both
CsGy3G021970	783	both
CsGy3G024470	1764	both
CsGy3G026560	1608	both
CsGy3G026750	3315	both
CsGy3G033090	1323	both
CsGy3G033980	1131	both
CsGy3G037600	1233	both
CsGy3G038300	2949	both
CsGy3G039090	1302	both
CsGy3G041930	1236	both
CsGy4G002210	1323	both
CsGy4G004130	561	both
CsGy4G004870	1899	both
CsGy4G005460	1116	both
CsGy4G007570	804	both
CsGy4G007720	1143	both
CsGy4G011540	2781	both
CsGy4G016880	1647	both
CsGy4G021460	1818	both
CsGy4G023080	3063	both
CsGy4G024590	480	both
CsGy4G025670	4404	both
CsGy4G025680	3096	both
CsGy5G000140	1671	both
CsGy5G001720	1047	both
CsGy5G003070	984	both
CsGy5G005490	774	both
CsGy5G005520	2091	both
CsGy5G006430	930	both
CsGy5G007670	339	both
CsGy5G007830	963	both
CsGy5G008070	2088	both
CsGy5G008090	1338	both
CsGy5G008500	687	both
CsGy5G011770	2124	both
CsGy5G013270	1131	both
CsGy5G013590	1233	both
CsGy5G015960	2403	both
CsGy5G017160	1959	both
CsGy5G018980	2988	both
CsGy5G020780	909	both
CsGy5G024730	1212	both
CsGy5G027350	1146	both
CsGy5G027900	1197	both
CsGy5G028550	669	both
CsGy6G001650	1446	both
CsGy6G002420	1170	both
CsGy6G003510	1776	both
CsGy6G010830	1518	both
CsGy6G012290	1671	both
CsGy6G014570	693	both
CsGy6G017630	2889	both
CsGy6G019270	1077	both
CsGy6G023880	2139	both
CsGy6G023900	2142	both
CsGy6G024100	1083	both
CsGy6G025630	2493	both
CsGy6G026130	1134	both
CsGy6G026970	2223	both
CsGy6G028460	1923	both
CsGy6G029350	975	both
CsGy6G029860	1236	both
CsGy6G030440	1518	both
CsGy6G033730	1248	both
CsGy6G034740	1770	both
CsGy6G035050	2334	both
CsGy6G035960	2178	both
CsGy7G001200	1641	both
CsGy7G004700	1134	both
CsGy7G010300	1206	both
CsGy7G011630	459	both
CsGy7G018430	513	both
CsGy7G019340	1197	both
CsGy7G020730	2316	both
CsGy1G001120	2184	down	both
CsGy1G002070	2175	down	both
CsGy1G004750	3549	down	both
CsGy1G005770	1704	down	both
CsGy1G009240	1161	down	both
CsGy1G017750	1293	down	both
CsGy1G024930	1242	down	both
CsGy1G025120	2190	down	both
CsGy1G029670	4098	down	both
CsGy1G030010	213	down	both
CsGy1G032890	714	down	both
CsGy2G002830	2715	down	both
CsGy2G007030	2223	down	both
CsGy2G007700	4749	down	both
CsGy2G008840	5664	down	both
CsGy2G009970	2469	down	both
CsGy2G010170	1689	down	both
CsGy2G010320	3912	down	both
CsGy2G012620	3660	down	both
CsGy2G013580	1194	down	both
CsGy2G021500	1875	down	both
CsGy2G027000	4101	down	both
CsGy3G000020	4845	down	both
CsGy3G003700	1782	down	both
CsGy3G004210	9930	down	both
CsGy3G004580	2973	down	both
CsGy3G007150	2919	down	both
CsGy3G008880	6765	down	both
CsGy3G011170	4545	down	both
CsGy3G017430	2058	down	both
CsGy3G021150	4794	down	both
CsGy3G022070	2970	down	both
CsGy3G029390	1872	down	both
CsGy3G030250	1497	down	both
CsGy3G031000	2415	down	both
CsGy3G036190	3132	down	both
CsGy3G037610	5220	down	both
CsGy3G038000	2298	down	both
CsGy4G000240	654	down	both
CsGy4G004030	3549	down	both
CsGy4G005710	2232	down	both
CsGy4G006260	1860	down	both
CsGy4G006590	1782	down	both
CsGy4G007880	1431	down	both
CsGy4G010470	1968	down	both
CsGy4G011360	2877	down	both
CsGy4G015200	1344	down	both
CsGy4G018500	3069	down	both
CsGy5G000210	2355	down	both
CsGy5G001870	2133	down	both
CsGy5G010220	5244	down	both
CsGy5G017110	5244	down	both
CsGy5G021670	1179	down	both
CsGy5G022350	2583	down	both
CsGy5G022590	4329	down	both
CsGy5G024000	600	down	both
CsGy5G025180	1599	down	both
CsGy5G025970	5535	down	both
CsGy5G026060	2352	down	both
CsGy5G026750	2340	down	both
CsGy5G026890	2586	down	both
CsGy5G027270	2217	down	both
CsGy6G004630	3507	down	both
CsGy6G007670	4947	down	both
CsGy6G010840	1257	down	both
CsGy6G014690	2349	down	both
CsGy6G019470	1782	down	both
CsGy6G023080	1191	down	both
CsGy6G025470	3180	down	both
CsGy6G028400	2994	down	both
CsGy6G034430	5439	down	both
CsGy7G000290	5316	down	both
CsGy7G002860	2691	down	both
CsGy7G006260	7182	down	both
CsGy7G006650	1173	down	both
CsGy7G008860	2196	down	both
CsGy7G008910	3534	down	both
CsGy7G009580	1473	down	both
CsGy7G010530	6132	down	both
CsGy7G015120	1029	down	both
CsGy7G016560	582	down	both
CsGy7G019520	2721	down	both
CsGy7G020000	4431	down	both
CsGy0G001060	1545	down	down
CsGy1G000470	735	down	down
CsGy1G000640	2766	down	down
CsGy1G000670	1659	down	down
CsGy1G000700	1281	down	down
CsGy1G000730	2346	down	down
CsGy1G000820	1761	down	down
CsGy1G000860	2661	down	down
CsGy1G000930	993	down	down
CsGy1G000940	2430	down	down
CsGy1G001070	1515	down	down
CsGy1G001490	4500	down	down
CsGy1G001550	1140	down	down
CsGy1G001680	1593	down	down
CsGy1G001730	1809	down	down
CsGy1G002210	2928	down	down
CsGy1G002260	996	down	down
CsGy1G002280	363	down	down
CsGy1G002500	1437	down	down
CsGy1G002690	2067	down	down
CsGy1G002710	246	down	down
CsGy1G002940	1419	down	down
CsGy1G002980	6693	down	down
CsGy1G003010	756	down	down
CsGy1G003040	1479	down	down
CsGy1G003100	1023	down	down
CsGy1G003210	1548	down	down
CsGy1G003350	1368	down	down
CsGy1G003710	969	down	down
CsGy1G003770	5271	down	down
CsGy1G003830	576	down	down
CsGy1G003870	3453	down	down
CsGy1G004020	984	down	down
CsGy1G004110	2565	down	down
CsGy1G004450	1887	down	down
CsGy1G004560	1422	down	down
CsGy1G004600	696	down	down
CsGy1G004630	729	down	down
CsGy1G004720	1863	down	down
CsGy1G004770	375	down	down
CsGy1G005010	480	down	down
CsGy1G005050	3411	down	down
CsGy1G005240	795	down	down
CsGy1G005330	1125	down	down
CsGy1G005730	279	down	down
CsGy1G005810	969	down	down
CsGy1G005900	594	down	down
CsGy1G005910	513	down	down
CsGy1G005930	3204	down	down
CsGy1G006020	1647	down	down
CsGy1G006180	516	down	down
CsGy1G006230	3591	down	down
CsGy1G006260	1794	down	down
CsGy1G006590	1629	down	down
CsGy1G006970	2556	down	down
CsGy1G007090	2019	down	down
CsGy1G007180	1992	down	down
CsGy1G007230	1275	down	down
CsGy1G007320	684	down	down
CsGy1G007400	2277	down	down
CsGy1G007410	1029	down	down
CsGy1G007440	1650	down	down
CsGy1G007510	1953	down	down
CsGy1G007750	3102	down	down
CsGy1G007850	2184	down	down
CsGy1G007860	2685	down	down
CsGy1G007900	2091	down	down
CsGy1G007960	2934	down	down
CsGy1G008390	2583	down	down
CsGy1G008400	2832	down	down
CsGy1G008430	2154	down	down
CsGy1G008540	996	down	down
CsGy1G008700	1848	down	down
CsGy1G008770	1434	down	down
CsGy1G008820	2148	down	down
CsGy1G008980	1302	down	down
CsGy1G009120	4263	down	down
CsGy1G009140	4656	down	down
CsGy1G009150	1422	down	down
CsGy1G009330	987	down	down
CsGy1G009500	1458	down	down
CsGy1G009520	4332	down	down
CsGy1G009550	1914	down	down
CsGy1G009570	1272	down	down
CsGy1G009710	912	down	down
CsGy1G009890	1722	down	down
CsGy1G010490	3339	down	down
CsGy1G010560	3660	down	down
CsGy1G010600	996	down	down
CsGy1G010660	1665	down	down
CsGy1G010710	1218	down	down
CsGy1G011220	1848	down	down
CsGy1G011610	3444	down	down
CsGy1G011660	903	down	down
CsGy1G011980	3687	down	down
CsGy1G011990	1197	down	down
CsGy1G012380	1833	down	down
CsGy1G012630	1752	down	down
CsGy1G012650	2262	down	down
CsGy1G012690	348	down	down
CsGy1G012710	1146	down	down
CsGy1G012890	2883	down	down
CsGy1G013330	2232	down	down
CsGy1G013490	1512	down	down
CsGy1G013510	3024	down	down
CsGy1G013890	945	down	down
CsGy1G014100	2955	down	down
CsGy1G014130	2883	down	down
CsGy1G014530	3774	down	down
CsGy1G014950	3105	down	down
CsGy1G015040	861	down	down
CsGy1G015270	1767	down	down
CsGy1G015430	2793	down	down
CsGy1G015510	2148	down	down
CsGy1G015550	1023	down	down
CsGy1G015670	441	down	down
CsGy1G017500	345	down	down
CsGy1G017660	2625	down	down
CsGy1G017800	1458	down	down
CsGy1G017820	1572	down	down
CsGy1G017860	483	down	down
CsGy1G017870	1521	down	down
CsGy1G017980	606	down	down
CsGy1G018380	3090	down	down
CsGy1G018470	1257	down	down
CsGy1G018490	2589	down	down
CsGy1G018580	798	down	down
CsGy1G019060	4008	down	down
CsGy1G019190	1524	down	down
CsGy1G019340	8031	down	down
CsGy1G019580	1596	down	down
CsGy1G019930	864	down	down
CsGy1G020060	831	down	down
CsGy1G020090	1938	down	down
CsGy1G020250	2787	down	down
CsGy1G020270	993	down	down
CsGy1G020810	1077	down	down
CsGy1G021050	1416	down	down
CsGy1G021300	708	down	down
CsGy1G021790	2340	down	down
CsGy1G021870	3267	down	down
CsGy1G021970	420	down	down
CsGy1G022030	1860	down	down
CsGy1G022040	129	down	down
CsGy1G022390	1524	down	down
CsGy1G022720	2097	down	down
CsGy1G022800	2430	down	down
CsGy1G023060	4641	down	down
CsGy1G023820	1614	down	down
CsGy1G024040	2700	down	down
CsGy1G024110	834	down	down
CsGy1G024160	3396	down	down
CsGy1G024250	2532	down	down
CsGy1G024350	3003	down	down
CsGy1G024870	330	down	down
CsGy1G024920	3096	down	down
CsGy1G025000	4032	down	down
CsGy1G025070	1995	down	down
CsGy1G025520	1923	down	down
CsGy1G025560	954	down	down
CsGy1G025590	2100	down	down
CsGy1G025610	2100	down	down
CsGy1G025620	1317	down	down
CsGy1G025970	2241	down	down
CsGy1G026020	954	down	down
CsGy1G026180	3033	down	down
CsGy1G026220	1038	down	down
CsGy1G026410	1605	down	down
CsGy1G026420	1695	down	down
CsGy1G026540	1719	down	down
CsGy1G026580	930	down	down
CsGy1G026790	1686	down	down
CsGy1G026870	1938	down	down
CsGy1G026940	1548	down	down
CsGy1G026950	315	down	down
CsGy1G027050	3468	down	down
CsGy1G027070	3504	down	down
CsGy1G027150	1827	down	down
CsGy1G027350	1551	down	down
CsGy1G027400	582	down	down
CsGy1G027510	1305	down	down
CsGy1G027570	1068	down	down
CsGy1G027600	1599	down	down
CsGy1G027610	4716	down	down
CsGy1G027730	1197	down	down
CsGy1G027900	2589	down	down
CsGy1G028190	3771	down	down
CsGy1G028520	5856	down	down
CsGy1G028540	840	down	down
CsGy1G028560	2484	down	down
CsGy1G028680	1674	down	down
CsGy1G028720	858	down	down
CsGy1G028950	2631	down	down
CsGy1G028960	2403	down	down
CsGy1G029170	5478	down	down
CsGy1G029240	927	down	down
CsGy1G029300	1287	down	down
CsGy1G029690	1008	down	down
CsGy1G029750	2085	down	down
CsGy1G029910	2028	down	down
CsGy1G030290	2919	down	down
CsGy1G030300	2529	down	down
CsGy1G030350	1800	down	down
CsGy1G030570	3171	down	down
CsGy1G030920	3099	down	down
CsGy1G031080	10347	down	down
CsGy1G031210	708	down	down
CsGy1G031370	2520	down	down
CsGy1G031610	5898	down	down
CsGy1G031800	1974	down	down
CsGy1G031810	1389	down	down
CsGy1G032270	981	down	down
CsGy1G032330	1599	down	down
CsGy1G032380	414	down	down
CsGy1G032410	1611	down	down
CsGy1G032580	2334	down	down
CsGy1G032780	2451	down	down
CsGy1G032790	2877	down	down
CsGy1G032880	852	down	down
CsGy1G033060	672	down	down
CsGy2G000190	2397	down	down
CsGy2G000310	2268	down	down
CsGy2G000350	1440	down	down
CsGy2G000380	2970	down	down
CsGy2G000530	2982	down	down
CsGy2G000610	1518	down	down
CsGy2G000920	1488	down	down
CsGy2G001270	1858	down	down
CsGy2G001310	2136	down	down
CsGy2G001650	1695	down	down
CsGy2G001660	1047	down	down
CsGy2G001910	1755	down	down
CsGy2G001960	3507	down	down
CsGy2G002010	849	down	down
CsGy2G002180	2118	down	down
CsGy2G002330	2187	down	down
CsGy2G002420	1989	down	down
CsGy2G002460	2967	down	down
CsGy2G002480	2277	down	down
CsGy2G002520	1635	down	down
CsGy2G003140	1131	down	down
CsGy2G003260	912	down	down
CsGy2G003300	2199	down	down
CsGy2G003320	2892	down	down
CsGy2G003350	1158	down	down
CsGy2G003370	2355	down	down
CsGy2G003400	1692	down	down
CsGy2G003410	5469	down	down
CsGy2G003420	1968	down	down
CsGy2G003430	3657	down	down
CsGy2G004330	3681	down	down
CsGy2G004590	3399	down	down
CsGy2G004640	1677	down	down
CsGy2G004680	2769	down	down
CsGy2G004750	1263	down	down
CsGy2G004800	2877	down	down
CsGy2G004880	4539	down	down
CsGy2G004950	1614	down	down
CsGy2G005240	2802	down	down
CsGy2G005310	1830	down	down
CsGy2G005330	1191	down	down
CsGy2G005350	1980	down	down
CsGy2G005570	1290	down	down
CsGy2G005810	1842	down	down
CsGy2G005820	1254	down	down
CsGy2G005830	411	down	down
CsGy2G006050	1434	down	down
CsGy2G006180	660	down	down
CsGy2G006320	2070	down	down
CsGy2G006520	2451	down	down
CsGy2G006530	2508	down	down
CsGy2G006710	3282	down	down
CsGy2G006770	3327	down	down
CsGy2G006850	705	down	down
CsGy2G007020	1242	down	down
CsGy2G007180	3813	down	down
CsGy2G007240	3468	down	down
CsGy2G007250	2304	down	down
CsGy2G007480	4359	down	down
CsGy2G007500	3708	down	down
CsGy2G007520	1389	down	down
CsGy2G007770	204	down	down
CsGy2G008400	1596	down	down
CsGy2G008430	1449	down	down
CsGy2G008800	3612	down	down
CsGy2G008990	888	down	down
CsGy2G009030	2415	down	down
CsGy2G009110	2124	down	down
CsGy2G009190	2016	down	down
CsGy2G009220	1521	down	down
CsGy2G009230	1452	down	down
CsGy2G009280	2853	down	down
CsGy2G009310	786	down	down
CsGy2G009330	3009	down	down
CsGy2G009510	1416	down	down
CsGy2G009520	1392	down	down
CsGy2G009580	396	down	down
CsGy2G009600	2121	down	down
CsGy2G009610	3297	down	down
CsGy2G009690	951	down	down
CsGy2G009980	432	down	down
CsGy2G009990	1728	down	down
CsGy2G010000	3291	down	down
CsGy2G010020	1104	down	down
CsGy2G010290	552	down	down
CsGy2G010340	1620	down	down
CsGy2G010350	1392	down	down
CsGy2G010360	1656	down	down
CsGy2G010460	687	down	down
CsGy2G010830	2313	down	down
CsGy2G010910	1776	down	down
CsGy2G010980	564	down	down
CsGy2G011450	2673	down	down
CsGy2G011920	1281	down	down
CsGy2G012130	2718	down	down
CsGy2G012160	2691	down	down
CsGy2G012320	585	down	down
CsGy2G012410	1359	down	down
CsGy2G012440	1860	down	down
CsGy2G012560	2046	down	down
CsGy2G012630	3660	down	down
CsGy2G012730	1014	down	down
CsGy2G012860	2154	down	down
CsGy2G012880	1734	down	down
CsGy2G013100	978	down	down
CsGy2G013550	3432	down	down
CsGy2G013800	3267	down	down
CsGy2G013890	4698	down	down
CsGy2G014000	1998	down	down
CsGy2G014020	1686	down	down
CsGy2G014060	969	down	down
CsGy2G014110	831	down	down
CsGy2G014140	4845	down	down
CsGy2G014270	1092	down	down
CsGy2G014940	1149	down	down
CsGy2G015050	951	down	down
CsGy2G015080	1278	down	down
CsGy2G015140	1503	down	down
CsGy2G015230	1896	down	down
CsGy2G015260	1329	down	down
CsGy2G015420	3963	down	down
CsGy2G015800	630	down	down
CsGy2G016010	2010	down	down
CsGy2G016120	2754	down	down
CsGy2G016290	4884	down	down
CsGy2G016450	1161	down	down
CsGy2G016550	1335	down	down
CsGy2G016680	759	down	down
CsGy2G016970	1872	down	down
CsGy2G017030	2445	down	down
CsGy2G017480	3435	down	down
CsGy2G017500	1758	down	down
CsGy2G017600	1578	down	down
CsGy2G017700	990	down	down
CsGy2G017730	2334	down	down
CsGy2G017760	2061	down	down
CsGy2G017770	2337	down	down
CsGy2G017790	1212	down	down
CsGy2G017920	3144	down	down
CsGy2G018000	219	down	down
CsGy2G018010	1473	down	down
CsGy2G018070	2151	down	down
CsGy2G018380	1755	down	down
CsGy2G018430	1422	down	down
CsGy2G018460	1059	down	down
CsGy2G018490	1014	down	down
CsGy2G018570	1401	down	down
CsGy2G018860	1101	down	down
CsGy2G019530	825	down	down
CsGy2G019710	5649	down	down
CsGy2G019760	1545	down	down
CsGy2G019970	2154	down	down
CsGy2G020320	1068	down	down
CsGy2G020390	1221	down	down
CsGy2G020400	498	down	down
CsGy2G020470	1326	down	down
CsGy2G020620	1350	down	down
CsGy2G020780	966	down	down
CsGy2G020920	1674	down	down
CsGy2G021220	10833	down	down
CsGy2G021260	6717	down	down
CsGy2G021300	1056	down	down
CsGy2G021420	3342	down	down
CsGy2G021520	759	down	down
CsGy2G021610	1242	down	down
CsGy2G021750	4341	down	down
CsGy2G021780	2256	down	down
CsGy2G022100	1578	down	down
CsGy2G022480	1650	down	down
CsGy2G022530	1098	down	down
CsGy2G022660	3171	down	down
CsGy2G023020	2355	down	down
CsGy2G023250	3594	down	down
CsGy2G023290	1941	down	down
CsGy2G023530	1533	down	down
CsGy2G023660	2334	down	down
CsGy2G023740	2898	down	down
CsGy2G023820	1494	down	down
CsGy2G024030	3150	down	down
CsGy2G024450	1092	down	down
CsGy2G024850	1587	down	down
CsGy2G024940	651	down	down
CsGy2G025290	2370	down	down
CsGy2G025330	717	down	down
CsGy2G025390	1188	down	down
CsGy2G025790	2241	down	down
CsGy2G026760	3489	down	down
CsGy2G026860	312	down	down
CsGy2G026870	1917	down	down
CsGy2G026920	2385	down	down
CsGy2G026970	3135	down	down
CsGy3G000030	1776	down	down
CsGy3G000070	1566	down	down
CsGy3G000100	1506	down	down
CsGy3G000150	1128	down	down
CsGy3G000310	1284	down	down
CsGy3G000570	2397	down	down
CsGy3G000700	1164	down	down
CsGy3G000750	1320	down	down
CsGy3G000860	1128	down	down
CsGy3G000940	666	down	down
CsGy3G001000	1563	down	down
CsGy3G001120	810	down	down
CsGy3G001140	1182	down	down
CsGy3G001550	1986	down	down
CsGy3G001700	2367	down	down
CsGy3G001840	1935	down	down
CsGy3G001870	1845	down	down
CsGy3G001940	2616	down	down
CsGy3G001960	996	down	down
CsGy3G002030	1299	down	down
CsGy3G002170	915	down	down
CsGy3G002270	609	down	down
CsGy3G002410	828	down	down
CsGy3G002450	1008	down	down
CsGy3G002520	1656	down	down
CsGy3G002620	714	down	down
CsGy3G002640	1620	down	down
CsGy3G003050	456	down	down
CsGy3G003250	807	down	down
CsGy3G003300	1077	down	down
CsGy3G003510	2232	down	down
CsGy3G003660	1395	down	down
CsGy3G003770	4284	down	down
CsGy3G003940	4239	down	down
CsGy3G004060	2283	down	down
CsGy3G004190	2100	down	down
CsGy3G004520	564	down	down
CsGy3G004600	2670	down	down
CsGy3G004710	1542	down	down
CsGy3G005160	1560	down	down
CsGy3G005250	1560	down	down
CsGy3G005340	3381	down	down
CsGy3G005740	1554	down	down
CsGy3G005860	2478	down	down
CsGy3G006310	1461	down	down
CsGy3G006400	1947	down	down
CsGy3G006490	618	down	down
CsGy3G006530	1605	down	down
CsGy3G006660	1329	down	down
CsGy3G006700	3204	down	down
CsGy3G006820	1869	down	down
CsGy3G006970	924	down	down
CsGy3G007580	2625	down	down
CsGy3G007610	753	down	down
CsGy3G007900	474	down	down
CsGy3G007970	9246	down	down
CsGy3G007990	2934	down	down
CsGy3G008040	1416	down	down
CsGy3G008160	558	down	down
CsGy3G008270	1719	down	down
CsGy3G008390	615	down	down
CsGy3G008470	1065	down	down
CsGy3G008630	1917	down	down
CsGy3G008650	2877	down	down
CsGy3G008670	1275	down	down
CsGy3G008740	1359	down	down
CsGy3G008800	1794	down	down
CsGy3G008840	216	down	down
CsGy3G009010	603	down	down
CsGy3G009050	3654	down	down
CsGy3G009150	1278	down	down
CsGy3G009450	8922	down	down
CsGy3G009520	1104	down	down
CsGy3G009530	2613	down	down
CsGy3G009600	1923	down	down
CsGy3G009740	2700	down	down
CsGy3G009750	2229	down	down
CsGy3G009900	1260	down	down
CsGy3G009980	5331	down	down
CsGy3G010140	1476	down	down
CsGy3G010340	1608	down	down
CsGy3G010620	2439	down	down
CsGy3G010720	3006	down	down
CsGy3G010870	3030	down	down
CsGy3G010880	2175	down	down
CsGy3G010940	498	down	down
CsGy3G010950	621	down	down
CsGy3G011040	1416	down	down
CsGy3G011210	987	down	down
CsGy3G012500	3411	down	down
CsGy3G012940	657	down	down
CsGy3G013000	786	down	down
CsGy3G013020	5475	down	down
CsGy3G013350	624	down	down
CsGy3G013450	3693	down	down
CsGy3G013610	1479	down	down
CsGy3G013650	1815	down	down
CsGy3G013970	6198	down	down
CsGy3G013980	10311	down	down
CsGy3G014160	1287	down	down
CsGy3G014550	1065	down	down
CsGy3G014770	882	down	down
CsGy3G014820	2955	down	down
CsGy3G014890	1884	down	down
CsGy3G014900	1953	down	down
CsGy3G015020	3618	down	down
CsGy3G015180	468	down	down
CsGy3G015340	12045	down	down
CsGy3G015780	1668	down	down
CsGy3G015820	3489	down	down
CsGy3G015840	1239	down	down
CsGy3G016000	3183	down	down
CsGy3G016200	369	down	down
CsGy3G016770	2631	down	down
CsGy3G016880	1404	down	down
CsGy3G017150	2691	down	down
CsGy3G017170	1494	down	down
CsGy3G017300	291	down	down
CsGy3G017780	2250	down	down
CsGy3G018010	1257	down	down
CsGy3G018070	1800	down	down
CsGy3G018150	720	down	down
CsGy3G018160	1908	down	down
CsGy3G018170	402	down	down
CsGy3G018330	5829	down	down
CsGy3G018420	1752	down	down
CsGy3G018450	1959	down	down
CsGy3G018500	1287	down	down
CsGy3G018930	4809	down	down
CsGy3G018940	1911	down	down
CsGy3G019020	2823	down	down
CsGy3G019270	2694	down	down
CsGy3G019410	1920	down	down
CsGy3G019470	1245	down	down
CsGy3G019490	1896	down	down
CsGy3G019760	1818	down	down
CsGy3G019890	2277	down	down
CsGy3G020010	3282	down	down
CsGy3G020020	1020	down	down
CsGy3G020650	1071	down	down
CsGy3G020660	6174	down	down
CsGy3G020680	1401	down	down
CsGy3G020690	1329	down	down
CsGy3G021100	1095	down	down
CsGy3G021140	1239	down	down
CsGy3G022030	2124	down	down
CsGy3G022900	2046	down	down
CsGy3G023260	2631	down	down
CsGy3G023270	2172	down	down
CsGy3G023610	1884	down	down
CsGy3G023660	2922	down	down
CsGy3G024010	1644	down	down
CsGy3G024390	2481	down	down
CsGy3G024430	636	down	down
CsGy3G024620	1452	down	down
CsGy3G025040	1185	down	down
CsGy3G025270	2784	down	down
CsGy3G025390	1617	down	down
CsGy3G025410	1350	down	down
CsGy3G026060	1257	down	down
CsGy3G026070	1566	down	down
CsGy3G026200	2235	down	down
CsGy3G026490	984	down	down
CsGy3G026520	2322	down	down
CsGy3G026570	1731	down	down
CsGy3G026710	2667	down	down
CsGy3G026880	732	down	down
CsGy3G026890	4782	down	down
CsGy3G026970	3252	down	down
CsGy3G027080	1356	down	down
CsGy3G027100	2154	down	down
CsGy3G027120	1128	down	down
CsGy3G027290	3339	down	down
CsGy3G027420	1137	down	down
CsGy3G027490	2175	down	down
CsGy3G027680	4083	down	down
CsGy3G027740	1719	down	down
CsGy3G027760	1980	down	down
CsGy3G028250	2835	down	down
CsGy3G028290	3036	down	down
CsGy3G029110	906	down	down
CsGy3G029120	927	down	down
CsGy3G029140	2097	down	down
CsGy3G029310	1437	down	down
CsGy3G029370	933	down	down
CsGy3G029520	1536	down	down
CsGy3G029840	2085	down	down
CsGy3G030130	6192	down	down
CsGy3G030400	1347	down	down
CsGy3G030430	2733	down	down
CsGy3G030580	1188	down	down
CsGy3G030640	1218	down	down
CsGy3G030800	1959	down	down
CsGy3G030850	1500	down	down
CsGy3G030870	1107	down	down
CsGy3G031450	2499	down	down
CsGy3G031530	1488	down	down
CsGy3G031950	2697	down	down
CsGy3G031970	969	down	down
CsGy3G031980	3426	down	down
CsGy3G032030	1077	down	down
CsGy3G032130	3846	down	down
CsGy3G032400	1023	down	down
CsGy3G032560	1722	down	down
CsGy3G032640	495	down	down
CsGy3G032830	441	down	down
CsGy3G032910	1374	down	down
CsGy3G033150	9597	down	down
CsGy3G033230	720	down	down
CsGy3G033260	2295	down	down
CsGy3G033280	2145	down	down
CsGy3G033350	1407	down	down
CsGy3G033440	1686	down	down
CsGy3G033800	1842	down	down
CsGy3G033820	1275	down	down
CsGy3G033910	1173	down	down
CsGy3G034020	6453	down	down
CsGy3G034180	1248	down	down
CsGy3G034250	5046	down	down
CsGy3G034300	1431	down	down
CsGy3G034400	2913	down	down
CsGy3G034470	2634	down	down
CsGy3G034800	2067	down	down
CsGy3G034920	717	down	down
CsGy3G035280	1338	down	down
CsGy3G035520	744	down	down
CsGy3G035660	1704	down	down
CsGy3G036170	2541	down	down
CsGy3G036230	981	down	down
CsGy3G036400	2511	down	down
CsGy3G036500	1632	down	down
CsGy3G036610	315	down	down
CsGy3G036940	1815	down	down
CsGy3G037060	1254	down	down
CsGy3G037200	468	down	down
CsGy3G037270	2316	down	down
CsGy3G037790	1152	down	down
CsGy3G038030	1887	down	down
CsGy3G038320	927	down	down
CsGy3G038380	2751	down	down
CsGy3G038430	288	down	down
CsGy3G038590	2541	down	down
CsGy3G038710	1242	down	down
CsGy3G038770	1167	down	down
CsGy3G038920	1773	down	down
CsGy3G038980	2091	down	down
CsGy3G039030	3684	down	down
CsGy3G039500	3750	down	down
CsGy3G039610	1728	down	down
CsGy3G039910	2652	down	down
CsGy3G039930	615	down	down
CsGy3G040110	639	down	down
CsGy3G040230	1014	down	down
CsGy3G041070	1776	down	down
CsGy3G041100	1623	down	down
CsGy3G041380	1836	down	down
CsGy3G041420	2085	down	down
CsGy3G041700	3411	down	down
CsGy3G041760	5052	down	down
CsGy3G041840	10158	down	down
CsGy3G041870	5958	down	down
CsGy3G042140	7998	down	down
CsGy3G042430	2796	down	down
CsGy3G042480	909	down	down
CsGy3G042500	648	down	down
CsGy3G042510	2883	down	down
CsGy3G042520	1395	down	down
CsGy3G042540	2046	down	down
CsGy3G042600	2160	down	down
CsGy3G042690	1011	down	down
CsGy3G042820	1419	down	down
CsGy3G042850	1914	down	down
CsGy3G043290	1872	down	down
CsGy3G043320	1224	down	down
CsGy3G043670	1272	down	down
CsGy3G043820	2220	down	down
CsGy3G043990	591	down	down
CsGy3G044240	1311	down	down
CsGy3G044460	759	down	down
CsGy3G044740	1629	down	down
CsGy3G044760	3327	down	down
CsGy3G044850	609	down	down
CsGy3G044940	1077	down	down
CsGy3G045030	1242	down	down
CsGy4G000020	1572	down	down
CsGy4G000030	1377	down	down
CsGy4G000360	1428	down	down
CsGy4G000370	2073	down	down
CsGy4G000400	1881	down	down
CsGy4G000640	4587	down	down
CsGy4G000660	4614	down	down
CsGy4G000910	1422	down	down
CsGy4G001220	2343	down	down
CsGy4G001270	2679	down	down
CsGy4G001420	2424	down	down
CsGy4G001800	3504	down	down
CsGy4G001970	693	down	down
CsGy4G002040	1215	down	down
CsGy4G002280	1878	down	down
CsGy4G002330	1371	down	down
CsGy4G002380	1335	down	down
CsGy4G002640	1602	down	down
CsGy4G003060	552	down	down
CsGy4G003090	3387	down	down
CsGy4G003270	1119	down	down
CsGy4G003590	2127	down	down
CsGy4G003660	1893	down	down
CsGy4G003930	2334	down	down
CsGy4G004020	6360	down	down
CsGy4G004450	1260	down	down
CsGy4G004660	1533	down	down
CsGy4G004740	1461	down	down
CsGy4G005090	1932	down	down
CsGy4G005100	3750	down	down
CsGy4G005290	1203	down	down
CsGy4G005400	1347	down	down
CsGy4G005750	549	down	down
CsGy4G005930	1557	down	down
CsGy4G006330	717	down	down
CsGy4G006370	1785	down	down
CsGy4G006410	2889	down	down
CsGy4G006490	2139	down	down
CsGy4G006710	2016	down	down
CsGy4G006860	1383	down	down
CsGy4G006900	2271	down	down
CsGy4G006930	1353	down	down
CsGy4G007000	2370	down	down
CsGy4G007010	2541	down	down
CsGy4G007050	2025	down	down
CsGy4G007100	1587	down	down
CsGy4G007110	2427	down	down
CsGy4G007180	4077	down	down
CsGy4G007200	1758	down	down
CsGy4G007280	1194	down	down
CsGy4G007640	1479	down	down
CsGy4G007670	1305	down	down
CsGy4G007800	978	down	down
CsGy4G007820	2013	down	down
CsGy4G007860	894	down	down
CsGy4G007960	1305	down	down
CsGy4G008010	1044	down	down
CsGy4G008160	2370	down	down
CsGy4G008190	1287	down	down
CsGy4G008450	2895	down	down
CsGy4G008570	1296	down	down
CsGy4G008860	468	down	down
CsGy4G008930	1275	down	down
CsGy4G009000	2754	down	down
CsGy4G009160	1734	down	down
CsGy4G009270	2208	down	down
CsGy4G009310	2013	down	down
CsGy4G010120	696	down	down
CsGy4G010310	816	down	down
CsGy4G010330	3237	down	down
CsGy4G010400	1608	down	down
CsGy4G010490	1287	down	down
CsGy4G010520	2946	down	down
CsGy4G010610	2823	down	down
CsGy4G010730	3444	down	down
CsGy4G010800	1227	down	down
CsGy4G010810	846	down	down
CsGy4G010820	2127	down	down
CsGy4G011020	1827	down	down
CsGy4G011070	1680	down	down
CsGy4G011110	1386	down	down
CsGy4G011150	1059	down	down
CsGy4G011160	2043	down	down
CsGy4G011170	1404	down	down
CsGy4G011370	1818	down	down
CsGy4G011520	2334	down	down
CsGy4G011580	780	down	down
CsGy4G011640	4116	down	down
CsGy4G011690	1350	down	down
CsGy4G011780	1503	down	down
CsGy4G012200	2952	down	down
CsGy4G012350	1320	down	down
CsGy4G012440	1710	down	down
CsGy4G012610	1767	down	down
CsGy4G013520	1479	down	down
CsGy4G013630	882	down	down
CsGy4G013640	2385	down	down
CsGy4G013660	615	down	down
CsGy4G013840	1044	down	down
CsGy4G013880	1311	down	down
CsGy4G013900	900	down	down
CsGy4G014660	669	down	down
CsGy4G014930	1341	down	down
CsGy4G014960	2664	down	down
CsGy4G014970	2574	down	down
CsGy4G015050	1191	down	down
CsGy4G015260	2538	down	down
CsGy4G015660	4026	down	down
CsGy4G015780	2070	down	down
CsGy4G015820	2697	down	down
CsGy4G016000	1917	down	down
CsGy4G016090	1113	down	down
CsGy4G016170	1707	down	down
CsGy4G016190	1434	down	down
CsGy4G016220	4320	down	down
CsGy4G016430	450	down	down
CsGy4G016660	1971	down	down
CsGy4G016710	1212	down	down
CsGy4G016800	2484	down	down
CsGy4G016980	2508	down	down
CsGy4G017120	1350	down	down
CsGy4G017350	1749	down	down
CsGy4G017410	4164	down	down
CsGy4G017760	2286	down	down
CsGy4G017800	186	down	down
CsGy4G017880	1152	down	down
CsGy4G017900	2868	down	down
CsGy4G017990	294	down	down
CsGy4G018200	1434	down	down
CsGy4G018440	501	down	down
CsGy4G018690	993	down	down
CsGy4G018870	1812	down	down
CsGy4G019150	1620	down	down
CsGy4G019350	2940	down	down
CsGy4G019360	906	down	down
CsGy4G019370	2043	down	down
CsGy4G019440	942	down	down
CsGy4G019720	3585	down	down
CsGy4G019910	4791	down	down
CsGy4G020150	648	down	down
CsGy4G020290	1470	down	down
CsGy4G020300	1797	down	down
CsGy4G020540	1026	down	down
CsGy4G020770	2121	down	down
CsGy4G020810	2901	down	down
CsGy4G021170	207	down	down
CsGy4G021310	1371	down	down
CsGy4G021810	1935	down	down
CsGy4G021970	1200	down	down
CsGy4G022150	2220	down	down
CsGy4G022220	930	down	down
CsGy4G022340	2907	down	down
CsGy4G022390	2478	down	down
CsGy4G022890	3423	down	down
CsGy4G023020	3927	down	down
CsGy4G023180	2337	down	down
CsGy4G023350	2121	down	down
CsGy4G023360	696	down	down
CsGy4G023600	1134	down	down
CsGy4G023640	2382	down	down
CsGy4G023810	1491	down	down
CsGy4G024040	3114	down	down
CsGy4G024050	813	down	down
CsGy4G024090	2331	down	down
CsGy4G024140	1737	down	down
CsGy4G024420	1746	down	down
CsGy4G024450	2250	down	down
CsGy4G025110	2148	down	down
CsGy4G025180	1677	down	down
CsGy4G025200	399	down	down
CsGy4G025230	1479	down	down
CsGy4G025420	1356	down	down
CsGy4G025590	960	down	down
CsGy4G025790	1665	down	down
CsGy4G025860	336	down	down
CsGy5G000020	2628	down	down
CsGy5G000090	1236	down	down
CsGy5G000320	2616	down	down
CsGy5G000340	2616	down	down
CsGy5G000460	3663	down	down
CsGy5G000520	2142	down	down
CsGy5G000540	258	down	down
CsGy5G000550	2493	down	down
CsGy5G000630	447	down	down
CsGy5G000730	879	down	down
CsGy5G001010	435	down	down
CsGy5G001210	1098	down	down
CsGy5G001360	936	down	down
CsGy5G001630	2040	down	down
CsGy5G001680	2163	down	down
CsGy5G001790	282	down	down
CsGy5G001850	1986	down	down
CsGy5G001940	1827	down	down
CsGy5G001950	1875	down	down
CsGy5G001970	1338	down	down
CsGy5G002110	447	down	down
CsGy5G002370	1503	down	down
CsGy5G002390	687	down	down
CsGy5G002510	2820	down	down
CsGy5G002550	2775	down	down
CsGy5G002640	3387	down	down
CsGy5G002780	1134	down	down
CsGy5G002870	624	down	down
CsGy5G003690	2178	down	down
CsGy5G003970	2295	down	down
CsGy5G004190	1203	down	down
CsGy5G004650	3909	down	down
CsGy5G004750	2670	down	down
CsGy5G004820	2427	down	down
CsGy5G005370	1080	down	down
CsGy5G005510	813	down	down
CsGy5G005670	2874	down	down
CsGy5G005860	981	down	down
CsGy5G005890	1860	down	down
CsGy5G005920	3033	down	down
CsGy5G006190	1812	down	down
CsGy5G006300	561	down	down
CsGy5G006350	2511	down	down
CsGy5G006440	3123	down	down
CsGy5G006600	3663	down	down
CsGy5G006670	2577	down	down
CsGy5G006790	1230	down	down
CsGy5G006850	1749	down	down
CsGy5G006890	3069	down	down
CsGy5G006900	861	down	down
CsGy5G007040	2040	down	down
CsGy5G007230	4410	down	down
CsGy5G007740	1587	down	down
CsGy5G007750	1167	down	down
CsGy5G007990	726	down	down
CsGy5G008340	2115	down	down
CsGy5G008390	2070	down	down
CsGy5G008480	1629	down	down
CsGy5G008580	1695	down	down
CsGy5G008950	1632	down	down
CsGy5G009070	3426	down	down
CsGy5G009300	1638	down	down
CsGy5G009410	1518	down	down
CsGy5G009510	459	down	down
CsGy5G009730	2862	down	down
CsGy5G010190	1089	down	down
CsGy5G010470	1347	down	down
CsGy5G010870	1131	down	down
CsGy5G012430	1998	down	down
CsGy5G012630	2352	down	down
CsGy5G012840	1191	down	down
CsGy5G012990	3369	down	down
CsGy5G013180	1527	down	down
CsGy5G013350	765	down	down
CsGy5G013400	3186	down	down
CsGy5G013770	1689	down	down
CsGy5G013810	153	down	down
CsGy5G014370	1848	down	down
CsGy5G014470	6789	down	down
CsGy5G014630	5541	down	down
CsGy5G014940	1842	down	down
CsGy5G015100	2862	down	down
CsGy5G015140	1506	down	down
CsGy5G015510	1422	down	down
CsGy5G015570	1143	down	down
CsGy5G015590	576	down	down
CsGy5G015610	825	down	down
CsGy5G015650	2781	down	down
CsGy5G015870	4485	down	down
CsGy5G015950	3294	down	down
CsGy5G016120	933	down	down
CsGy5G016150	4122	down	down
CsGy5G016550	1125	down	down
CsGy5G016610	711	down	down
CsGy5G016620	1350	down	down
CsGy5G016740	4086	down	down
CsGy5G016790	3192	down	down
CsGy5G016880	1773	down	down
CsGy5G016970	4275	down	down
CsGy5G017070	2607	down	down
CsGy5G017140	1014	down	down
CsGy5G017750	3501	down	down
CsGy5G017780	2616	down	down
CsGy5G018090	2031	down	down
CsGy5G018540	5652	down	down
CsGy5G018650	1842	down	down
CsGy5G018780	1593	down	down
CsGy5G018830	1839	down	down
CsGy5G018940	627	down	down
CsGy5G019300	2622	down	down
CsGy5G019670	1803	down	down
CsGy5G019770	2352	down	down
CsGy5G019880	2274	down	down
CsGy5G019890	912	down	down
CsGy5G019930	1533	down	down
CsGy5G020010	2283	down	down
CsGy5G020200	1896	down	down
CsGy5G020220	1269	down	down
CsGy5G020260	1734	down	down
CsGy5G020350	1299	down	down
CsGy5G020480	1992	down	down
CsGy5G021030	2562	down	down
CsGy5G021080	2304	down	down
CsGy5G021130	1308	down	down
CsGy5G021300	1851	down	down
CsGy5G021360	1287	down	down
CsGy5G021370	2436	down	down
CsGy5G021810	1446	down	down
CsGy5G021860	1776	down	down
CsGy5G021890	1287	down	down
CsGy5G021910	1470	down	down
CsGy5G021940	4962	down	down
CsGy5G022340	2520	down	down
CsGy5G022560	1617	down	down
CsGy5G022670	3636	down	down
CsGy5G022800	1413	down	down
CsGy5G022940	2763	down	down
CsGy5G023040	912	down	down
CsGy5G023170	789	down	down
CsGy5G023450	924	down	down
CsGy5G023680	3213	down	down
CsGy5G023900	798	down	down
CsGy5G024560	408	down	down
CsGy5G024600	1299	down	down
CsGy5G024610	3891	down	down
CsGy5G024630	1443	down	down
CsGy5G025020	2574	down	down
CsGy5G025400	1659	down	down
CsGy5G025510	1728	down	down
CsGy5G025610	714	down	down
CsGy5G025840	2250	down	down
CsGy5G025880	1188	down	down
CsGy5G025910	1917	down	down
CsGy5G026090	2601	down	down
CsGy5G026100	966	down	down
CsGy5G026130	1374	down	down
CsGy5G026150	1689	down	down
CsGy5G026160	1488	down	down
CsGy5G026320	2262	down	down
CsGy5G026930	813	down	down
CsGy5G027020	3345	down	down
CsGy5G027130	5772	down	down
CsGy5G027190	3006	down	down
CsGy5G027290	1191	down	down
CsGy5G027450	822	down	down
CsGy5G027680	1674	down	down
CsGy5G027710	1665	down	down
CsGy5G028440	1746	down	down
CsGy5G028590	4083	down	down
CsGy5G028820	4743	down	down
CsGy5G028860	3150	down	down
CsGy5G028940	966	down	down
CsGy5G029020	15375	down	down
CsGy5G029310	2229	down	down
CsGy5G029350	3519	down	down
CsGy5G029450	1491	down	down
CsGy5G029850	1518	down	down
CsGy5G029890	1560	down	down
CsGy5G029900	2787	down	down
CsGy5G029920	3273	down	down
CsGy5G030190	2745	down	down
CsGy5G030230	2652	down	down
CsGy5G030240	2757	down	down
CsGy5G030580	2820	down	down
CsGy5G030700	2922	down	down
CsGy5G030720	1908	down	down
CsGy5G030770	867	down	down
CsGy6G000120	1947	down	down
CsGy6G000300	3816	down	down
CsGy6G000460	4554	down	down
CsGy6G000500	1344	down	down
CsGy6G000650	1119	down	down
CsGy6G000920	1344	down	down
CsGy6G000960	1653	down	down
CsGy6G001160	1575	down	down
CsGy6G001260	1491	down	down
CsGy6G001320	876	down	down
CsGy6G001330	2124	down	down
CsGy6G001360	600	down	down
CsGy6G001930	414	down	down
CsGy6G002040	870	down	down
CsGy6G002300	798	down	down
CsGy6G002360	3624	down	down
CsGy6G002620	927	down	down
CsGy6G002760	1761	down	down
CsGy6G002930	3702	down	down
CsGy6G003360	903	down	down
CsGy6G003550	3243	down	down
CsGy6G003900	4668	down	down
CsGy6G003970	630	down	down
CsGy6G003980	756	down	down
CsGy6G004210	1002	down	down
CsGy6G004270	1848	down	down
CsGy6G004440	1224	down	down
CsGy6G004820	1299	down	down
CsGy6G004910	966	down	down
CsGy6G004960	1062	down	down
CsGy6G005020	1797	down	down
CsGy6G005030	1320	down	down
CsGy6G005060	735	down	down
CsGy6G005320	2823	down	down
CsGy6G005370	1146	down	down
CsGy6G005640	1980	down	down
CsGy6G005680	2253	down	down
CsGy6G005720	1524	down	down
CsGy6G005910	456	down	down
CsGy6G005930	1548	down	down
CsGy6G006380	996	down	down
CsGy6G006480	210	down	down
CsGy6G006860	915	down	down
CsGy6G006870	1794	down	down
CsGy6G006910	2214	down	down
CsGy6G006970	4653	down	down
CsGy6G006980	1206	down	down
CsGy6G007100	1266	down	down
CsGy6G007610	1410	down	down
CsGy6G007830	516	down	down
CsGy6G007910	2889	down	down
CsGy6G007980	1287	down	down
CsGy6G007990	2373	down	down
CsGy6G008030	2160	down	down
CsGy6G008090	2412	down	down
CsGy6G008260	1701	down	down
CsGy6G008950	273	down	down
CsGy6G008990	1110	down	down
CsGy6G009200	3558	down	down
CsGy6G009210	4773	down	down
CsGy6G009430	1281	down	down
CsGy6G009560	1479	down	down
CsGy6G009700	2379	down	down
CsGy6G010160	975	down	down
CsGy6G010210	4779	down	down
CsGy6G010250	3033	down	down
CsGy6G010490	2151	down	down
CsGy6G010950	621	down	down
CsGy6G011110	1569	down	down
CsGy6G011170	1389	down	down
CsGy6G011440	2532	down	down
CsGy6G011720	2175	down	down
CsGy6G011840	2172	down	down
CsGy6G012160	1635	down	down
CsGy6G012350	1281	down	down
CsGy6G012530	3240	down	down
CsGy6G013270	1611	down	down
CsGy6G013290	1227	down	down
CsGy6G013330	2532	down	down
CsGy6G013530	3618	down	down
CsGy6G013950	903	down	down
CsGy6G014320	750	down	down
CsGy6G014360	2220	down	down
CsGy6G014390	1302	down	down
CsGy6G014430	2046	down	down
CsGy6G014480	1464	down	down
CsGy6G014600	1623	down	down
CsGy6G014790	3300	down	down
CsGy6G014870	3921	down	down
CsGy6G015310	1275	down	down
CsGy6G015640	2352	down	down
CsGy6G015710	858	down	down
CsGy6G015830	738	down	down
CsGy6G015990	3276	down	down
CsGy6G016580	2478	down	down
CsGy6G016710	1593	down	down
CsGy6G016890	1128	down	down
CsGy6G017460	3588	down	down
CsGy6G017590	3021	down	down
CsGy6G017790	2388	down	down
CsGy6G018020	2463	down	down
CsGy6G018140	219	down	down
CsGy6G018200	1074	down	down
CsGy6G018310	1128	down	down
CsGy6G018520	1005	down	down
CsGy6G018680	1662	down	down
CsGy6G018820	555	down	down
CsGy6G018850	243	down	down
CsGy6G018880	906	down	down
CsGy6G018980	687	down	down
CsGy6G019260	243	down	down
CsGy6G019390	855	down	down
CsGy6G019740	1317	down	down
CsGy6G019750	1533	down	down
CsGy6G019960	1299	down	down
CsGy6G020010	2742	down	down
CsGy6G020020	1017	down	down
CsGy6G020060	1245	down	down
CsGy6G020070	3768	down	down
CsGy6G020270	1773	down	down
CsGy6G020280	3873	down	down
CsGy6G020290	1680	down	down
CsGy6G020750	891	down	down
CsGy6G020900	3075	down	down
CsGy6G021500	1221	down	down
CsGy6G021520	1512	down	down
CsGy6G021640	3582	down	down
CsGy6G021900	645	down	down
CsGy6G021970	1311	down	down
CsGy6G022030	2373	down	down
CsGy6G022040	1365	down	down
CsGy6G022190	2595	down	down
CsGy6G022270	1890	down	down
CsGy6G022390	1560	down	down
CsGy6G022870	3222	down	down
CsGy6G023000	4983	down	down
CsGy6G023250	1521	down	down
CsGy6G023370	3837	down	down
CsGy6G023390	1185	down	down
CsGy6G023780	501	down	down
CsGy6G023870	2145	down	down
CsGy6G024050	2424	down	down
CsGy6G024270	753	down	down
CsGy6G024510	1365	down	down
CsGy6G024520	1797	down	down
CsGy6G024560	1848	down	down
CsGy6G024870	528	down	down
CsGy6G026060	1149	down	down
CsGy6G026250	1038	down	down
CsGy6G026290	1893	down	down
CsGy6G026300	774	down	down
CsGy6G026320	5817	down	down
CsGy6G026400	3003	down	down
CsGy6G026420	9663	down	down
CsGy6G026450	3015	down	down
CsGy6G026650	2145	down	down
CsGy6G026820	1605	down	down
CsGy6G026830	4425	down	down
CsGy6G027110	2901	down	down
CsGy6G027690	1347	down	down
CsGy6G027840	1605	down	down
CsGy6G028130	1941	down	down
CsGy6G028270	1284	down	down
CsGy6G028290	1881	down	down
CsGy6G028780	4206	down	down
CsGy6G028810	1644	down	down
CsGy6G028860	1353	down	down
CsGy6G028880	6123	down	down
CsGy6G028970	5709	down	down
CsGy6G028990	1155	down	down
CsGy6G029260	504	down	down
CsGy6G029280	1542	down	down
CsGy6G029300	3747	down	down
CsGy6G029500	975	down	down
CsGy6G029550	2517	down	down
CsGy6G029560	681	down	down
CsGy6G029720	1704	down	down
CsGy6G029730	900	down	down
CsGy6G029760	1872	down	down
CsGy6G029830	507	down	down
CsGy6G029940	1716	down	down
CsGy6G030280	960	down	down
CsGy6G030310	1974	down	down
CsGy6G030390	1890	down	down
CsGy6G030420	1503	down	down
CsGy6G030990	3543	down	down
CsGy6G031180	783	down	down
CsGy6G031260	11580	down	down
CsGy6G031460	921	down	down
CsGy6G031740	3534	down	down
CsGy6G032140	1602	down	down
CsGy6G032170	558	down	down
CsGy6G032240	1950	down	down
CsGy6G032590	2976	down	down
CsGy6G032810	1620	down	down
CsGy6G032990	1926	down	down
CsGy6G033050	879	down	down
CsGy6G033130	3321	down	down
CsGy6G033140	1659	down	down
CsGy6G033510	1281	down	down
CsGy6G033560	3798	down	down
CsGy6G033800	774	down	down
CsGy6G033930	2700	down	down
CsGy6G033960	3999	down	down
CsGy6G033980	942	down	down
CsGy6G034000	1683	down	down
CsGy6G034140	3702	down	down
CsGy6G034500	3600	down	down
CsGy6G034680	1263	down	down
CsGy6G035020	657	down	down
CsGy6G035060	567	down	down
CsGy6G035170	1962	down	down
CsGy6G035370	4605	down	down
CsGy6G035400	2541	down	down
CsGy6G035510	237	down	down
CsGy6G035600	1524	down	down
CsGy6G035620	1185	down	down
CsGy6G035630	1905	down	down
CsGy6G035920	2760	down	down
CsGy6G036090	2178	down	down
CsGy6G036130	3807	down	down
CsGy6G036170	4671	down	down
CsGy6G036180	2310	down	down
CsGy6G036190	1119	down	down
CsGy6G036220	1137	down	down
CsGy6G036230	1143	down	down
CsGy6G036550	870	down	down
CsGy6G036560	855	down	down
CsGy6G036590	1326	down	down
CsGy6G036610	6075	down	down
CsGy6G036640	1164	down	down
CsGy6G036700	3036	down	down
CsGy6G036720	1296	down	down
CsGy6G036810	6993	down	down
CsGy6G036870	4239	down	down
CsGy6G036970	1893	down	down
CsGy6G037050	1158	down	down
CsGy7G000170	2901	down	down
CsGy7G000240	3654	down	down
CsGy7G000380	888	down	down
CsGy7G000860	843	down	down
CsGy7G000900	1296	down	down
CsGy7G000960	1173	down	down
CsGy7G000980	1467	down	down
CsGy7G001080	1668	down	down
CsGy7G001610	1737	down	down
CsGy7G001830	1122	down	down
CsGy7G001850	1701	down	down
CsGy7G002010	5136	down	down
CsGy7G002130	1104	down	down
CsGy7G002150	1488	down	down
CsGy7G002230	2913	down	down
CsGy7G002330	3360	down	down
CsGy7G002910	738	down	down
CsGy7G003330	1224	down	down
CsGy7G004230	4182	down	down
CsGy7G004410	2040	down	down
CsGy7G004440	630	down	down
CsGy7G004450	3195	down	down
CsGy7G004660	2922	down	down
CsGy7G004750	4095	down	down
CsGy7G004810	3075	down	down
CsGy7G004980	1251	down	down
CsGy7G005170	3165	down	down
CsGy7G005520	1920	down	down
CsGy7G005580	567	down	down
CsGy7G005770	2442	down	down
CsGy7G005910	891	down	down
CsGy7G005920	1419	down	down
CsGy7G006090	1620	down	down
CsGy7G006170	2403	down	down
CsGy7G006410	1998	down	down
CsGy7G006820	1356	down	down
CsGy7G006950	1440	down	down
CsGy7G007260	2067	down	down
CsGy7G007290	3174	down	down
CsGy7G007330	1770	down	down
CsGy7G007520	1566	down	down
CsGy7G007610	1437	down	down
CsGy7G007890	2193	down	down
CsGy7G008300	4515	down	down
CsGy7G008810	2157	down	down
CsGy7G009020	915	down	down
CsGy7G009140	1482	down	down
CsGy7G009370	2646	down	down
CsGy7G009410	2037	down	down
CsGy7G009500	873	down	down
CsGy7G009760	1185	down	down
CsGy7G009890	1557	down	down
CsGy7G009940	4017	down	down
CsGy7G010020	1425	down	down
CsGy7G010230	4122	down	down
CsGy7G010820	2733	down	down
CsGy7G010910	2727	down	down
CsGy7G011200	2157	down	down
CsGy7G011250	795	down	down
CsGy7G011270	1488	down	down
CsGy7G011350	1539	down	down
CsGy7G011370	1959	down	down
CsGy7G011550	1905	down	down
CsGy7G011620	3069	down	down
CsGy7G011770	1656	down	down
CsGy7G012100	1713	down	down
CsGy7G012250	2475	down	down
CsGy7G012690	726	down	down
CsGy7G013090	1167	down	down
CsGy7G013130	594	down	down
CsGy7G013140	1650	down	down
CsGy7G013230	5700	down	down
CsGy7G013310	1581	down	down
CsGy7G013420	7305	down	down
CsGy7G013430	4032	down	down
CsGy7G013470	1653	down	down
CsGy7G013520	3492	down	down
CsGy7G014090	4023	down	down
CsGy7G014340	1647	down	down
CsGy7G014460	10818	down	down
CsGy7G014570	6228	down	down
CsGy7G014650	4398	down	down
CsGy7G014820	3837	down	down
CsGy7G014950	1029	down	down
CsGy7G015190	7515	down	down
CsGy7G015230	1818	down	down
CsGy7G015260	1353	down	down
CsGy7G015410	1755	down	down
CsGy7G015580	4998	down	down
CsGy7G015940	1356	down	down
CsGy7G016020	2418	down	down
CsGy7G016030	642	down	down
CsGy7G016450	1044	down	down
CsGy7G016480	2220	down	down
CsGy7G016690	3600	down	down
CsGy7G016750	2199	down	down
CsGy7G017150	1662	down	down
CsGy7G017260	1500	down	down
CsGy7G017310	663	down	down
CsGy7G017400	2325	down	down
CsGy7G017410	2274	down	down
CsGy7G017560	258	down	down
CsGy7G017690	1455	down	down
CsGy7G017750	1209	down	down
CsGy7G017940	5832	down	down
CsGy7G017980	1275	down	down
CsGy7G018310	1281	down	down
CsGy7G018330	1293	down	down
CsGy7G018340	996	down	down
CsGy7G018530	1368	down	down
CsGy7G018650	2154	down	down
CsGy7G018920	3252	down	down
CsGy7G019410	2802	down	down
CsGy7G019570	2532	down	down
CsGy7G019740	2037	down	down
CsGy7G019790	936	down	down
CsGy7G019860	897	down	down
CsGy7G020080	1908	down	down
CsGy7G020160	3606	down	down
CsGy7G020330	2271	down	down
CsGy7G020350	1098	down	down
CsGy7G020380	5538	down	down
CsGy7G020530	3093	down	down
CsGy7G020600	4122	down	down
CsGy7G020630	3771	down	down
CsGy7G020670	2157	down	down
CsGy7G020700	741	down	down
CsGy7G020710	570	down	down
CsGy7G020720	1545	down	down
CsGy7G020850	708	down	down
CsGy7G020930	16050	down	down
CsGy7G020950	1278	down	down
CsGy7G020970	1242	down	down
CsGy7G020980	3714	down	down
CsGy7G021100	1680	down	down
CsGy7G021340	2085	down	down
CsGy7G021650	2550	down	down
CsGy7G021690	993	down	down
CsGy1G004840	3891	down	up
CsGy1G030880	1476	down	up
CsGy2G003490	3915	down	up
CsGy2G019730	1722	down	up
CsGy2G022990	1107	down	up
CsGy2G023480	816	down	up
CsGy3G008700	1482	down	up
CsGy3G012020	1380	down	up
CsGy3G014240	1545	down	up
CsGy3G037420	1155	down	up
CsGy3G041550	3279	down	up
CsGy4G003610	1062	down	up
CsGy4G012570	669	down	up
CsGy4G025090	1689	down	up
CsGy5G002160	1716	down	up
CsGy5G002830	1854	down	up
CsGy6G005600	3288	down	up
CsGy6G018010	291	down	up
CsGy6G026310	2424	down	up
CsGy6G028870	1071	down	up
CsGy7G001730	3348	down	up
CsGy7G007930	1836	down	up
CsGy7G015330	1737	down	up
CsGy7G021250	1494	down	up
CsGy0G000490	1674	down
CsGy1G000060	954	down
CsGy1G000250	585	down
CsGy1G000380	1614	down
CsGy1G000410	357	down
CsGy1G000560	1704	down
CsGy1G000630	429	down
CsGy1G000760	5118	down
CsGy1G000780	1665	down
CsGy1G000790	1962	down
CsGy1G000990	921	down
CsGy1G001460	939	down
CsGy1G001590	2568	down
CsGy1G001660	732	down
CsGy1G001760	1494	down
CsGy1G001790	1512	down
CsGy1G001900	1008	down
CsGy1G002050	4827	down
CsGy1G002140	915	down
CsGy1G002350	1398	down
CsGy1G002400	759	down
CsGy1G002440	597	down
CsGy1G002510	1383	down
CsGy1G002550	5097	down
CsGy1G002720	1251	down
CsGy1G002750	1731	down
CsGy1G002900	2052	down
CsGy1G002910	960	down
CsGy1G002970	3192	down
CsGy1G003510	1497	down
CsGy1G003720	459	down
CsGy1G003890	2097	down
CsGy1G004050	675	down
CsGy1G004150	1995	down
CsGy1G004530	216	down
CsGy1G004570	1221	down
CsGy1G004580	1461	down
CsGy1G004590	1740	down
CsGy1G004610	1887	down
CsGy1G004670	966	down
CsGy1G004700	2568	down
CsGy1G005120	1101	down
CsGy1G005140	387	down
CsGy1G005300	705	down
CsGy1G005480	849	down
CsGy1G005490	600	down
CsGy1G005540	1752	down
CsGy1G005610	2280	down
CsGy1G005690	882	down
CsGy1G005840	522	down
CsGy1G005960	1890	down
CsGy1G006070	657	down
CsGy1G006090	1053	down
CsGy1G006420	1890	down
CsGy1G006540	1500	down
CsGy1G006630	1326	down
CsGy1G006870	1635	down
CsGy1G007030	1518	down
CsGy1G007130	3408	down
CsGy1G007170	1023	down
CsGy1G007200	1815	down
CsGy1G007370	1137	down
CsGy1G007390	1356	down
CsGy1G007420	1584	down
CsGy1G007450	3960	down
CsGy1G007470	792	down
CsGy1G007700	4794	down
CsGy1G007720	1668	down
CsGy1G007730	2544	down
CsGy1G007770	615	down
CsGy1G007880	1608	down
CsGy1G007910	1575	down
CsGy1G008070	1722	down
CsGy1G008090	1116	down
CsGy1G008160	1623	down
CsGy1G008250	501	down
CsGy1G008360	1167	down
CsGy1G008710	438	down
CsGy1G008740	2442	down
CsGy1G009070	1182	down
CsGy1G009210	3036	down
CsGy1G009440	744	down
CsGy1G009640	1026	down
CsGy1G009900	801	down
CsGy1G010080	1656	down
CsGy1G010090	1422	down
CsGy1G010120	2151	down
CsGy1G010160	2691	down
CsGy1G010470	1224	down
CsGy1G010670	3030	down
CsGy1G010700	777	down
CsGy1G011590	1629	down
CsGy1G011640	978	down
CsGy1G011740	966	down
CsGy1G012140	2823	down
CsGy1G012270	918	down
CsGy1G012320	1878	down
CsGy1G012540	2415	down
CsGy1G012830	1749	down
CsGy1G013010	1845	down
CsGy1G013920	429	down
CsGy1G013930	1263	down
CsGy1G013960	441	down
CsGy1G013980	267	down
CsGy1G014220	834	down
CsGy1G014230	3123	down
CsGy1G014270	1317	down
CsGy1G014280	2106	down
CsGy1G014460	1500	down
CsGy1G014570	978	down
CsGy1G014580	468	down
CsGy1G014590	492	down
CsGy1G014600	1266	down
CsGy1G014620	2139	down
CsGy1G014640	354	down
CsGy1G014720	1278	down
CsGy1G014760	1788	down
CsGy1G015030	636	down
CsGy1G015050	1011	down
CsGy1G015070	4911	down
CsGy1G015090	2115	down
CsGy1G015160	1002	down
CsGy1G015190	1824	down
CsGy1G015450	510	down
CsGy1G015560	1068	down
CsGy1G015750	1272	down
CsGy1G015800	1323	down
CsGy1G016330	2400	down
CsGy1G016490	2166	down
CsGy1G016620	1920	down
CsGy1G017040	2562	down
CsGy1G017120	1665	down
CsGy1G017160	717	down
CsGy1G017180	3186	down
CsGy1G017350	612	down
CsGy1G017370	1611	down
CsGy1G017410	1539	down
CsGy1G017530	1287	down
CsGy1G017540	1284	down
CsGy1G017880	2553	down
CsGy1G018020	2754	down
CsGy1G018050	534	down
CsGy1G018140	1494	down
CsGy1G018280	2283	down
CsGy1G018520	666	down
CsGy1G018550	1140	down
CsGy1G018600	1023	down
CsGy1G018610	666	down
CsGy1G018680	1269	down
CsGy1G018690	393	down
CsGy1G018820	852	down
CsGy1G018980	2163	down
CsGy1G019140	441	down
CsGy1G019280	1962	down
CsGy1G019310	831	down
CsGy1G019350	1251	down
CsGy1G019590	1845	down
CsGy1G019840	2556	down
CsGy1G019960	876	down
CsGy1G020100	858	down
[truncated: 3,675 more rows]

## Sheet: Cmo
Supplementary Table S11. Mobile mRNAs in cucumber and pumpkin under control and 6 h chilling conditions
GeneID	CDS_length	mobility in normal condition	mobility in chilling condition
CmoCh05G002410	5538		both
CmoCh06G016950	4779	down	both
CmoCh14G020990	6798		both
CmoCh15G004550	4581	down	both
CmoCh01G001070	2376		up
CmoCh01G006230	1044		up
CmoCh01G009960	6183	down	up
CmoCh01G016550	1998		up
CmoCh01G020620	2445	up	up
CmoCh02G007880	3111	up	up
CmoCh02G009670	3330		up
CmoCh02G010620	3369		up
CmoCh02G013280	1743		up
CmoCh02G015430	2490		up
CmoCh02G015690	2337	up	up
CmoCh02G017320	660		up
CmoCh03G003830	2571		up
CmoCh03G006240	1842	down	up
CmoCh03G009530	3045	up	up
CmoCh03G012260	1119		up
CmoCh03G014770	6078	down	up
CmoCh04G000490	5223		up
CmoCh04G003240	4269		up
CmoCh04G003760	3552		up
CmoCh04G006130	462		up
CmoCh04G006770	1455		up
CmoCh04G013140	5439	down	up
CmoCh04G019080	4080	down	up
CmoCh05G000400	2109		up
CmoCh05G003830	1905	up	up
CmoCh05G005600	7932		up
CmoCh05G007540	1836		up
CmoCh05G007670	3345		up
CmoCh05G008840	4104		up
CmoCh05G012970	2073		up
CmoCh06G005400	2235		up
CmoCh06G005630	3336		up
CmoCh06G009360	2124		up
CmoCh06G010300	7575		up
CmoCh06G011600	2100		up
CmoCh06G016640	858		up
CmoCh07G005080	5466		up
CmoCh07G009570	4344	up	up
CmoCh08G001280	4929		up
CmoCh08G003130	3048	down	up
CmoCh08G003140	10932	down	up
CmoCh08G006490	1176		up
CmoCh08G007750	2316		up
CmoCh08G010020	2946		up
CmoCh09G004840	3411		up
CmoCh09G011070	1896	both	up
CmoCh10G006350	7836		up
CmoCh10G007330	1026		up
CmoCh10G008390	1899	up	up
CmoCh10G009790	4107	up	up
CmoCh11G001680	1398		up
CmoCh11G005800	1857		up
CmoCh11G007390	1176		up
CmoCh11G009370	1407		up
CmoCh11G012050	672		up
CmoCh11G012650	3414		up
CmoCh11G013760	1938	up	up
CmoCh12G000890	2829		up
CmoCh12G009450	4692		up
CmoCh12G011100	5628		up
CmoCh13G005390	1593		up
CmoCh13G006440	3006		up
CmoCh14G000040	2346		up
CmoCh14G006790	2457	down	up
CmoCh14G009250	4539	both	up
CmoCh14G011320	1692		up
CmoCh14G012860	1254	down	up
CmoCh14G013520	2754		up
CmoCh14G014550	3018	up	up
CmoCh14G018170	3261	both	up
CmoCh14G019700	2379		up
CmoCh14G020320	1566	down	up
CmoCh14G022110	2757		up
CmoCh15G001150	1878	up	up
CmoCh15G001920	1419		up
CmoCh15G005920	1281		up
CmoCh15G009280	5676		up
CmoCh15G010640	2727	down	up
CmoCh16G003850	1497		up
CmoCh16G004460	1647		up
CmoCh16G007120	4443		up
CmoCh16G007460	2073	down	up
CmoCh17G001580	1887	up	up
CmoCh17G001970	1404	up	up
CmoCh17G005380	2010	up	up
CmoCh17G005920	1755		up
CmoCh17G006590	1524	up	up
CmoCh18G004940	1332		up
CmoCh18G007070	5616		up
CmoCh18G008590	822		up
CmoCh18G013760	1125		up
CmoCh19G010620	1842		up
CmoCh20G008290	3657	up	up
CmoCh20G008520	2205	down	up
CmoCh01G000600	1560		down
CmoCh01G002620	4368		down
CmoCh01G002670	4461	both	down
CmoCh01G010070	798		down
CmoCh01G010460	4650	down	down
CmoCh01G013700	1683		down
CmoCh01G013970	1509		down
CmoCh01G014910	3021		down
CmoCh01G015270	9675		down
CmoCh01G020570	2394		down
CmoCh02G000530	2301		down
CmoCh02G002660	1203		down
CmoCh02G002840	1560		down
CmoCh02G002930	4020		down
CmoCh02G004560	4776		down
CmoCh02G012110	4131		down
CmoCh02G012160	1746	down	down
CmoCh03G001500	1398		down
CmoCh03G002160	6303		down
CmoCh03G003070	2607		down
CmoCh03G003600	3987		down
CmoCh03G007120	11667	both	down
CmoCh03G007660	6057	down	down
CmoCh03G008930	1557		down
CmoCh03G009490	2811		down
CmoCh03G009810	1521		down
CmoCh03G009960	7326	up	down
CmoCh03G010410	2349		down
CmoCh03G011740	1584	up	down
CmoCh03G012590	2712		down
CmoCh03G012970	1731		down
CmoCh04G001670	1776		down
CmoCh04G004550	1764		down
CmoCh04G005300	5820		down
CmoCh04G007350	1983		down
CmoCh04G008990	2679		down
CmoCh04G010710	3120		down
CmoCh04G013950	5856	both	down
CmoCh04G014100	783	up	down
CmoCh04G014140	2034	up	down
CmoCh04G016120	3225		down
CmoCh04G017070	1740	down	down
CmoCh04G018990	762		down
CmoCh04G022780	1521	up	down
CmoCh04G023200	1692		down
CmoCh04G026100	2664		down
CmoCh04G026580	3153		down
CmoCh04G029310	4908	down	down
CmoCh04G029470	15396	up	down
CmoCh04G031450	3432		down
CmoCh05G001090	2148	down	down
CmoCh05G003590	825	both	down
CmoCh06G000440	2040		down
CmoCh06G001760	3672	down	down
CmoCh06G004010	2586	up	down
CmoCh06G006810	11319	both	down
CmoCh06G012900	1734		down
CmoCh06G013920	5304	down	down
CmoCh06G016010	2331		down
CmoCh06G017220	2835		down
CmoCh07G000710	6438	both	down
CmoCh07G001370	2517		down
CmoCh07G002120	1452		down
CmoCh07G002200	5130		down
CmoCh07G002520	1599		down
CmoCh07G003390	2766		down
CmoCh07G013690	2889		down
CmoCh08G000460	4671	down	down
CmoCh08G001540	2247	both	down
CmoCh08G001640	2199		down
CmoCh08G004490	639		down
CmoCh08G005240	2145	down	down
CmoCh08G008770	1620		down
CmoCh08G009860	5637		down
CmoCh08G011410	1653	up	down
CmoCh08G011920	2349		down
CmoCh08G012070	2178		down
CmoCh09G010530	3927		down
CmoCh10G001470	5442		down
CmoCh10G005520	3294		down
CmoCh10G005610	2544		down
CmoCh10G006510	2154		down
CmoCh10G008920	2709		down
CmoCh10G008980	3033	down	down
CmoCh10G010260	1863		down
CmoCh11G000060	2727	both	down
CmoCh11G000520	5721	both	down
CmoCh11G002210	1368	up	down
CmoCh11G006350	3357	down	down
CmoCh11G007250	4209	down	down
CmoCh11G010110	1719		down
CmoCh11G011020	3525	down	down
CmoCh11G012730	3096	down	down
CmoCh11G013030	2919	down	down
CmoCh11G016350	2235	up	down
CmoCh11G017940	1716	down	down
CmoCh11G018710	2895		down
CmoCh12G001530	2094	up	down
CmoCh12G001650	10995	up	down
CmoCh12G002870	1944		down
CmoCh12G006070	846	down	down
CmoCh12G009140	2499	up	down
CmoCh13G001520	3198	down	down
CmoCh13G001780	2328	both	down
CmoCh13G008790	3360		down
CmoCh14G006320	3483	down	down
CmoCh14G006430	4812	up	down
CmoCh14G016560	3297		down
CmoCh14G016720	1617		down
CmoCh14G019350	1620		down
CmoCh15G001520	5340	both	down
CmoCh15G002080	3099	up	down
CmoCh15G002250	6480		down
CmoCh15G002310	15369		down
CmoCh15G002720	1644	down	down
CmoCh15G005150	3468		down
CmoCh15G006090	768		down
CmoCh15G007290	2778	up	down
CmoCh15G014290	645		down
CmoCh15G015150	1335		down
CmoCh16G000080	1434		down
CmoCh16G000640	3405	up	down
CmoCh16G004830	1302		down
CmoCh16G005370	5337		down
CmoCh16G006800	1065		down
CmoCh16G008030	1482		down
CmoCh16G011370	3810		down
CmoCh17G001620	981	both	down
CmoCh17G004540	2172		down
CmoCh17G006610	2739	down	down
CmoCh17G008430	4662		down
CmoCh17G009320	1848	down	down
CmoCh18G000400	2889		down
CmoCh18G002520	2379	down	down
CmoCh18G002770	1215	up	down
CmoCh18G009110	1896		down
CmoCh18G009330	5469	up	down
CmoCh18G011590	711		down
CmoCh18G012330	783		down
CmoCh19G002090	2112	down	down
CmoCh19G002800	951	down	down
CmoCh19G003050	1803	up	down
CmoCh19G003170	1518	down	down
CmoCh20G003040	3453	up	down
CmoCh20G005430	1800		down
CmoCh20G007500	5676	down	down
CmoCh20G009360	1545		down
CmoCh20G010530	738		down
CmoCh00G000330	1101	down
CmoCh01G000250	1941	down
CmoCh01G000290	3357	down
CmoCh01G000310	2853	up
CmoCh01G000350	2202	down
CmoCh01G000560	1719	up
CmoCh01G000570	1242	up
CmoCh01G000610	1329	down
CmoCh01G000630	2820	down
CmoCh01G000780	1338	up
CmoCh01G000850	2649	down
CmoCh01G001000	1845	up
CmoCh01G001130	1842	down
CmoCh01G001300	1863	down
CmoCh01G001320	555	down
CmoCh01G001460	2424	both
CmoCh01G001900	990	down
CmoCh01G002230	726	up
CmoCh01G002280	669	down
CmoCh01G002730	3231	down
CmoCh01G002740	1182	both
CmoCh01G002750	4164	up
CmoCh01G003050	582	down
CmoCh01G003120	1476	down
CmoCh01G003130	630	down
CmoCh01G003170	951	down
CmoCh01G003290	2097	down
CmoCh01G003310	4347	up
CmoCh01G003340	1173	down
CmoCh01G003620	1011	down
CmoCh01G003880	1473	up
CmoCh01G004120	867	down
CmoCh01G004360	1737	down
CmoCh01G004670	1851	down
CmoCh01G004830	1965	up
CmoCh01G004880	5430	down
CmoCh01G004910	1443	both
CmoCh01G004970	3657	down
CmoCh01G005190	1521	down
CmoCh01G005230	1506	up
CmoCh01G005650	2622	both
CmoCh01G005840	1113	up
CmoCh01G005850	420	up
CmoCh01G006160	1650	down
CmoCh01G006380	1383	down
CmoCh01G006790	1542	down
CmoCh01G006890	1647	down
CmoCh01G007070	1953	down
CmoCh01G007450	3063	down
CmoCh01G007630	2583	down
CmoCh01G007710	1719	down
CmoCh01G007850	2058	both
CmoCh01G007860	3708	up
CmoCh01G007910	1377	down
CmoCh01G008030	3252	up
CmoCh01G008200	807	down
CmoCh01G008610	5604	both
CmoCh01G009430	3441	both
CmoCh01G009940	1155	down
CmoCh01G010010	1554	down
CmoCh01G010470	1860	both
CmoCh01G010610	2733	down
CmoCh01G010770	2250	down
CmoCh01G010780	765	down
CmoCh01G010890	2475	up
CmoCh01G011130	207	down
CmoCh01G011210	2106	down
CmoCh01G011400	1116	down
CmoCh01G011630	1398	both
CmoCh01G011640	873	down
CmoCh01G011700	1134	down
CmoCh01G011930	1416	up
CmoCh01G012140	1749	down
CmoCh01G012170	783	down
CmoCh01G012260	849	down
CmoCh01G012370	1530	up
CmoCh01G012490	3585	down
CmoCh01G012630	1929	up
CmoCh01G012700	1251	down
CmoCh01G012750	579	down
CmoCh01G012820	1317	both
CmoCh01G013010	2898	both
CmoCh01G013370	2412	down
CmoCh01G013580	2445	down
CmoCh01G013680	2535	down
CmoCh01G013720	1398	up
CmoCh01G013790	3174	both
CmoCh01G013800	1470	both
CmoCh01G013950	798	down
CmoCh01G014100	2949	up
CmoCh01G014480	507	down
CmoCh01G014660	2802	down
CmoCh01G015120	2367	up
CmoCh01G015530	3249	both
CmoCh01G015600	1908	both
CmoCh01G015780	4809	down
CmoCh01G016450	1080	down
CmoCh01G016490	1383	up
CmoCh01G016510	2052	up
CmoCh01G016530	840	down
CmoCh01G016560	2091	both
CmoCh01G016610	777	down
CmoCh01G016920	2865	down
CmoCh01G017050	654	down
CmoCh01G017150	816	up
CmoCh01G017470	1569	both
CmoCh01G017550	1323	up
CmoCh01G017650	774	down
CmoCh01G017680	639	up
CmoCh01G017910	1485	up
CmoCh01G017930	1506	down
CmoCh01G017940	2664	down
CmoCh01G018210	2121	down
CmoCh01G018680	972	up
CmoCh01G018750	1386	up
CmoCh01G019950	1356	down
CmoCh01G020710	4035	down
CmoCh01G021100	579	down
CmoCh02G000020	888	both
CmoCh02G000400	2112	down
CmoCh02G000450	2010	down
CmoCh02G000570	1320	down
CmoCh02G000640	936	up
CmoCh02G001000	5289	both
CmoCh02G001090	3072	up
CmoCh02G001420	1272	up
CmoCh02G002210	1215	down
CmoCh02G002530	5589	up
CmoCh02G002540	711	down
CmoCh02G002630	3486	down
CmoCh02G002650	1626	down
CmoCh02G003050	1482	up
CmoCh02G003100	1980	down
CmoCh02G003600	1728	down
CmoCh02G003620	2118	both
CmoCh02G003670	999	up
CmoCh02G003750	2358	down
CmoCh02G003780	1137	down
CmoCh02G004050	516	both
CmoCh02G004520	1191	up
CmoCh02G004710	645	down
CmoCh02G005010	1122	down
CmoCh02G005180	2445	down
CmoCh02G005580	1998	down
CmoCh02G005950	1350	up
CmoCh02G006010	2646	up
CmoCh02G006160	1086	down
CmoCh02G006200	1134	both
CmoCh02G006460	663	up
CmoCh02G006570	3540	up
CmoCh02G006610	1458	up
CmoCh02G006660	1329	up
CmoCh02G006740	1461	down
CmoCh02G006840	720	down
CmoCh02G006910	1257	up
CmoCh02G006920	1518	up
CmoCh02G007000	1890	both
CmoCh02G007460	1998	both
CmoCh02G007580	1746	down
CmoCh02G007780	1716	up
CmoCh02G007890	1137	down
CmoCh02G007940	1857	up
CmoCh02G008030	834	up
CmoCh02G008050	2142	up
CmoCh02G008060	2547	down
CmoCh02G008500	4146	up
CmoCh02G008690	858	down
CmoCh02G008870	753	both
CmoCh02G009560	3552	up
CmoCh02G009580	1011	down
CmoCh02G010020	732	down
CmoCh02G010520	1047	down
CmoCh02G010890	4815	down
CmoCh02G010920	720	down
CmoCh02G011320	1335	up
CmoCh02G011570	2616	down
CmoCh02G011610	2316	down
CmoCh02G011760	1758	down
CmoCh02G011870	1236	both
CmoCh02G012010	1266	down
CmoCh02G012060	4113	up
CmoCh02G012320	1785	down
CmoCh02G012360	1044	up
CmoCh02G012460	2085	down
CmoCh02G012510	1098	up
CmoCh02G012540	1911	up
CmoCh02G013080	5277	down
CmoCh02G013360	2928	down
CmoCh02G014040	3273	down
CmoCh02G014240	1791	both
CmoCh02G014370	447	down
CmoCh02G014960	789	up
CmoCh02G015280	2187	down
CmoCh02G015360	507	down
CmoCh02G015850	726	down
CmoCh02G015900	2268	both
CmoCh02G015980	6444	both
CmoCh02G016140	759	up
CmoCh02G016490	1320	up
CmoCh02G016880	1593	down
CmoCh02G016960	633	down
CmoCh02G017030	1686	down
CmoCh02G017480	813	down
CmoCh02G017550	2247	down
CmoCh02G017910	441	down
CmoCh02G018260	3252	down
CmoCh03G000410	1317	up
CmoCh03G000620	2832	up
CmoCh03G000690	1740	up
CmoCh03G000700	5283	down
CmoCh03G000720	1629	down
CmoCh03G000860	2322	down
CmoCh03G001010	402	down
CmoCh03G001220	942	down
CmoCh03G001800	2958	down
CmoCh03G001840	327	down
CmoCh03G002020	2184	down
CmoCh03G002080	450	down
CmoCh03G002270	1953	down
CmoCh03G002280	1896	up
CmoCh03G002340	2946	down
CmoCh03G002640	2001	down
CmoCh03G002780	1689	up
CmoCh03G003060	1641	down
CmoCh03G003110	2064	up
CmoCh03G003160	1428	down
CmoCh03G003250	4740	down
CmoCh03G003570	2661	down
CmoCh03G003660	1431	down
CmoCh03G003870	1182	down
CmoCh03G003880	1491	both
CmoCh03G004440	1944	both
CmoCh03G004460	747	down
CmoCh03G004540	1002	down
CmoCh03G004760	2343	down
CmoCh03G004780	1017	down
CmoCh03G004920	1014	down
CmoCh03G005050	2793	down
CmoCh03G005060	861	down
CmoCh03G005460	1146	up
CmoCh03G006050	1380	down
CmoCh03G006080	1650	down
CmoCh03G006450	3855	down
CmoCh03G006590	1296	down
CmoCh03G006800	2679	down
CmoCh03G007000	3033	down
CmoCh03G007110	1767	down
CmoCh03G008060	960	down
CmoCh03G008130	2562	down
CmoCh03G008390	1533	down
CmoCh03G008600	1596	up
CmoCh03G008870	1428	down
CmoCh03G009560	1317	down
CmoCh03G009700	2385	down
CmoCh03G009740	2016	up
CmoCh03G010000	5478	up
CmoCh03G010040	1779	down
CmoCh03G010200	9540	down
CmoCh03G010210	2091	up
CmoCh03G010250	1134	up
CmoCh03G010350	3858	both
CmoCh03G010470	723	down
CmoCh03G010570	963	up
CmoCh03G010630	3249	up
CmoCh03G010680	1233	down
CmoCh03G010790	3300	down
CmoCh03G010820	1890	down
CmoCh03G011070	2361	down
CmoCh03G011400	243	down
CmoCh03G011420	1719	down
CmoCh03G011700	3726	both
CmoCh03G011710	2280	up
CmoCh03G011870	1878	down
CmoCh03G011950	2529	down
CmoCh03G012280	2127	up
CmoCh03G012370	501	up
CmoCh03G012530	1218	up
CmoCh03G012580	3681	down
CmoCh03G012620	1497	up
CmoCh03G012670	915	down
CmoCh03G012790	714	down
CmoCh03G012910	3210	down
CmoCh03G013120	1938	up
CmoCh03G013370	2553	up
CmoCh03G013630	2520	up
CmoCh03G013640	1458	up
CmoCh03G013770	846	both
CmoCh03G014010	1350	up
CmoCh03G014020	1875	down
CmoCh03G014280	2268	up
CmoCh03G014580	1656	up
CmoCh03G014660	1647	down
CmoCh04G000060	3630	down
CmoCh04G000230	3012	down
CmoCh04G000310	1938	down
CmoCh04G000700	1239	up
CmoCh04G001110	1164	down
CmoCh04G001560	3045	down
CmoCh04G001630	879	both
CmoCh04G001760	339	up
CmoCh04G002010	522	down
CmoCh04G002660	903	down
CmoCh04G002720	6096	down
CmoCh04G002820	1650	up
CmoCh04G002900	429	up
CmoCh04G002980	2583	both
CmoCh04G003160	1572	down
CmoCh04G003390	1101	down
CmoCh04G003700	2418	down
CmoCh04G003750	6375	down
CmoCh04G003880	1524	down
CmoCh04G003970	858	down
CmoCh04G004110	1839	down
CmoCh04G004210	876	down
CmoCh04G004280	1641	up
CmoCh04G004440	2043	both
CmoCh04G004460	1605	up
CmoCh04G004560	1353	down
CmoCh04G004620	1353	up
CmoCh04G004950	1791	up
CmoCh04G005140	1434	down
CmoCh04G005160	2475	up
CmoCh04G005970	1734	down
CmoCh04G006050	1581	down
CmoCh04G006320	1464	up
CmoCh04G006370	1788	down
CmoCh04G006440	516	up
CmoCh04G006520	1743	down
CmoCh04G006700	795	up
CmoCh04G006710	3906	up
CmoCh04G006800	2433	down
CmoCh04G007110	3384	down
CmoCh04G007220	1119	up
CmoCh04G007390	1131	down
CmoCh04G007470	4662	up
CmoCh04G007590	4044	down
CmoCh04G007630	2175	down
CmoCh04G007890	300	up
CmoCh04G007930	3867	down
CmoCh04G008100	804	down
CmoCh04G008240	3804	up
CmoCh04G008290	1608	down
CmoCh04G008490	1401	both
CmoCh04G008530	3849	down
CmoCh04G008760	3906	down
CmoCh04G009100	297	down
CmoCh04G009200	924	both
CmoCh04G009680	1554	down
CmoCh04G010190	2199	down
CmoCh04G010210	753	down
CmoCh04G010440	3678	down
CmoCh04G010740	951	up
CmoCh04G010770	5190	down
CmoCh04G010830	1650	down
CmoCh04G010900	1767	down
CmoCh04G010930	1332	up
CmoCh04G011510	471	down
CmoCh04G011680	795	up
CmoCh04G011780	2016	up
CmoCh04G011790	1083	up
CmoCh04G011830	2373	up
CmoCh04G011920	963	up
CmoCh04G011950	879	down
CmoCh04G012320	1350	down
CmoCh04G012370	4410	down
CmoCh04G012490	2076	up
CmoCh04G012700	4080	up
CmoCh04G013110	1248	down
CmoCh04G013310	1080	down
CmoCh04G013330	3687	down
CmoCh04G013350	1293	down
CmoCh04G013500	2838	down
CmoCh04G013690	864	down
CmoCh04G013700	735	down
CmoCh04G014030	3714	down
CmoCh04G014150	948	up
CmoCh04G014170	1056	down
CmoCh04G014330	1719	up
CmoCh04G014790	2334	up
CmoCh04G014870	5454	down
CmoCh04G015010	1710	down
CmoCh04G015120	2226	up
CmoCh04G015190	1362	up
CmoCh04G015480	4266	up
CmoCh04G015640	3294	down
CmoCh04G015700	693	down
CmoCh04G015720	969	down
CmoCh04G015910	1029	up
CmoCh04G016010	1911	down
CmoCh04G016060	3615	down
CmoCh04G016800	4335	down
CmoCh04G017180	1233	down
CmoCh04G018000	2583	down
CmoCh04G018200	621	up
CmoCh04G018280	471	up
CmoCh04G018400	1287	down
CmoCh04G018490	1446	down
CmoCh04G018700	2424	down
CmoCh04G019030	3630	down
CmoCh04G019160	2355	down
CmoCh04G019400	903	down
CmoCh04G019980	1875	down
CmoCh04G020540	339	down
CmoCh04G021530	2187	both
CmoCh04G021850	1086	up
CmoCh04G022180	3060	up
CmoCh04G022200	1764	down
CmoCh04G022380	2388	down
CmoCh04G022400	1005	both
CmoCh04G022550	1587	up
CmoCh04G022590	1758	down
CmoCh04G022830	2382	up
CmoCh04G023090	2250	up
CmoCh04G023190	1107	down
CmoCh04G023690	3189	down
CmoCh04G023780	1233	down
CmoCh04G024070	540	down
CmoCh04G024350	1680	down
CmoCh04G024760	990	down
CmoCh04G024790	1293	down
CmoCh04G024830	1536	up
CmoCh04G025020	1431	up
CmoCh04G025050	3210	down
CmoCh04G025090	1845	up
CmoCh04G025770	3513	both
CmoCh04G026030	2112	down
CmoCh04G026070	2016	up
CmoCh04G026220	1086	down
CmoCh04G026270	582	up
CmoCh04G026460	2814	both
CmoCh04G026540	3207	down
CmoCh04G026880	4521	down
CmoCh04G026920	1992	down
CmoCh04G026980	975	down
CmoCh04G027080	4128	down
CmoCh04G027140	1554	down
CmoCh04G027390	1773	down
CmoCh04G027410	4701	down
CmoCh04G027510	630	down
CmoCh04G027550	1959	up
CmoCh04G027600	1947	down
CmoCh04G028280	738	up
CmoCh04G028360	2016	down
CmoCh04G028770	3162	down
CmoCh04G028890	2571	down
CmoCh04G028980	678	down
CmoCh04G029570	1464	up
CmoCh04G029620	1896	down
CmoCh04G029650	2913	down
CmoCh04G029960	396	down
CmoCh04G030090	2043	down
CmoCh04G030110	2304	down
CmoCh04G030210	5067	both
CmoCh04G030410	2055	down
CmoCh04G030680	1437	down
CmoCh04G030790	4893	up
CmoCh04G030810	2526	both
CmoCh04G031130	1275	up
CmoCh04G031400	1008	down
CmoCh04G031470	1926	down
CmoCh04G031560	1128	both
CmoCh05G000390	1953	down
CmoCh05G000430	2709	up
CmoCh05G000820	2568	both
CmoCh05G001020	1143	down
CmoCh05G001120	918	down
CmoCh05G001430	3642	down
CmoCh05G001710	2430	down
CmoCh05G002230	1611	up
CmoCh05G002320	1245	up
CmoCh05G002470	1611	down
CmoCh05G003250	768	up
CmoCh05G003400	1014	down
CmoCh05G003820	1803	down
CmoCh05G004230	702	down
CmoCh05G004500	978	down
CmoCh05G004750	354	down
CmoCh05G004850	1002	down
CmoCh05G004860	1896	up
CmoCh05G004960	2703	down
CmoCh05G004970	1248	up
CmoCh05G005050	1347	up
CmoCh05G005070	480	up
CmoCh05G005330	750	both
CmoCh05G005540	927	up
CmoCh05G005590	11127	up
CmoCh05G005670	516	down
CmoCh05G005800	960	up
CmoCh05G005850	759	up
CmoCh05G005930	1632	both
CmoCh05G006000	6018	up
CmoCh05G006550	1644	down
CmoCh05G006590	885	up
CmoCh05G006600	2004	down
CmoCh05G006860	2688	up
CmoCh05G007120	2628	up
CmoCh05G007240	660	down
CmoCh05G007310	2727	both
CmoCh05G007370	3219	up
CmoCh05G007460	1182	down
CmoCh05G007620	3339	up
CmoCh05G007920	3072	down
CmoCh05G007960	3894	up
CmoCh05G008540	1239	down
CmoCh05G008590	1458	down
CmoCh05G008710	2223	down
CmoCh05G008860	2496	down
CmoCh05G009390	1125	down
CmoCh05G009710	921	down
CmoCh05G009770	1788	down
CmoCh05G009780	1260	down
CmoCh05G009960	1479	up
CmoCh05G009980	2583	down
CmoCh05G010060	1323	down
CmoCh05G010270	4926	down
CmoCh05G010470	1857	up
CmoCh05G010600	1581	both
CmoCh05G011050	3684	up
CmoCh05G011070	1098	down
CmoCh05G011230	2634	up
CmoCh05G011550	954	up
CmoCh05G011960	423	down
CmoCh05G012030	2271	down
CmoCh05G012210	1131	down
CmoCh05G012500	2538	up
CmoCh05G012700	2541	up
CmoCh05G012860	555	up
CmoCh05G012920	4548	both
CmoCh05G013530	2175	down
CmoCh05G013670	2994	down
CmoCh05G013680	1818	down
CmoCh05G013740	1497	down
CmoCh05G013770	396	up
CmoCh05G014180	2403	down
CmoCh06G000030	1338	down
CmoCh06G000250	4884	both
CmoCh06G000490	1740	down
CmoCh06G000680	2196	down
CmoCh06G001040	1056	down
CmoCh06G001240	1563	down
CmoCh06G001270	825	down
CmoCh06G001580	1686	down
CmoCh06G001660	7008	up
CmoCh06G001680	2898	down
CmoCh06G002120	1206	down
CmoCh06G002190	900	down
CmoCh06G002230	927	down
CmoCh06G002390	792	down
CmoCh06G002740	2181	down
CmoCh06G002790	2160	down
CmoCh06G003410	1275	down
CmoCh06G003640	966	down
CmoCh06G003810	2418	up
CmoCh06G004260	3516	up
CmoCh06G004360	966	both
CmoCh06G004510	1077	both
CmoCh06G004570	504	down
CmoCh06G005060	441	down
CmoCh06G005160	1032	down
CmoCh06G005290	3864	down
CmoCh06G005300	969	up
CmoCh06G005410	2835	down
CmoCh06G005480	1194	up
CmoCh06G005580	1527	down
CmoCh06G005640	633	up
CmoCh06G005900	1350	down
CmoCh06G006110	1452	down
CmoCh06G006160	2184	down
CmoCh06G006220	909	down
CmoCh06G006370	1764	up
CmoCh06G006440	825	down
CmoCh06G006660	1677	down
CmoCh06G006740	675	down
CmoCh06G007160	2103	both
CmoCh06G007210	3903	down
CmoCh06G007240	1788	down
CmoCh06G007260	876	down
CmoCh06G007270	1398	down
CmoCh06G007430	3390	down
CmoCh06G007480	1398	down
CmoCh06G007490	2553	down
CmoCh06G007560	1125	up
CmoCh06G008040	1701	down
CmoCh06G008050	5094	both
CmoCh06G008120	6552	up
CmoCh06G008530	1314	up
CmoCh06G009320	297	down
CmoCh06G009380	2340	down
CmoCh06G009540	6015	down
CmoCh06G009840	7362	down
CmoCh06G010220	1446	up
CmoCh06G010470	2730	down
CmoCh06G010560	1761	up
CmoCh06G010810	525	up
CmoCh06G010850	1290	down
CmoCh06G010900	7251	up
CmoCh06G010980	6789	up
CmoCh06G011060	3207	both
CmoCh06G011150	1512	both
CmoCh06G011200	2424	down
CmoCh06G011290	1416	down
CmoCh06G011360	708	down
CmoCh06G011370	1680	down
CmoCh06G011560	5358	up
CmoCh06G011680	2226	down
CmoCh06G012170	603	down
CmoCh06G012390	2799	down
CmoCh06G012560	405	up
CmoCh06G012640	1014	down
CmoCh06G012690	1950	down
CmoCh06G013460	2313	both
CmoCh06G013800	807	down
CmoCh06G013840	1647	up
CmoCh06G014180	1020	down
CmoCh06G014200	1533	down
CmoCh06G014450	1440	up
CmoCh06G014590	10056	down
CmoCh06G015490	2100	up
CmoCh06G015540	1704	up
CmoCh06G015700	1242	down
CmoCh06G016190	978	up
CmoCh06G016260	1026	up
CmoCh06G016310	2685	up
CmoCh06G016440	1014	down
CmoCh06G016450	1128	down
CmoCh06G016520	459	up
CmoCh06G016600	5223	down
CmoCh06G016880	1116	down
CmoCh06G016930	1725	up
CmoCh06G016940	846	down
CmoCh06G017050	1083	down
CmoCh06G017380	2181	down
CmoCh06G017440	1569	both
CmoCh07G000260	7320	up
CmoCh07G000320	3018	down
CmoCh07G000700	3222	down
CmoCh07G000760	4140	up
CmoCh07G000780	2205	down
CmoCh07G001000	1104	up
CmoCh07G001380	1425	up
CmoCh07G001460	1710	down
CmoCh07G001660	2553	both
CmoCh07G002540	3738	both
CmoCh07G002590	858	up
CmoCh07G002600	396	down
CmoCh07G002760	1317	down
CmoCh07G002890	1146	up
CmoCh07G003110	1866	both
CmoCh07G003240	963	up
CmoCh07G003410	1380	down
CmoCh07G003530	906	down
CmoCh07G003780	2355	down
CmoCh07G003830	1146	down
CmoCh07G004250	1887	down
CmoCh07G004260	11523	up
CmoCh07G004460	429	down
CmoCh07G004750	1386	up
CmoCh07G005180	852	down
CmoCh07G005200	6552	up
CmoCh07G005550	1596	up
CmoCh07G005630	987	up
CmoCh07G005750	3825	down
CmoCh07G006080	1515	down
CmoCh07G006540	1095	down
CmoCh07G006580	441	up
CmoCh07G006600	1821	down
CmoCh07G007110	1656	down
CmoCh07G007590	981	up
CmoCh07G007880	9723	down
CmoCh07G008000	2613	down
CmoCh07G008070	1134	both
CmoCh07G008180	2610	down
CmoCh07G008290	1902	both
CmoCh07G008310	516	up
CmoCh07G008430	1365	down
CmoCh07G008720	2751	down
CmoCh07G008760	1710	down
CmoCh07G008770	1242	up
CmoCh07G008950	1509	down
CmoCh07G009000	1077	both
CmoCh07G009040	1290	up
CmoCh07G009480	2151	up
CmoCh07G009560	2133	up
CmoCh07G009710	822	down
CmoCh07G009920	2631	down
CmoCh07G010280	1953	up
CmoCh07G010320	1377	down
CmoCh07G011600	879	down
CmoCh07G011720	450	up
CmoCh07G011760	1239	down
CmoCh07G011780	2148	down
CmoCh07G011860	2016	up
CmoCh07G011910	2331	down
CmoCh07G011970	3129	down
CmoCh07G012050	3342	down
CmoCh07G012090	897	down
CmoCh07G012620	3903	down
CmoCh07G012690	2073	down
CmoCh07G012720	1332	down
CmoCh07G013530	999	up
CmoCh07G013640	5664	both
CmoCh07G013650	1737	up
CmoCh07G013820	864	both
CmoCh07G014110	3636	down
CmoCh08G000100	1398	down
CmoCh08G000150	1434	down
CmoCh08G000270	3552	down
CmoCh08G000390	1350	down
CmoCh08G000670	1326	down
CmoCh08G000680	528	down
CmoCh08G000910	3660	both
CmoCh08G000940	1827	down
CmoCh08G001350	5559	both
CmoCh08G001360	2055	down
CmoCh08G001810	564	down
CmoCh08G001830	2979	up
CmoCh08G001870	1380	down
CmoCh08G002310	1308	down
CmoCh08G002410	1437	down
CmoCh08G002530	1647	down
CmoCh08G002620	561	down
CmoCh08G002770	660	down
CmoCh08G003090	1809	down
CmoCh08G003200	1986	up
CmoCh08G003220	5931	both
CmoCh08G003560	4323	up
CmoCh08G003620	1320	down
CmoCh08G003690	1029	down
CmoCh08G003740	2025	down
CmoCh08G003960	5193	down
CmoCh08G003970	5220	down
CmoCh08G004100	4728	up
CmoCh08G004250	2418	down
CmoCh08G004260	636	up
CmoCh08G004590	2895	down
CmoCh08G004670	3258	down
CmoCh08G004830	1371	up
CmoCh08G004880	1182	down
CmoCh08G004920	1164	up
CmoCh08G004930	14271	down
CmoCh08G005070	825	down
CmoCh08G005080	7251	down
CmoCh08G005560	1506	down
CmoCh08G005620	4749	down
CmoCh08G005820	2514	down
CmoCh08G005950	2178	down
CmoCh08G006050	2346	up
CmoCh08G006060	936	down
CmoCh08G006150	1329	up
CmoCh08G006230	1965	down
CmoCh08G006390	510	down
CmoCh08G006460	2850	down
CmoCh08G006630	3699	down
CmoCh08G006750	1941	up
CmoCh08G007370	1932	down
CmoCh08G007500	1992	down
CmoCh08G007510	1914	both
CmoCh08G007830	1428	up
CmoCh08G007940	2460	up
CmoCh08G008010	5427	up
CmoCh08G008040	1467	both
CmoCh08G008160	3270	both
CmoCh08G008170	1401	down
CmoCh08G008500	1650	up
CmoCh08G008560	1341	down
CmoCh08G008610	1002	up
CmoCh08G008650	1815	down
CmoCh08G008820	1344	down
CmoCh08G009130	2298	down
CmoCh08G009150	1512	down
CmoCh08G009890	1344	both
CmoCh08G009990	621	down
CmoCh08G010000	3018	down
CmoCh08G010120	1512	down
CmoCh08G010220	3255	down
CmoCh08G010440	1776	up
CmoCh08G010450	2733	down
CmoCh08G010550	1854	up
CmoCh08G010590	753	up
CmoCh08G010920	1227	down
CmoCh08G011060	783	up
CmoCh08G011260	4794	up
CmoCh08G011380	744	up
CmoCh08G011490	1305	up
CmoCh08G011630	903	down
CmoCh08G011790	1725	both
CmoCh08G011810	3315	up
CmoCh08G012250	2019	up
CmoCh08G012350	2343	down
CmoCh08G012370	582	down
CmoCh09G000100	3339	up
CmoCh09G000150	1860	down
CmoCh09G000450	3030	down
CmoCh09G000550	4650	up
CmoCh09G000960	879	down
CmoCh09G001430	1602	down
CmoCh09G001460	1224	down
CmoCh09G001470	4155	down
CmoCh09G001610	639	down
CmoCh09G002360	993	down
CmoCh09G002460	1281	down
CmoCh09G002820	3063	down
CmoCh09G003730	999	down
CmoCh09G003770	1917	up
CmoCh09G003930	1290	down
CmoCh09G004040	2304	up
CmoCh09G004530	5013	down
CmoCh09G004570	2355	down
CmoCh09G004580	1890	down
CmoCh09G004630	1950	down
CmoCh09G004690	1971	up
CmoCh09G004750	3249	both
CmoCh09G004880	969	up
CmoCh09G004890	5010	down
CmoCh09G004920	1002	both
CmoCh09G005250	2055	down
CmoCh09G005260	3489	down
CmoCh09G005410	1026	down
CmoCh09G005430	783	down
CmoCh09G005450	1383	both
CmoCh09G005460	2049	down
CmoCh09G005510	2064	down
CmoCh09G005550	777	up
CmoCh09G005620	2325	down
CmoCh09G005680	1599	down
CmoCh09G005790	2709	down
CmoCh09G006570	747	down
CmoCh09G006630	2109	down
CmoCh09G006740	1554	up
CmoCh09G006820	888	down
CmoCh09G007440	2331	down
CmoCh09G007670	1440	up
CmoCh09G007990	1347	down
CmoCh09G008030	2604	down
CmoCh09G008230	1662	up
CmoCh09G008410	2394	up
CmoCh09G008460	876	up
CmoCh09G008520	1896	up
CmoCh09G008680	768	down
CmoCh09G008830	1545	down
CmoCh09G009100	1734	up
CmoCh09G009310	1446	both
CmoCh09G009480	2283	down
CmoCh09G009670	873	down
CmoCh09G010110	2175	down
CmoCh09G010190	285	down
CmoCh09G010420	987	down
CmoCh09G010480	1011	down
CmoCh09G010500	510	down
CmoCh09G010770	1083	up
CmoCh09G010880	4176	down
CmoCh09G010960	1221	up
CmoCh09G011190	1665	up
CmoCh09G011590	2451	down
CmoCh09G011850	3369	up
CmoCh09G011860	1170	both
CmoCh09G012180	1878	down
CmoCh09G012490	2781	down
CmoCh09G013330	4638	down
CmoCh09G013340	1905	both
CmoCh10G000030	6477	both
CmoCh10G000150	2550	down
CmoCh10G000160	2772	both
CmoCh10G000170	2007	down
CmoCh10G000250	1581	down
CmoCh10G000390	1695	down
CmoCh10G000490	3189	down
CmoCh10G000530	897	down
CmoCh10G000540	1998	both
CmoCh10G000630	1983	down
CmoCh10G000710	2052	down
CmoCh10G000770	840	down
CmoCh10G000830	2052	down
CmoCh10G000950	1062	down
CmoCh10G001300	1410	up
CmoCh10G001340	2178	down
CmoCh10G001360	1143	down
CmoCh10G001410	2646	up
CmoCh10G002040	363	up
CmoCh10G003390	1470	down
CmoCh10G003450	2061	down
CmoCh10G003670	1959	up
CmoCh10G003800	1224	up
CmoCh10G003980	2124	down
CmoCh10G004410	2049	up
CmoCh10G004590	2217	down
CmoCh10G004930	2370	down
CmoCh10G005240	1974	down
CmoCh10G005470	2427	down
CmoCh10G005570	1674	down
CmoCh10G005630	2565	both
CmoCh10G005640	2148	down
CmoCh10G005960	1176	down
CmoCh10G006150	609	down
CmoCh10G006200	2559	down
CmoCh10G006270	1542	up
CmoCh10G006310	2169	down
CmoCh10G006370	819	down
CmoCh10G007110	1113	down
CmoCh10G007170	1962	down
CmoCh10G007420	1437	down
CmoCh10G007630	1311	up
CmoCh10G007730	1170	down
CmoCh10G008210	2421	both
CmoCh10G008250	3177	up
CmoCh10G008340	2202	up
CmoCh10G008820	2844	down
CmoCh10G009210	1341	down
CmoCh10G009260	2940	down
CmoCh10G009480	1284	down
CmoCh10G009700	1596	down
CmoCh10G009940	1533	down
CmoCh10G010090	1956	down
CmoCh10G010100	1188	down
CmoCh10G010490	450	up
CmoCh10G010510	1989	down
CmoCh10G010690	1227	down
CmoCh10G010770	1668	up
CmoCh10G010780	1275	down
CmoCh10G010890	2916	up
CmoCh10G011070	1368	down
CmoCh10G011320	1179	down
CmoCh10G011530	1524	up
CmoCh10G011690	1512	down
CmoCh10G011710	465	up
CmoCh10G011720	327	down
CmoCh10G012120	603	up
CmoCh10G012310	2904	down
CmoCh10G012530	1212	up
CmoCh11G000050	1707	down
CmoCh11G000180	549	down
CmoCh11G000270	735	down
CmoCh11G000380	1299	up
CmoCh11G000400	1689	down
CmoCh11G000420	426	down
CmoCh11G000440	1386	up
CmoCh11G000640	864	up
CmoCh11G000670	1425	up
CmoCh11G001100	4872	both
CmoCh11G001120	1566	down
CmoCh11G001290	1020	down
CmoCh11G001530	3063	up
CmoCh11G002460	1476	up
CmoCh11G003230	1032	down
CmoCh11G003380	1218	down
CmoCh11G003620	1446	down
CmoCh11G004020	873	down
CmoCh11G004040	1911	up
CmoCh11G004130	2082	down
CmoCh11G004140	1116	down
CmoCh11G004600	483	down
CmoCh11G004640	3765	up
CmoCh11G004660	1293	down
CmoCh11G004710	1161	down
CmoCh11G004820	5586	down
CmoCh11G005070	2307	both
CmoCh11G005130	1458	down
CmoCh11G005470	1755	down
CmoCh11G005530	2622	down
CmoCh11G005740	2256	down
CmoCh11G006100	2184	down
CmoCh11G006160	1386	down
CmoCh11G006300	489	down
CmoCh11G007120	939	down
CmoCh11G007190	1305	down
CmoCh11G007230	1353	down
CmoCh11G007260	1068	down
CmoCh11G007300	4590	both
CmoCh11G007450	2214	down
CmoCh11G007590	672	up
CmoCh11G007940	1647	both
CmoCh11G008000	450	down
CmoCh11G008020	1950	down
CmoCh11G008130	2262	both
CmoCh11G008190	1809	up
CmoCh11G008250	1911	up
CmoCh11G008260	4599	down
CmoCh11G008560	1698	down
CmoCh11G008630	2085	both
CmoCh11G008840	3312	down
CmoCh11G008980	2937	down
CmoCh11G009000	2613	down
CmoCh11G009510	1107	up
CmoCh11G009650	1218	down
CmoCh11G009800	2295	up
CmoCh11G009960	1200	down
CmoCh11G010140	690	down
CmoCh11G010210	972	down
CmoCh11G010280	1590	down
CmoCh11G010500	2133	down
CmoCh11G010550	1062	both
CmoCh11G010650	1929	up
CmoCh11G010750	1074	down
CmoCh11G010960	3192	down
CmoCh11G011110	1257	down
CmoCh11G011280	621	down
CmoCh11G011600	783	up
CmoCh11G011660	1347	down
CmoCh11G011900	1287	down
CmoCh11G011990	1338	down
CmoCh11G012010	519	up
CmoCh11G012070	666	down
CmoCh11G012130	2199	both
CmoCh11G012370	1230	down
CmoCh11G012410	2106	both
CmoCh11G013280	1443	up
CmoCh11G013460	2811	down
CmoCh11G013490	1803	up
CmoCh11G013730	435	up
CmoCh11G013750	3276	down
CmoCh11G014000	1332	up
CmoCh11G014040	2001	up
CmoCh11G014520	1614	down
CmoCh11G014640	1719	down
CmoCh11G014790	2550	down
CmoCh11G015050	4092	down
CmoCh11G015080	1134	up
CmoCh11G015260	1893	up
CmoCh11G015270	1620	down
CmoCh11G015620	2415	down
CmoCh11G015700	2160	down
CmoCh11G015780	1116	up
CmoCh11G015910	1173	down
CmoCh11G015920	1350	up
CmoCh11G016140	915	down
CmoCh11G016190	1644	down
CmoCh11G016300	870	down
CmoCh11G016380	1533	down
CmoCh11G016450	4056	down
CmoCh11G016650	1398	down
CmoCh11G016750	2676	up
CmoCh11G016980	855	up
CmoCh11G017030	4686	both
CmoCh11G017070	4740	up
CmoCh11G017260	783	up
CmoCh11G017300	861	up
CmoCh11G017360	447	up
CmoCh11G017410	465	down
CmoCh11G017520	1176	down
CmoCh11G017530	1467	up
CmoCh11G017540	1554	down
CmoCh11G017780	2976	down
CmoCh11G018030	5139	both
CmoCh11G018150	2601	down
CmoCh11G018160	501	down
CmoCh11G018220	1617	down
CmoCh11G018270	2052	down
CmoCh11G018400	1692	down
CmoCh11G018460	2019	down
CmoCh11G018690	438	down
CmoCh11G018780	2022	down
CmoCh11G019000	1242	up
CmoCh11G019300	864	down
CmoCh11G019360	1356	down
CmoCh11G019540	1566	up
CmoCh11G019660	2091	up
CmoCh11G019680	2652	up
CmoCh11G019740	2394	both
CmoCh11G019840	831	up
CmoCh11G019870	2115	down
CmoCh11G019950	861	up
CmoCh12G000080	1371	up
CmoCh12G000660	1830	up
CmoCh12G000710	687	down
CmoCh12G000850	2997	up
CmoCh12G000960	999	down
CmoCh12G001260	939	down
CmoCh12G001290	786	up
CmoCh12G001340	1068	down
CmoCh12G001440	1449	both
CmoCh12G001450	1863	both
CmoCh12G001490	3537	up
CmoCh12G001890	5490	both
CmoCh12G001960	1911	up
CmoCh12G001990	1149	down
CmoCh12G002000	4992	down
CmoCh12G002430	2865	both
CmoCh12G002450	1716	down
CmoCh12G002500	2049	down
CmoCh12G002850	1470	down
CmoCh12G002990	639	down
CmoCh12G003090	963	down
CmoCh12G003530	2442	down
CmoCh12G003840	1158	down
CmoCh12G004350	1188	down
CmoCh12G004730	3090	down
CmoCh12G004990	1293	down
CmoCh12G005000	1938	down
CmoCh12G005010	960	down
CmoCh12G005690	1821	up
CmoCh12G005720	987	up
CmoCh12G005780	3225	both
CmoCh12G006170	1065	down
CmoCh12G006720	2265	up
CmoCh12G008050	1341	down
CmoCh12G008590	1857	down
CmoCh12G008620	2211	both
CmoCh12G008900	2424	up
CmoCh12G008950	1836	down
CmoCh12G008990	2811	both
CmoCh12G009210	2583	down
CmoCh12G009320	702	up
CmoCh12G009430	3798	up
CmoCh12G009470	1983	down
CmoCh12G009620	3483	up
CmoCh12G009660	2286	down
CmoCh12G010780	1617	up
CmoCh12G010910	954	down
CmoCh12G010930	2697	up
CmoCh12G011730	1302	up
CmoCh12G012050	1905	down
CmoCh12G012320	1968	up
CmoCh12G012620	1377	down
CmoCh12G012710	2328	up
CmoCh12G012930	1437	down
CmoCh12G013170	4320	down
CmoCh12G013520	660	down
CmoCh13G000020	1041	down
CmoCh13G000220	1692	down
CmoCh13G000260	510	down
CmoCh13G000800	3189	down
CmoCh13G000840	4542	down
CmoCh13G001100	2589	up
CmoCh13G001160	1371	down
CmoCh13G001390	2715	up
CmoCh13G001550	3267	down
CmoCh13G001620	1884	up
CmoCh13G001640	729	up
CmoCh13G001790	3273	up
CmoCh13G001830	1140	down
CmoCh13G001850	4809	up
CmoCh13G001920	2607	up
CmoCh13G002690	1638	down
CmoCh13G002800	2112	down
CmoCh13G002820	945	down
CmoCh13G002930	1317	up
CmoCh13G003340	1017	down
CmoCh13G003870	1629	down
CmoCh13G004040	807	down
CmoCh13G005160	6789	down
CmoCh13G005190	1188	down
CmoCh13G005590	1215	down
CmoCh13G005900	954	down
CmoCh13G006480	4032	down
CmoCh13G006910	1359	both
CmoCh13G006930	894	down
CmoCh13G007440	1197	up
CmoCh13G007520	2949	down
CmoCh13G007590	870	down
CmoCh13G007620	2385	both
CmoCh13G007660	987	up
CmoCh13G007720	3435	down
CmoCh13G007820	3537	down
CmoCh13G007920	2169	down
CmoCh13G008180	1014	both
CmoCh13G008220	1821	down
CmoCh13G008300	1344	up
CmoCh13G008320	6069	up
CmoCh13G008620	1647	up
CmoCh13G008830	2634	down
CmoCh13G008930	2442	up
CmoCh13G009150	2175	down
CmoCh13G009280	1770	down
CmoCh13G009500	1641	up
CmoCh13G009560	1056	both
CmoCh13G009610	1773	up
CmoCh13G010090	1410	down
CmoCh13G010390	1557	up
CmoCh13G010520	2157	down
CmoCh13G010720	3615	down
CmoCh13G010770	2094	down
CmoCh13G010820	4083	down
CmoCh13G010990	1782	down
CmoCh13G011130	3204	up
CmoCh13G011180	948	down
CmoCh13G011210	444	up
CmoCh13G011310	5589	down
CmoCh13G011330	2310	both
CmoCh13G011380	882	up
CmoCh13G011690	1311	down
CmoCh13G012000	423	both
CmoCh14G000250	3024	down
CmoCh14G000290	1428	down
CmoCh14G000420	936	both
CmoCh14G000480	1194	down
CmoCh14G000940	546	up
CmoCh14G001060	2424	down
CmoCh14G001380	6165	down
CmoCh14G001690	3165	down
CmoCh14G002210	1317	down
CmoCh14G002300	2499	down
CmoCh14G002730	1077	up
CmoCh14G003580	2079	up
CmoCh14G003620	3102	down
CmoCh14G003920	2298	down
CmoCh14G003960	1011	down
CmoCh14G004180	915	down
CmoCh14G004590	2856	down
CmoCh14G004850	2289	down
CmoCh14G004880	1431	down
CmoCh14G004990	1068	down
CmoCh14G005140	1560	up
CmoCh14G005190	912	down
CmoCh14G005310	2298	up
CmoCh14G005370	1716	down
CmoCh14G005630	1926	down
CmoCh14G005640	1593	down
CmoCh14G005930	1143	down
CmoCh14G006180	417	up
CmoCh14G006240	3273	up
CmoCh14G006380	633	down
CmoCh14G006390	981	down
CmoCh14G006450	1932	both
CmoCh14G006900	1956	down
CmoCh14G007010	2547	up
CmoCh14G007030	1215	down
CmoCh14G007190	2253	down
CmoCh14G007240	876	down
CmoCh14G007320	1086	down
CmoCh14G007690	1719	up
CmoCh14G008870	1272	up
CmoCh14G009240	5157	down
CmoCh14G009390	948	up
CmoCh14G009440	609	up
CmoCh14G009800	1182	down
CmoCh14G009810	3153	both
CmoCh14G010190	2178	down
CmoCh14G010300	510	both
CmoCh14G010570	1641	up
CmoCh14G010660	1344	down
CmoCh14G010740	993	up
CmoCh14G010850	2886	up
CmoCh14G010900	1314	down
CmoCh14G011170	1443	up
CmoCh14G011480	1755	both
CmoCh14G011490	1440	down
CmoCh14G011510	2727	down
CmoCh14G011630	2118	down
CmoCh14G011650	774	down
CmoCh14G011720	1389	down
CmoCh14G012070	3252	down
CmoCh14G012990	2760	down
CmoCh14G013010	1509	down
CmoCh14G013280	4467	up
CmoCh14G013590	1875	both
CmoCh14G013930	1068	down
CmoCh14G014030	3420	both
CmoCh14G014120	1488	down
CmoCh14G014300	1413	up
CmoCh14G014640	999	down
CmoCh14G014780	1563	down
CmoCh14G015260	1098	down
CmoCh14G015340	3348	up
CmoCh14G015380	1488	both
CmoCh14G015900	1326	up
CmoCh14G015980	405	down
CmoCh14G016160	2433	down
CmoCh14G016260	5706	both
CmoCh14G016270	2868	down
CmoCh14G016400	1647	down
CmoCh14G016640	1014	down
CmoCh14G016930	11535	up
CmoCh14G017060	444	up
CmoCh14G017140	1299	both
CmoCh14G017180	2727	down
CmoCh14G017210	1185	down
CmoCh14G017340	1620	down
CmoCh14G018400	1149	up
CmoCh14G019870	759	down
CmoCh14G019930	1863	down
CmoCh14G020450	5427	up
CmoCh14G020830	3231	down
CmoCh14G020870	1494	down
CmoCh14G021200	3087	up
CmoCh14G021210	2205	down
CmoCh14G021340	1065	up
CmoCh14G021600	1422	down
CmoCh14G021630	2379	up
CmoCh14G021670	1086	down
CmoCh14G021680	2133	down
CmoCh14G021750	1848	up
CmoCh14G021850	1893	down
CmoCh14G021900	807	down
CmoCh14G022180	2700	down
CmoCh15G000130	1428	down
CmoCh15G000800	1182	down
CmoCh15G001320	2064	both
CmoCh15G001970	8121	up
CmoCh15G002030	744	up
CmoCh15G002070	7347	up
CmoCh15G002200	1464	up
CmoCh15G002270	4350	down
CmoCh15G003110	1821	up
CmoCh15G003130	1197	down
CmoCh15G003240	2100	down
CmoCh15G003500	2253	down
CmoCh15G003730	1149	up
CmoCh15G004200	486	down
CmoCh15G004230	3087	down
CmoCh15G004420	3780	down
CmoCh15G004480	1350	down
CmoCh15G004530	1053	up
CmoCh15G005140	2751	down
CmoCh15G005230	2595	down
CmoCh15G005430	4377	up
CmoCh15G005570	1857	up
CmoCh15G005750	870	down
CmoCh15G005830	3516	both
CmoCh15G005960	1404	down
CmoCh15G006040	1326	down
CmoCh15G006120	1173	up
CmoCh15G006340	3537	down
CmoCh15G006390	2841	down
CmoCh15G006450	1140	down
CmoCh15G006590	6282	up
CmoCh15G006620	3522	down
CmoCh15G006660	339	down
CmoCh15G006760	666	up
CmoCh15G007330	1725	down
CmoCh15G007430	6813	down
CmoCh15G007670	1794	down
CmoCh15G007900	1464	up
CmoCh15G007980	1263	down
CmoCh15G008030	1674	up
CmoCh15G008080	1959	down
CmoCh15G008300	477	up
CmoCh15G008390	570	down
CmoCh15G008420	1092	up
CmoCh15G008810	1440	down
CmoCh15G009160	966	down
CmoCh15G009240	2304	up
CmoCh15G009270	2856	down
CmoCh15G009520	1548	down
CmoCh15G009780	1680	both
CmoCh15G010270	1593	down
CmoCh15G010350	1203	down
CmoCh15G010770	1629	up
CmoCh15G011160	1863	down
CmoCh15G011170	1878	down
CmoCh15G011200	510	down
CmoCh15G012060	1215	down
CmoCh15G012510	2139	down
CmoCh15G012550	3651	up
CmoCh15G012560	1578	up
CmoCh15G012900	1578	up
CmoCh15G013260	2295	both
CmoCh15G013610	2088	down
CmoCh15G013750	1425	both
CmoCh15G013860	2661	down
CmoCh15G013900	2118	down
CmoCh15G014570	927	down
CmoCh15G014910	2055	up
CmoCh15G014980	3318	down
CmoCh15G015020	870	down
CmoCh15G015070	4728	up
CmoCh15G015100	1791	down
CmoCh15G015110	1995	down
CmoCh15G015240	2178	both
CmoCh15G015260	1914	both
CmoCh16G000110	1233	down
CmoCh16G000290	486	down
CmoCh16G000580	1803	both
CmoCh16G000650	3648	up
CmoCh16G000840	2460	up
CmoCh16G000860	4440	both
CmoCh16G001100	747	down
CmoCh16G001250	1749	down
CmoCh16G001520	2553	up
CmoCh16G001590	2085	down
CmoCh16G001780	2715	down
CmoCh16G002040	1902	down
CmoCh16G002050	1122	down
CmoCh16G002330	3552	up
CmoCh16G002780	1161	down
CmoCh16G003070	1557	up
CmoCh16G003180	1332	down
CmoCh16G003240	1353	both
CmoCh16G003520	1791	down
CmoCh16G003750	1968	both
CmoCh16G003840	1749	both
CmoCh16G003890	1281	down
CmoCh16G004060	1212	down
CmoCh16G004120	4899	up
CmoCh16G004230	2667	down
CmoCh16G004350	2397	down
CmoCh16G004500	1044	both
CmoCh16G004600	2022	both
CmoCh16G004660	1431	both
CmoCh16G004810	729	down
CmoCh16G004890	987	up
CmoCh16G005160	945	up
CmoCh16G005200	1080	down
CmoCh16G005240	2427	both
CmoCh16G005280	4155	up
CmoCh16G005570	2052	down
CmoCh16G005920	3090	down
CmoCh16G005980	2505	up
CmoCh16G006070	7284	both
CmoCh16G006350	825	down
CmoCh16G006410	1098	up
CmoCh16G006740	2232	down
CmoCh16G007000	3765	both
CmoCh16G007020	771	up
CmoCh16G007140	345	up
CmoCh16G007540	411	up
CmoCh16G007860	924	down
CmoCh16G008090	1860	both
CmoCh16G008220	2385	down
CmoCh16G008520	897	up
CmoCh16G008630	2136	both
CmoCh16G008700	4713	down
CmoCh16G008760	1932	down
CmoCh16G009100	1263	up
CmoCh16G009500	2700	up
CmoCh16G009600	2664	down
CmoCh16G009890	1854	up
CmoCh16G010310	2103	both
CmoCh16G010480	867	down
CmoCh16G010640	1398	down
CmoCh16G011000	1728	up
CmoCh16G011390	2838	both
CmoCh16G011410	1035	down
CmoCh16G011530	840	both
CmoCh16G011790	2682	up
CmoCh16G012010	1113	up
CmoCh16G012090	1218	up
CmoCh16G012300	1644	down
CmoCh16G012310	2949	up
CmoCh16G012620	885	down
CmoCh16G012760	2028	down
CmoCh16G012910	750	up
CmoCh16G013030	315	down
CmoCh16G013260	441	down
CmoCh16G013480	5082	down
CmoCh17G000370	1965	down
CmoCh17G000730	5634	both
CmoCh17G000760	1083	down
CmoCh17G000800	1653	down
CmoCh17G000940	1416	up
CmoCh17G000950	1677	down
CmoCh17G000960	1458	up
CmoCh17G001050	1344	both
CmoCh17G001170	2661	up
CmoCh17G001250	2433	down
CmoCh17G001270	3096	down
CmoCh17G001310	1095	down
CmoCh17G002230	3777	down
CmoCh17G002330	1626	up
CmoCh17G002660	1236	down
CmoCh17G002850	2244	up
CmoCh17G002970	1593	down
CmoCh17G003530	2664	down
CmoCh17G003550	957	up
CmoCh17G003650	609	down
CmoCh17G003670	822	up
CmoCh17G004100	2070	down
CmoCh17G004170	729	down
CmoCh17G004180	1125	down
CmoCh17G005030	2337	both
CmoCh17G005290	1287	down
CmoCh17G005320	2316	down
CmoCh17G005340	555	down
CmoCh17G005400	1791	up
CmoCh17G005550	3105	down
CmoCh17G005760	582	down
CmoCh17G006040	2811	up
CmoCh17G006080	2526	down
CmoCh17G006210	4338	down
CmoCh17G006330	5694	down
CmoCh17G006380	1173	up
CmoCh17G006860	1689	down
CmoCh17G006930	1680	up
CmoCh17G007180	2607	up
CmoCh17G007360	1038	down
CmoCh17G007830	459	down
CmoCh17G008300	1377	down
CmoCh17G008350	8739	both
CmoCh17G008480	1737	down
CmoCh17G008630	423	up
CmoCh17G008740	1293	down
CmoCh17G008970	1485	both
CmoCh17G009010	5808	down
CmoCh17G009130	696	up
CmoCh17G009530	1641	down
CmoCh17G009700	1035	up
CmoCh17G009850	1182	down
CmoCh17G009990	2529	down
CmoCh17G010030	2604	both
CmoCh17G010070	2127	down
CmoCh17G010200	1089	both
CmoCh17G010510	2418	down
CmoCh17G010600	381	down
CmoCh17G010740	4113	up
CmoCh17G010900	6639	up
CmoCh17G011100	1362	down
CmoCh17G011160	1029	up
CmoCh17G011190	1467	down
CmoCh17G011770	6300	up
CmoCh17G011890	1857	down
CmoCh17G012690	3279	down
CmoCh17G012750	1917	down
CmoCh17G012760	1461	down
CmoCh17G012940	660	down
CmoCh17G013110	4524	down
CmoCh17G013150	3900	down
CmoCh17G013170	3168	down
CmoCh17G013230	4590	down
CmoCh17G013290	2535	down
CmoCh18G000350	2511	both
CmoCh18G000860	1797	down
CmoCh18G000970	3621	up
CmoCh18G001840	1350	down
CmoCh18G001950	1980	both
CmoCh18G002130	4593	down
CmoCh18G002410	1635	down
CmoCh18G002490	1821	down
CmoCh18G002500	3891	down
CmoCh18G002630	1224	both
CmoCh18G002760	1665	up
CmoCh18G002910	1527	up
CmoCh18G003190	1383	down
CmoCh18G003490	873	down
CmoCh18G003800	2088	down
CmoCh18G003870	771	down
CmoCh18G003890	1578	down
CmoCh18G004130	1593	down
CmoCh18G004450	1719	down
CmoCh18G005160	684	up
CmoCh18G005210	588	down
CmoCh18G005280	669	up
CmoCh18G005440	2124	up
CmoCh18G005450	2022	down
CmoCh18G006440	2058	up
CmoCh18G006580	3048	down
CmoCh18G006660	1143	both
CmoCh18G006840	903	down
CmoCh18G006980	2310	down
CmoCh18G007270	2088	down
CmoCh18G007820	1344	down
CmoCh18G007920	696	up
CmoCh18G007980	693	both
CmoCh18G008200	1116	down
CmoCh18G008240	1533	up
CmoCh18G008440	2691	up
CmoCh18G008660	2142	down
CmoCh18G008770	945	down
CmoCh18G009000	2850	up
CmoCh18G009190	1356	down
CmoCh18G009200	1686	up
CmoCh18G009280	2346	both
CmoCh18G009630	1434	both
CmoCh18G009650	1833	up
CmoCh18G010090	1242	down
CmoCh18G010420	3306	down
CmoCh18G010600	1005	both
CmoCh18G010640	2838	down
CmoCh18G011050	1932	both
CmoCh18G011110	1419	down
CmoCh18G011210	804	down
CmoCh18G011240	1098	down
CmoCh18G011820	759	down
CmoCh18G011940	675	down
CmoCh18G011970	2868	down
CmoCh18G012110	897	down
CmoCh18G012190	1314	down
CmoCh18G012350	747	down
CmoCh18G012480	1131	down
CmoCh18G012830	2691	down
CmoCh18G012880	858	down
CmoCh18G013200	4431	down
CmoCh18G013220	2514	down
CmoCh18G013320	555	down
CmoCh18G013400	6639	up
CmoCh18G013650	2013	down
CmoCh18G013680	1815	down
CmoCh19G000160	1008	down
CmoCh19G001210	1308	up
CmoCh19G001290	846	down
CmoCh19G001340	1770	down
CmoCh19G002040	1416	both
CmoCh19G002190	930	up
CmoCh19G002240	1704	down
CmoCh19G002300	1725	up
CmoCh19G003100	1134	both
CmoCh19G003120	2637	down
CmoCh19G003150	1371	up
CmoCh19G003570	1050	up
CmoCh19G003860	3369	down
CmoCh19G003900	12339	down
CmoCh19G004120	633	up
CmoCh19G004910	339	down
CmoCh19G005290	1578	down
CmoCh19G005300	1386	down
CmoCh19G005520	7437	down
CmoCh19G006050	3372	down
CmoCh19G006140	1950	both
CmoCh19G006150	3327	up
CmoCh19G006170	435	up
CmoCh19G006180	1314	down
CmoCh19G006370	1800	up
CmoCh19G007130	1704	down
CmoCh19G007140	2091	down
CmoCh19G007330	777	down
CmoCh19G007630	1167	down
CmoCh19G007650	1467	up
CmoCh19G007690	1068	up
CmoCh19G007710	1722	up
CmoCh19G007820	1635	down
CmoCh19G008190	3453	down
CmoCh19G008420	2067	both
CmoCh19G008490	1575	both
CmoCh19G008570	2616	down
CmoCh19G008680	1305	down
CmoCh19G008780	3669	down
CmoCh19G008900	1179	up
CmoCh19G009050	2691	up
CmoCh19G009470	2967	up
CmoCh19G009690	7224	down
CmoCh19G009810	2016	down
CmoCh19G009830	2475	up
CmoCh19G009950	2946	both
CmoCh19G010040	2367	down
CmoCh19G010350	3609	up
CmoCh19G010400	2112	down
CmoCh19G010420	2574	both
CmoCh19G010450	888	up
CmoCh19G010870	4056	up
CmoCh19G010970	1875	down
CmoCh19G010990	2592	down
CmoCh19G011300	4119	down
CmoCh19G011330	894	down
CmoCh19G011390	1053	both
CmoCh19G011470	1608	up
CmoCh19G011530	6222	down
CmoCh19G011570	3180	down
CmoCh20G000150	3741	down
CmoCh20G000360	1971	down
CmoCh20G000410	2643	down
CmoCh20G000500	954	up
CmoCh20G000970	2064	up
CmoCh20G001800	1302	up
CmoCh20G002220	3780	down
CmoCh20G002320	726	down
CmoCh20G002340	1926	down
CmoCh20G002430	1185	down
CmoCh20G002480	2577	down
CmoCh20G002720	2532	both
CmoCh20G002750	2871	up
CmoCh20G002850	1524	down
CmoCh20G002920	1146	up
CmoCh20G003220	1035	down
CmoCh20G003360	2205	down
CmoCh20G003460	2058	down
CmoCh20G003640	1791	down
CmoCh20G003950	1713	both
CmoCh20G004040	1038	down
CmoCh20G004450	2859	down
CmoCh20G004460	2040	up
CmoCh20G004760	1992	down
CmoCh20G004780	4404	down
CmoCh20G004920	3270	up
CmoCh20G005080	744	both
CmoCh20G005150	756	down
CmoCh20G005190	1542	both
CmoCh20G005370	1416	down
CmoCh20G005720	1275	up
CmoCh20G006640	438	down
CmoCh20G006690	1653	down
CmoCh20G006820	3726	up
CmoCh20G006920	4269	down
CmoCh20G007280	4887	down
CmoCh20G007470	2151	down
CmoCh20G008120	2151	both
CmoCh20G008350	2820	down
CmoCh20G008420	1863	down
CmoCh20G008630	1560	down
CmoCh20G008890	11382	up
CmoCh20G008990	1509	up
CmoCh20G009050	4971	up
CmoCh20G009070	546	down
CmoCh20G009420	4344	up
CmoCh20G009790	1602	up
CmoCh20G009990	2544	up
CmoCh20G010440	2433	down
CmoCh20G010450	1512	up
CmoCh20G010580	663	down
CmoCh20G010800	1191	both
CmoCh20G011120	3015	down
CmoCh20G011390	1479	up
CmoCh20G011420	1107	both
CmoCh20G011430	840	down
CmoCh20G011480	1095	up
CmoCh20G011590	1071	up
