# Supplementary material for: Rootstock–scion exchanging mRNAs participate in the pathways of amino acid and fatty acid metabolism in cucumber under early chilling stress
Source: Hortic Res. 2022 Feb 19;9:uhac031. doi: 10.1093/hr/uhac031 (PMC9039506; doi:10.1093/hr/uhac031)
Supplement: Web_Material_uhac031 [file web_material_uhac031.zip › Table S9.xlsx]

## Sheet: Csa
Supplementary Table S9. Mobility categories of mobile mRNAs based on how they migrate between cucumber and pumpkin under control and 6 h chilling conditions
1750 Chilling-induced	2173 Chilling-reduced	1433 Maintaining mobility in same direction	296 Mobility changing direction
CsGy1G000090	CsGy0G000490	CsGy0G001060	CsGy1G000010
CsGy1G000290	CsGy1G000060	CsGy1G000470	CsGy1G000080
CsGy1G000420	CsGy1G000250	CsGy1G000640	CsGy1G000520
CsGy1G000620	CsGy1G000380	CsGy1G000670	CsGy1G000660
CsGy1G000900	CsGy1G000410	CsGy1G000700	CsGy1G001120
CsGy1G001000	CsGy1G000560	CsGy1G000730	CsGy1G001320
CsGy1G001110	CsGy1G000630	CsGy1G000820	CsGy1G001650
CsGy1G001130	CsGy1G000760	CsGy1G000860	CsGy1G002070
CsGy1G001270	CsGy1G000780	CsGy1G000930	CsGy1G002190
CsGy1G001310	CsGy1G000790	CsGy1G000940	CsGy1G003080
CsGy1G001470	CsGy1G000890	CsGy1G001070	CsGy1G004330
CsGy1G001510	CsGy1G000990	CsGy1G001490	CsGy1G004750
CsGy1G001520	CsGy1G001460	CsGy1G001550	CsGy1G004840
CsGy1G001560	CsGy1G001590	CsGy1G001680	CsGy1G005720
CsGy1G001850	CsGy1G001660	CsGy1G001730	CsGy1G005770
CsGy1G001880	CsGy1G001760	CsGy1G002210	CsGy1G006860
CsGy1G001930	CsGy1G001790	CsGy1G002260	CsGy1G008450
CsGy1G002380	CsGy1G001900	CsGy1G002280	CsGy1G009240
CsGy1G002480	CsGy1G002050	CsGy1G002500	CsGy1G009910
CsGy1G002520	CsGy1G002140	CsGy1G002690	CsGy1G010140
CsGy1G002830	CsGy1G002350	CsGy1G002710	CsGy1G012210
CsGy1G002850	CsGy1G002400	CsGy1G002940	CsGy1G012660
CsGy1G002860	CsGy1G002440	CsGy1G002980	CsGy1G014830
CsGy1G002880	CsGy1G002510	CsGy1G003010	CsGy1G015480
CsGy1G003160	CsGy1G002550	CsGy1G003040	CsGy1G017250
CsGy1G003220	CsGy1G002720	CsGy1G003100	CsGy1G017750
CsGy1G003240	CsGy1G002750	CsGy1G003210	CsGy1G019900
CsGy1G003270	CsGy1G002900	CsGy1G003350	CsGy1G021390
CsGy1G003300	CsGy1G002910	CsGy1G003710	CsGy1G022700
CsGy1G003370	CsGy1G002970	CsGy1G003770	CsGy1G024930
CsGy1G003480	CsGy1G003510	CsGy1G003830	CsGy1G025120
CsGy1G003550	CsGy1G003720	CsGy1G003870	CsGy1G028380
CsGy1G003580	CsGy1G003890	CsGy1G004020	CsGy1G029670
CsGy1G003730	CsGy1G004050	CsGy1G004110	CsGy1G029930
CsGy1G003800	CsGy1G004150	CsGy1G004450	CsGy1G030010
CsGy1G003990	CsGy1G004530	CsGy1G004560	CsGy1G030420
CsGy1G004010	CsGy1G004570	CsGy1G004600	CsGy1G030880
CsGy1G004040	CsGy1G004580	CsGy1G004630	CsGy1G031400
CsGy1G004070	CsGy1G004590	CsGy1G004720	CsGy1G032890
CsGy1G004100	CsGy1G004610	CsGy1G004770	CsGy2G000240
CsGy1G004160	CsGy1G004670	CsGy1G005010	CsGy2G001330
CsGy1G004280	CsGy1G004700	CsGy1G005050	CsGy2G002130
CsGy1G004300	CsGy1G005120	CsGy1G005240	CsGy2G002830
CsGy1G004310	CsGy1G005140	CsGy1G005330	CsGy2G003490
CsGy1G004360	CsGy1G005300	CsGy1G005730	CsGy2G003950
CsGy1G004440	CsGy1G005480	CsGy1G005810	CsGy2G005320
CsGy1G004660	CsGy1G005490	CsGy1G005900	CsGy2G007030
CsGy1G004820	CsGy1G005540	CsGy1G005910	CsGy2G007700
CsGy1G004940	CsGy1G005610	CsGy1G005930	CsGy2G008370
CsGy1G005020	CsGy1G005690	CsGy1G006020	CsGy2G008420
CsGy1G005160	CsGy1G005740	CsGy1G006180	CsGy2G008660
CsGy1G005370	CsGy1G005840	CsGy1G006230	CsGy2G008840
CsGy1G005390	CsGy1G005960	CsGy1G006260	CsGy2G009090
CsGy1G005520	CsGy1G006000	CsGy1G006590	CsGy2G009210
CsGy1G005780	CsGy1G006070	CsGy1G006970	CsGy2G009490
CsGy1G005870	CsGy1G006090	CsGy1G007090	CsGy2G009970
CsGy1G005880	CsGy1G006350	CsGy1G007180	CsGy2G010170
CsGy1G006140	CsGy1G006420	CsGy1G007230	CsGy2G010320
CsGy1G006190	CsGy1G006540	CsGy1G007320	CsGy2G010370
CsGy1G006320	CsGy1G006630	CsGy1G007400	CsGy2G012620
CsGy1G006370	CsGy1G006870	CsGy1G007410	CsGy2G013580
CsGy1G006410	CsGy1G007030	CsGy1G007440	CsGy2G014380
CsGy1G006460	CsGy1G007130	CsGy1G007510	CsGy2G015880
CsGy1G006770	CsGy1G007170	CsGy1G007750	CsGy2G016480
CsGy1G006910	CsGy1G007200	CsGy1G007850	CsGy2G017150
CsGy1G007060	CsGy1G007370	CsGy1G007860	CsGy2G017450
CsGy1G007120	CsGy1G007390	CsGy1G007900	CsGy2G018020
CsGy1G007220	CsGy1G007420	CsGy1G007960	CsGy2G018030
CsGy1G007240	CsGy1G007450	CsGy1G008390	CsGy2G018180
CsGy1G007490	CsGy1G007470	CsGy1G008400	CsGy2G018390
CsGy1G007690	CsGy1G007700	CsGy1G008430	CsGy2G018820
CsGy1G007780	CsGy1G007720	CsGy1G008540	CsGy2G018850
CsGy1G008030	CsGy1G007730	CsGy1G008700	CsGy2G019730
CsGy1G008080	CsGy1G007770	CsGy1G008770	CsGy2G020420
CsGy1G008210	CsGy1G007880	CsGy1G008820	CsGy2G021160
CsGy1G008280	CsGy1G007910	CsGy1G008980	CsGy2G021500
CsGy1G008480	CsGy1G008070	CsGy1G009120	CsGy2G021690
CsGy1G008500	CsGy1G008090	CsGy1G009140	CsGy2G021840
CsGy1G008570	CsGy1G008160	CsGy1G009150	CsGy2G021970
CsGy1G008670	CsGy1G008250	CsGy1G009330	CsGy2G022990
CsGy1G009080	CsGy1G008360	CsGy1G009500	CsGy2G023240
CsGy1G009130	CsGy1G008710	CsGy1G009520	CsGy2G023480
CsGy1G009420	CsGy1G008740	CsGy1G009550	CsGy2G023880
CsGy1G009460	CsGy1G009070	CsGy1G009570	CsGy2G026990
CsGy1G009730	CsGy1G009210	CsGy1G009710	CsGy2G027000
CsGy1G010110	CsGy1G009440	CsGy1G009890	CsGy3G000020
CsGy1G010500	CsGy1G009640	CsGy1G010490	CsGy3G000430
CsGy1G010880	CsGy1G009900	CsGy1G010560	CsGy3G001920
CsGy1G010890	CsGy1G010080	CsGy1G010600	CsGy3G002980
CsGy1G011150	CsGy1G010090	CsGy1G010660	CsGy3G003060
CsGy1G011650	CsGy1G010120	CsGy1G010710	CsGy3G003700
CsGy1G011670	CsGy1G010160	CsGy1G011220	CsGy3G004210
CsGy1G011700	CsGy1G010450	CsGy1G011610	CsGy3G004490
CsGy1G012110	CsGy1G010470	CsGy1G011660	CsGy3G004580
CsGy1G012190	CsGy1G010670	CsGy1G011980	CsGy3G007150
CsGy1G012430	CsGy1G010700	CsGy1G011990	CsGy3G007490
CsGy1G012590	CsGy1G010730	CsGy1G012380	CsGy3G008350
CsGy1G012750	CsGy1G011590	CsGy1G012630	CsGy3G008700
CsGy1G012800	CsGy1G011640	CsGy1G012650	CsGy3G008880
CsGy1G012930	CsGy1G011740	CsGy1G012690	CsGy3G009560
CsGy1G013000	CsGy1G012140	CsGy1G012710	CsGy3G011170
CsGy1G013180	CsGy1G012270	CsGy1G012890	CsGy3G011680
CsGy1G013500	CsGy1G012320	CsGy1G013330	CsGy3G012020
CsGy1G013570	CsGy1G012540	CsGy1G013490	CsGy3G012380
CsGy1G013680	CsGy1G012830	CsGy1G013510	CsGy3G012630
CsGy1G014550	CsGy1G013010	CsGy1G013890	CsGy3G014240
CsGy1G014610	CsGy1G013200	CsGy1G014100	CsGy3G015290
CsGy1G014770	CsGy1G013920	CsGy1G014130	CsGy3G015310
CsGy1G014780	CsGy1G013930	CsGy1G014530	CsGy3G015710
CsGy1G015150	CsGy1G013960	CsGy1G014950	CsGy3G015750
CsGy1G015220	CsGy1G013980	CsGy1G015040	CsGy3G017430
CsGy1G015230	CsGy1G014220	CsGy1G015270	CsGy3G018020
CsGy1G015420	CsGy1G014230	CsGy1G015430	CsGy3G019030
CsGy1G016450	CsGy1G014270	CsGy1G015510	CsGy3G021150
CsGy1G016840	CsGy1G014280	CsGy1G015550	CsGy3G022070
CsGy1G016880	CsGy1G014460	CsGy1G015670	CsGy3G022180
CsGy1G016970	CsGy1G014570	CsGy1G017500	CsGy3G022770
CsGy1G017150	CsGy1G014580	CsGy1G017660	CsGy3G023710
CsGy1G017280	CsGy1G014590	CsGy1G017800	CsGy3G023770
CsGy1G017300	CsGy1G014600	CsGy1G017820	CsGy3G024710
CsGy1G017320	CsGy1G014620	CsGy1G017860	CsGy3G025100
CsGy1G017580	CsGy1G014640	CsGy1G017870	CsGy3G026910
CsGy1G017830	CsGy1G014720	CsGy1G017980	CsGy3G027020
CsGy1G017930	CsGy1G014760	CsGy1G018380	CsGy3G028930
CsGy1G017950	CsGy1G015030	CsGy1G018470	CsGy3G029390
CsGy1G018160	CsGy1G015050	CsGy1G018490	CsGy3G029540
CsGy1G018290	CsGy1G015070	CsGy1G018580	CsGy3G030250
CsGy1G018360	CsGy1G015090	CsGy1G019060	CsGy3G031000
CsGy1G018830	CsGy1G015160	CsGy1G019190	CsGy3G033490
CsGy1G018960	CsGy1G015190	CsGy1G019340	CsGy3G034110
CsGy1G019460	CsGy1G015450	CsGy1G019580	CsGy3G035330
CsGy1G019500	CsGy1G015560	CsGy1G019930	CsGy3G035570
CsGy1G019730	CsGy1G015750	CsGy1G020060	CsGy3G035890
CsGy1G020170	CsGy1G015800	CsGy1G020090	CsGy3G036190
CsGy1G020510	CsGy1G016330	CsGy1G020250	CsGy3G036270
CsGy1G020540	CsGy1G016490	CsGy1G020270	CsGy3G036680
CsGy1G020660	CsGy1G016620	CsGy1G020810	CsGy3G036820
CsGy1G020880	CsGy1G017020	CsGy1G021050	CsGy3G037420
CsGy1G020970	CsGy1G017040	CsGy1G021300	CsGy3G037610
CsGy1G021440	CsGy1G017120	CsGy1G021790	CsGy3G038000
CsGy1G021520	CsGy1G017160	CsGy1G021870	CsGy3G038150
CsGy1G021540	CsGy1G017180	CsGy1G021970	CsGy3G038740
CsGy1G021730	CsGy1G017350	CsGy1G022030	CsGy3G040850
CsGy1G022020	CsGy1G017370	CsGy1G022040	CsGy3G041460
CsGy1G022400	CsGy1G017410	CsGy1G022390	CsGy3G041540
CsGy1G022470	CsGy1G017530	CsGy1G022720	CsGy3G041550
CsGy1G022540	CsGy1G017540	CsGy1G022800	CsGy3G041750
CsGy1G022640	CsGy1G017640	CsGy1G023060	CsGy3G042670
CsGy1G022650	CsGy1G017880	CsGy1G023820	CsGy3G043700
CsGy1G022670	CsGy1G018020	CsGy1G024040	CsGy4G000100
CsGy1G022850	CsGy1G018050	CsGy1G024110	CsGy4G000240
CsGy1G022890	CsGy1G018140	CsGy1G024160	CsGy4G000730
CsGy1G023110	CsGy1G018280	CsGy1G024250	CsGy4G003290
CsGy1G023130	CsGy1G018520	CsGy1G024350	CsGy4G003600
CsGy1G023210	CsGy1G018550	CsGy1G024870	CsGy4G003610
CsGy1G023260	CsGy1G018600	CsGy1G024920	CsGy4G004030
CsGy1G023340	CsGy1G018610	CsGy1G025000	CsGy4G005710
CsGy1G023680	CsGy1G018680	CsGy1G025070	CsGy4G006260
CsGy1G023770	CsGy1G018690	CsGy1G025520	CsGy4G006590
CsGy1G023950	CsGy1G018820	CsGy1G025560	CsGy4G007070
CsGy1G024270	CsGy1G018980	CsGy1G025590	CsGy4G007880
CsGy1G024280	CsGy1G019140	CsGy1G025610	CsGy4G008380
CsGy1G024480	CsGy1G019280	CsGy1G025620	CsGy4G008410
CsGy1G024650	CsGy1G019310	CsGy1G025970	CsGy4G010470
CsGy1G024940	CsGy1G019350	CsGy1G026020	CsGy4G010890
CsGy1G025040	CsGy1G019590	CsGy1G026180	CsGy4G011360
CsGy1G025050	CsGy1G019840	CsGy1G026220	CsGy4G011480
CsGy1G025090	CsGy1G019960	CsGy1G026410	CsGy4G012570
CsGy1G025320	CsGy1G020100	CsGy1G026420	CsGy4G012760
CsGy1G025340	CsGy1G020110	CsGy1G026540	CsGy4G013470
CsGy1G025960	CsGy1G020160	CsGy1G026580	CsGy4G013570
CsGy1G026080	CsGy1G020190	CsGy1G026790	CsGy4G015200
CsGy1G026200	CsGy1G020310	CsGy1G026870	CsGy4G015960
CsGy1G026390	CsGy1G020360	CsGy1G026940	CsGy4G018500
CsGy1G026470	CsGy1G020370	CsGy1G026950	CsGy4G019990
CsGy1G026750	CsGy1G020470	CsGy1G027050	CsGy4G022000
CsGy1G026760	CsGy1G020500	CsGy1G027070	CsGy4G024500
CsGy1G027230	CsGy1G020760	CsGy1G027150	CsGy4G025090
CsGy1G027360	CsGy1G020790	CsGy1G027350	CsGy4G025400
CsGy1G027420	CsGy1G020840	CsGy1G027400	CsGy5G000210
CsGy1G027560	CsGy1G021060	CsGy1G027510	CsGy5G000400
CsGy1G027620	CsGy1G021140	CsGy1G027570	CsGy5G000970
CsGy1G027630	CsGy1G021250	CsGy1G027600	CsGy5G001430
CsGy1G027920	CsGy1G021280	CsGy1G027610	CsGy5G001870
CsGy1G028060	CsGy1G021470	CsGy1G027730	CsGy5G002160
CsGy1G028270	CsGy1G021580	CsGy1G027900	CsGy5G002830
CsGy1G028360	CsGy1G021850	CsGy1G028190	CsGy5G003200
CsGy1G028740	CsGy1G021930	CsGy1G028520	CsGy5G006580
CsGy1G028760	CsGy1G022010	CsGy1G028540	CsGy5G007810
CsGy1G028980	CsGy1G022140	CsGy1G028560	CsGy5G010220
CsGy1G029020	CsGy1G022380	CsGy1G028680	CsGy5G011100
CsGy1G029550	CsGy1G022620	CsGy1G028720	CsGy5G013610
CsGy1G029570	CsGy1G022710	CsGy1G028950	CsGy5G017110
CsGy1G029600	CsGy1G022870	CsGy1G028960	CsGy5G018490
CsGy1G029660	CsGy1G023050	CsGy1G029170	CsGy5G019310
CsGy1G029700	CsGy1G023080	CsGy1G029240	CsGy5G019620
CsGy1G029760	CsGy1G023100	CsGy1G029300	CsGy5G021670
CsGy1G029830	CsGy1G023190	CsGy1G029690	CsGy5G022250
CsGy1G029890	CsGy1G023200	CsGy1G029750	CsGy5G022350
CsGy1G029920	CsGy1G023490	CsGy1G029910	CsGy5G022590
CsGy1G029950	CsGy1G023510	CsGy1G030290	CsGy5G023020
CsGy1G030120	CsGy1G023530	CsGy1G030300	CsGy5G024000
CsGy1G030130	CsGy1G023540	CsGy1G030350	CsGy5G025180
CsGy1G030330	CsGy1G023640	CsGy1G030570	CsGy5G025970
CsGy1G030340	CsGy1G023670	CsGy1G030920	CsGy5G026060
CsGy1G030690	CsGy1G023880	CsGy1G031080	CsGy5G026750
CsGy1G031040	CsGy1G023910	CsGy1G031210	CsGy5G026890
CsGy1G031140	CsGy1G023960	CsGy1G031370	CsGy5G027270
CsGy1G031150	CsGy1G023980	CsGy1G031610	CsGy5G029830
CsGy1G031190	CsGy1G023990	CsGy1G031800	CsGy6G001580
CsGy1G031620	CsGy1G024240	CsGy1G031810	CsGy6G002430
CsGy1G032130	CsGy1G024370	CsGy1G032270	CsGy6G003050
CsGy1G032150	CsGy1G024470	CsGy1G032330	CsGy6G003210
CsGy1G032360	CsGy1G024520	CsGy1G032380	CsGy6G003440
CsGy1G032470	CsGy1G024640	CsGy1G032410	CsGy6G003560
CsGy1G032480	CsGy1G024800	CsGy1G032580	CsGy6G004630
CsGy1G032570	CsGy1G024900	CsGy1G032780	CsGy6G004640
CsGy1G033110	CsGy1G024910	CsGy1G032790	CsGy6G005600
CsGy1G033350	CsGy1G025020	CsGy1G032880	CsGy6G007020
CsGy2G000040	CsGy1G025030	CsGy1G033060	CsGy6G007670
CsGy2G000110	CsGy1G025330	CsGy2G000190	CsGy6G008310
CsGy2G000180	CsGy1G025350	CsGy2G000310	CsGy6G008390
CsGy2G000230	CsGy1G025510	CsGy2G000350	CsGy6G010550
CsGy2G000430	CsGy1G025540	CsGy2G000380	CsGy6G010840
CsGy2G000460	CsGy1G025570	CsGy2G000530	CsGy6G011250
CsGy2G000760	CsGy1G025640	CsGy2G000610	CsGy6G011830
CsGy2G000770	CsGy1G025670	CsGy2G000920	CsGy6G012210
CsGy2G000900	CsGy1G025730	CsGy2G001270	CsGy6G012230
CsGy2G000980	CsGy1G025870	CsGy2G001310	CsGy6G012280
CsGy2G000990	CsGy1G025920	CsGy2G001650	CsGy6G012920
CsGy2G001420	CsGy1G025980	CsGy2G001660	CsGy6G012930
CsGy2G001430	CsGy1G026400	CsGy2G001910	CsGy6G014160
CsGy2G001560	CsGy1G026510	CsGy2G001960	CsGy6G014690
CsGy2G001840	CsGy1G026590	CsGy2G002010	CsGy6G016140
CsGy2G002000	CsGy1G026640	CsGy2G002180	CsGy6G017420
CsGy2G002140	CsGy1G026690	CsGy2G002330	CsGy6G018010
CsGy2G002150	CsGy1G026710	CsGy2G002420	CsGy6G019210
CsGy2G002250	CsGy1G026720	CsGy2G002460	CsGy6G019470
CsGy2G002270	CsGy1G026800	CsGy2G002480	CsGy6G020540
CsGy2G002280	CsGy1G026970	CsGy2G002520	CsGy6G021730
CsGy2G002340	CsGy1G026990	CsGy2G003140	CsGy6G022750
CsGy2G002390	CsGy1G027040	CsGy2G003260	CsGy6G023080
CsGy2G002450	CsGy1G027130	CsGy2G003300	CsGy6G023910
CsGy2G002470	CsGy1G027160	CsGy2G003320	CsGy6G024630
CsGy2G002810	CsGy1G027300	CsGy2G003350	CsGy6G025470
CsGy2G002910	CsGy1G027310	CsGy2G003370	CsGy6G025930
CsGy2G002980	CsGy1G027480	CsGy2G003400	CsGy6G026270
CsGy2G003210	CsGy1G027540	CsGy2G003410	CsGy6G026310
CsGy2G003270	CsGy1G027650	CsGy2G003420	CsGy6G027520
CsGy2G003380	CsGy1G027710	CsGy2G003430	CsGy6G027970
CsGy2G003480	CsGy1G027950	CsGy2G004330	CsGy6G028400
CsGy2G004110	CsGy1G027970	CsGy2G004590	CsGy6G028870
CsGy2G004570	CsGy1G028040	CsGy2G004640	CsGy6G029990
CsGy2G004620	CsGy1G028160	CsGy2G004680	CsGy6G030220
CsGy2G004630	CsGy1G028170	CsGy2G004750	CsGy6G031270
CsGy2G004650	CsGy1G028240	CsGy2G004800	CsGy6G031720
CsGy2G004730	CsGy1G028640	CsGy2G004880	CsGy6G034150
CsGy2G004780	CsGy1G028710	CsGy2G004950	CsGy6G034430
CsGy2G005070	CsGy1G028730	CsGy2G005240	CsGy6G035720
CsGy2G005100	CsGy1G028800	CsGy2G005310	CsGy6G036140
CsGy2G005170	CsGy1G028850	CsGy2G005330	CsGy6G036160
CsGy2G005180	CsGy1G028870	CsGy2G005350	CsGy7G000290
CsGy2G005460	CsGy1G028970	CsGy2G005570	CsGy7G000680
CsGy2G005500	CsGy1G029100	CsGy2G005810	CsGy7G001730
CsGy2G005520	CsGy1G029120	CsGy2G005820	CsGy7G002390
CsGy2G005600	CsGy1G029180	CsGy2G005830	CsGy7G002410
CsGy2G005880	CsGy1G029200	CsGy2G006050	CsGy7G002860
CsGy2G006010	CsGy1G029320	CsGy2G006180	CsGy7G003360
CsGy2G006080	CsGy1G029350	CsGy2G006320	CsGy7G003670
CsGy2G006190	CsGy1G029360	CsGy2G006520	CsGy7G004290
CsGy2G006280	CsGy1G029720	CsGy2G006530	CsGy7G004390
CsGy2G006370	CsGy1G029740	CsGy2G006710	CsGy7G004580
CsGy2G006390	CsGy1G029820	CsGy2G006770	CsGy7G006260
CsGy2G006570	CsGy1G029840	CsGy2G006850	CsGy7G006650
CsGy2G006580	CsGy1G029850	CsGy2G007020	CsGy7G007930
CsGy2G006730	CsGy1G029980	CsGy2G007180	CsGy7G008440
CsGy2G006860	CsGy1G030210	CsGy2G007240	CsGy7G008860
CsGy2G007370	CsGy1G030410	CsGy2G007250	CsGy7G008910
CsGy2G007440	CsGy1G030430	CsGy2G007480	CsGy7G009580
CsGy2G007630	CsGy1G030470	CsGy2G007500	CsGy7G010530
CsGy2G007690	CsGy1G030500	CsGy2G007520	CsGy7G011880
CsGy2G007790	CsGy1G030510	CsGy2G007770	CsGy7G012490
CsGy2G007820	CsGy1G030630	CsGy2G008400	CsGy7G015120
CsGy2G008010	CsGy1G030700	CsGy2G008430	CsGy7G015310
CsGy2G008140	CsGy1G030710	CsGy2G008800	CsGy7G015330
CsGy2G008250	CsGy1G030780	CsGy2G008990	CsGy7G015780
CsGy2G008820	CsGy1G030930	CsGy2G009030	CsGy7G016560
CsGy2G008830	CsGy1G031130	CsGy2G009110	CsGy7G018770
CsGy2G008860	CsGy1G031280	CsGy2G009190	CsGy7G019520
CsGy2G009180	CsGy1G031320	CsGy2G009220	CsGy7G019770
CsGy2G009900	CsGy1G031390	CsGy2G009230	CsGy7G020000
CsGy2G009920	CsGy1G031540	CsGy2G009280	CsGy7G020170
CsGy2G010010	CsGy1G032070	CsGy2G009310	CsGy7G020290
CsGy2G010060	CsGy1G032170	CsGy2G009330	CsGy7G020510
CsGy2G010560	CsGy1G032230	CsGy2G009510	CsGy7G021250
CsGy2G010620	CsGy1G032240	CsGy2G009520	CsGy7G021260
CsGy2G010770	CsGy1G032290	CsGy2G009580
CsGy2G010800	CsGy1G032350	CsGy2G009600
CsGy2G010850	CsGy1G032390	CsGy2G009610
CsGy2G010870	CsGy1G032440	CsGy2G009690
CsGy2G010930	CsGy1G032550	CsGy2G009980
CsGy2G010950	CsGy1G032730	CsGy2G009990
CsGy2G011160	CsGy1G032760	CsGy2G010000
CsGy2G011370	CsGy1G032840	CsGy2G010020
CsGy2G011380	CsGy1G032860	CsGy2G010290
CsGy2G011550	CsGy1G032970	CsGy2G010340
CsGy2G011580	CsGy1G033160	CsGy2G010350
CsGy2G011880	CsGy1G033300	CsGy2G010360
CsGy2G012030	CsGy1G033320	CsGy2G010460
CsGy2G012250	CsGy2G000220	CsGy2G010830
CsGy2G012340	CsGy2G000260	CsGy2G010910
CsGy2G012550	CsGy2G000370	CsGy2G010980
CsGy2G012660	CsGy2G000450	CsGy2G011450
CsGy2G012770	CsGy2G000510	CsGy2G011920
CsGy2G012890	CsGy2G000540	CsGy2G012130
CsGy2G012940	CsGy2G000550	CsGy2G012160
CsGy2G013320	CsGy2G000590	CsGy2G012320
CsGy2G013350	CsGy2G000800	CsGy2G012410
CsGy2G013440	CsGy2G001010	CsGy2G012440
CsGy2G013620	CsGy2G001060	CsGy2G012560
CsGy2G013650	CsGy2G001070	CsGy2G012630
CsGy2G014040	CsGy2G001080	CsGy2G012730
CsGy2G014070	CsGy2G001140	CsGy2G012860
CsGy2G014680	CsGy2G001150	CsGy2G012880
CsGy2G015040	CsGy2G001210	CsGy2G013100
CsGy2G015870	CsGy2G001570	CsGy2G013550
CsGy2G015890	CsGy2G001610	CsGy2G013800
CsGy2G016040	CsGy2G001830	CsGy2G013890
CsGy2G016060	CsGy2G001870	CsGy2G014000
CsGy2G016210	CsGy2G001970	CsGy2G014020
CsGy2G016220	CsGy2G002020	CsGy2G014060
CsGy2G016310	CsGy2G002260	CsGy2G014110
CsGy2G016320	CsGy2G002320	CsGy2G014140
CsGy2G016350	CsGy2G002380	CsGy2G014270
CsGy2G016570	CsGy2G002600	CsGy2G014940
CsGy2G016730	CsGy2G002890	CsGy2G015050
CsGy2G016900	CsGy2G002930	CsGy2G015080
CsGy2G016930	CsGy2G002970	CsGy2G015140
CsGy2G017190	CsGy2G003080	CsGy2G015230
CsGy2G017200	CsGy2G003110	CsGy2G015260
CsGy2G017360	CsGy2G003310	CsGy2G015420
CsGy2G017470	CsGy2G003470	CsGy2G015800
CsGy2G017510	CsGy2G003720	CsGy2G016010
CsGy2G017750	CsGy2G003840	CsGy2G016120
CsGy2G017780	CsGy2G003870	CsGy2G016290
CsGy2G017810	CsGy2G003930	CsGy2G016450
CsGy2G017840	CsGy2G004340	CsGy2G016550
CsGy2G017930	CsGy2G004530	CsGy2G016680
CsGy2G018040	CsGy2G004610	CsGy2G016970
CsGy2G018160	CsGy2G004830	CsGy2G017030
CsGy2G018260	CsGy2G004960	CsGy2G017480
CsGy2G018320	CsGy2G005020	CsGy2G017500
CsGy2G018530	CsGy2G005210	CsGy2G017600
CsGy2G018540	CsGy2G005420	CsGy2G017700
CsGy2G018760	CsGy2G005470	CsGy2G017730
CsGy2G018790	CsGy2G005480	CsGy2G017760
CsGy2G018830	CsGy2G005610	CsGy2G017770
CsGy2G018900	CsGy2G006150	CsGy2G017790
CsGy2G018950	CsGy2G006330	CsGy2G017920
CsGy2G019170	CsGy2G006480	CsGy2G018000
CsGy2G019220	CsGy2G006720	CsGy2G018010
CsGy2G019560	CsGy2G006780	CsGy2G018070
CsGy2G019570	CsGy2G006820	CsGy2G018380
CsGy2G019610	CsGy2G006840	CsGy2G018430
CsGy2G019650	CsGy2G006990	CsGy2G018460
CsGy2G019660	CsGy2G007040	CsGy2G018490
CsGy2G019670	CsGy2G007050	CsGy2G018570
CsGy2G019720	CsGy2G007230	CsGy2G018860
CsGy2G019840	CsGy2G007390	CsGy2G019530
CsGy2G020030	CsGy2G007430	CsGy2G019710
CsGy2G020070	CsGy2G007560	CsGy2G019760
CsGy2G020150	CsGy2G007670	CsGy2G019970
CsGy2G020460	CsGy2G007880	CsGy2G020320
CsGy2G020590	CsGy2G007890	CsGy2G020390
CsGy2G020850	CsGy2G008120	CsGy2G020400
CsGy2G020900	CsGy2G008210	CsGy2G020470
CsGy2G021050	CsGy2G008330	CsGy2G020620
CsGy2G021180	CsGy2G008380	CsGy2G020780
CsGy2G021360	CsGy2G008440	CsGy2G020920
CsGy2G021680	CsGy2G008770	CsGy2G021220
CsGy2G021950	CsGy2G008890	CsGy2G021260
CsGy2G022020	CsGy2G008970	CsGy2G021300
CsGy2G022290	CsGy2G009010	CsGy2G021420
CsGy2G022440	CsGy2G009240	CsGy2G021520
CsGy2G022550	CsGy2G009250	CsGy2G021610
CsGy2G022740	CsGy2G009340	CsGy2G021750
CsGy2G022780	CsGy2G009400	CsGy2G021780
CsGy2G022890	CsGy2G009450	CsGy2G022100
CsGy2G023450	CsGy2G009460	CsGy2G022480
CsGy2G023500	CsGy2G009590	CsGy2G022530
CsGy2G023610	CsGy2G009650	CsGy2G022660
CsGy2G023710	CsGy2G009950	CsGy2G023020
CsGy2G023730	CsGy2G010050	CsGy2G023250
CsGy2G023900	CsGy2G010120	CsGy2G023290
CsGy2G024090	CsGy2G010140	CsGy2G023530
CsGy2G024100	CsGy2G010300	CsGy2G023660
CsGy2G024140	CsGy2G010390	CsGy2G023740
CsGy2G024210	CsGy2G010540	CsGy2G023820
CsGy2G024410	CsGy2G010640	CsGy2G024030
CsGy2G024630	CsGy2G010780	CsGy2G024450
CsGy2G024670	CsGy2G010810	CsGy2G024850
CsGy2G024690	CsGy2G011080	CsGy2G024940
CsGy2G024820	CsGy2G011090	CsGy2G025290
CsGy2G025110	CsGy2G011500	CsGy2G025330
CsGy2G025190	CsGy2G011590	CsGy2G025390
CsGy2G025450	CsGy2G011610	CsGy2G025790
CsGy2G025530	CsGy2G011620	CsGy2G026760
CsGy2G025630	CsGy2G011740	CsGy2G026860
CsGy2G025700	CsGy2G011820	CsGy2G026870
CsGy2G025810	CsGy2G011830	CsGy2G026920
CsGy2G025900	CsGy2G011840	CsGy2G026970
CsGy2G025930	CsGy2G011850	CsGy3G000030
CsGy2G025950	CsGy2G012070	CsGy3G000070
CsGy2G025960	CsGy2G012150	CsGy3G000100
CsGy2G026010	CsGy2G012300	CsGy3G000150
CsGy2G026590	CsGy2G012310	CsGy3G000310
CsGy2G026720	CsGy2G012470	CsGy3G000570
CsGy2G026730	CsGy2G012500	CsGy3G000700
CsGy2G027070	CsGy2G012580	CsGy3G000750
CsGy3G000140	CsGy2G012610	CsGy3G000860
CsGy3G000200	CsGy2G012720	CsGy3G000940
CsGy3G000260	CsGy2G013080	CsGy3G001000
CsGy3G000410	CsGy2G013110	CsGy3G001120
CsGy3G000500	CsGy2G013140	CsGy3G001140
CsGy3G000580	CsGy2G013160	CsGy3G001550
CsGy3G000640	CsGy2G013280	CsGy3G001700
CsGy3G000820	CsGy2G013390	CsGy3G001840
CsGy3G000900	CsGy2G013420	CsGy3G001870
CsGy3G000950	CsGy2G013490	CsGy3G001940
CsGy3G000980	CsGy2G013510	CsGy3G001960
CsGy3G001010	CsGy2G013680	CsGy3G002030
CsGy3G001030	CsGy2G013980	CsGy3G002170
CsGy3G001290	CsGy2G014100	CsGy3G002270
CsGy3G001350	CsGy2G014210	CsGy3G002410
CsGy3G001380	CsGy2G014280	CsGy3G002450
CsGy3G001400	CsGy2G014570	CsGy3G002520
CsGy3G001500	CsGy2G014920	CsGy3G002620
CsGy3G001690	CsGy2G015120	CsGy3G002640
CsGy3G001720	CsGy2G015300	CsGy3G003050
CsGy3G001820	CsGy2G015370	CsGy3G003250
CsGy3G001860	CsGy2G015460	CsGy3G003300
CsGy3G001910	CsGy2G015490	CsGy3G003510
CsGy3G001950	CsGy2G015500	CsGy3G003660
CsGy3G001990	CsGy2G015840	CsGy3G003770
CsGy3G002040	CsGy2G015950	CsGy3G003940
CsGy3G002150	CsGy2G015960	CsGy3G004060
CsGy3G002260	CsGy2G015980	CsGy3G004190
CsGy3G002330	CsGy2G016090	CsGy3G004520
CsGy3G002390	CsGy2G016110	CsGy3G004600
CsGy3G002400	CsGy2G016160	CsGy3G004710
CsGy3G002600	CsGy2G016270	CsGy3G005160
CsGy3G002690	CsGy2G016460	CsGy3G005250
CsGy3G002850	CsGy2G016710	CsGy3G005340
CsGy3G002890	CsGy2G016780	CsGy3G005740
CsGy3G002900	CsGy2G016790	CsGy3G005860
CsGy3G002910	CsGy2G016990	CsGy3G006310
CsGy3G002930	CsGy2G017020	CsGy3G006400
CsGy3G003030	CsGy2G017380	CsGy3G006490
CsGy3G003310	CsGy2G017660	CsGy3G006530
CsGy3G003430	CsGy2G017720	CsGy3G006660
CsGy3G003460	CsGy2G017740	CsGy3G006700
CsGy3G003500	CsGy2G017950	CsGy3G006820
CsGy3G003750	CsGy2G018050	CsGy3G006970
CsGy3G003800	CsGy2G018090	CsGy3G007580
CsGy3G004120	CsGy2G018500	CsGy3G007610
CsGy3G004130	CsGy2G018520	CsGy3G007900
CsGy3G004390	CsGy2G018680	CsGy3G007970
CsGy3G004450	CsGy2G018780	CsGy3G007990
CsGy3G004460	CsGy2G018910	CsGy3G008040
CsGy3G004480	CsGy2G019240	CsGy3G008160
CsGy3G004810	CsGy2G019310	CsGy3G008270
CsGy3G004840	CsGy2G019360	CsGy3G008390
CsGy3G004970	CsGy2G019490	CsGy3G008470
CsGy3G004980	CsGy2G019500	CsGy3G008630
CsGy3G005010	CsGy2G019740	CsGy3G008650
CsGy3G005100	CsGy2G019900	CsGy3G008670
CsGy3G005260	CsGy2G019980	CsGy3G008740
CsGy3G005280	CsGy2G020000	CsGy3G008800
CsGy3G006060	CsGy2G020090	CsGy3G008840
CsGy3G006180	CsGy2G020180	CsGy3G009010
CsGy3G006190	CsGy2G020410	CsGy3G009050
CsGy3G006230	CsGy2G020450	CsGy3G009150
CsGy3G006540	CsGy2G020500	CsGy3G009450
CsGy3G006570	CsGy2G020680	CsGy3G009520
CsGy3G006800	CsGy2G020840	CsGy3G009530
CsGy3G006840	CsGy2G020860	CsGy3G009600
CsGy3G006870	CsGy2G020880	CsGy3G009740
CsGy3G007080	CsGy2G020890	CsGy3G009750
CsGy3G007240	CsGy2G020930	CsGy3G009900
CsGy3G007590	CsGy2G020940	CsGy3G009980
CsGy3G007660	CsGy2G021120	CsGy3G010140
CsGy3G008030	CsGy2G021230	CsGy3G010340
CsGy3G008050	CsGy2G021280	CsGy3G010620
CsGy3G008080	CsGy2G021320	CsGy3G010720
CsGy3G008320	CsGy2G021330	CsGy3G010870
CsGy3G008360	CsGy2G021380	CsGy3G010880
CsGy3G008410	CsGy2G021440	CsGy3G010940
CsGy3G008440	CsGy2G021480	CsGy3G010950
CsGy3G008810	CsGy2G021540	CsGy3G011040
CsGy3G008870	CsGy2G021630	CsGy3G011210
CsGy3G009060	CsGy2G021770	CsGy3G012500
CsGy3G009080	CsGy2G021820	CsGy3G012940
CsGy3G009090	CsGy2G021880	CsGy3G013000
CsGy3G009100	CsGy2G021960	CsGy3G013020
CsGy3G009170	CsGy2G021980	CsGy3G013350
CsGy3G009260	CsGy2G022060	CsGy3G013450
CsGy3G009350	CsGy2G022110	CsGy3G013610
CsGy3G009510	CsGy2G022140	CsGy3G013650
CsGy3G009630	CsGy2G022350	CsGy3G013970
CsGy3G009680	CsGy2G022540	CsGy3G013980
CsGy3G009700	CsGy2G022650	CsGy3G014160
CsGy3G009790	CsGy2G022680	CsGy3G014550
CsGy3G009800	CsGy2G022840	CsGy3G014770
CsGy3G009880	CsGy2G023000	CsGy3G014820
CsGy3G009990	CsGy2G023160	CsGy3G014890
CsGy3G010020	CsGy2G023220	CsGy3G014900
CsGy3G010210	CsGy2G023310	CsGy3G015020
CsGy3G010630	CsGy2G023440	CsGy3G015180
CsGy3G011000	CsGy2G023460	CsGy3G015340
CsGy3G011140	CsGy2G023510	CsGy3G015780
CsGy3G011160	CsGy2G023570	CsGy3G015820
CsGy3G011190	CsGy2G023850	CsGy3G015840
CsGy3G011280	CsGy2G024000	CsGy3G016000
CsGy3G011290	CsGy2G024040	CsGy3G016200
CsGy3G011360	CsGy2G024150	CsGy3G016770
CsGy3G011370	CsGy2G024270	CsGy3G016880
CsGy3G011660	CsGy2G024280	CsGy3G017150
CsGy3G012100	CsGy2G024420	CsGy3G017170
CsGy3G012130	CsGy2G024440	CsGy3G017300
CsGy3G012240	CsGy2G024460	CsGy3G017780
CsGy3G012640	CsGy2G024470	CsGy3G018010
CsGy3G012650	CsGy2G024490	CsGy3G018070
CsGy3G012740	CsGy2G024540	CsGy3G018150
CsGy3G012800	CsGy2G024740	CsGy3G018160
CsGy3G012980	CsGy2G024860	CsGy3G018170
CsGy3G013290	CsGy2G024980	CsGy3G018330
CsGy3G013620	CsGy2G025040	CsGy3G018420
CsGy3G013850	CsGy2G025250	CsGy3G018450
CsGy3G013910	CsGy2G025590	CsGy3G018500
CsGy3G013960	CsGy2G025660	CsGy3G018930
CsGy3G014020	CsGy2G025910	CsGy3G018940
CsGy3G014200	CsGy2G026190	CsGy3G019020
CsGy3G014250	CsGy2G026310	CsGy3G019270
CsGy3G014520	CsGy2G026320	CsGy3G019410
CsGy3G014750	CsGy2G026350	CsGy3G019470
CsGy3G014790	CsGy2G026470	CsGy3G019490
CsGy3G014880	CsGy2G026480	CsGy3G019760
CsGy3G015120	CsGy2G026490	CsGy3G019890
CsGy3G015240	CsGy2G026500	CsGy3G020010
CsGy3G015320	CsGy2G026670	CsGy3G020020
CsGy3G015390	CsGy2G026710	CsGy3G020650
CsGy3G015450	CsGy2G026770	CsGy3G020660
CsGy3G015560	CsGy2G026810	CsGy3G020680
CsGy3G015860	CsGy2G026980	CsGy3G020690
CsGy3G015990	CsGy2G027050	CsGy3G021100
CsGy3G016450	CsGy2G027140	CsGy3G021140
CsGy3G016800	CsGy2G027150	CsGy3G022030
CsGy3G016900	CsGy2G027240	CsGy3G022900
CsGy3G017020	CsGy2G027390	CsGy3G023260
CsGy3G017100	CsGy3G000060	CsGy3G023270
CsGy3G017410	CsGy3G000090	CsGy3G023610
CsGy3G017490	CsGy3G000160	CsGy3G023660
CsGy3G017700	CsGy3G000230	CsGy3G024010
CsGy3G017890	CsGy3G000250	CsGy3G024390
CsGy3G017900	CsGy3G000290	CsGy3G024430
CsGy3G017930	CsGy3G000560	CsGy3G024620
CsGy3G017990	CsGy3G000590	CsGy3G025040
CsGy3G018060	CsGy3G000610	CsGy3G025270
CsGy3G018080	CsGy3G000710	CsGy3G025390
CsGy3G018210	CsGy3G000780	CsGy3G025410
CsGy3G018480	CsGy3G000790	CsGy3G026060
CsGy3G018680	CsGy3G000800	CsGy3G026070
CsGy3G018800	CsGy3G000870	CsGy3G026200
CsGy3G018910	CsGy3G000910	CsGy3G026490
CsGy3G019040	CsGy3G000990	CsGy3G026520
CsGy3G019390	CsGy3G001040	CsGy3G026570
CsGy3G019510	CsGy3G001150	CsGy3G026710
CsGy3G019520	CsGy3G001170	CsGy3G026880
CsGy3G019550	CsGy3G001190	CsGy3G026890
CsGy3G019570	CsGy3G001240	CsGy3G026970
CsGy3G019590	CsGy3G001330	CsGy3G027080
CsGy3G019620	CsGy3G001340	CsGy3G027100
CsGy3G019710	CsGy3G001430	CsGy3G027120
CsGy3G019730	CsGy3G001580	CsGy3G027290
CsGy3G019740	CsGy3G001600	CsGy3G027420
CsGy3G019770	CsGy3G001850	CsGy3G027490
CsGy3G019780	CsGy3G002090	CsGy3G027680
CsGy3G019820	CsGy3G002230	CsGy3G027740
CsGy3G019860	CsGy3G002340	CsGy3G027760
CsGy3G019920	CsGy3G002720	CsGy3G028250
CsGy3G019980	CsGy3G002860	CsGy3G028290
CsGy3G019990	CsGy3G003200	CsGy3G029110
CsGy3G020070	CsGy3G003260	CsGy3G029120
CsGy3G020170	CsGy3G003420	CsGy3G029140
CsGy3G020430	CsGy3G003540	CsGy3G029310
CsGy3G020590	CsGy3G003670	CsGy3G029370
CsGy3G020720	CsGy3G003920	CsGy3G029520
CsGy3G020770	CsGy3G003960	CsGy3G029840
CsGy3G020790	CsGy3G004160	CsGy3G030130
CsGy3G021080	CsGy3G004350	CsGy3G030400
CsGy3G021160	CsGy3G004360	CsGy3G030430
CsGy3G021460	CsGy3G004470	CsGy3G030580
CsGy3G021470	CsGy3G004590	CsGy3G030640
CsGy3G021480	CsGy3G004820	CsGy3G030800
CsGy3G021560	CsGy3G004880	CsGy3G030850
CsGy3G021690	CsGy3G004890	CsGy3G030870
CsGy3G021790	CsGy3G004930	CsGy3G031450
CsGy3G021900	CsGy3G005240	CsGy3G031530
CsGy3G021960	CsGy3G005570	CsGy3G031950
CsGy3G022100	CsGy3G005610	CsGy3G031970
CsGy3G022160	CsGy3G006070	CsGy3G031980
CsGy3G022210	CsGy3G006250	CsGy3G032030
CsGy3G022230	CsGy3G006300	CsGy3G032130
CsGy3G022360	CsGy3G006500	CsGy3G032400
CsGy3G022500	CsGy3G006580	CsGy3G032560
CsGy3G022630	CsGy3G006620	CsGy3G032640
CsGy3G022660	CsGy3G006670	CsGy3G032830
CsGy3G022760	CsGy3G006730	CsGy3G032910
CsGy3G022990	CsGy3G007100	CsGy3G033150
CsGy3G023110	CsGy3G007120	CsGy3G033230
CsGy3G023400	CsGy3G007170	CsGy3G033260
CsGy3G023420	CsGy3G007200	CsGy3G033280
CsGy3G023440	CsGy3G007230	CsGy3G033350
CsGy3G023540	CsGy3G007270	CsGy3G033440
CsGy3G023680	CsGy3G007350	CsGy3G033800
CsGy3G023730	CsGy3G007570	CsGy3G033820
CsGy3G023970	CsGy3G007630	CsGy3G033910
CsGy3G024040	CsGy3G007850	CsGy3G034020
CsGy3G024100	CsGy3G008000	CsGy3G034180
CsGy3G024130	CsGy3G008170	CsGy3G034250
CsGy3G024240	CsGy3G008200	CsGy3G034300
CsGy3G024260	CsGy3G008300	CsGy3G034400
CsGy3G024660	CsGy3G008330	CsGy3G034470
CsGy3G024670	CsGy3G008430	CsGy3G034800
CsGy3G024860	CsGy3G008500	CsGy3G034920
CsGy3G024870	CsGy3G008540	CsGy3G035280
CsGy3G024970	CsGy3G008560	CsGy3G035520
CsGy3G025050	CsGy3G008570	CsGy3G035660
CsGy3G025170	CsGy3G008600	CsGy3G036170
CsGy3G025420	CsGy3G008620	CsGy3G036230
CsGy3G025570	CsGy3G008690	CsGy3G036400
CsGy3G025590	CsGy3G008900	CsGy3G036500
CsGy3G025630	CsGy3G008970	CsGy3G036610
CsGy3G025640	CsGy3G009130	CsGy3G036940
CsGy3G025850	CsGy3G009300	CsGy3G037060
CsGy3G025870	CsGy3G009620	CsGy3G037200
CsGy3G025900	CsGy3G009660	CsGy3G037270
CsGy3G025930	CsGy3G009940	CsGy3G037790
CsGy3G025940	CsGy3G010160	CsGy3G038030
CsGy3G026000	CsGy3G010180	CsGy3G038320
CsGy3G026040	CsGy3G010200	CsGy3G038380
CsGy3G026050	CsGy3G010220	CsGy3G038430
CsGy3G026100	CsGy3G010330	CsGy3G038590
CsGy3G026190	CsGy3G010360	CsGy3G038710
CsGy3G026220	CsGy3G010370	CsGy3G038770
CsGy3G026230	CsGy3G010380	CsGy3G038920
CsGy3G026290	CsGy3G010400	CsGy3G038980
CsGy3G026310	CsGy3G010430	CsGy3G039030
CsGy3G026470	CsGy3G010560	CsGy3G039500
CsGy3G026540	CsGy3G010670	CsGy3G039610
CsGy3G026660	CsGy3G010810	CsGy3G039910
CsGy3G026680	CsGy3G010820	CsGy3G039930
CsGy3G027040	CsGy3G010850	CsGy3G040110
CsGy3G027220	CsGy3G010980	CsGy3G040230
CsGy3G027320	CsGy3G011020	CsGy3G041070
CsGy3G027350	CsGy3G011230	CsGy3G041100
CsGy3G027640	CsGy3G011460	CsGy3G041380
CsGy3G027720	CsGy3G011490	CsGy3G041420
CsGy3G027780	CsGy3G011540	CsGy3G041700
CsGy3G027940	CsGy3G011590	CsGy3G041760
CsGy3G027970	CsGy3G011950	CsGy3G041840
CsGy3G027980	CsGy3G011960	CsGy3G041870
CsGy3G028010	CsGy3G011990	CsGy3G042140
CsGy3G028100	CsGy3G012040	CsGy3G042430
CsGy3G028660	CsGy3G012050	CsGy3G042480
CsGy3G028700	CsGy3G012270	CsGy3G042500
CsGy3G028770	CsGy3G012450	CsGy3G042510
CsGy3G028780	CsGy3G012590	CsGy3G042520
CsGy3G028800	CsGy3G012690	CsGy3G042540
CsGy3G028810	CsGy3G012850	CsGy3G042600
CsGy3G028920	CsGy3G012870	CsGy3G042690
CsGy3G028950	CsGy3G012890	CsGy3G042820
CsGy3G029190	CsGy3G012900	CsGy3G042850
CsGy3G029470	CsGy3G013110	CsGy3G043290
CsGy3G029490	CsGy3G013420	CsGy3G043320
CsGy3G029610	CsGy3G013550	CsGy3G043670
CsGy3G029920	CsGy3G013590	CsGy3G043820
CsGy3G030060	CsGy3G013660	CsGy3G043990
CsGy3G030230	CsGy3G013710	CsGy3G044240
CsGy3G030300	CsGy3G013760	CsGy3G044460
CsGy3G030330	CsGy3G014120	CsGy3G044740
CsGy3G030410	CsGy3G014270	CsGy3G044760
CsGy3G030530	CsGy3G014310	CsGy3G044850
CsGy3G030670	CsGy3G014530	CsGy3G044940
CsGy3G030690	CsGy3G014860	CsGy3G045030
CsGy3G030970	CsGy3G014980	CsGy4G000020
CsGy3G031100	CsGy3G015170	CsGy4G000030
CsGy3G031120	CsGy3G015250	CsGy4G000360
CsGy3G031130	CsGy3G015270	CsGy4G000370
CsGy3G031190	CsGy3G015300	CsGy4G000400
CsGy3G031240	CsGy3G015430	CsGy4G000640
CsGy3G031780	CsGy3G015490	CsGy4G000660
CsGy3G031800	CsGy3G015730	CsGy4G000910
CsGy3G031930	CsGy3G015760	CsGy4G001220
CsGy3G032100	CsGy3G015870	CsGy4G001270
CsGy3G032160	CsGy3G016010	CsGy4G001420
CsGy3G032250	CsGy3G016050	CsGy4G001800
CsGy3G032570	CsGy3G016230	CsGy4G001970
CsGy3G032900	CsGy3G016260	CsGy4G002040
CsGy3G033010	CsGy3G016440	CsGy4G002280
CsGy3G033110	CsGy3G016610	CsGy4G002330
CsGy3G033270	CsGy3G016660	CsGy4G002380
CsGy3G033330	CsGy3G016670	CsGy4G002640
CsGy3G033360	CsGy3G016730	CsGy4G003060
CsGy3G033560	CsGy3G016740	CsGy4G003090
CsGy3G034510	CsGy3G016870	CsGy4G003270
CsGy3G034540	CsGy3G017120	CsGy4G003590
CsGy3G034550	CsGy3G017130	CsGy4G003660
CsGy3G034630	CsGy3G017140	CsGy4G003930
CsGy3G034700	CsGy3G017160	CsGy4G004020
CsGy3G034760	CsGy3G017230	CsGy4G004450
CsGy3G034780	CsGy3G017290	CsGy4G004660
CsGy3G034860	CsGy3G017310	CsGy4G004740
CsGy3G034900	CsGy3G017440	CsGy4G005090
CsGy3G034910	CsGy3G017450	CsGy4G005100
CsGy3G035000	CsGy3G017610	CsGy4G005290
CsGy3G035140	CsGy3G017770	CsGy4G005400
CsGy3G035150	CsGy3G017790	CsGy4G005750
CsGy3G035210	CsGy3G017870	CsGy4G005930
CsGy3G035230	CsGy3G017920	CsGy4G006330
CsGy3G035250	CsGy3G017950	CsGy4G006370
CsGy3G035290	CsGy3G018040	CsGy4G006410
CsGy3G035400	CsGy3G018470	CsGy4G006490
CsGy3G035510	CsGy3G018610	CsGy4G006710
CsGy3G035540	CsGy3G018770	CsGy4G006860
CsGy3G035610	CsGy3G018980	CsGy4G006900
CsGy3G035700	CsGy3G019700	CsGy4G006930
CsGy3G035760	CsGy3G019790	CsGy4G007000
CsGy3G036000	CsGy3G019880	CsGy4G007010
CsGy3G036010	CsGy3G020220	CsGy4G007050
CsGy3G036070	CsGy3G020250	CsGy4G007100
CsGy3G036080	CsGy3G020270	CsGy4G007110
CsGy3G036210	CsGy3G020280	CsGy4G007180
CsGy3G036570	CsGy3G020340	CsGy4G007200
CsGy3G036600	CsGy3G020600	CsGy4G007280
CsGy3G036910	CsGy3G021030	CsGy4G007640
CsGy3G036960	CsGy3G021090	CsGy4G007670
CsGy3G037030	CsGy3G021130	CsGy4G007800
CsGy3G037120	CsGy3G021270	CsGy4G007820
CsGy3G037220	CsGy3G021490	CsGy4G007860
CsGy3G037310	CsGy3G021640	CsGy4G007960
CsGy3G037390	CsGy3G021710	CsGy4G008010
CsGy3G037630	CsGy3G021880	CsGy4G008160
CsGy3G037840	CsGy3G021970	CsGy4G008190
CsGy3G038070	CsGy3G021980	CsGy4G008450
CsGy3G038080	CsGy3G022060	CsGy4G008570
CsGy3G038130	CsGy3G022390	CsGy4G008860
CsGy3G038210	CsGy3G022530	CsGy4G008930
CsGy3G038310	CsGy3G022670	CsGy4G009000
CsGy3G038420	CsGy3G022730	CsGy4G009160
CsGy3G038700	CsGy3G022880	CsGy4G009270
CsGy3G039050	CsGy3G023010	CsGy4G009310
CsGy3G039060	CsGy3G023030	CsGy4G010120
CsGy3G039070	CsGy3G023120	CsGy4G010310
CsGy3G039130	CsGy3G023310	CsGy4G010330
CsGy3G039300	CsGy3G023590	CsGy4G010400
CsGy3G039320	CsGy3G023600	CsGy4G010490
CsGy3G039400	CsGy3G023670	CsGy4G010520
CsGy3G039690	CsGy3G023830	CsGy4G010610
CsGy3G039920	CsGy3G023850	CsGy4G010730
CsGy3G040090	CsGy3G023920	CsGy4G010800
CsGy3G040290	CsGy3G023950	CsGy4G010810
CsGy3G040590	CsGy3G023960	CsGy4G010820
CsGy3G040800	CsGy3G024080	CsGy4G011020
CsGy3G040860	CsGy3G024110	CsGy4G011070
CsGy3G040880	CsGy3G024150	CsGy4G011110
CsGy3G040910	CsGy3G024340	CsGy4G011150
CsGy3G040940	CsGy3G024360	CsGy4G011160
CsGy3G041200	CsGy3G024440	CsGy4G011170
CsGy3G041340	CsGy3G024450	CsGy4G011370
CsGy3G041360	CsGy3G024470	CsGy4G011520
CsGy3G041530	CsGy3G024580	CsGy4G011580
CsGy3G041630	CsGy3G024680	CsGy4G011640
CsGy3G041730	CsGy3G024850	CsGy4G011690
CsGy3G042000	CsGy3G024950	CsGy4G011780
CsGy3G042090	CsGy3G024990	CsGy4G012200
CsGy3G042100	CsGy3G025200	CsGy4G012350
CsGy3G042790	CsGy3G025280	CsGy4G012440
CsGy3G042930	CsGy3G025300	CsGy4G012610
CsGy3G043030	CsGy3G025440	CsGy4G013520
CsGy3G043080	CsGy3G025450	CsGy4G013630
CsGy3G043100	CsGy3G025510	CsGy4G013640
CsGy3G043230	CsGy3G025540	CsGy4G013660
CsGy3G043310	CsGy3G025660	CsGy4G013840
CsGy3G043330	CsGy3G025770	CsGy4G013880
CsGy3G043350	CsGy3G025910	CsGy4G013900
CsGy3G043390	CsGy3G025950	CsGy4G014660
CsGy3G043450	CsGy3G026020	CsGy4G014930
CsGy3G043570	CsGy3G026160	CsGy4G014960
CsGy3G044020	CsGy3G026280	CsGy4G014970
CsGy3G044050	CsGy3G026420	CsGy4G015050
CsGy3G044070	CsGy3G026560	CsGy4G015260
CsGy3G044260	CsGy3G026730	CsGy4G015660
CsGy3G044290	CsGy3G026750	CsGy4G015780
CsGy3G044310	CsGy3G026810	CsGy4G015820
CsGy3G044410	CsGy3G026850	CsGy4G016000
CsGy3G044600	CsGy3G026940	CsGy4G016090
CsGy3G044660	CsGy3G027010	CsGy4G016170
CsGy3G044690	CsGy3G027030	CsGy4G016190
CsGy3G044820	CsGy3G027150	CsGy4G016220
CsGy3G044870	CsGy3G027210	CsGy4G016430
CsGy4G000200	CsGy3G027270	CsGy4G016660
CsGy4G000210	CsGy3G027390	CsGy4G016710
CsGy4G000450	CsGy3G027410	CsGy4G016800
CsGy4G000690	CsGy3G027460	CsGy4G016980
CsGy4G000840	CsGy3G027590	CsGy4G017120
CsGy4G001210	CsGy3G027600	CsGy4G017350
CsGy4G001750	CsGy3G027700	CsGy4G017410
CsGy4G001780	CsGy3G027820	CsGy4G017760
CsGy4G001820	CsGy3G028030	CsGy4G017800
CsGy4G001900	CsGy3G028080	CsGy4G017880
CsGy4G001950	CsGy3G028090	CsGy4G017900
CsGy4G002000	CsGy3G028150	CsGy4G017990
CsGy4G002320	CsGy3G028180	CsGy4G018200
CsGy4G002350	CsGy3G028200	CsGy4G018440
CsGy4G002480	CsGy3G028210	CsGy4G018690
CsGy4G002510	CsGy3G028340	CsGy4G018870
CsGy4G002730	CsGy3G028360	CsGy4G019150
CsGy4G002760	CsGy3G028420	CsGy4G019350
CsGy4G002790	CsGy3G028480	CsGy4G019360
CsGy4G002810	CsGy3G028520	CsGy4G019370
CsGy4G002850	CsGy3G028630	CsGy4G019440
CsGy4G003010	CsGy3G028670	CsGy4G019720
CsGy4G003200	CsGy3G028680	CsGy4G019910
CsGy4G003490	CsGy3G028740	CsGy4G020150
CsGy4G003570	CsGy3G028750	CsGy4G020290
CsGy4G003690	CsGy3G028820	CsGy4G020300
CsGy4G003890	CsGy3G029070	CsGy4G020540
CsGy4G004150	CsGy3G029130	CsGy4G020770
CsGy4G004320	CsGy3G029400	CsGy4G020810
CsGy4G004370	CsGy3G029480	CsGy4G021170
CsGy4G004420	CsGy3G029620	CsGy4G021310
CsGy4G004570	CsGy3G029830	CsGy4G021810
CsGy4G004580	CsGy3G029950	CsGy4G021970
CsGy4G004710	CsGy3G029960	CsGy4G022150
CsGy4G004720	CsGy3G030080	CsGy4G022220
CsGy4G004790	CsGy3G030090	CsGy4G022340
CsGy4G004800	CsGy3G030150	CsGy4G022390
CsGy4G005510	CsGy3G030260	CsGy4G022890
CsGy4G005530	CsGy3G030310	CsGy4G023020
CsGy4G005650	CsGy3G030320	CsGy4G023180
CsGy4G005680	CsGy3G030360	CsGy4G023350
CsGy4G005700	CsGy3G030660	CsGy4G023360
CsGy4G006040	CsGy3G030710	CsGy4G023600
CsGy4G006150	CsGy3G030730	CsGy4G023640
CsGy4G006240	CsGy3G030790	CsGy4G023810
CsGy4G006360	CsGy3G030820	CsGy4G024040
CsGy4G006450	CsGy3G030840	CsGy4G024050
CsGy4G006500	CsGy3G030880	CsGy4G024090
CsGy4G006620	CsGy3G030890	CsGy4G024140
CsGy4G006740	CsGy3G030900	CsGy4G024420
CsGy4G006890	CsGy3G030950	CsGy4G024450
CsGy4G006920	CsGy3G031150	CsGy4G025110
CsGy4G007020	CsGy3G031440	CsGy4G025180
CsGy4G007150	CsGy3G031630	CsGy4G025200
CsGy4G007170	CsGy3G031710	CsGy4G025230
CsGy4G007230	CsGy3G031810	CsGy4G025420
CsGy4G007410	CsGy3G031860	CsGy4G025590
CsGy4G007620	CsGy3G031900	CsGy4G025790
CsGy4G007650	CsGy3G032000	CsGy4G025860
CsGy4G007710	CsGy3G032080	CsGy5G000020
CsGy4G007850	CsGy3G032180	CsGy5G000090
CsGy4G007910	CsGy3G032280	CsGy5G000320
CsGy4G008020	CsGy3G032350	CsGy5G000340
CsGy4G008040	CsGy3G032360	CsGy5G000460
CsGy4G008150	CsGy3G032380	CsGy5G000520
CsGy4G008250	CsGy3G032720	CsGy5G000540
CsGy4G008290	CsGy3G032870	CsGy5G000550
CsGy4G008320	CsGy3G032880	CsGy5G000630
CsGy4G008370	CsGy3G032970	CsGy5G000730
CsGy4G008480	CsGy3G032980	CsGy5G001010
CsGy4G008550	CsGy3G033000	CsGy5G001210
CsGy4G008560	CsGy3G033040	CsGy5G001360
CsGy4G008630	CsGy3G033070	CsGy5G001630
CsGy4G008680	CsGy3G033090	CsGy5G001680
CsGy4G008710	CsGy3G033130	CsGy5G001790
CsGy4G008730	CsGy3G033160	CsGy5G001850
CsGy4G008810	CsGy3G033170	CsGy5G001940
CsGy4G008970	CsGy3G033340	CsGy5G001950
CsGy4G009040	CsGy3G033380	CsGy5G001970
CsGy4G009250	CsGy3G033470	CsGy5G002110
CsGy4G009280	CsGy3G033570	CsGy5G002370
CsGy4G009360	CsGy3G033620	CsGy5G002390
CsGy4G009420	CsGy3G033720	CsGy5G002510
CsGy4G009480	CsGy3G033730	CsGy5G002550
CsGy4G009710	CsGy3G033780	CsGy5G002640
CsGy4G009730	CsGy3G033980	CsGy5G002780
CsGy4G009860	CsGy3G034040	CsGy5G002870
CsGy4G010510	CsGy3G034240	CsGy5G003690
CsGy4G010550	CsGy3G034580	CsGy5G003970
CsGy4G010640	CsGy3G034640	CsGy5G004190
CsGy4G010770	CsGy3G034750	CsGy5G004650
CsGy4G010860	CsGy3G034830	CsGy5G004750
CsGy4G010980	CsGy3G034890	CsGy5G004820
CsGy4G011190	CsGy3G034940	CsGy5G005370
CsGy4G011260	CsGy3G035010	CsGy5G005510
CsGy4G011320	CsGy3G035030	CsGy5G005670
CsGy4G011710	CsGy3G035070	CsGy5G005860
CsGy4G011810	CsGy3G035240	CsGy5G005890
CsGy4G011950	CsGy3G035360	CsGy5G005920
CsGy4G012170	CsGy3G035370	CsGy5G006190
CsGy4G012300	CsGy3G035430	CsGy5G006300
CsGy4G012430	CsGy3G035560	CsGy5G006350
CsGy4G012460	CsGy3G035880	CsGy5G006440
CsGy4G012540	CsGy3G035970	CsGy5G006600
CsGy4G012640	CsGy3G036240	CsGy5G006670
CsGy4G012790	CsGy3G036250	CsGy5G006790
CsGy4G012820	CsGy3G036740	CsGy5G006850
CsGy4G012900	CsGy3G036760	CsGy5G006890
CsGy4G012970	CsGy3G036780	CsGy5G006900
CsGy4G013280	CsGy3G036850	CsGy5G007040
CsGy4G013330	CsGy3G036890	CsGy5G007230
CsGy4G013430	CsGy3G037000	CsGy5G007740
CsGy4G013450	CsGy3G037500	CsGy5G007750
CsGy4G013490	CsGy3G037540	CsGy5G007990
CsGy4G013540	CsGy3G037600	CsGy5G008340
CsGy4G013580	CsGy3G037620	CsGy5G008390
CsGy4G013600	CsGy3G037650	CsGy5G008480
CsGy4G013890	CsGy3G037710	CsGy5G008580
CsGy4G013950	CsGy3G037780	CsGy5G008950
CsGy4G013960	CsGy3G037800	CsGy5G009070
CsGy4G014200	CsGy3G038010	CsGy5G009300
CsGy4G014230	CsGy3G038060	CsGy5G009410
CsGy4G014270	CsGy3G038160	CsGy5G009510
CsGy4G014590	CsGy3G038250	CsGy5G009730
CsGy4G014820	CsGy3G038280	CsGy5G010190
CsGy4G014940	CsGy3G038300	CsGy5G010470
CsGy4G015040	CsGy3G038330	CsGy5G010870
CsGy4G015100	CsGy3G038490	CsGy5G012430
CsGy4G015120	CsGy3G038500	CsGy5G012630
CsGy4G015150	CsGy3G038610	CsGy5G012840
CsGy4G015220	CsGy3G039020	CsGy5G012990
CsGy4G015230	CsGy3G039040	CsGy5G013180
CsGy4G015450	CsGy3G039090	CsGy5G013350
CsGy4G015460	CsGy3G039200	CsGy5G013400
CsGy4G015470	CsGy3G039220	CsGy5G013770
CsGy4G015760	CsGy3G039240	CsGy5G013810
CsGy4G016070	CsGy3G039280	CsGy5G014370
CsGy4G016100	CsGy3G039350	CsGy5G014470
CsGy4G016120	CsGy3G039620	CsGy5G014630
CsGy4G016310	CsGy3G039880	CsGy5G014940
CsGy4G016410	CsGy3G040010	CsGy5G015100
CsGy4G016600	CsGy3G040030	CsGy5G015140
CsGy4G016620	CsGy3G040220	CsGy5G015510
CsGy4G016830	CsGy3G040430	CsGy5G015570
CsGy4G017000	CsGy3G040440	CsGy5G015590
CsGy4G017320	CsGy3G040450	CsGy5G015610
CsGy4G017390	CsGy3G040500	CsGy5G015650
CsGy4G017560	CsGy3G040670	CsGy5G015870
CsGy4G017630	CsGy3G040770	CsGy5G015950
CsGy4G017660	CsGy3G040970	CsGy5G016120
CsGy4G017950	CsGy3G041060	CsGy5G016150
CsGy4G018340	CsGy3G041110	CsGy5G016550
CsGy4G018810	CsGy3G041130	CsGy5G016610
CsGy4G018890	CsGy3G041210	CsGy5G016620
CsGy4G019130	CsGy3G041280	CsGy5G016740
CsGy4G019320	CsGy3G041330	CsGy5G016790
CsGy4G019380	CsGy3G041350	CsGy5G016880
CsGy4G019450	CsGy3G041370	CsGy5G016970
CsGy4G019570	CsGy3G041480	CsGy5G017070
CsGy4G019590	CsGy3G041510	CsGy5G017140
CsGy4G019690	CsGy3G041600	CsGy5G017750
CsGy4G019890	CsGy3G041660	CsGy5G017780
CsGy4G019930	CsGy3G041710	CsGy5G018090
CsGy4G020190	CsGy3G041720	CsGy5G018540
CsGy4G020250	CsGy3G041810	CsGy5G018650
CsGy4G020670	CsGy3G041860	CsGy5G018780
CsGy4G020720	CsGy3G041930	CsGy5G018830
CsGy4G020760	CsGy3G041990	CsGy5G018940
CsGy4G021000	CsGy3G042130	CsGy5G019300
CsGy4G021030	CsGy3G042150	CsGy5G019670
CsGy4G021100	CsGy3G042170	CsGy5G019770
CsGy4G021120	CsGy3G042210	CsGy5G019880
CsGy4G021130	CsGy3G042320	CsGy5G019890
CsGy4G021300	CsGy3G042380	CsGy5G019930
CsGy4G021400	CsGy3G042390	CsGy5G020010
CsGy4G021450	CsGy3G042420	CsGy5G020200
CsGy4G021600	CsGy3G042490	CsGy5G020220
CsGy4G021610	CsGy3G042570	CsGy5G020260
CsGy4G021680	CsGy3G042920	CsGy5G020350
CsGy4G021740	CsGy3G042940	CsGy5G020480
CsGy4G021940	CsGy3G042990	CsGy5G021030
CsGy4G021960	CsGy3G043490	CsGy5G021080
CsGy4G022020	CsGy3G043510	CsGy5G021130
CsGy4G022550	CsGy3G043560	CsGy5G021300
CsGy4G022770	CsGy3G043680	CsGy5G021360
CsGy4G022790	CsGy3G043810	CsGy5G021370
CsGy4G023250	CsGy3G043880	CsGy5G021810
CsGy4G023470	CsGy3G043950	CsGy5G021860
CsGy4G023490	CsGy3G044130	CsGy5G021890
CsGy4G023520	CsGy3G044520	CsGy5G021910
CsGy4G023550	CsGy3G044700	CsGy5G021940
CsGy4G023570	CsGy3G044810	CsGy5G022340
CsGy4G023620	CsGy3G044840	CsGy5G022560
CsGy4G023660	CsGy3G044880	CsGy5G022670
CsGy4G023750	CsGy3G044970	CsGy5G022800
CsGy4G023770	CsGy3G044980	CsGy5G022940
CsGy4G023870	CsGy4G000050	CsGy5G023040
CsGy4G024030	CsGy4G000060	CsGy5G023170
CsGy4G024060	CsGy4G000130	CsGy5G023450
CsGy4G024220	CsGy4G000230	CsGy5G023680
CsGy4G024260	CsGy4G000290	CsGy5G023900
CsGy4G024310	CsGy4G000490	CsGy5G024560
CsGy4G024350	CsGy4G000550	CsGy5G024600
CsGy4G024410	CsGy4G000700	CsGy5G024610
CsGy4G024460	CsGy4G000740	CsGy5G024630
CsGy4G024560	CsGy4G000890	CsGy5G025020
CsGy4G024640	CsGy4G000900	CsGy5G025400
CsGy4G025210	CsGy4G001240	CsGy5G025510
CsGy4G025280	CsGy4G001310	CsGy5G025610
CsGy4G025290	CsGy4G001680	CsGy5G025840
CsGy4G025320	CsGy4G001740	CsGy5G025880
CsGy4G025410	CsGy4G001920	CsGy5G025910
CsGy4G025480	CsGy4G002130	CsGy5G026090
CsGy4G025540	CsGy4G002170	CsGy5G026100
CsGy4G025630	CsGy4G002210	CsGy5G026130
CsGy4G025730	CsGy4G002260	CsGy5G026150
CsGy4G025740	CsGy4G002310	CsGy5G026160
CsGy4G025760	CsGy4G002500	CsGy5G026320
CsGy5G000060	CsGy4G002530	CsGy5G026930
CsGy5G000170	CsGy4G002600	CsGy5G027020
CsGy5G000330	CsGy4G002660	CsGy5G027130
CsGy5G000450	CsGy4G002670	CsGy5G027190
CsGy5G000570	CsGy4G002750	CsGy5G027290
CsGy5G000640	CsGy4G002800	CsGy5G027450
CsGy5G000670	CsGy4G002880	CsGy5G027680
CsGy5G000800	CsGy4G002930	CsGy5G027710
CsGy5G000900	CsGy4G002980	CsGy5G028440
CsGy5G001190	CsGy4G003180	CsGy5G028590
CsGy5G001410	CsGy4G003260	CsGy5G028820
CsGy5G001560	CsGy4G003350	CsGy5G028860
CsGy5G001640	CsGy4G003470	CsGy5G028940
CsGy5G001980	CsGy4G003730	CsGy5G029020
CsGy5G002000	CsGy4G003910	CsGy5G029310
CsGy5G002030	CsGy4G003980	CsGy5G029350
CsGy5G002100	CsGy4G004040	CsGy5G029450
CsGy5G002400	CsGy4G004110	CsGy5G029850
CsGy5G002600	CsGy4G004130	CsGy5G029890
CsGy5G002690	CsGy4G004170	CsGy5G029900
CsGy5G002730	CsGy4G004200	CsGy5G029920
CsGy5G002930	CsGy4G004240	CsGy5G030190
CsGy5G002990	CsGy4G004250	CsGy5G030230
CsGy5G003250	CsGy4G004260	CsGy5G030240
CsGy5G003290	CsGy4G004430	CsGy5G030580
CsGy5G003460	CsGy4G004600	CsGy5G030700
CsGy5G003580	CsGy4G004640	CsGy5G030720
CsGy5G003710	CsGy4G004700	CsGy5G030770
CsGy5G003720	CsGy4G004870	CsGy6G000120
CsGy5G003790	CsGy4G004940	CsGy6G000300
CsGy5G003890	CsGy4G004950	CsGy6G000460
CsGy5G003920	CsGy4G004970	CsGy6G000500
CsGy5G004700	CsGy4G005230	CsGy6G000650
CsGy5G005140	CsGy4G005300	CsGy6G000920
CsGy5G005560	CsGy4G005370	CsGy6G000960
CsGy5G005650	CsGy4G005380	CsGy6G001160
CsGy5G005700	CsGy4G005390	CsGy6G001260
CsGy5G005730	CsGy4G005440	CsGy6G001320
CsGy5G005850	CsGy4G005460	CsGy6G001330
CsGy5G005950	CsGy4G005480	CsGy6G001360
CsGy5G005990	CsGy4G005560	CsGy6G001930
CsGy5G006110	CsGy4G005640	CsGy6G002040
CsGy5G006340	CsGy4G005790	CsGy6G002300
CsGy5G006490	CsGy4G005830	CsGy6G002360
CsGy5G006650	CsGy4G006060	CsGy6G002620
CsGy5G006910	CsGy4G006110	CsGy6G002760
CsGy5G007020	CsGy4G006140	CsGy6G002930
CsGy5G007050	CsGy4G006200	CsGy6G003360
CsGy5G007060	CsGy4G006280	CsGy6G003550
CsGy5G007080	CsGy4G006290	CsGy6G003900
CsGy5G007270	CsGy4G006340	CsGy6G003970
CsGy5G007300	CsGy4G006470	CsGy6G003980
CsGy5G007780	CsGy4G006570	CsGy6G004210
CsGy5G007920	CsGy4G006790	CsGy6G004270
CsGy5G007980	CsGy4G006870	CsGy6G004440
CsGy5G008100	CsGy4G006980	CsGy6G004820
CsGy5G008130	CsGy4G006990	CsGy6G004910
CsGy5G008150	CsGy4G007090	CsGy6G004960
CsGy5G008220	CsGy4G007220	CsGy6G005020
CsGy5G008280	CsGy4G007240	CsGy6G005030
CsGy5G008310	CsGy4G007400	CsGy6G005060
CsGy5G008400	CsGy4G007430	CsGy6G005320
CsGy5G008420	CsGy4G007490	CsGy6G005370
CsGy5G008430	CsGy4G007520	CsGy6G005640
CsGy5G008440	CsGy4G007570	CsGy6G005680
CsGy5G008510	CsGy4G007690	CsGy6G005720
CsGy5G008540	CsGy4G007700	CsGy6G005910
CsGy5G008570	CsGy4G007720	CsGy6G005930
CsGy5G008600	CsGy4G007750	CsGy6G006380
CsGy5G008800	CsGy4G007780	CsGy6G006480
CsGy5G008870	CsGy4G007810	CsGy6G006860
CsGy5G008980	CsGy4G007920	CsGy6G006870
CsGy5G009050	CsGy4G007990	CsGy6G006910
CsGy5G009090	CsGy4G008220	CsGy6G006970
CsGy5G009520	CsGy4G008240	CsGy6G006980
CsGy5G009590	CsGy4G008400	CsGy6G007100
CsGy5G009750	CsGy4G008460	CsGy6G007610
CsGy5G009960	CsGy4G008510	CsGy6G007830
CsGy5G010030	CsGy4G008520	CsGy6G007910
CsGy5G010080	CsGy4G008540	CsGy6G007980
CsGy5G010140	CsGy4G008590	CsGy6G007990
CsGy5G010240	CsGy4G008800	CsGy6G008030
CsGy5G010410	CsGy4G008870	CsGy6G008090
CsGy5G010520	CsGy4G008880	CsGy6G008260
CsGy5G010780	CsGy4G008960	CsGy6G008950
CsGy5G010960	CsGy4G008990	CsGy6G008990
CsGy5G011130	CsGy4G009030	CsGy6G009200
CsGy5G011160	CsGy4G009100	CsGy6G009210
CsGy5G011480	CsGy4G009120	CsGy6G009430
CsGy5G011490	CsGy4G009330	CsGy6G009560
CsGy5G011650	CsGy4G009460	CsGy6G009700
CsGy5G012120	CsGy4G009530	CsGy6G010160
CsGy5G012220	CsGy4G010150	CsGy6G010210
CsGy5G012510	CsGy4G010160	CsGy6G010250
CsGy5G012520	CsGy4G010280	CsGy6G010490
CsGy5G012750	CsGy4G010300	CsGy6G010950
CsGy5G013000	CsGy4G010340	CsGy6G011110
CsGy5G013190	CsGy4G010440	CsGy6G011170
CsGy5G013220	CsGy4G010500	CsGy6G011440
CsGy5G013260	CsGy4G010530	CsGy6G011720
CsGy5G013330	CsGy4G010930	CsGy6G011840
CsGy5G013360	CsGy4G011060	CsGy6G012160
CsGy5G013900	CsGy4G011120	CsGy6G012350
CsGy5G014080	CsGy4G011240	CsGy6G012530
CsGy5G014250	CsGy4G011500	CsGy6G013270
CsGy5G014290	CsGy4G011540	CsGy6G013290
CsGy5G014380	CsGy4G011590	CsGy6G013330
CsGy5G014400	CsGy4G011600	CsGy6G013530
CsGy5G014540	CsGy4G011680	CsGy6G013950
CsGy5G014640	CsGy4G011770	CsGy6G014320
CsGy5G015050	CsGy4G012490	CsGy6G014360
CsGy5G015120	CsGy4G012580	CsGy6G014390
CsGy5G015280	CsGy4G012600	CsGy6G014430
CsGy5G015360	CsGy4G012830	CsGy6G014480
CsGy5G015420	CsGy4G012840	CsGy6G014600
CsGy5G015430	CsGy4G012850	CsGy6G014790
CsGy5G015480	CsGy4G012940	CsGy6G014870
CsGy5G015710	CsGy4G013020	CsGy6G015310
CsGy5G015850	CsGy4G013290	CsGy6G015640
CsGy5G015970	CsGy4G013340	CsGy6G015710
CsGy5G016000	CsGy4G013380	CsGy6G015830
CsGy5G016160	CsGy4G013390	CsGy6G015990
CsGy5G016450	CsGy4G013530	CsGy6G016580
CsGy5G016530	CsGy4G013730	CsGy6G016710
CsGy5G016570	CsGy4G013940	CsGy6G016890
CsGy5G016590	CsGy4G013990	CsGy6G017460
CsGy5G016830	CsGy4G014010	CsGy6G017590
CsGy5G016840	CsGy4G014050	CsGy6G017790
CsGy5G016950	CsGy4G014340	CsGy6G018020
CsGy5G017060	CsGy4G014540	CsGy6G018140
CsGy5G017100	CsGy4G014740	CsGy6G018200
CsGy5G017190	CsGy4G014750	CsGy6G018310
CsGy5G017280	CsGy4G014860	CsGy6G018520
CsGy5G017390	CsGy4G015060	CsGy6G018680
CsGy5G017510	CsGy4G015140	CsGy6G018820
CsGy5G017710	CsGy4G015320	CsGy6G018850
CsGy5G017770	CsGy4G015480	CsGy6G018880
CsGy5G018120	CsGy4G015500	CsGy6G018980
CsGy5G018150	CsGy4G015510	CsGy6G019260
CsGy5G018370	CsGy4G015530	CsGy6G019390
CsGy5G018440	CsGy4G015560	CsGy6G019740
CsGy5G018750	CsGy4G015630	CsGy6G019750
CsGy5G018970	CsGy4G015730	CsGy6G019960
CsGy5G019130	CsGy4G015770	CsGy6G020010
CsGy5G019170	CsGy4G015810	CsGy6G020020
CsGy5G019180	CsGy4G015990	CsGy6G020060
CsGy5G019270	CsGy4G016010	CsGy6G020070
CsGy5G019280	CsGy4G016240	CsGy6G020270
CsGy5G019500	CsGy4G016440	CsGy6G020280
CsGy5G019990	CsGy4G016450	CsGy6G020290
CsGy5G020020	CsGy4G016470	CsGy6G020750
CsGy5G020030	CsGy4G016480	CsGy6G020900
CsGy5G020160	CsGy4G016550	CsGy6G021500
CsGy5G020360	CsGy4G016560	CsGy6G021520
CsGy5G020580	CsGy4G016780	CsGy6G021640
CsGy5G020610	CsGy4G016820	CsGy6G021900
CsGy5G020650	CsGy4G016880	CsGy6G021970
CsGy5G020660	CsGy4G016900	CsGy6G022030
CsGy5G020690	CsGy4G016970	CsGy6G022040
CsGy5G020750	CsGy4G017020	CsGy6G022190
CsGy5G020890	CsGy4G017220	CsGy6G022270
CsGy5G021140	CsGy4G017340	CsGy6G022390
CsGy5G021680	CsGy4G017770	CsGy6G022870
CsGy5G021780	CsGy4G017830	CsGy6G023000
CsGy5G021800	CsGy4G018020	CsGy6G023250
CsGy5G021970	CsGy4G018350	CsGy6G023370
CsGy5G022090	CsGy4G018480	CsGy6G023390
CsGy5G022290	CsGy4G018800	CsGy6G023780
CsGy5G022330	CsGy4G018820	CsGy6G023870
CsGy5G022420	CsGy4G018950	CsGy6G024050
CsGy5G022470	CsGy4G019060	CsGy6G024270
CsGy5G022480	CsGy4G019090	CsGy6G024510
CsGy5G022600	CsGy4G019290	CsGy6G024520
CsGy5G022610	CsGy4G019340	CsGy6G024560
CsGy5G022650	CsGy4G019390	CsGy6G024870
CsGy5G022690	CsGy4G019460	CsGy6G026060
CsGy5G022730	CsGy4G019680	CsGy6G026250
CsGy5G022810	CsGy4G019700	CsGy6G026290
CsGy5G022830	CsGy4G019950	CsGy6G026300
CsGy5G022920	CsGy4G019970	CsGy6G026320
CsGy5G022960	CsGy4G020060	CsGy6G026400
CsGy5G023030	CsGy4G020080	CsGy6G026420
CsGy5G023190	CsGy4G020130	CsGy6G026450
CsGy5G023370	CsGy4G020160	CsGy6G026650
CsGy5G023570	CsGy4G020240	CsGy6G026820
CsGy5G023640	CsGy4G020280	CsGy6G026830
CsGy5G024030	CsGy4G020330	CsGy6G027110
CsGy5G024160	CsGy4G020340	CsGy6G027690
CsGy5G024270	CsGy4G020410	CsGy6G027840
CsGy5G024280	CsGy4G020470	CsGy6G028130
CsGy5G024350	CsGy4G020600	CsGy6G028270
CsGy5G024430	CsGy4G020800	CsGy6G028290
CsGy5G024490	CsGy4G020840	CsGy6G028780
CsGy5G024570	CsGy4G020970	CsGy6G028810
CsGy5G024920	CsGy4G021050	CsGy6G028860
CsGy5G024970	CsGy4G021340	CsGy6G028880
CsGy5G025000	CsGy4G021370	CsGy6G028970
CsGy5G025050	CsGy4G021440	CsGy6G028990
CsGy5G025090	CsGy4G021460	CsGy6G029260
CsGy5G025110	CsGy4G021520	CsGy6G029280
CsGy5G025120	CsGy4G021570	CsGy6G029300
CsGy5G025130	CsGy4G021630	CsGy6G029500
CsGy5G025290	CsGy4G021650	CsGy6G029550
CsGy5G025390	CsGy4G021690	CsGy6G029560
CsGy5G025560	CsGy4G021700	CsGy6G029720
CsGy5G025630	CsGy4G021770	CsGy6G029730
CsGy5G025650	CsGy4G021840	CsGy6G029760
CsGy5G025680	CsGy4G021850	CsGy6G029830
CsGy5G026010	CsGy4G021870	CsGy6G029940
CsGy5G026400	CsGy4G021890	CsGy6G030280
CsGy5G026420	CsGy4G021990	CsGy6G030310
CsGy5G026450	CsGy4G022030	CsGy6G030390
CsGy5G026540	CsGy4G022070	CsGy6G030420
CsGy5G026590	CsGy4G022090	CsGy6G030990
CsGy5G026780	CsGy4G022190	CsGy6G031180
CsGy5G026790	CsGy4G022230	CsGy6G031260
CsGy5G026910	CsGy4G022280	CsGy6G031460
CsGy5G027200	CsGy4G022290	CsGy6G031740
CsGy5G027330	CsGy4G022480	CsGy6G032140
CsGy5G027410	CsGy4G022500	CsGy6G032170
CsGy5G027590	CsGy4G022600	CsGy6G032240
CsGy5G027950	CsGy4G022680	CsGy6G032590
CsGy5G028340	CsGy4G022710	CsGy6G032810
CsGy5G028370	CsGy4G022750	CsGy6G032990
CsGy5G028390	CsGy4G022900	CsGy6G033050
CsGy5G028610	CsGy4G022990	CsGy6G033130
CsGy5G028640	CsGy4G023050	CsGy6G033140
CsGy5G028910	CsGy4G023080	CsGy6G033510
CsGy5G028960	CsGy4G023290	CsGy6G033560
CsGy5G029080	CsGy4G023370	CsGy6G033800
CsGy5G029100	CsGy4G023420	CsGy6G033930
CsGy5G029110	CsGy4G023790	CsGy6G033960
CsGy5G029150	CsGy4G023800	CsGy6G033980
CsGy5G029160	CsGy4G023830	CsGy6G034000
CsGy5G029220	CsGy4G023840	CsGy6G034140
CsGy5G029260	CsGy4G023850	CsGy6G034500
CsGy5G029390	CsGy4G023940	CsGy6G034680
CsGy5G029440	CsGy4G023950	CsGy6G035020
CsGy5G029460	CsGy4G024240	CsGy6G035060
CsGy5G029510	CsGy4G024340	CsGy6G035170
CsGy5G029560	CsGy4G024580	CsGy6G035370
CsGy5G029630	CsGy4G024590	CsGy6G035400
CsGy5G029650	CsGy4G024720	CsGy6G035510
CsGy5G029910	CsGy4G024740	CsGy6G035600
CsGy5G030120	CsGy4G024850	CsGy6G035620
CsGy5G030150	CsGy4G024880	CsGy6G035630
CsGy5G030210	CsGy4G024910	CsGy6G035920
CsGy5G030690	CsGy4G024940	CsGy6G036090
CsGy6G000080	CsGy4G025040	CsGy6G036130
CsGy6G000170	CsGy4G025060	CsGy6G036170
CsGy6G000470	CsGy4G025080	CsGy6G036180
CsGy6G000490	CsGy4G025250	CsGy6G036190
CsGy6G000520	CsGy4G025300	CsGy6G036220
CsGy6G000550	CsGy4G025360	CsGy6G036230
CsGy6G000570	CsGy4G025430	CsGy6G036550
CsGy6G000640	CsGy4G025610	CsGy6G036560
CsGy6G000910	CsGy4G025620	CsGy6G036590
CsGy6G000940	CsGy4G025670	CsGy6G036610
CsGy6G000950	CsGy4G025680	CsGy6G036640
CsGy6G001030	CsGy4G025840	CsGy6G036700
CsGy6G001040	CsGy5G000140	CsGy6G036720
CsGy6G001170	CsGy5G000180	CsGy6G036810
CsGy6G001590	CsGy5G000190	CsGy6G036870
CsGy6G001770	CsGy5G000430	CsGy6G036970
CsGy6G001790	CsGy5G000500	CsGy6G037050
CsGy6G001820	CsGy5G000830	CsGy7G000170
CsGy6G002140	CsGy5G000880	CsGy7G000240
CsGy6G002290	CsGy5G001060	CsGy7G000380
CsGy6G002350	CsGy5G001130	CsGy7G000860
CsGy6G002370	CsGy5G001170	CsGy7G000900
CsGy6G002570	CsGy5G001390	CsGy7G000960
CsGy6G002600	CsGy5G001580	CsGy7G000980
CsGy6G003070	CsGy5G001610	CsGy7G001080
CsGy6G003130	CsGy5G001660	CsGy7G001610
CsGy6G003290	CsGy5G001700	CsGy7G001830
CsGy6G003300	CsGy5G001720	CsGy7G001850
CsGy6G003410	CsGy5G001770	CsGy7G002010
CsGy6G003470	CsGy5G001860	CsGy7G002130
CsGy6G003480	CsGy5G002040	CsGy7G002150
CsGy6G003690	CsGy5G002190	CsGy7G002230
CsGy6G003700	CsGy5G002270	CsGy7G002330
CsGy6G003810	CsGy5G002300	CsGy7G002910
CsGy6G003880	CsGy5G002500	CsGy7G003330
CsGy6G003930	CsGy5G002530	CsGy7G004230
CsGy6G003950	CsGy5G002580	CsGy7G004410
CsGy6G004220	CsGy5G002620	CsGy7G004440
CsGy6G004300	CsGy5G002660	CsGy7G004450
CsGy6G004370	CsGy5G002670	CsGy7G004660
CsGy6G004390	CsGy5G002680	CsGy7G004750
CsGy6G004430	CsGy5G002710	CsGy7G004810
CsGy6G004590	CsGy5G002790	CsGy7G004980
CsGy6G004670	CsGy5G003070	CsGy7G005170
CsGy6G004690	CsGy5G003150	CsGy7G005520
CsGy6G004850	CsGy5G003160	CsGy7G005580
CsGy6G004860	CsGy5G003180	CsGy7G005770
CsGy6G004920	CsGy5G003240	CsGy7G005910
CsGy6G005570	CsGy5G003280	CsGy7G005920
CsGy6G005840	CsGy5G003560	CsGy7G006090
CsGy6G005980	CsGy5G003640	CsGy7G006170
CsGy6G005990	CsGy5G003660	CsGy7G006410
CsGy6G006020	CsGy5G004070	CsGy7G006820
CsGy6G006070	CsGy5G004140	CsGy7G006950
CsGy6G006280	CsGy5G004250	CsGy7G007260
CsGy6G006400	CsGy5G004300	CsGy7G007290
CsGy6G006410	CsGy5G004400	CsGy7G007330
CsGy6G006440	CsGy5G004430	CsGy7G007520
CsGy6G006900	CsGy5G004600	CsGy7G007610
CsGy6G007340	CsGy5G004660	CsGy7G007890
CsGy6G007410	CsGy5G004770	CsGy7G008300
CsGy6G007520	CsGy5G004810	CsGy7G008810
CsGy6G008320	CsGy5G004910	CsGy7G009020
CsGy6G008810	CsGy5G005100	CsGy7G009140
CsGy6G009170	CsGy5G005130	CsGy7G009370
CsGy6G009320	CsGy5G005170	CsGy7G009410
CsGy6G009370	CsGy5G005320	CsGy7G009500
CsGy6G009400	CsGy5G005350	CsGy7G009760
CsGy6G009420	CsGy5G005440	CsGy7G009890
CsGy6G009530	CsGy5G005490	CsGy7G009940
CsGy6G009540	CsGy5G005520	CsGy7G010020
CsGy6G009660	CsGy5G005690	CsGy7G010230
CsGy6G009680	CsGy5G005740	CsGy7G010820
CsGy6G009850	CsGy5G005880	CsGy7G010910
CsGy6G010030	CsGy5G006180	CsGy7G011200
CsGy6G010080	CsGy5G006320	CsGy7G011250
CsGy6G010310	CsGy5G006430	CsGy7G011270
CsGy6G010400	CsGy5G006450	CsGy7G011350
CsGy6G010500	CsGy5G006460	CsGy7G011370
CsGy6G010540	CsGy5G006590	CsGy7G011550
CsGy6G010870	CsGy5G006770	CsGy7G011620
CsGy6G010890	CsGy5G006840	CsGy7G011770
CsGy6G010910	CsGy5G006920	CsGy7G012100
CsGy6G010970	CsGy5G006930	CsGy7G012250
CsGy6G011080	CsGy5G007030	CsGy7G012690
CsGy6G011100	CsGy5G007170	CsGy7G013090
CsGy6G011240	CsGy5G007290	CsGy7G013100
CsGy6G011630	CsGy5G007330	CsGy7G013130
CsGy6G011650	CsGy5G007340	CsGy7G013140
CsGy6G011910	CsGy5G007350	CsGy7G013230
CsGy6G011930	CsGy5G007670	CsGy7G013310
CsGy6G011950	CsGy5G007680	CsGy7G013420
CsGy6G012050	CsGy5G007690	CsGy7G013430
CsGy6G012070	CsGy5G007830	CsGy7G013470
CsGy6G012090	CsGy5G007950	CsGy7G013520
CsGy6G012300	CsGy5G007960	CsGy7G014090
CsGy6G012310	CsGy5G008070	CsGy7G014340
CsGy6G012430	CsGy5G008090	CsGy7G014460
CsGy6G012480	CsGy5G008270	CsGy7G014570
CsGy6G012740	CsGy5G008350	CsGy7G014650
CsGy6G012860	CsGy5G008380	CsGy7G014820
CsGy6G012950	CsGy5G008500	CsGy7G014950
CsGy6G013220	CsGy5G008620	CsGy7G015190
CsGy6G013260	CsGy5G008630	CsGy7G015230
CsGy6G013520	CsGy5G008700	CsGy7G015260
CsGy6G013690	CsGy5G009080	CsGy7G015410
CsGy6G013810	CsGy5G009100	CsGy7G015580
CsGy6G013820	CsGy5G009170	CsGy7G015940
CsGy6G013900	CsGy5G009200	CsGy7G016020
CsGy6G013930	CsGy5G009280	CsGy7G016030
CsGy6G014110	CsGy5G009400	CsGy7G016450
CsGy6G014270	CsGy5G009420	CsGy7G016480
CsGy6G014300	CsGy5G009450	CsGy7G016690
CsGy6G014330	CsGy5G009460	CsGy7G016750
CsGy6G014460	CsGy5G010170	CsGy7G017150
CsGy6G014500	CsGy5G010260	CsGy7G017260
CsGy6G014630	CsGy5G010570	CsGy7G017310
CsGy6G014710	CsGy5G010610	CsGy7G017400
CsGy6G014760	CsGy5G010620	CsGy7G017410
CsGy6G014880	CsGy5G010740	CsGy7G017560
CsGy6G014950	CsGy5G010890	CsGy7G017690
CsGy6G015010	CsGy5G011070	CsGy7G017750
CsGy6G015760	CsGy5G011440	CsGy7G017940
CsGy6G016160	CsGy5G011450	CsGy7G017980
CsGy6G016180	CsGy5G011530	CsGy7G018310
CsGy6G016260	CsGy5G011540	CsGy7G018330
CsGy6G016340	CsGy5G011770	CsGy7G018340
CsGy6G016410	CsGy5G012030	CsGy7G018530
CsGy6G016570	CsGy5G012260	CsGy7G018650
CsGy6G016630	CsGy5G012700	CsGy7G018920
CsGy6G016790	CsGy5G012760	CsGy7G019410
CsGy6G016810	CsGy5G012810	CsGy7G019570
CsGy6G016920	CsGy5G013170	CsGy7G019740
CsGy6G017260	CsGy5G013270	CsGy7G019790
CsGy6G017370	CsGy5G013370	CsGy7G019860
CsGy6G017410	CsGy5G013480	CsGy7G020080
CsGy6G017550	CsGy5G013590	CsGy7G020160
CsGy6G017600	CsGy5G013630	CsGy7G020330
CsGy6G017610	CsGy5G013930	CsGy7G020350
CsGy6G018050	CsGy5G014010	CsGy7G020380
CsGy6G018130	CsGy5G014120	CsGy7G020530
CsGy6G018180	CsGy5G014190	CsGy7G020600
CsGy6G018400	CsGy5G014330	CsGy7G020630
CsGy6G018410	CsGy5G014390	CsGy7G020670
CsGy6G018440	CsGy5G014600	CsGy7G020700
CsGy6G018480	CsGy5G014650	CsGy7G020710
CsGy6G018530	CsGy5G014780	CsGy7G020720
CsGy6G018890	CsGy5G014860	CsGy7G020850
CsGy6G018910	CsGy5G014960	CsGy7G020930
CsGy6G019000	CsGy5G015040	CsGy7G020950
CsGy6G019020	CsGy5G015150	CsGy7G020970
CsGy6G019240	CsGy5G015580	CsGy7G020980
CsGy6G019250	CsGy5G015600	CsGy7G021100
CsGy6G019290	CsGy5G015630	CsGy7G021340
CsGy6G019350	CsGy5G015700	CsGy7G021650
CsGy6G019360	CsGy5G015760	CsGy7G021690
CsGy6G019430	CsGy5G015790
CsGy6G019490	CsGy5G015920
CsGy6G019510	CsGy5G015960
CsGy6G019520	CsGy5G016400
CsGy6G019530	CsGy5G016630
CsGy6G019580	CsGy5G016680
CsGy6G019600	CsGy5G016760
CsGy6G019790	CsGy5G016800
CsGy6G019850	CsGy5G016890
CsGy6G019860	CsGy5G016930
CsGy6G019890	CsGy5G017160
CsGy6G019990	CsGy5G017380
CsGy6G020170	CsGy5G017400
CsGy6G020440	CsGy5G017420
CsGy6G020560	CsGy5G017430
CsGy6G020650	CsGy5G017560
CsGy6G020800	CsGy5G017670
CsGy6G020850	CsGy5G017740
CsGy6G020910	CsGy5G017840
CsGy6G020930	CsGy5G017960
CsGy6G021010	CsGy5G018000
CsGy6G021150	CsGy5G018020
CsGy6G021410	CsGy5G018070
CsGy6G021560	CsGy5G018200
CsGy6G021630	CsGy5G018250
CsGy6G021800	CsGy5G018430
CsGy6G021960	CsGy5G018470
CsGy6G021980	CsGy5G018510
CsGy6G022200	CsGy5G018680
CsGy6G022410	CsGy5G018740
CsGy6G022440	CsGy5G018980
CsGy6G022450	CsGy5G018990
CsGy6G022900	CsGy5G019040
CsGy6G023030	CsGy5G019080
CsGy6G023090	CsGy5G019370
CsGy6G023150	CsGy5G019560
CsGy6G023240	CsGy5G019910
CsGy6G023260	CsGy5G020240
CsGy6G023590	CsGy5G020250
CsGy6G023630	CsGy5G020310
CsGy6G023740	CsGy5G020490
CsGy6G024060	CsGy5G020550
CsGy6G024070	CsGy5G020570
CsGy6G024170	CsGy5G020700
CsGy6G024660	CsGy5G020780
CsGy6G024720	CsGy5G020800
CsGy6G024980	CsGy5G020850
CsGy6G025020	CsGy5G020900
CsGy6G025210	CsGy5G020910
CsGy6G025910	CsGy5G020950
CsGy6G026040	CsGy5G020960
CsGy6G026780	CsGy5G021010
CsGy6G026930	CsGy5G021210
CsGy6G026960	CsGy5G021220
CsGy6G027080	CsGy5G021270
CsGy6G027230	CsGy5G021290
CsGy6G027260	CsGy5G021350
CsGy6G027350	CsGy5G021650
CsGy6G027400	CsGy5G021760
CsGy6G027940	CsGy5G021790
CsGy6G028190	CsGy5G022000
CsGy6G028440	CsGy5G022130
CsGy6G028480	CsGy5G022230
CsGy6G028960	CsGy5G022310
CsGy6G029120	CsGy5G022410
CsGy6G029230	CsGy5G022510
CsGy6G029250	CsGy5G022570
CsGy6G029530	CsGy5G022720
CsGy6G029710	CsGy5G022770
CsGy6G029750	CsGy5G022850
CsGy6G029770	CsGy5G022980
CsGy6G029840	CsGy5G023280
CsGy6G029980	CsGy5G023420
CsGy6G030050	CsGy5G023470
CsGy6G030380	CsGy5G023500
CsGy6G030430	CsGy5G023580
CsGy6G030580	CsGy5G023620
CsGy6G030660	CsGy5G023650
CsGy6G030760	CsGy5G023720
CsGy6G030830	CsGy5G023770
CsGy6G030970	CsGy5G023860
CsGy6G031230	CsGy5G024050
CsGy6G031290	CsGy5G024240
CsGy6G031330	CsGy5G024440
CsGy6G031390	CsGy5G024450
CsGy6G031420	CsGy5G024470
CsGy6G031570	CsGy5G024650
CsGy6G031590	CsGy5G024730
CsGy6G031730	CsGy5G024840
CsGy6G032120	CsGy5G024910
CsGy6G032180	CsGy5G025010
CsGy6G032650	CsGy5G025030
CsGy6G032700	CsGy5G025170
CsGy6G032730	CsGy5G025190
CsGy6G032800	CsGy5G025370
CsGy6G032870	CsGy5G025480
CsGy6G032930	CsGy5G025490
CsGy6G032980	CsGy5G025570
CsGy6G033030	CsGy5G025580
CsGy6G033090	CsGy5G025920
CsGy6G033150	CsGy5G025980
CsGy6G033210	CsGy5G026050
CsGy6G033230	CsGy5G026360
CsGy6G033280	CsGy5G026370
CsGy6G033620	CsGy5G026410
CsGy6G033690	CsGy5G026440
CsGy6G033750	CsGy5G026470
CsGy6G033940	CsGy5G026630
CsGy6G034050	CsGy5G026760
CsGy6G034060	CsGy5G026800
CsGy6G034130	CsGy5G026860
CsGy6G034530	CsGy5G026870
CsGy6G034540	CsGy5G027170
CsGy6G034820	CsGy5G027210
CsGy6G034840	CsGy5G027320
CsGy6G034940	CsGy5G027350
CsGy6G034960	CsGy5G027360
CsGy6G034980	CsGy5G027390
CsGy6G035070	CsGy5G027440
CsGy6G035090	CsGy5G027490
CsGy6G035100	CsGy5G027520
CsGy6G035250	CsGy5G027550
CsGy6G035280	CsGy5G027890
CsGy6G035290	CsGy5G027900
CsGy6G035350	CsGy5G027930
CsGy6G035380	CsGy5G027990
CsGy6G035410	CsGy5G028220
CsGy6G035440	CsGy5G028530
CsGy6G035470	CsGy5G028550
CsGy6G035480	CsGy5G028630
CsGy6G035570	CsGy5G028730
CsGy6G035750	CsGy5G028880
CsGy6G035770	CsGy5G029070
CsGy6G035950	CsGy5G029140
CsGy6G035980	CsGy5G029230
CsGy6G036060	CsGy5G029240
CsGy6G036150	CsGy5G029270
CsGy6G036260	CsGy5G029320
CsGy6G036280	CsGy5G029330
CsGy6G036680	CsGy5G029370
CsGy6G036760	CsGy5G029540
CsGy6G036900	CsGy5G029640
CsGy6G036960	CsGy5G029720
CsGy6G036990	CsGy5G030180
CsGy6G037060	CsGy5G030250
CsGy7G000100	CsGy5G030750
CsGy7G000110	CsGy5G030780
CsGy7G000190	CsGy5G030790
CsGy7G000260	CsGy5G030800
CsGy7G000300	CsGy6G000090
CsGy7G000570	CsGy6G000210
CsGy7G000580	CsGy6G000270
CsGy7G000620	CsGy6G000630
CsGy7G000780	CsGy6G000790
CsGy7G001090	CsGy6G000800
CsGy7G001180	CsGy6G000820
CsGy7G001350	CsGy6G000860
CsGy7G001710	CsGy6G001150
CsGy7G001740	CsGy6G001180
CsGy7G001880	CsGy6G001280
CsGy7G001910	CsGy6G001300
CsGy7G002000	CsGy6G001350
CsGy7G002120	CsGy6G001370
CsGy7G002190	CsGy6G001550
CsGy7G002220	CsGy6G001640
CsGy7G002250	CsGy6G001650
CsGy7G002270	CsGy6G001750
CsGy7G002530	CsGy6G002020
CsGy7G002820	CsGy6G002120
CsGy7G003000	CsGy6G002180
CsGy7G003190	CsGy6G002240
CsGy7G003250	CsGy6G002250
CsGy7G003460	CsGy6G002310
CsGy7G003590	CsGy6G002390
CsGy7G003760	CsGy6G002420
CsGy7G003800	CsGy6G002610
CsGy7G004010	CsGy6G002630
CsGy7G004170	CsGy6G002690
CsGy7G004250	CsGy6G002770
CsGy7G004640	CsGy6G002960
CsGy7G004770	CsGy6G003100
CsGy7G004830	CsGy6G003240
CsGy7G004950	CsGy6G003250
CsGy7G005040	CsGy6G003390
CsGy7G005070	CsGy6G003510
CsGy7G005090	CsGy6G003780
CsGy7G005220	CsGy6G003940
CsGy7G006050	CsGy6G003960
CsGy7G006080	CsGy6G003990
CsGy7G006130	CsGy6G004000
CsGy7G006180	CsGy6G004030
CsGy7G006400	CsGy6G004100
CsGy7G006430	CsGy6G004110
CsGy7G006460	CsGy6G004160
CsGy7G006520	CsGy6G004200
CsGy7G006670	CsGy6G004330
CsGy7G006800	CsGy6G004410
CsGy7G007100	CsGy6G004600
CsGy7G007120	CsGy6G004680
CsGy7G007150	CsGy6G004750
CsGy7G007170	CsGy6G005040
CsGy7G007250	CsGy6G005050
CsGy7G007310	CsGy6G005080
CsGy7G007340	CsGy6G005160
CsGy7G007620	CsGy6G005200
CsGy7G007650	CsGy6G005220
CsGy7G007690	CsGy6G005350
CsGy7G007900	CsGy6G005380
CsGy7G008320	CsGy6G005420
CsGy7G008370	CsGy6G005440
CsGy7G008480	CsGy6G005450
CsGy7G008840	CsGy6G005460
CsGy7G008850	CsGy6G005520
CsGy7G008900	CsGy6G005760
CsGy7G008930	CsGy6G005920
CsGy7G008940	CsGy6G005960
CsGy7G009000	CsGy6G006010
CsGy7G009530	CsGy6G006040
CsGy7G009860	CsGy6G006270
CsGy7G009870	CsGy6G006460
CsGy7G009920	CsGy6G006470
CsGy7G009930	CsGy6G006640
CsGy7G010190	CsGy6G006780
CsGy7G010200	CsGy6G006830
CsGy7G010360	CsGy6G006850
CsGy7G010680	CsGy6G006940
CsGy7G010830	CsGy6G007040
CsGy7G010850	CsGy6G007060
CsGy7G010860	CsGy6G007140
CsGy7G010890	CsGy6G007230
CsGy7G010960	CsGy6G007310
CsGy7G011040	CsGy6G007370
CsGy7G011170	CsGy6G007420
CsGy7G011180	CsGy6G007480
CsGy7G011510	CsGy6G007510
CsGy7G011920	CsGy6G007530
CsGy7G012000	CsGy6G007680
CsGy7G012020	CsGy6G007930
CsGy7G012160	CsGy6G008060
CsGy7G012290	CsGy6G008290
CsGy7G012410	CsGy6G008300
CsGy7G013080	CsGy6G008740
CsGy7G013380	CsGy6G008980
CsGy7G013550	CsGy6G009120
CsGy7G013560	CsGy6G009230
CsGy7G013590	CsGy6G009340
CsGy7G013630	CsGy6G009350
CsGy7G013840	CsGy6G009490
CsGy7G013850	CsGy6G009500
CsGy7G013870	CsGy6G009600
CsGy7G014040	CsGy6G009650
CsGy7G014100	CsGy6G009690
CsGy7G014300	CsGy6G009800
CsGy7G014420	CsGy6G009860
CsGy7G014450	CsGy6G010220
CsGy7G014480	CsGy6G010390
CsGy7G014550	CsGy6G010830
CsGy7G014800	CsGy6G010860
CsGy7G015110	CsGy6G010920
CsGy7G015200	CsGy6G011160
CsGy7G015370	CsGy6G011220
CsGy7G015630	CsGy6G011500
CsGy7G015670	CsGy6G011520
CsGy7G015850	CsGy6G011580
CsGy7G015960	CsGy6G011750
CsGy7G016060	CsGy6G011890
CsGy7G016300	CsGy6G011970
CsGy7G016570	CsGy6G011990
CsGy7G016670	CsGy6G012150
CsGy7G016910	CsGy6G012220
CsGy7G017290	CsGy6G012290
CsGy7G017330	CsGy6G012400
CsGy7G017500	CsGy6G012420
CsGy7G017520	CsGy6G012450
CsGy7G017530	CsGy6G012540
CsGy7G017580	CsGy6G012710
CsGy7G017820	CsGy6G012810
CsGy7G017850	CsGy6G012830
CsGy7G017910	CsGy6G012850
CsGy7G017920	CsGy6G013160
CsGy7G018030	CsGy6G013180
CsGy7G018070	CsGy6G013230
CsGy7G018210	CsGy6G013380
CsGy7G018300	CsGy6G013430
CsGy7G018380	CsGy6G013560
CsGy7G018420	CsGy6G013620
CsGy7G018540	CsGy6G013740
CsGy7G018620	CsGy6G013780
CsGy7G018760	CsGy6G013880
CsGy7G018950	CsGy6G013910
CsGy7G019170	CsGy6G014030
CsGy7G019180	CsGy6G014060
CsGy7G019530	CsGy6G014200
CsGy7G019600	CsGy6G014220
CsGy7G019760	CsGy6G014250
CsGy7G019780	CsGy6G014370
CsGy7G019800	CsGy6G014490
CsGy7G019810	CsGy6G014550
CsGy7G019840	CsGy6G014560
CsGy7G019890	CsGy6G014570
CsGy7G020230	CsGy6G014580
CsGy7G020340	CsGy6G014610
CsGy7G020390	CsGy6G014620
CsGy7G020580	CsGy6G014730
CsGy7G020650	CsGy6G014850
CsGy7G020690	CsGy6G014890
CsGy7G020770	CsGy6G015320
CsGy7G020820	CsGy6G015380
CsGy7G020860	CsGy6G015540
CsGy7G020870	CsGy6G015650
CsGy7G020900	CsGy6G015680
CsGy7G021000	CsGy6G015870
CsGy7G021160	CsGy6G016170
CsGy7G021300	CsGy6G016310
CsGy7G021450	CsGy6G016320
CsGy7G021480	CsGy6G016430
CsGy7G021630	CsGy6G016480
	CsGy6G016520
	CsGy6G016560
	CsGy6G016720
	CsGy6G016740
	CsGy6G016770
	CsGy6G016780
	CsGy6G016830
	CsGy6G017390
	CsGy6G017470
	CsGy6G017510
	CsGy6G017530
	CsGy6G017540
	CsGy6G017630
	CsGy6G017710
	CsGy6G017970
	CsGy6G017990
	CsGy6G018070
	CsGy6G018080
	CsGy6G018190
	CsGy6G018230
	CsGy6G018390
	CsGy6G018580
	CsGy6G018780
	CsGy6G018870
	CsGy6G019270
	CsGy6G019560
	CsGy6G019590
	CsGy6G019660
	CsGy6G019710
	CsGy6G020040
	CsGy6G020080
	CsGy6G020090
	CsGy6G020180
	CsGy6G020210
	CsGy6G020310
	CsGy6G020390
	CsGy6G020400
	CsGy6G020430
	CsGy6G020660
	CsGy6G020690
	CsGy6G020860
	CsGy6G020870
	CsGy6G020990
	CsGy6G021040
	CsGy6G021110
	CsGy6G021300
	CsGy6G021370
	CsGy6G021420
	CsGy6G021450
	CsGy6G022000
	CsGy6G022260
	CsGy6G022290
	CsGy6G022320
	CsGy6G022460
	CsGy6G022500
	CsGy6G022530
	CsGy6G022690
	CsGy6G022720
	CsGy6G022800
	CsGy6G022860
	CsGy6G022880
	CsGy6G023020
	CsGy6G023310
	CsGy6G023320
	CsGy6G023540
	CsGy6G023560
	CsGy6G023820
	CsGy6G023880
	CsGy6G023890
	CsGy6G023900
	CsGy6G023940
	CsGy6G023960
	CsGy6G024010
	CsGy6G024040
	CsGy6G024100
	CsGy6G024150
	CsGy6G024280
	CsGy6G024360
	CsGy6G024370
	CsGy6G024470
	CsGy6G024640
	CsGy6G024670
	CsGy6G024740
	CsGy6G024880
	CsGy6G025000
	CsGy6G025190
	CsGy6G025250
	CsGy6G025390
	CsGy6G025620
	CsGy6G025630
	CsGy6G025900
	CsGy6G025920
	CsGy6G026010
	CsGy6G026050
	CsGy6G026130
	CsGy6G026330
	CsGy6G026390
	CsGy6G026470
	CsGy6G026480
	CsGy6G026660
	CsGy6G026670
	CsGy6G026680
	CsGy6G026900
	CsGy6G026970
	CsGy6G026990
	CsGy6G027200
	CsGy6G027290
	CsGy6G027310
	CsGy6G027440
	CsGy6G027540
	CsGy6G027610
	CsGy6G027670
	CsGy6G027720
	CsGy6G027790
	CsGy6G027870
	CsGy6G027900
	CsGy6G028070
	CsGy6G028090
	CsGy6G028200
	CsGy6G028240
	CsGy6G028300
	CsGy6G028390
	CsGy6G028450
	CsGy6G028460
	CsGy6G028520
	CsGy6G028550
	CsGy6G028560
	CsGy6G028660
	CsGy6G028920
	CsGy6G028930
	CsGy6G028950
	CsGy6G028980
	CsGy6G029000
	CsGy6G029350
	CsGy6G029490
	CsGy6G029580
	CsGy6G029640
	CsGy6G029690
	CsGy6G029700
	CsGy6G029780
	CsGy6G029860
	CsGy6G030000
	CsGy6G030040
	CsGy6G030210
	CsGy6G030350
	CsGy6G030440
	CsGy6G030500
	CsGy6G030520
	CsGy6G030640
	CsGy6G030650
	CsGy6G030670
	CsGy6G031150
	CsGy6G031280
	CsGy6G031430
	CsGy6G031800
	CsGy6G032020
	CsGy6G032220
	CsGy6G032290
	CsGy6G032360
	CsGy6G032370
	CsGy6G032400
	CsGy6G032460
	CsGy6G032520
	CsGy6G032560
	CsGy6G032610
	CsGy6G032670
	CsGy6G032740
	CsGy6G032790
	CsGy6G032910
	CsGy6G033190
	CsGy6G033640
	CsGy6G033730
	CsGy6G033740
	CsGy6G033830
	CsGy6G033860
	CsGy6G033900
	CsGy6G034030
	CsGy6G034040
	CsGy6G034110
	CsGy6G034170
	CsGy6G034400
	CsGy6G034410
	CsGy6G034510
	CsGy6G034520
	CsGy6G034550
	CsGy6G034640
	CsGy6G034660
	CsGy6G034720
	CsGy6G034740
	CsGy6G034810
	CsGy6G035050
	CsGy6G035200
	CsGy6G035500
	CsGy6G035590
	CsGy6G035610
	CsGy6G035660
	CsGy6G035710
	CsGy6G035830
	CsGy6G035860
	CsGy6G035910
	CsGy6G035960
	CsGy6G036120
	CsGy6G036200
	CsGy6G036210
	CsGy6G036390
	CsGy6G036420
	CsGy6G036470
	CsGy6G036500
	CsGy6G036540
	CsGy6G036600
	CsGy6G036840
	CsGy6G036920
	CsGy6G036950
	CsGy6G037010
	CsGy6G037090
	CsGy7G000210
	CsGy7G000330
	CsGy7G000630
	CsGy7G000640
	CsGy7G000660
	CsGy7G000700
	CsGy7G000740
	CsGy7G001100
	CsGy7G001200
	CsGy7G001560
	CsGy7G001680
	CsGy7G001820
	CsGy7G001930
	CsGy7G002070
	CsGy7G002090
	CsGy7G002180
	CsGy7G002260
	CsGy7G002280
	CsGy7G002290
	CsGy7G002300
	CsGy7G002430
	CsGy7G002680
	CsGy7G002870
	CsGy7G003050
	CsGy7G003100
	CsGy7G003120
	CsGy7G003170
	CsGy7G003400
	CsGy7G003430
	CsGy7G003710
	CsGy7G003770
	CsGy7G003860
	CsGy7G003940
[truncated: 175 more rows]

## Sheet: Cmo
Supplementary Table S9. Mobility categories of mobile mRNAs based on how they migrate between cucumber and pumpkin under control and 6 h chilling conditions
152 Chilling-induced	1693 Chilling-reduced	44 Maintaining mobility in same direction	51 Mobility changing direction
CmoCh01G000600	CmoCh00G000330	CmoCh01G010460	CmoCh01G002670
CmoCh01G001070	CmoCh01G000250	CmoCh01G020620	CmoCh01G009960
CmoCh01G002620	CmoCh01G000290	CmoCh02G007880	CmoCh03G006240
CmoCh01G006230	CmoCh01G000310	CmoCh02G012160	CmoCh03G007120
CmoCh01G010070	CmoCh01G000350	CmoCh02G015690	CmoCh03G009960
CmoCh01G013700	CmoCh01G000560	CmoCh03G007660	CmoCh03G011740
CmoCh01G013970	CmoCh01G000570	CmoCh03G009530	CmoCh03G014770
CmoCh01G014910	CmoCh01G000610	CmoCh04G017070	CmoCh04G013140
CmoCh01G015270	CmoCh01G000630	CmoCh04G029310	CmoCh04G013950
CmoCh01G016550	CmoCh01G000780	CmoCh05G001090	CmoCh04G014100
CmoCh01G020570	CmoCh01G000850	CmoCh05G003830	CmoCh04G014140
CmoCh02G000530	CmoCh01G001000	CmoCh06G001760	CmoCh04G019080
CmoCh02G002660	CmoCh01G001130	CmoCh06G013920	CmoCh04G022780
CmoCh02G002840	CmoCh01G001300	CmoCh07G009570	CmoCh04G029470
CmoCh02G002930	CmoCh01G001320	CmoCh08G000460	CmoCh05G003590
CmoCh02G004560	CmoCh01G001460	CmoCh08G005240	CmoCh06G004010
CmoCh02G009670	CmoCh01G001900	CmoCh10G008390	CmoCh06G006810
CmoCh02G010620	CmoCh01G002230	CmoCh10G008980	CmoCh06G016950
CmoCh02G012110	CmoCh01G002280	CmoCh10G009790	CmoCh07G000710
CmoCh02G013280	CmoCh01G002730	CmoCh11G006350	CmoCh08G001540
CmoCh02G015430	CmoCh01G002740	CmoCh11G007250	CmoCh08G003130
CmoCh02G017320	CmoCh01G002750	CmoCh11G011020	CmoCh08G003140
CmoCh03G001500	CmoCh01G003050	CmoCh11G012730	CmoCh08G011410
CmoCh03G002160	CmoCh01G003120	CmoCh11G013030	CmoCh09G011070
CmoCh03G003070	CmoCh01G003130	CmoCh11G013760	CmoCh11G000060
CmoCh03G003600	CmoCh01G003170	CmoCh11G017940	CmoCh11G000520
CmoCh03G003830	CmoCh01G003290	CmoCh12G006070	CmoCh11G002210
CmoCh03G008930	CmoCh01G003310	CmoCh13G001520	CmoCh11G016350
CmoCh03G009490	CmoCh01G003340	CmoCh14G006320	CmoCh12G001530
CmoCh03G009810	CmoCh01G003620	CmoCh14G014550	CmoCh12G001650
CmoCh03G010410	CmoCh01G003880	CmoCh15G001150	CmoCh12G009140
CmoCh03G012260	CmoCh01G004120	CmoCh15G002720	CmoCh13G001780
CmoCh03G012590	CmoCh01G004360	CmoCh17G001580	CmoCh14G006430
CmoCh03G012970	CmoCh01G004670	CmoCh17G001970	CmoCh14G006790
CmoCh04G000490	CmoCh01G004830	CmoCh17G005380	CmoCh14G009250
CmoCh04G001670	CmoCh01G004880	CmoCh17G006590	CmoCh14G012860
CmoCh04G003240	CmoCh01G004910	CmoCh17G006610	CmoCh14G018170
CmoCh04G003760	CmoCh01G004970	CmoCh17G009320	CmoCh14G020320
CmoCh04G004550	CmoCh01G005190	CmoCh18G002520	CmoCh15G001520
CmoCh04G005300	CmoCh01G005230	CmoCh19G002090	CmoCh15G002080
CmoCh04G006130	CmoCh01G005650	CmoCh19G002800	CmoCh15G004550
CmoCh04G006770	CmoCh01G005840	CmoCh19G003170	CmoCh15G007290
CmoCh04G007350	CmoCh01G005850	CmoCh20G007500	CmoCh15G010640
CmoCh04G008990	CmoCh01G006160	CmoCh20G008290	CmoCh16G000640
CmoCh04G010710	CmoCh01G006380		CmoCh16G007460
CmoCh04G016120	CmoCh01G006790		CmoCh17G001620
CmoCh04G018990	CmoCh01G006890		CmoCh18G002770
CmoCh04G023200	CmoCh01G007070		CmoCh18G009330
CmoCh04G026100	CmoCh01G007450		CmoCh19G003050
CmoCh04G026580	CmoCh01G007630		CmoCh20G003040
CmoCh04G031450	CmoCh01G007710		CmoCh20G008520
CmoCh05G000400	CmoCh01G007850
CmoCh05G002410	CmoCh01G007860
CmoCh05G005600	CmoCh01G007910
CmoCh05G007540	CmoCh01G008030
CmoCh05G007670	CmoCh01G008200
CmoCh05G008840	CmoCh01G008610
CmoCh05G012970	CmoCh01G009430
CmoCh06G000440	CmoCh01G009940
CmoCh06G005400	CmoCh01G010010
CmoCh06G005630	CmoCh01G010470
CmoCh06G009360	CmoCh01G010610
CmoCh06G010300	CmoCh01G010770
CmoCh06G011600	CmoCh01G010780
CmoCh06G012900	CmoCh01G010890
CmoCh06G016010	CmoCh01G011130
CmoCh06G016640	CmoCh01G011210
CmoCh06G017220	CmoCh01G011400
CmoCh07G001370	CmoCh01G011630
CmoCh07G002120	CmoCh01G011640
CmoCh07G002200	CmoCh01G011700
CmoCh07G002520	CmoCh01G011930
CmoCh07G003390	CmoCh01G012140
CmoCh07G005080	CmoCh01G012170
CmoCh07G013690	CmoCh01G012260
CmoCh08G001280	CmoCh01G012370
CmoCh08G001640	CmoCh01G012490
CmoCh08G004490	CmoCh01G012630
CmoCh08G006490	CmoCh01G012700
CmoCh08G007750	CmoCh01G012750
CmoCh08G008770	CmoCh01G012820
CmoCh08G009860	CmoCh01G013010
CmoCh08G010020	CmoCh01G013370
CmoCh08G011920	CmoCh01G013580
CmoCh08G012070	CmoCh01G013680
CmoCh09G004840	CmoCh01G013720
CmoCh09G010530	CmoCh01G013790
CmoCh10G001470	CmoCh01G013800
CmoCh10G005520	CmoCh01G013950
CmoCh10G005610	CmoCh01G014100
CmoCh10G006350	CmoCh01G014480
CmoCh10G006510	CmoCh01G014660
CmoCh10G007330	CmoCh01G015120
CmoCh10G008920	CmoCh01G015530
CmoCh10G010260	CmoCh01G015600
CmoCh11G001680	CmoCh01G015780
CmoCh11G005800	CmoCh01G016450
CmoCh11G007390	CmoCh01G016490
CmoCh11G009370	CmoCh01G016510
CmoCh11G010110	CmoCh01G016530
CmoCh11G012050	CmoCh01G016560
CmoCh11G012650	CmoCh01G016610
CmoCh11G018710	CmoCh01G016920
CmoCh12G000890	CmoCh01G017050
CmoCh12G002870	CmoCh01G017150
CmoCh12G009450	CmoCh01G017470
CmoCh12G011100	CmoCh01G017550
CmoCh13G005390	CmoCh01G017650
CmoCh13G006440	CmoCh01G017680
CmoCh13G008790	CmoCh01G017910
CmoCh14G000040	CmoCh01G017930
CmoCh14G011320	CmoCh01G017940
CmoCh14G013520	CmoCh01G018210
CmoCh14G016560	CmoCh01G018680
CmoCh14G016720	CmoCh01G018750
CmoCh14G019350	CmoCh01G019950
CmoCh14G019700	CmoCh01G020710
CmoCh14G020990	CmoCh01G021100
CmoCh14G022110	CmoCh02G000020
CmoCh15G001920	CmoCh02G000400
CmoCh15G002250	CmoCh02G000450
CmoCh15G002310	CmoCh02G000570
CmoCh15G005150	CmoCh02G000640
CmoCh15G005920	CmoCh02G001000
CmoCh15G006090	CmoCh02G001090
CmoCh15G009280	CmoCh02G001420
CmoCh15G014290	CmoCh02G002210
CmoCh15G015150	CmoCh02G002530
CmoCh16G000080	CmoCh02G002540
CmoCh16G003850	CmoCh02G002630
CmoCh16G004460	CmoCh02G002650
CmoCh16G004830	CmoCh02G003050
CmoCh16G005370	CmoCh02G003100
CmoCh16G006800	CmoCh02G003600
CmoCh16G007120	CmoCh02G003620
CmoCh16G008030	CmoCh02G003670
CmoCh16G011370	CmoCh02G003750
CmoCh17G004540	CmoCh02G003780
CmoCh17G005920	CmoCh02G004050
CmoCh17G008430	CmoCh02G004520
CmoCh18G000400	CmoCh02G004710
CmoCh18G004940	CmoCh02G005010
CmoCh18G007070	CmoCh02G005180
CmoCh18G008590	CmoCh02G005580
CmoCh18G009110	CmoCh02G005950
CmoCh18G011590	CmoCh02G006010
CmoCh18G012330	CmoCh02G006160
CmoCh18G013760	CmoCh02G006200
CmoCh19G010620	CmoCh02G006460
CmoCh20G005430	CmoCh02G006570
CmoCh20G009360	CmoCh02G006610
CmoCh20G010530	CmoCh02G006660
	CmoCh02G006740
	CmoCh02G006840
	CmoCh02G006910
	CmoCh02G006920
	CmoCh02G007000
	CmoCh02G007460
	CmoCh02G007580
	CmoCh02G007780
	CmoCh02G007890
	CmoCh02G007940
	CmoCh02G008030
	CmoCh02G008050
	CmoCh02G008060
	CmoCh02G008500
	CmoCh02G008690
	CmoCh02G008870
	CmoCh02G009560
	CmoCh02G009580
	CmoCh02G010020
	CmoCh02G010520
	CmoCh02G010890
	CmoCh02G010920
	CmoCh02G011320
	CmoCh02G011570
	CmoCh02G011610
	CmoCh02G011760
	CmoCh02G011870
	CmoCh02G012010
	CmoCh02G012060
	CmoCh02G012320
	CmoCh02G012360
	CmoCh02G012460
	CmoCh02G012510
	CmoCh02G012540
	CmoCh02G013080
	CmoCh02G013360
	CmoCh02G014040
	CmoCh02G014240
	CmoCh02G014370
	CmoCh02G014960
	CmoCh02G015280
	CmoCh02G015360
	CmoCh02G015850
	CmoCh02G015900
	CmoCh02G015980
	CmoCh02G016140
	CmoCh02G016490
	CmoCh02G016880
	CmoCh02G016960
	CmoCh02G017030
	CmoCh02G017480
	CmoCh02G017550
	CmoCh02G017910
	CmoCh02G018260
	CmoCh03G000410
	CmoCh03G000620
	CmoCh03G000690
	CmoCh03G000700
	CmoCh03G000720
	CmoCh03G000860
	CmoCh03G001010
	CmoCh03G001220
	CmoCh03G001800
	CmoCh03G001840
	CmoCh03G002020
	CmoCh03G002080
	CmoCh03G002270
	CmoCh03G002280
	CmoCh03G002340
	CmoCh03G002640
	CmoCh03G002780
	CmoCh03G003060
	CmoCh03G003110
	CmoCh03G003160
	CmoCh03G003250
	CmoCh03G003570
	CmoCh03G003660
	CmoCh03G003870
	CmoCh03G003880
	CmoCh03G004440
	CmoCh03G004460
	CmoCh03G004540
	CmoCh03G004760
	CmoCh03G004780
	CmoCh03G004920
	CmoCh03G005050
	CmoCh03G005060
	CmoCh03G005460
	CmoCh03G006050
	CmoCh03G006080
	CmoCh03G006450
	CmoCh03G006590
	CmoCh03G006800
	CmoCh03G007000
	CmoCh03G007110
	CmoCh03G008060
	CmoCh03G008130
	CmoCh03G008390
	CmoCh03G008600
	CmoCh03G008870
	CmoCh03G009560
	CmoCh03G009700
	CmoCh03G009740
	CmoCh03G010000
	CmoCh03G010040
	CmoCh03G010200
	CmoCh03G010210
	CmoCh03G010250
	CmoCh03G010350
	CmoCh03G010470
	CmoCh03G010570
	CmoCh03G010630
	CmoCh03G010680
	CmoCh03G010790
	CmoCh03G010820
	CmoCh03G011070
	CmoCh03G011400
	CmoCh03G011420
	CmoCh03G011700
	CmoCh03G011710
	CmoCh03G011870
	CmoCh03G011950
	CmoCh03G012280
	CmoCh03G012370
	CmoCh03G012530
	CmoCh03G012580
	CmoCh03G012620
	CmoCh03G012670
	CmoCh03G012790
	CmoCh03G012910
	CmoCh03G013120
	CmoCh03G013370
	CmoCh03G013630
	CmoCh03G013640
	CmoCh03G013770
	CmoCh03G014010
	CmoCh03G014020
	CmoCh03G014280
	CmoCh03G014580
	CmoCh03G014660
	CmoCh04G000060
	CmoCh04G000230
	CmoCh04G000310
	CmoCh04G000700
	CmoCh04G001110
	CmoCh04G001560
	CmoCh04G001630
	CmoCh04G001760
	CmoCh04G002010
	CmoCh04G002660
	CmoCh04G002720
	CmoCh04G002820
	CmoCh04G002900
	CmoCh04G002980
	CmoCh04G003160
	CmoCh04G003390
	CmoCh04G003700
	CmoCh04G003750
	CmoCh04G003880
	CmoCh04G003970
	CmoCh04G004110
	CmoCh04G004210
	CmoCh04G004280
	CmoCh04G004440
	CmoCh04G004460
	CmoCh04G004560
	CmoCh04G004620
	CmoCh04G004950
	CmoCh04G005140
	CmoCh04G005160
	CmoCh04G005970
	CmoCh04G006050
	CmoCh04G006320
	CmoCh04G006370
	CmoCh04G006440
	CmoCh04G006520
	CmoCh04G006700
	CmoCh04G006710
	CmoCh04G006800
	CmoCh04G007110
	CmoCh04G007220
	CmoCh04G007390
	CmoCh04G007470
	CmoCh04G007590
	CmoCh04G007630
	CmoCh04G007890
	CmoCh04G007930
	CmoCh04G008100
	CmoCh04G008240
	CmoCh04G008290
	CmoCh04G008490
	CmoCh04G008530
	CmoCh04G008760
	CmoCh04G009100
	CmoCh04G009200
	CmoCh04G009680
	CmoCh04G010190
	CmoCh04G010210
	CmoCh04G010440
	CmoCh04G010740
	CmoCh04G010770
	CmoCh04G010830
	CmoCh04G010900
	CmoCh04G010930
	CmoCh04G011510
	CmoCh04G011680
	CmoCh04G011780
	CmoCh04G011790
	CmoCh04G011830
	CmoCh04G011920
	CmoCh04G011950
	CmoCh04G012320
	CmoCh04G012370
	CmoCh04G012490
	CmoCh04G012700
	CmoCh04G013110
	CmoCh04G013310
	CmoCh04G013330
	CmoCh04G013350
	CmoCh04G013500
	CmoCh04G013690
	CmoCh04G013700
	CmoCh04G014030
	CmoCh04G014150
	CmoCh04G014170
	CmoCh04G014330
	CmoCh04G014790
	CmoCh04G014870
	CmoCh04G015010
	CmoCh04G015120
	CmoCh04G015190
	CmoCh04G015480
	CmoCh04G015640
	CmoCh04G015700
	CmoCh04G015720
	CmoCh04G015910
	CmoCh04G016010
	CmoCh04G016060
	CmoCh04G016800
	CmoCh04G017180
	CmoCh04G018000
	CmoCh04G018200
	CmoCh04G018280
	CmoCh04G018400
	CmoCh04G018490
	CmoCh04G018700
	CmoCh04G019030
	CmoCh04G019160
	CmoCh04G019400
	CmoCh04G019980
	CmoCh04G020540
	CmoCh04G021530
	CmoCh04G021850
	CmoCh04G022180
	CmoCh04G022200
	CmoCh04G022380
	CmoCh04G022400
	CmoCh04G022550
	CmoCh04G022590
	CmoCh04G022830
	CmoCh04G023090
	CmoCh04G023190
	CmoCh04G023690
	CmoCh04G023780
	CmoCh04G024070
	CmoCh04G024350
	CmoCh04G024760
	CmoCh04G024790
	CmoCh04G024830
	CmoCh04G025020
	CmoCh04G025050
	CmoCh04G025090
	CmoCh04G025770
	CmoCh04G026030
	CmoCh04G026070
	CmoCh04G026220
	CmoCh04G026270
	CmoCh04G026460
	CmoCh04G026540
	CmoCh04G026880
	CmoCh04G026920
	CmoCh04G026980
	CmoCh04G027080
	CmoCh04G027140
	CmoCh04G027390
	CmoCh04G027410
	CmoCh04G027510
	CmoCh04G027550
	CmoCh04G027600
	CmoCh04G028280
	CmoCh04G028360
	CmoCh04G028770
	CmoCh04G028890
	CmoCh04G028980
	CmoCh04G029570
	CmoCh04G029620
	CmoCh04G029650
	CmoCh04G029960
	CmoCh04G030090
	CmoCh04G030110
	CmoCh04G030210
	CmoCh04G030410
	CmoCh04G030680
	CmoCh04G030790
	CmoCh04G030810
	CmoCh04G031130
	CmoCh04G031400
	CmoCh04G031470
	CmoCh04G031560
	CmoCh05G000390
	CmoCh05G000430
	CmoCh05G000820
	CmoCh05G001020
	CmoCh05G001120
	CmoCh05G001430
	CmoCh05G001710
	CmoCh05G002230
	CmoCh05G002320
	CmoCh05G002470
	CmoCh05G003250
	CmoCh05G003400
	CmoCh05G003820
	CmoCh05G004230
	CmoCh05G004500
	CmoCh05G004750
	CmoCh05G004850
	CmoCh05G004860
	CmoCh05G004960
	CmoCh05G004970
	CmoCh05G005050
	CmoCh05G005070
	CmoCh05G005330
	CmoCh05G005540
	CmoCh05G005590
	CmoCh05G005670
	CmoCh05G005800
	CmoCh05G005850
	CmoCh05G005930
	CmoCh05G006000
	CmoCh05G006550
	CmoCh05G006590
	CmoCh05G006600
	CmoCh05G006860
	CmoCh05G007120
	CmoCh05G007240
	CmoCh05G007310
	CmoCh05G007370
	CmoCh05G007460
	CmoCh05G007620
	CmoCh05G007920
	CmoCh05G007960
	CmoCh05G008540
	CmoCh05G008590
	CmoCh05G008710
	CmoCh05G008860
	CmoCh05G009390
	CmoCh05G009710
	CmoCh05G009770
	CmoCh05G009780
	CmoCh05G009960
	CmoCh05G009980
	CmoCh05G010060
	CmoCh05G010270
	CmoCh05G010470
	CmoCh05G010600
	CmoCh05G011050
	CmoCh05G011070
	CmoCh05G011230
	CmoCh05G011550
	CmoCh05G011960
	CmoCh05G012030
	CmoCh05G012210
	CmoCh05G012500
	CmoCh05G012700
	CmoCh05G012860
	CmoCh05G012920
	CmoCh05G013530
	CmoCh05G013670
	CmoCh05G013680
	CmoCh05G013740
	CmoCh05G013770
	CmoCh05G014180
	CmoCh06G000030
	CmoCh06G000250
	CmoCh06G000490
	CmoCh06G000680
	CmoCh06G001040
	CmoCh06G001240
	CmoCh06G001270
	CmoCh06G001580
	CmoCh06G001660
	CmoCh06G001680
	CmoCh06G002120
	CmoCh06G002190
	CmoCh06G002230
	CmoCh06G002390
	CmoCh06G002740
	CmoCh06G002790
	CmoCh06G003410
	CmoCh06G003640
	CmoCh06G003810
	CmoCh06G004260
	CmoCh06G004360
	CmoCh06G004510
	CmoCh06G004570
	CmoCh06G005060
	CmoCh06G005160
	CmoCh06G005290
	CmoCh06G005300
	CmoCh06G005410
	CmoCh06G005480
	CmoCh06G005580
	CmoCh06G005640
	CmoCh06G005900
	CmoCh06G006110
	CmoCh06G006160
	CmoCh06G006220
	CmoCh06G006370
	CmoCh06G006440
	CmoCh06G006660
	CmoCh06G006740
	CmoCh06G007160
	CmoCh06G007210
	CmoCh06G007240
	CmoCh06G007260
	CmoCh06G007270
	CmoCh06G007430
	CmoCh06G007480
	CmoCh06G007490
	CmoCh06G007560
	CmoCh06G008040
	CmoCh06G008050
	CmoCh06G008120
	CmoCh06G008530
	CmoCh06G009320
	CmoCh06G009380
	CmoCh06G009540
	CmoCh06G009840
	CmoCh06G010220
	CmoCh06G010470
	CmoCh06G010560
	CmoCh06G010810
	CmoCh06G010850
	CmoCh06G010900
	CmoCh06G010980
	CmoCh06G011060
	CmoCh06G011150
	CmoCh06G011200
	CmoCh06G011290
	CmoCh06G011360
	CmoCh06G011370
	CmoCh06G011560
	CmoCh06G011680
	CmoCh06G012170
	CmoCh06G012390
	CmoCh06G012560
	CmoCh06G012640
	CmoCh06G012690
	CmoCh06G013460
	CmoCh06G013800
	CmoCh06G013840
	CmoCh06G014180
	CmoCh06G014200
	CmoCh06G014450
	CmoCh06G014590
	CmoCh06G015490
	CmoCh06G015540
	CmoCh06G015700
	CmoCh06G016190
	CmoCh06G016260
	CmoCh06G016310
	CmoCh06G016440
	CmoCh06G016450
	CmoCh06G016520
	CmoCh06G016600
	CmoCh06G016880
	CmoCh06G016930
	CmoCh06G016940
	CmoCh06G017050
	CmoCh06G017380
	CmoCh06G017440
	CmoCh07G000260
	CmoCh07G000320
	CmoCh07G000700
	CmoCh07G000760
	CmoCh07G000780
	CmoCh07G001000
	CmoCh07G001380
	CmoCh07G001460
	CmoCh07G001660
	CmoCh07G002540
	CmoCh07G002590
	CmoCh07G002600
	CmoCh07G002760
	CmoCh07G002890
	CmoCh07G003110
	CmoCh07G003240
	CmoCh07G003410
	CmoCh07G003530
	CmoCh07G003780
	CmoCh07G003830
	CmoCh07G004250
	CmoCh07G004260
	CmoCh07G004460
	CmoCh07G004750
	CmoCh07G005180
	CmoCh07G005200
	CmoCh07G005550
	CmoCh07G005630
	CmoCh07G005750
	CmoCh07G006080
	CmoCh07G006540
	CmoCh07G006580
	CmoCh07G006600
	CmoCh07G007110
	CmoCh07G007590
	CmoCh07G007880
	CmoCh07G008000
	CmoCh07G008070
	CmoCh07G008180
	CmoCh07G008290
	CmoCh07G008310
	CmoCh07G008430
	CmoCh07G008720
	CmoCh07G008760
	CmoCh07G008770
	CmoCh07G008950
	CmoCh07G009000
	CmoCh07G009040
	CmoCh07G009480
	CmoCh07G009560
	CmoCh07G009710
	CmoCh07G009920
	CmoCh07G010280
	CmoCh07G010320
	CmoCh07G011600
	CmoCh07G011720
	CmoCh07G011760
	CmoCh07G011780
	CmoCh07G011860
	CmoCh07G011910
	CmoCh07G011970
	CmoCh07G012050
	CmoCh07G012090
	CmoCh07G012620
	CmoCh07G012690
	CmoCh07G012720
	CmoCh07G013530
	CmoCh07G013640
	CmoCh07G013650
	CmoCh07G013820
	CmoCh07G014110
	CmoCh08G000100
	CmoCh08G000150
	CmoCh08G000270
	CmoCh08G000390
	CmoCh08G000670
	CmoCh08G000680
	CmoCh08G000910
	CmoCh08G000940
	CmoCh08G001350
	CmoCh08G001360
	CmoCh08G001810
	CmoCh08G001830
	CmoCh08G001870
	CmoCh08G002310
	CmoCh08G002410
	CmoCh08G002530
	CmoCh08G002620
	CmoCh08G002770
	CmoCh08G003090
	CmoCh08G003200
	CmoCh08G003220
	CmoCh08G003560
	CmoCh08G003620
	CmoCh08G003690
	CmoCh08G003740
	CmoCh08G003960
	CmoCh08G003970
	CmoCh08G004100
	CmoCh08G004250
	CmoCh08G004260
	CmoCh08G004590
	CmoCh08G004670
	CmoCh08G004830
	CmoCh08G004880
	CmoCh08G004920
	CmoCh08G004930
	CmoCh08G005070
	CmoCh08G005080
	CmoCh08G005560
	CmoCh08G005620
	CmoCh08G005820
	CmoCh08G005950
	CmoCh08G006050
	CmoCh08G006060
	CmoCh08G006150
	CmoCh08G006230
	CmoCh08G006390
	CmoCh08G006460
	CmoCh08G006630
	CmoCh08G006750
	CmoCh08G007370
	CmoCh08G007500
	CmoCh08G007510
	CmoCh08G007830
	CmoCh08G007940
	CmoCh08G008010
	CmoCh08G008040
	CmoCh08G008160
	CmoCh08G008170
	CmoCh08G008500
	CmoCh08G008560
	CmoCh08G008610
	CmoCh08G008650
	CmoCh08G008820
	CmoCh08G009130
	CmoCh08G009150
	CmoCh08G009890
	CmoCh08G009990
	CmoCh08G010000
	CmoCh08G010120
	CmoCh08G010220
	CmoCh08G010440
	CmoCh08G010450
	CmoCh08G010550
	CmoCh08G010590
	CmoCh08G010920
	CmoCh08G011060
	CmoCh08G011260
	CmoCh08G011380
	CmoCh08G011490
	CmoCh08G011630
	CmoCh08G011790
	CmoCh08G011810
	CmoCh08G012250
	CmoCh08G012350
	CmoCh08G012370
	CmoCh09G000100
	CmoCh09G000150
	CmoCh09G000450
	CmoCh09G000550
	CmoCh09G000960
	CmoCh09G001430
	CmoCh09G001460
	CmoCh09G001470
	CmoCh09G001610
	CmoCh09G002360
	CmoCh09G002460
	CmoCh09G002820
	CmoCh09G003730
	CmoCh09G003770
	CmoCh09G003930
	CmoCh09G004040
	CmoCh09G004530
	CmoCh09G004570
	CmoCh09G004580
	CmoCh09G004630
	CmoCh09G004690
	CmoCh09G004750
	CmoCh09G004880
	CmoCh09G004890
	CmoCh09G004920
	CmoCh09G005250
	CmoCh09G005260
	CmoCh09G005410
	CmoCh09G005430
	CmoCh09G005450
	CmoCh09G005460
	CmoCh09G005510
	CmoCh09G005550
	CmoCh09G005620
	CmoCh09G005680
	CmoCh09G005790
	CmoCh09G006570
	CmoCh09G006630
	CmoCh09G006740
	CmoCh09G006820
	CmoCh09G007440
	CmoCh09G007670
	CmoCh09G007990
	CmoCh09G008030
	CmoCh09G008230
	CmoCh09G008410
	CmoCh09G008460
	CmoCh09G008520
	CmoCh09G008680
	CmoCh09G008830
	CmoCh09G009100
	CmoCh09G009310
	CmoCh09G009480
	CmoCh09G009670
	CmoCh09G010110
	CmoCh09G010190
	CmoCh09G010420
	CmoCh09G010480
	CmoCh09G010500
	CmoCh09G010770
	CmoCh09G010880
	CmoCh09G010960
	CmoCh09G011190
	CmoCh09G011590
	CmoCh09G011850
	CmoCh09G011860
	CmoCh09G012180
	CmoCh09G012490
	CmoCh09G013330
	CmoCh09G013340
	CmoCh10G000030
	CmoCh10G000150
	CmoCh10G000160
	CmoCh10G000170
	CmoCh10G000250
	CmoCh10G000390
	CmoCh10G000490
	CmoCh10G000530
	CmoCh10G000540
	CmoCh10G000630
	CmoCh10G000710
	CmoCh10G000770
	CmoCh10G000830
	CmoCh10G000950
	CmoCh10G001300
	CmoCh10G001340
	CmoCh10G001360
	CmoCh10G001410
	CmoCh10G002040
	CmoCh10G003390
	CmoCh10G003450
	CmoCh10G003670
	CmoCh10G003800
	CmoCh10G003980
	CmoCh10G004410
	CmoCh10G004590
	CmoCh10G004930
	CmoCh10G005240
	CmoCh10G005470
	CmoCh10G005570
	CmoCh10G005630
	CmoCh10G005640
	CmoCh10G005960
	CmoCh10G006150
	CmoCh10G006200
	CmoCh10G006270
	CmoCh10G006310
	CmoCh10G006370
	CmoCh10G007110
	CmoCh10G007170
	CmoCh10G007420
	CmoCh10G007630
	CmoCh10G007730
	CmoCh10G008210
	CmoCh10G008250
	CmoCh10G008340
	CmoCh10G008820
	CmoCh10G009210
	CmoCh10G009260
	CmoCh10G009480
	CmoCh10G009700
	CmoCh10G009940
	CmoCh10G010090
	CmoCh10G010100
	CmoCh10G010490
	CmoCh10G010510
	CmoCh10G010690
	CmoCh10G010770
	CmoCh10G010780
	CmoCh10G010890
	CmoCh10G011070
	CmoCh10G011320
	CmoCh10G011530
	CmoCh10G011690
	CmoCh10G011710
	CmoCh10G011720
	CmoCh10G012120
	CmoCh10G012310
	CmoCh10G012530
	CmoCh11G000050
	CmoCh11G000180
	CmoCh11G000270
	CmoCh11G000380
	CmoCh11G000400
	CmoCh11G000420
	CmoCh11G000440
	CmoCh11G000640
	CmoCh11G000670
	CmoCh11G001100
	CmoCh11G001120
	CmoCh11G001290
	CmoCh11G001530
	CmoCh11G002460
	CmoCh11G003230
	CmoCh11G003380
	CmoCh11G003620
	CmoCh11G004020
	CmoCh11G004040
	CmoCh11G004130
	CmoCh11G004140
	CmoCh11G004600
	CmoCh11G004640
	CmoCh11G004660
	CmoCh11G004710
	CmoCh11G004820
	CmoCh11G005070
	CmoCh11G005130
	CmoCh11G005470
	CmoCh11G005530
	CmoCh11G005740
	CmoCh11G006100
	CmoCh11G006160
	CmoCh11G006300
	CmoCh11G007120
	CmoCh11G007190
	CmoCh11G007230
	CmoCh11G007260
	CmoCh11G007300
	CmoCh11G007450
	CmoCh11G007590
	CmoCh11G007940
	CmoCh11G008000
	CmoCh11G008020
	CmoCh11G008130
	CmoCh11G008190
	CmoCh11G008250
	CmoCh11G008260
	CmoCh11G008560
	CmoCh11G008630
	CmoCh11G008840
	CmoCh11G008980
	CmoCh11G009000
	CmoCh11G009510
	CmoCh11G009650
	CmoCh11G009800
	CmoCh11G009960
	CmoCh11G010140
	CmoCh11G010210
	CmoCh11G010280
	CmoCh11G010500
	CmoCh11G010550
	CmoCh11G010650
	CmoCh11G010750
	CmoCh11G010960
	CmoCh11G011110
	CmoCh11G011280
	CmoCh11G011600
	CmoCh11G011660
	CmoCh11G011900
	CmoCh11G011990
	CmoCh11G012010
	CmoCh11G012070
	CmoCh11G012130
	CmoCh11G012370
	CmoCh11G012410
	CmoCh11G013280
	CmoCh11G013460
	CmoCh11G013490
	CmoCh11G013730
	CmoCh11G013750
	CmoCh11G014000
	CmoCh11G014040
	CmoCh11G014520
	CmoCh11G014640
	CmoCh11G014790
	CmoCh11G015050
	CmoCh11G015080
	CmoCh11G015260
	CmoCh11G015270
	CmoCh11G015620
	CmoCh11G015700
	CmoCh11G015780
	CmoCh11G015910
	CmoCh11G015920
	CmoCh11G016140
	CmoCh11G016190
	CmoCh11G016300
	CmoCh11G016380
	CmoCh11G016450
	CmoCh11G016650
	CmoCh11G016750
	CmoCh11G016980
	CmoCh11G017030
	CmoCh11G017070
	CmoCh11G017260
	CmoCh11G017300
	CmoCh11G017360
	CmoCh11G017410
	CmoCh11G017520
	CmoCh11G017530
	CmoCh11G017540
	CmoCh11G017780
	CmoCh11G018030
	CmoCh11G018150
	CmoCh11G018160
	CmoCh11G018220
	CmoCh11G018270
	CmoCh11G018400
	CmoCh11G018460
	CmoCh11G018690
	CmoCh11G018780
	CmoCh11G019000
	CmoCh11G019300
	CmoCh11G019360
	CmoCh11G019540
	CmoCh11G019660
	CmoCh11G019680
	CmoCh11G019740
	CmoCh11G019840
	CmoCh11G019870
	CmoCh11G019950
	CmoCh12G000080
	CmoCh12G000660
	CmoCh12G000710
	CmoCh12G000850
	CmoCh12G000960
	CmoCh12G001260
	CmoCh12G001290
	CmoCh12G001340
	CmoCh12G001440
	CmoCh12G001450
	CmoCh12G001490
	CmoCh12G001890
	CmoCh12G001960
	CmoCh12G001990
	CmoCh12G002000
	CmoCh12G002430
	CmoCh12G002450
	CmoCh12G002500
	CmoCh12G002850
	CmoCh12G002990
	CmoCh12G003090
	CmoCh12G003530
	CmoCh12G003840
	CmoCh12G004350
	CmoCh12G004730
	CmoCh12G004990
	CmoCh12G005000
	CmoCh12G005010
	CmoCh12G005690
	CmoCh12G005720
	CmoCh12G005780
	CmoCh12G006170
	CmoCh12G006720
	CmoCh12G008050
	CmoCh12G008590
	CmoCh12G008620
	CmoCh12G008900
	CmoCh12G008950
	CmoCh12G008990
	CmoCh12G009210
	CmoCh12G009320
	CmoCh12G009430
	CmoCh12G009470
	CmoCh12G009620
	CmoCh12G009660
	CmoCh12G010780
	CmoCh12G010910
	CmoCh12G010930
	CmoCh12G011730
	CmoCh12G012050
	CmoCh12G012320
	CmoCh12G012620
	CmoCh12G012710
	CmoCh12G012930
	CmoCh12G013170
	CmoCh12G013520
	CmoCh13G000020
	CmoCh13G000220
	CmoCh13G000260
	CmoCh13G000800
	CmoCh13G000840
	CmoCh13G001100
	CmoCh13G001160
	CmoCh13G001390
	CmoCh13G001550
	CmoCh13G001620
	CmoCh13G001640
	CmoCh13G001790
	CmoCh13G001830
	CmoCh13G001850
	CmoCh13G001920
	CmoCh13G002690
	CmoCh13G002800
	CmoCh13G002820
	CmoCh13G002930
	CmoCh13G003340
	CmoCh13G003870
	CmoCh13G004040
	CmoCh13G005160
	CmoCh13G005190
	CmoCh13G005590
	CmoCh13G005900
	CmoCh13G006480
	CmoCh13G006910
	CmoCh13G006930
	CmoCh13G007440
	CmoCh13G007520
	CmoCh13G007590
	CmoCh13G007620
	CmoCh13G007660
	CmoCh13G007720
	CmoCh13G007820
	CmoCh13G007920
	CmoCh13G008180
	CmoCh13G008220
	CmoCh13G008300
	CmoCh13G008320
	CmoCh13G008620
	CmoCh13G008830
	CmoCh13G008930
	CmoCh13G009150
	CmoCh13G009280
	CmoCh13G009500
	CmoCh13G009560
	CmoCh13G009610
	CmoCh13G010090
	CmoCh13G010390
	CmoCh13G010520
	CmoCh13G010720
	CmoCh13G010770
	CmoCh13G010820
	CmoCh13G010990
	CmoCh13G011130
	CmoCh13G011180
	CmoCh13G011210
	CmoCh13G011310
	CmoCh13G011330
	CmoCh13G011380
	CmoCh13G011690
	CmoCh13G012000
	CmoCh14G000250
	CmoCh14G000290
	CmoCh14G000420
	CmoCh14G000480
	CmoCh14G000940
	CmoCh14G001060
	CmoCh14G001380
	CmoCh14G001690
	CmoCh14G002210
	CmoCh14G002300
	CmoCh14G002730
	CmoCh14G003580
	CmoCh14G003620
	CmoCh14G003920
	CmoCh14G003960
	CmoCh14G004180
	CmoCh14G004590
	CmoCh14G004850
	CmoCh14G004880
	CmoCh14G004990
	CmoCh14G005140
	CmoCh14G005190
	CmoCh14G005310
	CmoCh14G005370
	CmoCh14G005630
	CmoCh14G005640
	CmoCh14G005930
	CmoCh14G006180
	CmoCh14G006240
	CmoCh14G006380
	CmoCh14G006390
	CmoCh14G006450
	CmoCh14G006900
	CmoCh14G007010
	CmoCh14G007030
	CmoCh14G007190
	CmoCh14G007240
	CmoCh14G007320
	CmoCh14G007690
	CmoCh14G008870
	CmoCh14G009240
	CmoCh14G009390
	CmoCh14G009440
	CmoCh14G009800
	CmoCh14G009810
	CmoCh14G010190
	CmoCh14G010300
	CmoCh14G010570
	CmoCh14G010660
	CmoCh14G010740
	CmoCh14G010850
	CmoCh14G010900
	CmoCh14G011170
	CmoCh14G011480
	CmoCh14G011490
	CmoCh14G011510
	CmoCh14G011630
	CmoCh14G011650
	CmoCh14G011720
	CmoCh14G012070
	CmoCh14G012990
	CmoCh14G013010
	CmoCh14G013280
	CmoCh14G013590
	CmoCh14G013930
	CmoCh14G014030
	CmoCh14G014120
	CmoCh14G014300
	CmoCh14G014640
	CmoCh14G014780
	CmoCh14G015260
	CmoCh14G015340
	CmoCh14G015380
	CmoCh14G015900
	CmoCh14G015980
	CmoCh14G016160
	CmoCh14G016260
	CmoCh14G016270
	CmoCh14G016400
	CmoCh14G016640
	CmoCh14G016930
	CmoCh14G017060
	CmoCh14G017140
	CmoCh14G017180
	CmoCh14G017210
	CmoCh14G017340
	CmoCh14G018400
	CmoCh14G019870
	CmoCh14G019930
	CmoCh14G020450
	CmoCh14G020830
	CmoCh14G020870
	CmoCh14G021200
	CmoCh14G021210
	CmoCh14G021340
	CmoCh14G021600
	CmoCh14G021630
	CmoCh14G021670
	CmoCh14G021680
	CmoCh14G021750
	CmoCh14G021850
	CmoCh14G021900
	CmoCh14G022180
	CmoCh15G000130
	CmoCh15G000800
	CmoCh15G001320
	CmoCh15G001970
	CmoCh15G002030
	CmoCh15G002070
	CmoCh15G002200
	CmoCh15G002270
	CmoCh15G003110
	CmoCh15G003130
	CmoCh15G003240
	CmoCh15G003500
	CmoCh15G003730
	CmoCh15G004200
	CmoCh15G004230
	CmoCh15G004420
	CmoCh15G004480
	CmoCh15G004530
	CmoCh15G005140
	CmoCh15G005230
	CmoCh15G005430
	CmoCh15G005570
	CmoCh15G005750
	CmoCh15G005830
	CmoCh15G005960
	CmoCh15G006040
	CmoCh15G006120
	CmoCh15G006340
	CmoCh15G006390
	CmoCh15G006450
	CmoCh15G006590
	CmoCh15G006620
	CmoCh15G006660
	CmoCh15G006760
	CmoCh15G007330
	CmoCh15G007430
	CmoCh15G007670
	CmoCh15G007900
	CmoCh15G007980
	CmoCh15G008030
	CmoCh15G008080
	CmoCh15G008300
	CmoCh15G008390
	CmoCh15G008420
	CmoCh15G008810
	CmoCh15G009160
	CmoCh15G009240
	CmoCh15G009270
	CmoCh15G009520
	CmoCh15G009780
	CmoCh15G010270
	CmoCh15G010350
	CmoCh15G010770
	CmoCh15G011160
	CmoCh15G011170
	CmoCh15G011200
	CmoCh15G012060
	CmoCh15G012510
	CmoCh15G012550
	CmoCh15G012560
	CmoCh15G012900
	CmoCh15G013260
	CmoCh15G013610
	CmoCh15G013750
	CmoCh15G013860
	CmoCh15G013900
	CmoCh15G014570
	CmoCh15G014910
	CmoCh15G014980
	CmoCh15G015020
	CmoCh15G015070
	CmoCh15G015100
	CmoCh15G015110
	CmoCh15G015240
	CmoCh15G015260
	CmoCh16G000110
	CmoCh16G000290
	CmoCh16G000580
	CmoCh16G000650
	CmoCh16G000840
	CmoCh16G000860
	CmoCh16G001100
	CmoCh16G001250
	CmoCh16G001520
	CmoCh16G001590
	CmoCh16G001780
	CmoCh16G002040
	CmoCh16G002050
	CmoCh16G002330
	CmoCh16G002780
	CmoCh16G003070
	CmoCh16G003180
	CmoCh16G003240
	CmoCh16G003520
	CmoCh16G003750
	CmoCh16G003840
	CmoCh16G003890
	CmoCh16G004060
	CmoCh16G004120
	CmoCh16G004230
	CmoCh16G004350
	CmoCh16G004500
	CmoCh16G004600
	CmoCh16G004660
	CmoCh16G004810
	CmoCh16G004890
	CmoCh16G005160
	CmoCh16G005200
	CmoCh16G005240
	CmoCh16G005280
	CmoCh16G005570
	CmoCh16G005920
	CmoCh16G005980
	CmoCh16G006070
	CmoCh16G006350
	CmoCh16G006410
	CmoCh16G006740
	CmoCh16G007000
	CmoCh16G007020
	CmoCh16G007140
	CmoCh16G007540
	CmoCh16G007860
	CmoCh16G008090
	CmoCh16G008220
	CmoCh16G008520
	CmoCh16G008630
	CmoCh16G008700
	CmoCh16G008760
	CmoCh16G009100
	CmoCh16G009500
	CmoCh16G009600
	CmoCh16G009890
	CmoCh16G010310
	CmoCh16G010480
	CmoCh16G010640
	CmoCh16G011000
	CmoCh16G011390
	CmoCh16G011410
	CmoCh16G011530
	CmoCh16G011790
	CmoCh16G012010
	CmoCh16G012090
	CmoCh16G012300
	CmoCh16G012310
	CmoCh16G012620
	CmoCh16G012760
	CmoCh16G012910
	CmoCh16G013030
	CmoCh16G013260
	CmoCh16G013480
	CmoCh17G000370
	CmoCh17G000730
	CmoCh17G000760
	CmoCh17G000800
	CmoCh17G000940
	CmoCh17G000950
	CmoCh17G000960
	CmoCh17G001050
	CmoCh17G001170
	CmoCh17G001250
	CmoCh17G001270
	CmoCh17G001310
	CmoCh17G002230
	CmoCh17G002330
	CmoCh17G002660
	CmoCh17G002850
	CmoCh17G002970
	CmoCh17G003530
	CmoCh17G003550
	CmoCh17G003650
	CmoCh17G003670
	CmoCh17G004100
	CmoCh17G004170
	CmoCh17G004180
	CmoCh17G005030
	CmoCh17G005290
	CmoCh17G005320
	CmoCh17G005340
	CmoCh17G005400
	CmoCh17G005550
	CmoCh17G005760
	CmoCh17G006040
	CmoCh17G006080
	CmoCh17G006210
	CmoCh17G006330
	CmoCh17G006380
	CmoCh17G006860
	CmoCh17G006930
	CmoCh17G007180
	CmoCh17G007360
	CmoCh17G007830
	CmoCh17G008300
	CmoCh17G008350
	CmoCh17G008480
	CmoCh17G008630
	CmoCh17G008740
	CmoCh17G008970
	CmoCh17G009010
	CmoCh17G009130
	CmoCh17G009530
	CmoCh17G009700
	CmoCh17G009850
	CmoCh17G009990
	CmoCh17G010030
	CmoCh17G010070
	CmoCh17G010200
	CmoCh17G010510
	CmoCh17G010600
	CmoCh17G010740
	CmoCh17G010900
	CmoCh17G011100
	CmoCh17G011160
	CmoCh17G011190
	CmoCh17G011770
	CmoCh17G011890
	CmoCh17G012690
	CmoCh17G012750
	CmoCh17G012760
	CmoCh17G012940
	CmoCh17G013110
	CmoCh17G013150
	CmoCh17G013170
	CmoCh17G013230
	CmoCh17G013290
	CmoCh18G000350
	CmoCh18G000860
	CmoCh18G000970
	CmoCh18G001840
	CmoCh18G001950
	CmoCh18G002130
	CmoCh18G002410
	CmoCh18G002490
	CmoCh18G002500
	CmoCh18G002630
	CmoCh18G002760
	CmoCh18G002910
	CmoCh18G003190
	CmoCh18G003490
	CmoCh18G003800
	CmoCh18G003870
	CmoCh18G003890
	CmoCh18G004130
	CmoCh18G004450
	CmoCh18G005160
	CmoCh18G005210
	CmoCh18G005280
	CmoCh18G005440
	CmoCh18G005450
	CmoCh18G006440
	CmoCh18G006580
	CmoCh18G006660
	CmoCh18G006840
	CmoCh18G006980
	CmoCh18G007270
	CmoCh18G007820
	CmoCh18G007920
	CmoCh18G007980
	CmoCh18G008200
	CmoCh18G008240
	CmoCh18G008440
	CmoCh18G008660
	CmoCh18G008770
	CmoCh18G009000
	CmoCh18G009190
	CmoCh18G009200
	CmoCh18G009280
	CmoCh18G009630
	CmoCh18G009650
	CmoCh18G010090
	CmoCh18G010420
	CmoCh18G010600
	CmoCh18G010640
	CmoCh18G011050
	CmoCh18G011110
	CmoCh18G011210
	CmoCh18G011240
	CmoCh18G011820
	CmoCh18G011940
	CmoCh18G011970
	CmoCh18G012110
	CmoCh18G012190
	CmoCh18G012350
	CmoCh18G012480
	CmoCh18G012830
	CmoCh18G012880
	CmoCh18G013200
	CmoCh18G013220
	CmoCh18G013320
	CmoCh18G013400
	CmoCh18G013650
	CmoCh18G013680
	CmoCh19G000160
	CmoCh19G001210
	CmoCh19G001290
	CmoCh19G001340
	CmoCh19G002040
	CmoCh19G002190
	CmoCh19G002240
	CmoCh19G002300
	CmoCh19G003100
	CmoCh19G003120
	CmoCh19G003150
	CmoCh19G003570
	CmoCh19G003860
	CmoCh19G003900
	CmoCh19G004120
	CmoCh19G004910
	CmoCh19G005290
	CmoCh19G005300
	CmoCh19G005520
	CmoCh19G006050
	CmoCh19G006140
	CmoCh19G006150
	CmoCh19G006170
	CmoCh19G006180
	CmoCh19G006370
	CmoCh19G007130
	CmoCh19G007140
	CmoCh19G007330
	CmoCh19G007630
	CmoCh19G007650
	CmoCh19G007690
	CmoCh19G007710
	CmoCh19G007820
	CmoCh19G008190
	CmoCh19G008420
	CmoCh19G008490
	CmoCh19G008570
	CmoCh19G008680
	CmoCh19G008780
	CmoCh19G008900
	CmoCh19G009050
	CmoCh19G009470
	CmoCh19G009690
	CmoCh19G009810
	CmoCh19G009830
	CmoCh19G009950
	CmoCh19G010040
	CmoCh19G010350
	CmoCh19G010400
	CmoCh19G010420
	CmoCh19G010450
	CmoCh19G010870
	CmoCh19G010970
	CmoCh19G010990
	CmoCh19G011300
	CmoCh19G011330
	CmoCh19G011390
	CmoCh19G011470
	CmoCh19G011530
	CmoCh19G011570
	CmoCh20G000150
	CmoCh20G000360
	CmoCh20G000410
	CmoCh20G000500
	CmoCh20G000970
	CmoCh20G001800
	CmoCh20G002220
	CmoCh20G002320
	CmoCh20G002340
	CmoCh20G002430
	CmoCh20G002480
	CmoCh20G002720
	CmoCh20G002750
	CmoCh20G002850
	CmoCh20G002920
	CmoCh20G003220
	CmoCh20G003360
	CmoCh20G003460
	CmoCh20G003640
	CmoCh20G003950
	CmoCh20G004040
	CmoCh20G004450
	CmoCh20G004460
	CmoCh20G004760
	CmoCh20G004780
	CmoCh20G004920
	CmoCh20G005080
	CmoCh20G005150
	CmoCh20G005190
	CmoCh20G005370
	CmoCh20G005720
	CmoCh20G006640
	CmoCh20G006690
	CmoCh20G006820
	CmoCh20G006920
	CmoCh20G007280
	CmoCh20G007470
	CmoCh20G008120
	CmoCh20G008350
	CmoCh20G008420
	CmoCh20G008630
	CmoCh20G008890
	CmoCh20G008990
	CmoCh20G009050
	CmoCh20G009070
	CmoCh20G009420
	CmoCh20G009790
	CmoCh20G009990
	CmoCh20G010440
	CmoCh20G010450
	CmoCh20G010580
	CmoCh20G010800
	CmoCh20G011120
	CmoCh20G011390
	CmoCh20G011420
	CmoCh20G011430
	CmoCh20G011480
	CmoCh20G011590
