# Supplementary material for: Rootstock–scion exchanging mRNAs participate in the pathways of amino acid and fatty acid metabolism in cucumber under early chilling stress
Source: Hortic Res. 2022 Feb 19;9:uhac031. doi: 10.1093/hr/uhac031 (PMC9039506; doi:10.1093/hr/uhac031)
Supplement: Web_Material_uhac031 [file web_material_uhac031.zip › Table S10.xlsx]

## Sheet: Mobile Cmo and Csa mRNA
Supplementary Table S10. Kyoto Encyclopedia of Genes and Genomes (KEGG) Pathway analysis of the different clustered mobile mRNA in cucumber and pumpkin under control and 6 h chilling conditions
Different type of mobile mRNA	KEGG_A_class	KEGG_B_class	Pathway	out (613)	All (6529)	Pvalue	Qvalue	Pathway ID	Genes	K_IDs
1693 chilling-reduced Cmo mobile mRNA	Metabolism	Global and overview maps	Carbon metabolism	68	385	1.24298e-07	1.24873e-05	ko01200	CmoCh07G009040;CmoCh07G009000;CmoCh04G021850;CmoCh04G023780;CmoCh04G029570;CmoCh01G016490;CmoCh01G015120;CmoCh01G011700;CmoCh01G011400;CmoCh01G013010;CmoCh05G013740;CmoCh05G009960;CmoCh04G012700;CmoCh04G018490;CmoCh08G000150;CmoCh08G000390;CmoCh08G006150;CmoCh19G011390;CmoCh19G009470;CmoCh08G008040;CmoCh14G014300;CmoCh15G002200;CmoCh15G004230;CmoCh01G001000;CmoCh01G003120;CmoCh17G008970;CmoCh09G0…	K01689+K01623+K01623+K00031+K00033+K14454+K01610+K00658+K00640+K01595+K00844+K03781+K00164+K14272+K00162+K01900+K15918+K00927+K01681+K00814+K00616+K00033+K00164+K00029+K01679+K01647+K14454+K11517+K01754+K01689+K00134+K00605+K01803+K00927+K00026+K00134+K01638+K01783+K00297+K01595+K01689+K01938+K19269+K01738+K00140+K01681+K15633+K11517+K00030+K00873+K01057+K13034+K00600+K00850+K00830+K00140+K00028+…
	Metabolism	Global and overview maps	Biosynthesis of amino acids	59	321	2.22987e-07	1.24873e-05	ko01230	CmoCh07G009040;CmoCh07G009000;CmoCh07G008760;CmoCh07G005550;CmoCh04G021850;CmoCh04G023780;CmoCh20G011430;CmoCh01G017150;CmoCh01G016490;CmoCh01G011400;CmoCh01G012820;CmoCh01G011930;CmoCh04G018490;CmoCh08G004880;CmoCh08G004920;CmoCh19G011390;CmoCh19G009470;CmoCh08G008040;CmoCh14G017140;CmoCh14G014300;CmoCh10G000540;CmoCh01G002740;CmoCh17G009700;CmoCh17G008970;CmoCh09G005790;CmoCh09G005450;CmoCh03G0…	K01689+K01623+K01703+K01626+K01623+K00031+K00891+K01850+K14454+K00640+K00815+K01696+K14272+K00789+K01915+K00927+K01681+K00814+K01915+K00616+K01652+K00789+K00789+K01647+K01755+K14454+K01754+K01689+K00134+K01803+K01657+K00927+K00264+K00134+K01940+K01783+K01940+K01689+K01738+K01626+K01681+K15633+K05359+K00030+K00873+K00264+K13034+K00600+K00850+K01626+K01915+K00615+K00549+K01623+K01438+K01681+K00789+…
	Metabolism	Global and overview maps	Biosynthesis of secondary metabolites	172	1433	0.000108788	0.00406143	ko01110	CmoCh07G009560;CmoCh07G009480;CmoCh07G009040;CmoCh07G009000;CmoCh07G008760;CmoCh07G005550;CmoCh02G009560;CmoCh02G012060;CmoCh02G012510;CmoCh02G015360;CmoCh04G021850;CmoCh04G022550;CmoCh04G023780;CmoCh04G024790;CmoCh04G029570;CmoCh04G029620;CmoCh04G031470;CmoCh04G031560;CmoCh20G011430;CmoCh20G011480;CmoCh11G016300;CmoCh11G018220;CmoCh01G017150;CmoCh01G016490;CmoCh01G015120;CmoCh01G011700;CmoCh01G0…	K10775+K10775+K01689+K01623+K01703+K01626+K13679+K09842+K00430+K22013+K01623+K01580+K00031+K01698+K00033+K00318+K11808+K05894+K00891+K13789+K00939+K00975+K01850+K14454+K01610+K00658+K14190+K00640+K00815+K01696+K00844+K10527+K10046+K03781+K00700+K00021+K00164+K14272+K00162+K01900+K00789+K15918+K00088+K00927+K00975+K01681+K00511+K03403+K00616+K10525+K00033+K00164+K11262+K01580+K02291+K14652+K01114+…
	Metabolism	Energy metabolism	Carbon fixation in photosynthetic organisms	23	115	0.000349473	0.00978523	ko00710	CmoCh07G009000;CmoCh04G021850;CmoCh01G016490;CmoCh01G015120;CmoCh01G013010;CmoCh04G018490;CmoCh19G011390;CmoCh08G008040;CmoCh01G001000;CmoCh09G005450;CmoCh18G001950;CmoCh02G008030;CmoCh02G006610;CmoCh16G004500;CmoCh13G008180;CmoCh13G012000;CmoCh15G014980;CmoCh14G019930;CmoCh12G001960;CmoCh06G011680;CmoCh06G004510;CmoCh11G019680;CmoCh14G002730	K01623+K01623+K14454+K01610+K01595+K14272+K00927+K00814+K00029+K14454+K00134+K01803+K00927+K00026+K00134+K01783+K01595+K00028+K00029+K00615+K01623+K01595+K01623
	Metabolism	Amino acid metabolism	Alanine, aspartate and glutamate metabolism	19	92	0.000741539	0.0166105	ko00250	CmoCh04G022550;CmoCh01G016490;CmoCh04G018490;CmoCh08G004920;CmoCh08G008040;CmoCh14G017140;CmoCh15G007900;CmoCh09G005790;CmoCh09G005450;CmoCh02G003600;CmoCh16G000650;CmoCh13G008300;CmoCh13G009610;CmoCh20G003640;CmoCh11G000440;CmoCh04G008490;CmoCh18G013400;CmoCh10G009480;CmoCh06G014450	K01580+K14454+K14272+K01915+K00814+K01915+K01580+K01755+K14454+K00764+K00264+K01940+K00294+K01953+K01940+K00827+K00264+K00830+K01915
	Cellular Processes	Transport and catabolism	Phagosome	20	102	0.0010827	0.0202105	ko04145	CmoCh07G008430;CmoCh11G017530;CmoCh19G007650;CmoCh08G008010;CmoCh17G006330;CmoCh18G002410;CmoCh18G005210;CmoCh02G002540;CmoCh16G003240;CmoCh06G017440;CmoCh13G008620;CmoCh11G010550;CmoCh11G011110;CmoCh11G011280;CmoCh03G003880;CmoCh14G011170;CmoCh04G004620;CmoCh10G009210;CmoCh16G004660;CmoCh06G006440	K02144+K02147+K02147+K00921+K00921+K08054+K07889+K04392+K07374+K07374+K08054+K02146+K02154+K07897+K07375+K07374+K07374+K07375+K10956+K08488
	Genetic Information Processing	Translation	RNA transport	33	206	0.00146258	0.0234012	ko03013	CmoCh02G011570;CmoCh19G011530;CmoCh19G008780;CmoCh19G006140;CmoCh08G009890;CmoCh08G007500;CmoCh03G000410;CmoCh14G017340;CmoCh15G004420;CmoCh15G004480;CmoCh10G004930;CmoCh01G000570;CmoCh01G004120;CmoCh17G006860;CmoCh09G010880;CmoCh09G004040;CmoCh16G003750;CmoCh16G003890;CmoCh06G016440;CmoCh06G016520;CmoCh05G005050;CmoCh15G015070;CmoCh20G006640;CmoCh13G000020;CmoCh13G001640;CmoCh04G001560;CmoCh04G0…	K14293+K09291+K14300+K13126+K03231+K03257+K03250+K14319+K14327+K03231+K03260+K03257+K03248+K03257+K03243+K03260+K13126+K13114+K03247+K03236+K03262+K14303+K03236+K03238+K12881+K14318+K13126+K12875+K03231+K03260+K07936+K03254+K12812
	Metabolism	Carbohydrate metabolism	Citrate cycle (TCA cycle)	16	79	0.00234749	0.03255	ko00020	CmoCh04G023780;CmoCh01G015120;CmoCh01G011700;CmoCh04G012700;CmoCh08G000150;CmoCh08G000390;CmoCh19G009470;CmoCh15G004230;CmoCh01G003120;CmoCh17G008970;CmoCh16G004500;CmoCh03G006800;CmoCh07G003830;CmoCh11G019000;CmoCh14G007030;CmoCh17G005290	K00031+K01610+K00658+K00164+K00162+K01900+K01681+K00164+K01679+K01647+K00026+K01681+K00030+K01681+K00235+K00161
	Metabolism	Carbohydrate metabolism	Glyoxylate and dicarboxylate metabolism	21	117	0.00261563	0.03255	ko00630	CmoCh05G009960;CmoCh04G018490;CmoCh08G004920;CmoCh08G006150;CmoCh19G009470;CmoCh14G017140;CmoCh17G008970;CmoCh03G014010;CmoCh18G002630;CmoCh16G004500;CmoCh13G008220;CmoCh11G009510;CmoCh03G006800;CmoCh07G001000;CmoCh17G000940;CmoCh10G009480;CmoCh12G005780;CmoCh06G015540;CmoCh06G014450;CmoCh06G000250;CmoCh11G019000	K03781+K14272+K01915+K15918+K01681+K01915+K01647+K11517+K00605+K00026+K01638+K19269+K01681+K11517+K00600+K00830+K00281+K01913+K01915+K00284+K01681
	Genetic Information Processing	Folding, sorting and degradation	RNA degradation	23	135	0.00335879	0.0376185	ko03018	CmoCh07G009040;CmoCh04G026980;CmoCh01G013580;CmoCh19G006140;CmoCh17G012760;CmoCh09G007440;CmoCh03G011710;CmoCh16G003750;CmoCh20G004760;CmoCh20G004920;CmoCh11G002460;CmoCh07G011970;CmoCh04G004440;CmoCh04G005160;CmoCh04G006710;CmoCh14G011510;CmoCh10G007110;CmoCh11G013460;CmoCh16G005240;CmoCh14G020870;CmoCh06G011150;CmoCh06G009840;CmoCh14G003620	K01689+K12613+K12617+K13126+K12608+K12603+K01689+K13126+K12605+K10643+K01689+K12591+K04043+K13126+K14442+K12580+K00850+K12585+K12617+K12614+K12614+K12604+K14442
	Metabolism	Carbohydrate metabolism	Glycolysis / Gluconeogenesis	25	166	0.0115365	0.117462	ko00010	CmoCh07G009040;CmoCh07G009000;CmoCh04G021850;CmoCh01G015120;CmoCh05G013740;CmoCh08G000150;CmoCh19G011390;CmoCh09G010960;CmoCh09G000150;CmoCh03G011710;CmoCh03G013120;CmoCh18G001950;CmoCh02G008030;CmoCh02G006610;CmoCh13G008180;CmoCh11G002460;CmoCh11G003230;CmoCh03G002780;CmoCh18G008240;CmoCh10G007110;CmoCh12G001450;CmoCh06G015540;CmoCh06G004510;CmoCh14G002730;CmoCh17G005290	K01689+K01623+K01623+K01610+K00844+K00162+K00927+K18857+K00895+K01689+K01568+K00134+K01803+K00927+K00134+K01689+K01785+K15633+K00873+K00850+K01810+K01913+K01623+K01623+K00161
	Metabolism	Metabolism of cofactors and vitamins	Riboflavin metabolism	5	17	0.0170882	0.15949	ko00740	CmoCh15G009520;CmoCh04G004280;CmoCh12G000710;CmoCh11G019660;CmoCh14G004180	K14652+K14652+K00794+K20884+K18453
	Organismal Systems	Environmental adaptation	Plant-pathogen interaction	30	217	0.0192227	0.163144	ko04626	CmoCh04G022830;CmoCh04G024350;CmoCh08G000100;CmoCh03G000720;CmoCh14G015260;CmoCh15G007330;CmoCh10G004590;CmoCh13G009500;CmoCh11G000420;CmoCh11G008000;CmoCh03G007110;CmoCh03G002080;CmoCh07G011720;CmoCh07G013820;CmoCh07G004250;CmoCh04G004110;CmoCh16G010310;CmoCh18G009650;CmoCh10G010490;CmoCh10G009700;CmoCh12G008620;CmoCh11G012410;CmoCh20G010450;CmoCh14G021680;CmoCh01G010010;CmoCh12G003530;CmoCh06G0…	K09487+K13414+K13430+K13412+K13436+K13414+K05391+K13412+K13448+K02183+K13412+K02183+K02183+K13448+K13412+K13416+K04079+K13412+K02183+K13412+K05391+K04079+K13412+K05391+K13412+K09487+K04079+K13448+K13447+K13424
	Metabolism	Amino acid metabolism	Cysteine and methionine metabolism	21	140	0.0203929	0.163144	ko00270	CmoCh01G016490;CmoCh01G011400;CmoCh01G012820;CmoCh08G004880;CmoCh01G002740;CmoCh01G007910;CmoCh17G009700;CmoCh09G005450;CmoCh02G000640;CmoCh16G004500;CmoCh15G012900;CmoCh11G010210;CmoCh04G008490;CmoCh17G004180;CmoCh17G000960;CmoCh17G000950;CmoCh16G012760;CmoCh06G009380;CmoCh06G005900;CmoCh14G009800;CmoCh14G005310	K14454+K00640+K00815+K00789+K00789+K05396+K00789+K14454+K05933+K00026+K01919+K01738+K00827+K13034+K01251+K01251+K01761+K00549+K01761+K00789+K00549
	Metabolism	Amino acid metabolism	Arginine biosynthesis	11	61	0.0248989	0.172464	ko00220	CmoCh01G016490;CmoCh04G018490;CmoCh08G004920;CmoCh08G008040;CmoCh14G017140;CmoCh09G005790;CmoCh09G005450;CmoCh13G008300;CmoCh11G000440;CmoCh06G014450;CmoCh02G016490	K14454+K14272+K01915+K00814+K01915+K01755+K14454+K01940+K01940+K01915+K01438
	Metabolism	Carbohydrate metabolism	Pentose phosphate pathway	13	77	0.0258617	0.172464	ko00030	CmoCh07G009000;CmoCh04G021850;CmoCh04G029570;CmoCh14G014300;CmoCh15G002200;CmoCh09G000150;CmoCh13G012000;CmoCh18G011210;CmoCh10G007110;CmoCh12G001450;CmoCh06G011680;CmoCh06G004510;CmoCh14G002730	K01623+K01623+K00033+K00616+K00033+K00895+K01783+K01057+K00850+K01810+K00615+K01623+K01623
	Metabolism	Metabolism of cofactors and vitamins	Thiamine metabolism	7	32	0.0261775	0.172464	ko00730	CmoCh11G016300;CmoCh11G004130;CmoCh03G004780;CmoCh04G002660;CmoCh17G002850;CmoCh16G009100;CmoCh14G007240	K00939+K01662+K00939+K00939+K01662+K03146+K00939
	Genetic Information Processing	Translation	mRNA surveillance pathway	22	154	0.029691	0.184744	ko03015	CmoCh01G011210;CmoCh13G007520;CmoCh05G009710;CmoCh04G016010;CmoCh19G006140;CmoCh03G001220;CmoCh15G004420;CmoCh09G010110;CmoCh16G003750;CmoCh16G003890;CmoCh13G010390;CmoCh20G008890;CmoCh20G006690;CmoCh11G008980;CmoCh13G001640;CmoCh04G005160;CmoCh04G008530;CmoCh19G003860;CmoCh10G009260;CmoCh12G013520;CmoCh19G001210;CmoCh12G002850	K14398+K14400+K04382+K03456+K13126+K04382+K14327+K14398+K13126+K13114+K03267+K08873+K14411+K14409+K12881+K13126+K12875+K14401+K14409+K14397+K14411+K12812
	Metabolism	Amino acid metabolism	Phenylalanine, tyrosine and tryptophan biosynthesis	11	66	0.0418751	0.246843	ko00400	CmoCh07G005550;CmoCh20G011430;CmoCh01G017150;CmoCh01G016490;CmoCh01G012820;CmoCh01G011930;CmoCh09G005450;CmoCh02G007580;CmoCh03G008600;CmoCh13G002930;CmoCh11G014790	K01626+K00891+K01850+K14454+K00815+K01696+K14454+K01657+K01626+K05359+K01626
	Metabolism	Global and overview maps	2-Oxocarboxylic acid metabolism	13	83	0.0445081	0.249245	ko01210	CmoCh07G008760;CmoCh04G023780;CmoCh01G016490;CmoCh04G018490;CmoCh19G009470;CmoCh08G008040;CmoCh10G000540;CmoCh17G008970;CmoCh09G005450;CmoCh03G006800;CmoCh07G003830;CmoCh02G016490;CmoCh11G019000	K01703+K00031+K14454+K14272+K01681+K00814+K01652+K01647+K14454+K01681+K00030+K01438+K01681
152 chilling-induced mobile Cmo mRNA	Genetic Information Processing	Translation	Aminoacyl-tRNA biosynthesis	4	72	0.00246902	0.121999	ko00970	CmoCh02G010620;CmoCh04G031450;CmoCh14G016560;CmoCh11G010110	K01873+K01892+K01870+K01893
	Metabolism	Global and overview maps	2-Oxocarboxylic acid metabolism	4	83	0.00413557	0.121999	ko01210	CmoCh04G023200;CmoCh19G010620;CmoCh03G012260;CmoCh03G009490	K00928+K00053+K00030+K14682
	Genetic Information Processing	Folding, sorting and degradation	Ubiquitin mediated proteolysis	4	163	0.0401094	0.481124	ko04120	CmoCh03G012590;CmoCh08G011920;CmoCh07G003390;CmoCh04G006130	K10581+K03347+K10591+K10580
	Metabolism	Global and overview maps	Biosynthesis of amino acids	6	321	0.0409296	0.481124	ko01230	CmoCh04G023200;CmoCh19G010620;CmoCh03G012260;CmoCh03G009490;CmoCh03G008930;CmoCh06G009360	K00928+K00053+K00030+K14682+K00600+K00549
	Metabolism	Amino acid metabolism	Glycine, serine and threonine metabolism	3	97	0.0416147	0.481124	ko00260	CmoCh02G015430;CmoCh04G023200;CmoCh03G008930	K00276+K00928+K00600
	Metabolism	Lipid metabolism	Synthesis and degradation of ketone bodies	1	8	0.0619999	0.481124	ko00072	CmoCh02G013280	K01640
	Genetic Information Processing	Replication and repair	Non-homologous end-joining	1	8	0.0619999	0.481124	ko03450	CmoCh06G011600	K10885
	Metabolism	Lipid metabolism	alpha-Linolenic acid metabolism	2	54	0.06848	0.481124	ko00592	CmoCh08G012070;CmoCh11G007390	K10527+K05894
	Genetic Information Processing	Translation	RNA transport	4	206	0.0806026	0.481124	ko03013	CmoCh02G009670;CmoCh08G009860;CmoCh15G009280;CmoCh16G011370	K14297+K03260+K12879+K14326
	Metabolism	Biosynthesis of other secondary metabolites	Monobactam biosynthesis	1	13	0.0988185	0.481124	ko00261	CmoCh04G023200	K00928
	Metabolism	Metabolism of terpenoids and polyketides	Terpenoid backbone biosynthesis	2	68	0.101709	0.481124	ko00900	CmoCh11G001680;CmoCh16G004830	K10960+K05356
	Metabolism	Lipid metabolism	Fatty acid degradation	2	69	0.10423	0.481124	ko00071	CmoCh08G012070;CmoCh04G007350	K10527+K01897
	Metabolism	Amino acid metabolism	Lysine biosynthesis	1	14	0.10601	0.481124	ko00300	CmoCh04G023200	K00928
	Genetic Information Processing	Translation	mRNA surveillance pathway	3	154	0.123549	0.52067	ko03015	CmoCh03G003600;CmoCh16G011370;CmoCh14G000040	K06100+K14326+K06269
	Metabolism	Amino acid metabolism	Valine, leucine and isoleucine biosynthesis	1	25	0.181497	0.521338	ko00290	CmoCh19G010620	K00053
	Metabolism	Global and overview maps	Fatty acid metabolism	2	104	0.20063	0.521338	ko01212	CmoCh08G012070;CmoCh04G007350	K10527+K01897
	Metabolism	Glycan biosynthesis and metabolism	Other glycan degradation	1	28	0.200976	0.521338	ko00511	CmoCh08G010020	K17108
	Metabolism	Metabolism of cofactors and vitamins	One carbon pool by folate	1	28	0.200976	0.521338	ko00670	CmoCh03G008930	K00600
	Metabolism	Metabolism of other amino acids	Selenocompound metabolism	1	30	0.213708	0.521338	ko00450	CmoCh06G009360	K00549
	Metabolism	Biosynthesis of other secondary metabolites	Isoquinoline alkaloid biosynthesis	1	30	0.213708	0.521338	ko00950	CmoCh02G015430	K00276
44 chilling-induced moving-directioned Cmo mRNA	Genetic Information Processing	Translation	RNA transport	3	206	0.00871154	0.198428	ko03013	CmoCh11G013030;CmoCh11G013760;CmoCh01G010460	K03254+K13126+K03243
	Metabolism	Biosynthesis of other secondary metabolites	Caffeine metabolism	1	6	0.0128018	0.198428	ko00232	CmoCh10G009790	K00106
	Metabolism	Biosynthesis of other secondary metabolites	Monobactam biosynthesis	1	13	0.0275448	0.238248	ko00261	CmoCh17G001970	K13811
	Genetic Information Processing	Folding, sorting and degradation	RNA degradation	2	135	0.0328256	0.238248	ko03018	CmoCh10G008390;CmoCh11G013760	K04077+K13126
	Metabolism	Amino acid metabolism	Histidine metabolism	1	23	0.0482519	0.238248	ko00340	CmoCh17G006590	K14085
	Metabolism	Metabolism of other amino acids	Selenocompound metabolism	1	30	0.0625024	0.238248	ko00450	CmoCh17G001970	K13811
	Metabolism	Lipid metabolism	Linoleic acid metabolism	1	32	0.0665374	0.238248	ko00591	CmoCh17G006610	K00454
	Metabolism	Nucleotide metabolism	Purine metabolism	2	206	0.0702871	0.238248	ko00230	CmoCh17G001970;CmoCh10G009790	K13811+K00106
	Environmental Information Processing	Signal transduction	MAPK signaling pathway - plant	2	231	0.0857867	0.238248	ko04016	CmoCh07G009570;CmoCh05G003830	K14513+K14515
	Metabolism	Amino acid metabolism	Lysine degradation	1	42	0.0864718	0.238248	ko00310	CmoCh17G006590	K14085
	Metabolism	Energy metabolism	Sulfur metabolism	1	44	0.0904109	0.238248	ko00920	CmoCh17G001970	K13811
	Metabolism	Lipid metabolism	alpha-Linolenic acid metabolism	1	54	0.109871	0.238248	ko00592	CmoCh17G006610	K00454
	Metabolism	Amino acid metabolism	Tryptophan metabolism	1	55	0.111796	0.238248	ko00380	CmoCh17G006590	K14085
	Metabolism	Glycan biosynthesis and metabolism	N-Glycan biosynthesis	1	56	0.113716	0.238248	ko00510	CmoCh14G006320	K01231
	Metabolism	Amino acid metabolism	Valine, leucine and isoleucine degradation	1	66	0.132713	0.238248	ko00280	CmoCh17G006590	K14085
	Metabolism	Metabolism of other amino acids	beta-Alanine metabolism	1	66	0.132713	0.238248	ko00410	CmoCh17G006590	K14085
	Metabolism	Carbohydrate metabolism	Ascorbate and aldarate metabolism	1	67	0.134592	0.238248	ko00053	CmoCh17G006590	K14085
	Metabolism	Lipid metabolism	Fatty acid degradation	1	69	0.138338	0.238248	ko00071	CmoCh17G006590	K14085
	Metabolism	Amino acid metabolism	Arginine and proline metabolism	1	80	0.158673	0.258888	ko00330	CmoCh17G006590	K14085
	Metabolism	Lipid metabolism	Glycerolipid metabolism	1	90	0.176772	0.273997	ko00561	CmoCh17G006590	K14085
51 maintaining mobility mRNA	Metabolism	Energy metabolism	Nitrogen metabolism	2	53	0.00813389	0.244017	ko00910	CmoCh15G007290;CmoCh16G000640	K10534+K00264
	Metabolism	Carbohydrate metabolism	Pyruvate metabolism	2	121	0.0386387	0.345691	ko00620	CmoCh03G011740;CmoCh17G001620	K00873+K00025
	Metabolism	Global and overview maps	Biosynthesis of amino acids	3	321	0.0479722	0.345691	ko01230	CmoCh03G011740;CmoCh16G000640;CmoCh14G020320	K00873+K00264+K00800
	Metabolism	Global and overview maps	Biosynthesis of secondary metabolites	7	1433	0.0589036	0.345691	ko01110	CmoCh16G007460;CmoCh03G011740;CmoCh16G000640;CmoCh13G001780;CmoCh17G001620;CmoCh19G003050;CmoCh14G020320	K00232+K00873+K00264+K03526+K00025+K01613+K00800
	Genetic Information Processing	Folding, sorting and degradation	Ubiquitin mediated proteolysis	2	163	0.0659371	0.345691	ko04120	CmoCh12G001650;CmoCh06G006810	K10592+K10592
	Metabolism	Lipid metabolism	Biosynthesis of unsaturated fatty acids	1	32	0.0802268	0.345691	ko01040	CmoCh16G007460	K00232
	Cellular Processes	Transport and catabolism	Endocytosis	2	239	0.12668	0.345691	ko04144	CmoCh15G001520;CmoCh06G004010	K04646+K00889
	Metabolism	Lipid metabolism	alpha-Linolenic acid metabolism	1	54	0.131825	0.345691	ko00592	CmoCh16G007460	K00232
	Genetic Information Processing	Folding, sorting and degradation	Protein export	1	60	0.145417	0.345691	ko03060	CmoCh04G019080	K03108
	Metabolism	Amino acid metabolism	Phenylalanine, tyrosine and tryptophan biosynthesis	1	66	0.158809	0.345691	ko00400	CmoCh14G020320	K00800
	Metabolism	Metabolism of terpenoids and polyketides	Terpenoid backbone biosynthesis	1	68	0.163228	0.345691	ko00900	CmoCh13G001780	K03526
	Metabolism	Lipid metabolism	Fatty acid degradation	1	69	0.16543	0.345691	ko00071	CmoCh16G007460	K00232
	Metabolism	Carbohydrate metabolism	Galactose metabolism	1	71	0.169817	0.345691	ko00052	CmoCh14G006790	K06617
	Genetic Information Processing	Translation	Aminoacyl-tRNA biosynthesis	1	72	0.172003	0.345691	ko00970	CmoCh04G022780	K01881
	Metabolism	Carbohydrate metabolism	Citrate cycle (TCA cycle)	1	79	0.187149	0.345691	ko00020	CmoCh17G001620	K00025
	Environmental Information Processing	Signal transduction	Phosphatidylinositol signaling system	1	88	0.20624	0.345691	ko04070	CmoCh06G004010	K00889
	Metabolism	Amino acid metabolism	Alanine, aspartate and glutamate metabolism	1	92	0.214589	0.345691	ko00250	CmoCh16G000640	K00264
	Metabolism	Carbohydrate metabolism	Inositol phosphate metabolism	1	99	0.229001	0.345691	ko00562	CmoCh06G004010	K00889
	Metabolism	Global and overview maps	Fatty acid metabolism	1	104	0.239143	0.345691	ko01212	CmoCh16G007460	K00232
	Cellular Processes	Transport and catabolism	Peroxisome	1	109	0.249159	0.345691	ko04146	CmoCh16G007460	K00232
2173 chilling-reduced Csa mobile mRNA	Genetic Information Processing	Translation	Ribosome	107	284	1.00274e-19	1.22334e-17	ko03010	CsGy1G008710;CsGy1G014580;CsGy1G018050;CsGy1G021140;CsGy1G021250;CsGy1G025570;CsGy1G026970;CsGy1G027040;CsGy1G028970;CsGy1G029820;CsGy2G000540;CsGy2G000550;CsGy2G003310;CsGy2G004530;CsGy2G008380;CsGy2G008970;CsGy2G009340;CsGy2G010120;CsGy2G010640;CsGy2G011090;CsGy2G014100;CsGy2G016160;CsGy2G020880;CsGy2G023460;CsGy2G024440;CsGy2G025250;CsGy2G026810;CsGy3G002230;CsGy3G007350;CsGy3G010200;CsGy3G010…	K02900+K02865+K02916+K02955+K02912+K02883+K02983+K02910+K02908+K02872+K02910+K02983+K02974+K02883+K02923+K02921+K02872+K02894+K02958+K02984+K02898+K02915+K02991+K02949+K02874+K02899+K02988+K02884+K02942+K02868+K02921+K02875+K02875+K02937+K02971+K02945+K02906+K02938+K02922+K02894+K02937+K02929+K02934+K02870+K02896+K02981+K02935+K02903+K02896+K02937+K02885+K02877+K02873+K02998+K02901+K02866+K02904+…
	Genetic Information Processing	Transcription	Spliceosome	42	145	6.4753e-05	0.00394993	ko03040	CsGy1G002910;CsGy1G005840;CsGy1G022010;CsGy1G023490;CsGy1G030470;CsGy1G032070;CsGy2G005420;CsGy2G013510;CsGy3G004350;CsGy3G007270;CsGy3G015760;CsGy3G024680;CsGy3G025440;CsGy3G026940;CsGy3G031440;CsGy3G033570;CsGy3G042170;CsGy4G000130;CsGy4G004700;CsGy4G005390;CsGy4G014010;CsGy4G023290;CsGy5G006430;CsGy5G006450;CsGy5G009400;CsGy5G013630;CsGy5G017160;CsGy5G022230;CsGy5G026800;CsGy6G002960;CsGy6G008…	K12741+K12741+K12881+K12834+K12900+K12860+K12872+K12868+K12863+K12877+K12831+K12827+K12624+K13025+K12826+K12830+K12896+K12821+K12875+K11096+K03283+K12821+K12896+K12843+K12625+K12850+K03283+K12816+K12874+K12837+K12855+K12881+K12836+K11099+K11093+K12867+K12885+K12891+K12741+K12623+K12860+K12824
	Metabolism	Amino acid metabolism	Phenylalanine, tyrosine and tryptophan biosynthesis	16	44	0.000923491	0.0375553	ko00400	CsGy1G013200;CsGy1G014270;CsGy1G031390;CsGy2G015120;CsGy2G020860;CsGy3G000590;CsGy4G021570;CsGy4G024580;CsGy5G011540;CsGy5G028630;CsGy5G029240;CsGy6G012830;CsGy6G026670;CsGy6G029580;CsGy7G002260;CsGy7G011240	K14455+K05359+K01696+K00891+K01626+K01735+K00815+K01850+K01658+K01850+K06001+K00815+K00891+K01626+K01609+K00817
	Metabolism	Global and overview maps	Biosynthesis of amino acids	49	208	0.00323865	0.098779	ko01230	CsGy1G013200;CsGy1G014270;CsGy1G023080;CsGy1G031390;CsGy2G011740;CsGy2G013080;CsGy2G015120;CsGy2G020860;CsGy2G021540;CsGy3G000590;CsGy3G013760;CsGy3G021090;CsGy3G026560;CsGy3G026730;CsGy3G030310;CsGy3G040450;CsGy3G042990;CsGy3G044700;CsGy4G002210;CsGy4G021570;CsGy4G024580;CsGy5G004400;CsGy5G010740;CsGy5G011540;CsGy5G013590;CsGy5G015580;CsGy5G017960;CsGy5G019370;CsGy5G028630;CsGy5G029240;CsGy6G001…	K14455+K05359+K01689+K01696+K00145+K01803+K00891+K01626+K00600+K01735+K01915+K01649+K00814+K00058+K00620+K00611+K01755+K01703+K00616+K00815+K01850+K01704+K01653+K01658+K00031+K00928+K00031+K01623+K01850+K06001+K00134+K01476+K00927+K00815+K01647+K00030+K01754+K01623+K00891+K14682+K01626+K00030+K01609+K01738+K00927+K00134+K00817+K00789+K00789
	Genetic Information Processing	Folding, sorting and degradation	Proteasome	15	47	0.00565606	0.138008	ko03050	CsGy2G020000;CsGy2G020090;CsGy2G022350;CsGy3G000610;CsGy3G003960;CsGy3G009620;CsGy3G013110;CsGy3G025300;CsGy4G014540;CsGy4G022230;CsGy5G029370;CsGy6G005920;CsGy6G018870;CsGy6G019660;CsGy7G012280	K02725+K03064+K02738+K02731+K06699+K02732+K02734+K03062+K02728+K03030+K11599+K03033+K02737+K02735+K02739
	Metabolism	Global and overview maps	2-Oxocarboxylic acid metabolism	15	51	0.0127797	0.259855	ko01210	CsGy1G013200;CsGy2G011740;CsGy3G021090;CsGy3G026560;CsGy3G030310;CsGy3G044700;CsGy5G004400;CsGy5G010740;CsGy5G013590;CsGy5G015580;CsGy5G017960;CsGy6G013230;CsGy6G023940;CsGy6G028460;CsGy6G032020	K14455+K00145+K01649+K00814+K00620+K01703+K01704+K01653+K00031+K00928+K00031+K01647+K00030+K14682+K00030
	Genetic Information Processing	Translation	RNA transport	35	152	0.016855	0.293759	ko03013	CsGy1G014220;CsGy1G016330;CsGy1G018520;CsGy1G018610;CsGy1G022010;CsGy1G024370;CsGy1G027310;CsGy1G031320;CsGy2G009450;CsGy2G010140;CsGy2G013140;CsGy2G021960;CsGy2G023000;CsGy3G004930;CsGy3G007270;CsGy3G022880;CsGy3G026940;CsGy3G035880;CsGy3G037780;CsGy3G038160;CsGy4G003260;CsGy4G004700;CsGy4G008880;CsGy4G016470;CsGy4G020080;CsGy5G003180;CsGy5G015040;CsGy5G016630;CsGy6G001640;CsGy6G014570;CsGy6G036…	K03238+K03260+K07936+K07936+K12881+K03254+K05749+K18213+K03231+K03259+K03236+K14304+K07936+K12160+K12877+K14004+K13025+K14309+K14314+K03259+K03247+K12875+K14290+K03250+K14325+K14295+K03245+K03231+K03249+K12881+K03251+K14294+K03237+K03243+K14301
	Genetic Information Processing	Translation	mRNA surveillance pathway	23	94	0.0245133	0.373828	ko03015	CsGy1G006870;CsGy1G022010;CsGy2G007560;CsGy2G008210;CsGy2G011840;CsGy3G007270;CsGy3G024950;CsGy3G026940;CsGy3G037710;CsGy3G041990;CsGy4G004430;CsGy4G004700;CsGy4G012600;CsGy4G020080;CsGy5G007330;CsGy6G001370;CsGy6G007230;CsGy6G009120;CsGy6G014570;CsGy6G016560;CsGy6G020310;CsGy7G005780;CsGy7G021520	K03267+K12881+K11583+K06965+K08873+K12877+K14411+K13025+K14962+K14416+K14396+K12875+K04382+K14325+K06269+K06269+K03265+K14411+K12881+K14404+K04382+K14294+K14376
	Genetic Information Processing	Translation	Ribosome biogenesis in eukaryotes	18	71	0.031352	0.416617	ko03008	CsGy1G018520;CsGy1G018610;CsGy1G020190;CsGy1G030630;CsGy2G015950;CsGy2G018520;CsGy2G023000;CsGy3G003200;CsGy3G006580;CsGy3G017230;CsGy3G021490;CsGy3G035360;CsGy4G008880;CsGy6G016770;CsGy6G024280;CsGy7G009120;CsGy7G015950;CsGy7G019080	K07936+K07936+K14552+K11108+K03264+K03097+K07936+K07179+K14538+K14563+K11130+K14568+K14290+K14546+K14556+K14569+K14567+K14546
	Metabolism	Energy metabolism	Oxidative phosphorylation	29	128	0.0341489	0.416617	ko00190	CsGy1G024520;CsGy2G000510;CsGy2G006330;CsGy2G020410;CsGy3G010360;CsGy3G010370;CsGy3G010380;CsGy3G010430;CsGy3G017440;CsGy3G023590;CsGy3G024360;CsGy3G032360;CsGy3G034750;CsGy3G036760;CsGy3G041600;CsGy4G000700;CsGy4G004870;CsGy4G007810;CsGy5G009200;CsGy5G013270;CsGy5G015630;CsGy5G026760;CsGy5G027170;CsGy6G008060;CsGy6G028450;CsGy7G000210;CsGy7G010880;CsGy7G017640;CsGy7G020220	K03952+K02140+K01535+K02155+K03955+K03955+K03955+K02134+K03949+K02265+K00235+K00419+K03942+K02146+K00417+K03938+K00234+K02259+K03963+K02148+K00411+K02138+K03950+K01507+K03937+K02154+K03941+K02137+K02135
	Metabolism	Amino acid metabolism	Lysine degradation	8	27	0.0589601	0.653921	ko00310	CsGy2G003080;CsGy2G009590;CsGy3G011540;CsGy3G042150;CsGy4G016880;CsGy4G019970;CsGy7G002280;CsGy7G009400	K00128+K11423+K11420+K00306+K00128+K11420+K00626+K00658
	Metabolism	Carbohydrate metabolism	Citrate cycle (TCA cycle)	11	43	0.0773309	0.786198	ko00020	CsGy1G020790;CsGy3G024360;CsGy4G004870;CsGy5G013590;CsGy5G017960;CsGy6G007530;CsGy6G013230;CsGy6G016520;CsGy6G023940;CsGy6G032020;CsGy7G009400	K00162+K00235+K00234+K00031+K00031+K00162+K01647+K00382+K00030+K00030+K00658
	Metabolism	Amino acid metabolism	Arginine biosynthesis	10	39	0.0885368	0.830819	ko00220	CsGy1G013200;CsGy2G011740;CsGy3G013760;CsGy3G026560;CsGy3G030310;CsGy3G040450;CsGy3G042990;CsGy4G004200;CsGy6G005960;CsGy6G028460	K14455+K00145+K01915+K00814+K00620+K00611+K01755+K00261+K01476+K14682
	Metabolism	Lipid metabolism	Steroid biosynthesis	7	25	0.0973152	0.830819	ko00100	CsGy2G012720;CsGy3G027410;CsGy3G041210;CsGy4G002260;CsGy4G023370;CsGy6G018390;CsGy7G019990	K00801+K00559+K08242+K05917+K00511+K07748+K01853
	Metabolism	Amino acid metabolism	Phenylalanine metabolism	14	61	0.107371	0.830819	ko00360	CsGy1G013200;CsGy2G006820;CsGy2G006840;CsGy4G002310;CsGy4G021570;CsGy6G010830;CsGy6G011750;CsGy6G012830;CsGy6G023880;CsGy6G023890;CsGy6G023900;CsGy7G000660;CsGy7G009970;CsGy7G011240	K14455+K00487+K00487+K10775+K00815+K00487+K10775+K00815+K10775+K10775+K10775+K01426+K00276+K00817
	Cellular Processes	Transport and catabolism	Peroxisome	17	77	0.10896	0.830819	ko04146	CsGy1G026400;CsGy2G001140;CsGy2G007670;CsGy2G009250;CsGy2G018500;CsGy3G006070;CsGy3G013420;CsGy3G042150;CsGy4G002500;CsGy4G004240;CsGy4G006280;CsGy5G004430;CsGy5G013590;CsGy5G017960;CsGy6G005450;CsGy6G018080;CsGy7G015570	K04565+K13348+K13345+K07513+K13348+K13348+K01897+K00306+K13344+K04564+K01897+K00232+K00031+K00031+K13352+K03781+K13339
	Cellular Processes	Transport and catabolism	Autophagy - other eukaryotes	8	31	0.117006	0.83969	ko04136	CsGy2G005470;CsGy3G034240;CsGy4G012600;CsGy5G027900;CsGy6G008980;CsGy6G020310;CsGy6G027290;CsGy7G017110	K08330+K08266+K04382+K17606+K08341+K04382+K19730+K08341
	Metabolism	Metabolism of other amino acids	Glutathione metabolism	17	80	0.141977	0.96229	ko00480	CsGy1G004050;CsGy1G005300;CsGy3G009940;CsGy3G024440;CsGy3G042320;CsGy4G006060;CsGy4G007400;CsGy4G019390;CsGy5G002670;CsGy5G013590;CsGy5G014650;CsGy5G017960;CsGy5G022310;CsGy5G029140;CsGy6G021110;CsGy7G000740;CsGy7G014320	K00799+K00799+K00799+K10808+K22596+K00033+K00799+K00036+K01919+K00031+K00799+K00031+K00797+K00033+K00432+K00434+K00383
	Metabolism	Biosynthesis of other secondary metabolites	Tropane, piperidine and pyridine alkaloid biosynthesis	5	18	0.154763	0.993739	ko00960	CsGy1G013200;CsGy4G021570;CsGy6G012830;CsGy7G009970;CsGy7G011240	K14455+K00815+K00815+K00276+K00817
	Metabolism	Metabolism of cofactors and vitamins	Porphyrin and chlorophyll metabolism	10	45	0.183464	0.996696	ko00860	CsGy1G000060;CsGy1G002350;CsGy1G018820;CsGy2G021630;CsGy4G007810;CsGy4G019950;CsGy5G003280;CsGy5G008620;CsGy7G006020;CsGy7G017870	K03428+K10960+K21480+K02492+K02259+K04035+K22013+K01599+K02492+K02303
1750 chilling-induced mobile Csa mRNA	Metabolism	Energy metabolism	Sulfur metabolism	7	28	0.00949473	0.725274	ko00920	CsGy1G010500;CsGy1G011670;CsGy1G013680;CsGy2G010950;CsGy3G040860;CsGy6G033030;CsGy7G008320	K05907+K01082+K00387+K13811+K13811+K05907+K00640
	Organismal Systems	Environmental adaptation	Circadian rhythm - plant	7	31	0.0167298	0.725274	ko04712	CsGy1G032570;CsGy2G005180;CsGy3G015120;CsGy5G000060;CsGy5G005950;CsGy5G010780;CsGy6G028190	K10143+K12126+K12121+K12130+K16221+K12116+K03097
	Genetic Information Processing	Replication and repair	Non-homologous end-joining	3	7	0.0185968	0.725274	ko03450	CsGy3G009630;CsGy3G039320;CsGy5G022470	K10885+K10865+K03512
	Metabolism	Carbohydrate metabolism	Pentose phosphate pathway	8	46	0.0471927	0.975317	ko00030	CsGy1G005520;CsGy2G003210;CsGy2G005070;CsGy3G022660;CsGy4G007650;CsGy5G000170;CsGy5G005560;CsGy6G003690	K01783+K01807+K00036+K00850+K00852+K01057+K01835+K03841
	Metabolism	Energy metabolism	Photosynthesis	9	57	0.0620645	0.975317	ko00195	CsGy1G014780;CsGy2G007440;CsGy3G013290;CsGy3G022990;CsGy4G007170;CsGy6G002600;CsGy6G003930;CsGy6G019860;CsGy7G014300	K14332+K02699+K02639+K02695+K02717+K02113+K02639+K03542+K02721
	Metabolism	Amino acid metabolism	Histidine metabolism	4	18	0.0692466	0.975317	ko00340	CsGy1G001560;CsGy4G013430;CsGy5G020580;CsGy7G009920	K00128+K00128+K00765+K01693
	Metabolism	Metabolism of cofactors and vitamins	Ubiquinone and other terpenoid-quinone biosynthesis	7	42	0.0742753	0.975317	ko00130	CsGy2G011370;CsGy2G017190;CsGy3G027980;CsGy3G031120;CsGy4G020190;CsGy6G013820;CsGy6G033620	K12502+K03183+K01904+K01904+K00457+K03809+K03809
	Metabolism	Metabolism of cofactors and vitamins	Nicotinate and nicotinamide metabolism	4	19	0.0818209	0.975317	ko00760	CsGy2G001560;CsGy5G018150;CsGy5G025560;CsGy6G019530	K03426+K00278+K01081+K00858
	Metabolism	Amino acid metabolism	Valine, leucine and isoleucine degradation	7	43	0.0822891	0.975317	ko00280	CsGy1G001560;CsGy3G011190;CsGy3G014790;CsGy4G013430;CsGy6G000080;CsGy6G019890;CsGy6G023030	K00128+K07513+K00249+K00128+K00382+K00166+K01640
	Genetic Information Processing	Transcription	Spliceosome	18	145	0.0897876	0.975317	ko03040	CsGy1G001110;CsGy1G020170;CsGy2G000900;CsGy2G004620;CsGy2G006580;CsGy2G007690;CsGy2G016310;CsGy2G017750;CsGy3G013960;CsGy3G020590;CsGy4G004720;CsGy4G012170;CsGy4G025630;CsGy5G022290;CsGy6G004860;CsGy6G019290;CsGy6G024720;CsGy7G014800	K12823+K12846+K06063+K12849+K06063+K12829+K12885+K12818+K12900+K12881+K12741+K12869+K12836+K12844+K12622+K09564+K12873+K12817
	Cellular Processes	Transport and catabolism	Phagosome	9	62	0.0951141	0.975317	ko04145	CsGy1G024270;CsGy1G024280;CsGy2G013440;CsGy2G022890;CsGy3G000580;CsGy3G035140;CsGy5G002690;CsGy6G020850;CsGy7G019780	K07375+K07375+K04392+K03661+K04392+K02144+K07375+K07889+K07897
	Metabolism	Metabolism of cofactors and vitamins	Riboflavin metabolism	3	13	0.102089	0.975317	ko00740	CsGy1G031190;CsGy5G018440;CsGy6G000490	K11752+K14379+K11752
	Metabolism	Amino acid metabolism	Arginine and proline metabolism	8	56	0.11977	0.975317	ko00330	CsGy1G001560;CsGy2G000430;CsGy2G005520;CsGy3G013910;CsGy4G007150;CsGy4G013430;CsGy5G029220;CsGy6G031730	K00128+K12259+K01611+K00472+K17839+K00128+K00318+K00472
	Genetic Information Processing	Translation	mRNA surveillance pathway	12	94	0.126719	0.975317	ko03015	CsGy3G004480;CsGy3G012130;CsGy3G014200;CsGy3G018480;CsGy3G020590;CsGy3G043310;CsGy4G015230;CsGy5G020750;CsGy5G022650;CsGy6G004430;CsGy6G031230;CsGy7G017850	K14411+K06269+K11583+K13114+K12881+K06100+K06100+K14403+K04382+K14407+K14962+K13126
	Metabolism	Biosynthesis of other secondary metabolites	Monobactam biosynthesis	2	8	0.154385	0.975317	ko00261	CsGy2G010950;CsGy3G040860	K13811+K13811
	Genetic Information Processing	Folding, sorting and degradation	Sulfur relay system	2	8	0.154385	0.975317	ko04122	CsGy3G004970;CsGy6G022900	K11996+K03635
	Metabolism	Glycan biosynthesis and metabolism	Other glycan degradation	3	16	0.164649	0.975317	ko00511	CsGy3G017990;CsGy3G027940;CsGy6G011930	K15923+K12373+K01206
	Genetic Information Processing	Folding, sorting and degradation	Protein export	6	43	0.178365	0.975317	ko03060	CsGy1G026470;CsGy2G017470;CsGy3G009100;CsGy5G025120;CsGy6G019580;CsGy6G024980	K03116+K03217+K03110+K03118+K03100+K03106
	Metabolism	Carbohydrate metabolism	Pyruvate metabolism	10	81	0.179257	0.975317	ko00620	CsGy1G001560;CsGy1G009460;CsGy2G000990;CsGy2G024100;CsGy3G013850;CsGy3G022760;CsGy3G044410;CsGy4G008370;CsGy4G013430;CsGy6G000080	K00128+K01638+K01759+K00627+K01006+K00029+K00873+K02160+K00128+K00382
	Metabolism	Global and overview maps	Fatty acid metabolism	8	62	0.181651	0.975317	ko01212	CsGy1G012590;CsGy3G011190;CsGy3G014790;CsGy4G004570;CsGy4G008370;CsGy4G010860;CsGy5G003920;CsGy6G001040	K07512+K07513+K00249+K00232+K02160+K00059+K00648+K01897
296 chilling-induced moving-directioned Csa mRNA	Metabolism	Carbohydrate metabolism	Citrate cycle (TCA cycle)	9	43	1.56731e-06	0.000115981	ko00020	CsGy1G024930;CsGy2G017150;CsGy3G015310;CsGy3G038740;CsGy6G017420;CsGy6G020540;CsGy6G028870;CsGy6G031720;CsGy7G003360	K01648+K01648+K00382+K00627+K01648+K00161+K00026+K01681+K01681
	Metabolism	Global and overview maps	Carbon metabolism	14	220	0.00233818	0.0718741	ko01200	CsGy2G019730;CsGy2G021500;CsGy3G015310;CsGy3G037420;CsGy3G038740;CsGy4G019990;CsGy5G019620;CsGy6G020540;CsGy6G024630;CsGy6G028870;CsGy6G031720;CsGy6G035720;CsGy7G003360;CsGy7G004290	K01810+K01810+K00382+K00122+K00627+K01803+K01595+K00161+K01689+K00026+K01681+K11517+K01681+K01595
	Metabolism	Carbohydrate metabolism	Glyoxylate and dicarboxylate metabolism	7	71	0.00291381	0.0718741	ko00630	CsGy3G015310;CsGy3G035330;CsGy3G037420;CsGy6G028870;CsGy6G031720;CsGy6G035720;CsGy7G003360	K00382+K00284+K00122+K00026+K01681+K11517+K01681
	Cellular Processes	Transport and catabolism	Phagosome	6	62	0.00634855	0.117448	ko04145	CsGy1G009910;CsGy3G023710;CsGy3G029540;CsGy3G038150;CsGy4G000100;CsGy4G007880	K08054+K02150+K07375+K07374+K07374+K10956
	Genetic Information Processing	Folding, sorting and degradation	Ubiquitin mediated proteolysis	7	89	0.0101015	0.14641	ko04120	CsGy3G004210;CsGy3G011680;CsGy3G036190;CsGy3G036680;CsGy5G023020;CsGy6G014690;CsGy6G034150	K10592+K10599+K10597+K03869+K10573+K03347+K10581
	Genetic Information Processing	Translation	mRNA surveillance pathway	7	94	0.0134274	0.14641	ko03015	CsGy1G015480;CsGy1G029930;CsGy2G010170;CsGy2G023240;CsGy3G001920;CsGy5G029830;CsGy7G021250	K14411+K12876+K14411+K12812+K14326+K14404+K04354
	Metabolism	Metabolism of other amino acids	Selenocompound metabolism	3	19	0.0138496	0.14641	ko00450	CsGy3G035570;CsGy3G036270;CsGy3G038000	K00549+K01739+K00549
	Genetic Information Processing	Transcription	Spliceosome	9	145	0.0164694	0.152342	ko03040	CsGy1G029930;CsGy2G014380;CsGy2G023240;CsGy3G004580;CsGy3G011680;CsGy3G015290;CsGy3G037610;CsGy5G022250;CsGy7G018770	K12876+K12859+K12812+K12893+K10599+K12854+K12823+K12822+K12856
	Metabolism	Carbohydrate metabolism	Pyruvate metabolism	6	81	0.0221052	0.181754	ko00620	CsGy3G015310;CsGy3G038740;CsGy5G019620;CsGy6G020540;CsGy6G028870;CsGy7G004290	K00382+K00627+K01595+K00161+K00026+K01595
	Metabolism	Global and overview maps	Biosynthesis of amino acids	11	208	0.0250128	0.185095	ko01230	CsGy1G000520;CsGy1G000660;CsGy3G024710;CsGy3G035570;CsGy3G036270;CsGy3G038000;CsGy4G019990;CsGy6G024630;CsGy6G031720;CsGy7G003360;CsGy7G004580	K01652+K01940+K00264+K00549+K01739+K00549+K01803+K01689+K01681+K01681+K00053
	Metabolism	Carbohydrate metabolism	Glycolysis / Gluconeogenesis	7	114	0.034672	0.233248	ko00010	CsGy2G019730;CsGy2G021500;CsGy3G015310;CsGy3G038740;CsGy4G019990;CsGy6G020540;CsGy6G024630	K01810+K01810+K00382+K00627+K01803+K00161+K01689
	Genetic Information Processing	Folding, sorting and degradation	Proteasome	4	47	0.0378419	0.233359	ko03050	CsGy1G009240;CsGy1G032890;CsGy6G010840;CsGy7G002860	K03037+K02729+K03063+K03028
	Metabolism	Global and overview maps	2-Oxocarboxylic acid metabolism	4	51	0.0488443	0.271045	ko01210	CsGy1G000520;CsGy6G031720;CsGy7G003360;CsGy7G004580	K01652+K01681+K01681+K00053
	Metabolism	Amino acid metabolism	Alanine, aspartate and glutamate metabolism	4	52	0.0518435	0.271045	ko00250	CsGy1G000660;CsGy3G024710;CsGy5G013610;CsGy7G008910	K01940+K00264+K01580+K01955
	Genetic Information Processing	Translation	Aminoacyl-tRNA biosynthesis	4	53	0.0549416	0.271045	ko00970	CsGy1G003080;CsGy1G012660;CsGy1G025120;CsGy4G003290	K01890+K01869+K01885+K01881
	Metabolism	Energy metabolism	Carbon fixation in photosynthetic organisms	4	60	0.0793474	0.345837	ko00710	CsGy4G019990;CsGy5G019620;CsGy6G028870;CsGy7G004290	K01803+K01595+K00026+K01595
	Metabolism	Biosynthesis of other secondary metabolites	Caffeine metabolism	1	3	0.079449	0.345837	ko00232	CsGy1G029670	K00106
	Metabolism	Amino acid metabolism	Valine, leucine and isoleucine biosynthesis	2	19	0.0929617	0.370261	ko00290	CsGy1G000520;CsGy7G004580	K01652+K00053
	Genetic Information Processing	Folding, sorting and degradation	Protein processing in endoplasmic reticulum	8	172	0.0950671	0.370261	ko04141	CsGy1G009910;CsGy3G015710;CsGy3G017430;CsGy3G031000;CsGy3G036190;CsGy4G007880;CsGy6G014690;CsGy7G016560	K08054+K14006+K09540+K13525+K10597+K10956+K03347+K07953
	Metabolism	Amino acid metabolism	Cysteine and methionine metabolism	5	94	0.111724	0.41338	ko00270	CsGy2G009490;CsGy3G035570;CsGy3G036270;CsGy3G038000;CsGy6G028870	K01251+K00549+K01739+K00549+K00026
1433 maintaining mobility Csa mRNA	Metabolism	Global and overview maps	Carbon metabolism	51	220	4.09285e-07	4.37935e-05	ko01200	CsGy0G001060;CsGy1G003040;CsGy1G007410;CsGy1G009330;CsGy1G026790;CsGy1G026940;CsGy2G003350;CsGy2G009510;CsGy2G009600;CsGy2G010910;CsGy2G017920;CsGy2G020920;CsGy2G025330;CsGy3G000310;CsGy3G009750;CsGy3G010340;CsGy3G018070;CsGy3G019890;CsGy3G021140;CsGy3G026060;CsGy3G032030;CsGy3G042520;CsGy3G043290;CsGy4G000910;CsGy4G007100;CsGy4G008010;CsGy4G008570;CsGy4G010800;CsGy4G011070;CsGy4G011780;CsGy4G014…	K00162+K01689+K01899+K00134+K00844+K00850+K01738+K00600+K00297+K00873+K00281+K00121+K01783+K00831+K00615+K00028+K00058+K01895+K00873+K00855+K01623+K14454+K01610+K01679+K00600+K00026+K00850+K00261+K15633+K00873+K01962+K00600+K03781+K05298+K00164+K01100+K00164+K00873+K14272+K01057+K00627+K00051+K13034+K01900+K00161+K01803+K00121+K00873+K00627+K01647+K00814
	Metabolism	Global and overview maps	Biosynthesis of amino acids	46	208	6.23123e-06	0.00031109	ko01230	CsGy1G003040;CsGy1G009330;CsGy1G009500;CsGy1G026940;CsGy1G027600;CsGy1G028560;CsGy2G002180;CsGy2G003350;CsGy2G009510;CsGy2G010910;CsGy2G012410;CsGy2G015230;CsGy2G023530;CsGy2G025330;CsGy3G000310;CsGy3G009520;CsGy3G009740;CsGy3G009750;CsGy3G018070;CsGy3G020650;CsGy3G021140;CsGy3G032030;CsGy3G042520;CsGy3G044240;CsGy4G000360;CsGy4G007100;CsGy4G008570;CsGy4G011070;CsGy4G011110;CsGy4G011780;CsGy4G013…	K01689+K00134+K01940+K00850+K01733+K00549+K15227+K01738+K00600+K00873+K01586+K13832+K00811+K01783+K00831+K01714+K00800+K00615+K00058+K01915+K00873+K01623+K14454+K01438+K15849+K00600+K00850+K15633+K10206+K00873+K01778+K00600+K00133+K00873+K14272+K12524+K13034+K12657+K05359+K01803+K00873+K00872+K01663+K01647+K00818+K00814
	Genetic Information Processing	Folding, sorting and degradation	Proteasome	17	47	8.72216e-06	0.00031109	ko03050	CsGy1G018470;CsGy1G025620;CsGy1G032880;CsGy2G005820;CsGy2G009330;CsGy2G015260;CsGy3G001140;CsGy3G029370;CsGy4G022220;CsGy5G027450;CsGy6G014390;CsGy6G015830;CsGy6G018140;CsGy6G031460;CsGy7G000900;CsGy7G018310;CsGy7G020700	K03066+K03065+K02726+K03062+K03032+K03035+K03039+K03038+K03030+K02739+K03036+K02736+K10881+K02731+K03033+K03061+K02730
	Genetic Information Processing	Translation	Ribosome biogenesis in eukaryotes	20	71	9.46991e-05	0.0025332	ko03008	CsGy1G000670;CsGy1G006180;CsGy1G007510;CsGy1G015270;CsGy1G024250;CsGy2G003400;CsGy2G017760;CsGy4G001270;CsGy4G004020;CsGy4G023180;CsGy5G015950;CsGy5G027680;CsGy6G026450;CsGy6G027840;CsGy6G028270;CsGy6G030390;CsGy6G032990;CsGy7G000170;CsGy7G014650;CsGy7G020930	K14564+K11129+K07178+K14539+K14555+K14565+K06943+K14558+K14550+K14548+K12619+K14537+K14521+K14570+K03097+K07562+K14557+K14573+K14538+K14572
	Metabolism	Amino acid metabolism	Lysine biosynthesis	6	11	0.000637124	0.0136344	ko00300	CsGy2G012410;CsGy3G009520;CsGy4G011110;CsGy4G013840;CsGy5G010870;CsGy5G030190	K01586+K01714+K10206+K01778+K00133+K12524
	Metabolism	Carbohydrate metabolism	Pyruvate metabolism	19	81	0.00170364	0.0303816	ko00620	CsGy0G001060;CsGy2G010910;CsGy3G010340;CsGy3G019890;CsGy3G021140;CsGy3G043290;CsGy4G000910;CsGy4G008010;CsGy4G011780;CsGy4G014960;CsGy5G014470;CsGy5G019930;CsGy5G024630;CsGy5G026130;CsGy6G007980;CsGy6G024560;CsGy6G033050;CsGy7G011270;CsGy7G020720	K00162+K00873+K00028+K01895+K00873+K01610+K01679+K00026+K00873+K01962+K11262+K00873+K00627+K00051+K00161+K00873+K01759+K00627+K14085
	Metabolism	Carbohydrate metabolism	Citrate cycle (TCA cycle)	12	43	0.00259332	0.0353212	ko00020	CsGy0G001060;CsGy1G007410;CsGy3G043290;CsGy4G000910;CsGy4G008010;CsGy5G006890;CsGy5G017070;CsGy5G024630;CsGy6G007100;CsGy6G007980;CsGy7G011270;CsGy7G017980	K00162+K01899+K01610+K01679+K00026+K00164+K00164+K00627+K01900+K00161+K00627+K01647
	Metabolism	Energy metabolism	Carbon fixation in photosynthetic organisms	15	60	0.00264083	0.0353212	ko00710	CsGy1G009330;CsGy2G025330;CsGy3G009750;CsGy3G010340;CsGy3G026060;CsGy3G032030;CsGy3G042520;CsGy3G043290;CsGy4G008010;CsGy4G025420;CsGy5G007750;CsGy5G021810;CsGy5G026130;CsGy6G014320;CsGy7G020350	K00134+K01783+K00615+K00028+K00855+K01623+K14454+K01610+K00026+K05298+K01100+K14272+K00051+K01803+K00814
	Genetic Information Processing	Folding, sorting and degradation	Protein processing in endoplasmic reticulum	32	172	0.00373235	0.0443735	ko04141	CsGy1G007090;CsGy1G007400;CsGy1G012630;CsGy1G015430;CsGy1G024920;CsGy1G025590;CsGy1G025610;CsGy1G029690;CsGy2G004750;CsGy2G009110;CsGy2G010000;CsGy2G011920;CsGy2G016120;CsGy2G019530;CsGy3G018930;CsGy3G027290;CsGy3G033820;CsGy3G034300;CsGy4G002380;CsGy4G017800;CsGy5G000090;CsGy5G000630;CsGy5G001850;CsGy5G002110;CsGy5G012630;CsGy5G021030;CsGy6G009210;CsGy6G019750;CsGy6G024050;CsGy6G035630;CsGy7G001…	K14026+K07151+K09580+K12667+K14007+K04079+K04079+K12275+K08057+K03283+K14007+K12670+K05546+K10666+K11718+K14005+K10666+K10956+K08057+K03283+K14015+K06689+K09490+K06689+K09487+K01228+K09487+K09580+K13525+K01230+K04523+K09584
	Metabolism	Amino acid metabolism	Alanine, aspartate and glutamate metabolism	13	52	0.00499249	0.0534196	ko00250	CsGy1G009500;CsGy2G012880;CsGy2G023530;CsGy3G020650;CsGy3G042520;CsGy4G004740;CsGy4G007050;CsGy4G010800;CsGy5G007740;CsGy5G020350;CsGy5G021810;CsGy6G029720;CsGy7G020350	K01940+K00764+K00811+K01915+K14454+K00827+K16871+K00261+K01756+K01956+K14272+K01953+K00814
	Cellular Processes	Transport and catabolism	Phagosome	14	62	0.00948913	0.0873272	ko04145	CsGy2G004750;CsGy2G017030;CsGy2G020400;CsGy2G020620;CsGy3G010940;CsGy3G034300;CsGy4G002380;CsGy4G011690;CsGy4G014930;CsGy6G015640;CsGy6G028860;CsGy7G000980;CsGy7G020080;CsGy7G020380	K08057+K00914+K02155+K07375+K02155+K10956+K08057+K07374+K07375+K02154+K07374+K02147+K02145+K00921
	Metabolism	Carbohydrate metabolism	Glycolysis / Gluconeogenesis	22	114	0.0097937	0.0873272	ko00010	CsGy0G001060;CsGy1G003040;CsGy1G009330;CsGy1G026790;CsGy1G026940;CsGy2G010910;CsGy2G020920;CsGy3G019890;CsGy3G021140;CsGy3G032030;CsGy3G043290;CsGy4G008570;CsGy4G011070;CsGy4G011780;CsGy5G019930;CsGy5G024630;CsGy6G007980;CsGy6G014320;CsGy6G018310;CsGy6G024560;CsGy7G011270;CsGy7G020720	K00162+K01689+K00134+K00844+K00850+K00873+K00121+K01895+K00873+K01623+K01610+K00850+K15633+K00873+K00873+K00627+K00161+K01803+K00121+K00873+K00627+K14085
	Genetic Information Processing	Translation	RNA transport	27	152	0.0137006	0.0979851	ko03013	CsGy1G017980;CsGy1G021300;CsGy1G024350;CsGy2G003410;CsGy2G003420;CsGy2G009610;CsGy2G016550;CsGy2G026970;CsGy3G018160;CsGy3G019020;CsGy3G036230;CsGy3G038710;CsGy4G022390;CsGy4G024450;CsGy5G000320;CsGy5G000340;CsGy5G009410;CsGy5G016620;CsGy5G016740;CsGy5G018540;CsGy6G022870;CsGy6G030390;CsGy7G008810;CsGy7G011200;CsGy7G014340;CsGy7G020970;CsGy7G021690	K03260+K03259+K03254+K14289+K03240+K14303+K03262+K14297+K13126+K03252+K03246+K03257+K13174+K03260+K14293+K14293+K03242+K03231+K14327+K12879+K14297+K07562+K03253+K03253+K14319+K03257+K14313
	Genetic Information Processing	Transcription	Spliceosome	26	145	0.0137052	0.0979851	ko03040	CsGy1G004600;CsGy2G002460;CsGy2G003430;CsGy2G009110;CsGy2G015140;CsGy2G016680;CsGy2G023740;CsGy2G024940;CsGy3G013970;CsGy3G020010;CsGy3G032640;CsGy3G037790;CsGy3G038920;CsGy4G001220;CsGy4G007960;CsGy4G017800;CsGy4G025200;CsGy5G006600;CsGy5G006900;CsGy5G015140;CsGy5G018540;CsGy5G030580;CsGy6G036190;CsGy6G036560;CsGy7G014090;CsGy7G016750	K11094+K12852+K12818+K03283+K12741+K12891+K12842+K12825+K12823+K12858+K12733+K12741+K12823+K12835+K12741+K03283+K11088+K12830+K12900+K12864+K12879+K11984+K12840+K11086+K12815+K12820
	Metabolism	Amino acid metabolism	Glycine, serine and threonine metabolism	15	71	0.0137362	0.0979851	ko00260	CsGy1G027600;CsGy2G009510;CsGy2G017920;CsGy3G000310;CsGy3G018070;CsGy4G004740;CsGy4G007100;CsGy4G011070;CsGy4G017350;CsGy5G003690;CsGy5G010870;CsGy5G021810;CsGy5G030190;CsGy7G001830;CsGy7G020720	K01733+K00600+K00281+K00831+K00058+K00827+K00600+K15633+K00600+K00276+K00133+K14272+K12524+K00872+K14085
	Organismal Systems	Environmental adaptation	Circadian rhythm - plant	8	31	0.0211846	0.141672	ko04712	CsGy2G018070;CsGy3G042540;CsGy4G013640;CsGy6G008030;CsGy6G028270;CsGy7G002330;CsGy7G011620;CsGy7G021340	K12125+K12118+K12129+K12133+K03097+K12120+K12124+K12125
	Cellular Processes	Transport and catabolism	Endocytosis	26	152	0.0241745	0.152157	ko04144	CsGy1G027070;CsGy2G009110;CsGy3G000570;CsGy3G009530;CsGy3G031450;CsGy4G001420;CsGy4G002280;CsGy4G003590;CsGy4G013900;CsGy4G017800;CsGy4G019360;CsGy5G007230;CsGy5G019300;CsGy5G020220;CsGy5G024600;CsGy5G025610;CsGy5G029900;CsGy6G002760;CsGy6G029560;CsGy6G031740;CsGy6G032590;CsGy6G035020;CsGy6G036230;CsGy6G036590;CsGy7G002010;CsGy7G018920	K19476+K03283+K18468+K10396+K00889+K01115+K12489+K12471+K07901+K03283+K18466+K18443+K12200+K12183+K19476+K12198+K01528+K19476+K07904+K01115+K10591+K07904+K12486+K12191+K18442+K01115
	Metabolism	Amino acid metabolism	Arginine biosynthesis	9	39	0.030132	0.179118	ko00220	CsGy1G009500;CsGy2G023530;CsGy3G020650;CsGy3G042520;CsGy3G044240;CsGy4G010800;CsGy5G021810;CsGy7G018530;CsGy7G020350	K01940+K00811+K01915+K14454+K01438+K00261+K14272+K00818+K00814
	Metabolism	Biosynthesis of other secondary metabolites	Monobactam biosynthesis	3	8	0.0549249	0.309314	ko00261	CsGy3G009520;CsGy5G010870;CsGy5G030190	K01714+K00133+K12524
	Genetic Information Processing	Translation	Aminoacyl-tRNA biosynthesis	10	53	0.0780834	0.417746	ko00970	CsGy1G026540;CsGy1G026870;CsGy2G006320;CsGy2G009030;CsGy3G026970;CsGy4G003090;CsGy5G010470;CsGy5G013770;CsGy6G022030;CsGy6G036720	K01893+K01887+K04567+K01874+K01872+K01870+K01875+K01883+K02433+K01889
