# Supplementary material for: Rootstock–scion exchanging mRNAs participate in the pathways of amino acid and fatty acid metabolism in cucumber under early chilling stress
Source: Hortic Res. 2022 Feb 19;9:uhac031. doi: 10.1093/hr/uhac031 (PMC9039506; doi:10.1093/hr/uhac031)
Supplement: Web_Material_uhac031 [file web_material_uhac031.zip › Table S11.xlsx]

## Sheet: 49 Cmo KEGG
Supplementary Table S11. Kyoto Encyclopedia of Genes and Genomes (KEGG) Pathway analysis of mobile mRNAs significantly correlating with Csa/CmoDEGs under control and chilling conditions
Classification of mobile mRNAs	KEGG_A_class	KEGG_B_class	Pathway	out (17)	All (6536)	Pvalue	Qvalue	Pathway ID	Genes	K_IDs
49 chilling-induced Cmo mRNA associating with Csa/CmoDEGs	Metabolism	Lipid metabolism	Fatty acid degradation	2	71	0.0142418	0.274935	ko00071	CmoCh08G012070;CmoCh04G007350	K10527+K01897
	Metabolism	Amino acid metabolism	Glycine, serine and threonine metabolism	2	93	0.0237106	0.274935	ko00260	CmoCh02G015430;CmoCh03G008930	K00276+K00600
	Metabolism	Global and overview maps	Fatty acid metabolism	2	106	0.0302405	0.274935	ko01212	CmoCh08G012070;CmoCh04G007350	K10527+K01897
	Genetic Information Processing	Folding, sorting and degradation	Ubiquitin mediated proteolysis	2	150	0.0568091	0.274935	ko04120	CmoCh03G012590;CmoCh04G006130	K10581+K10580
	Metabolism	Glycan biosynthesis and metabolism	Other glycan degradation	1	27	0.0680334	0.274935	ko00511	CmoCh08G010020	K17108
	Metabolism	Metabolism of cofactors and vitamins	One carbon pool by folate	1	28	0.0704675	0.274935	ko00670	CmoCh03G008930	K00600
	Metabolism	Biosynthesis of other secondary metabolites	Isoquinoline alkaloid biosynthesis	1	29	0.0728956	0.274935	ko00950	CmoCh02G015430	K00276
	Metabolism	Biosynthesis of other secondary metabolites	Tropane, piperidine and pyridine alkaloid biosynthesis	1	30	0.0753178	0.274935	ko00960	CmoCh02G015430	K00276
	Metabolism	Lipid metabolism	Sphingolipid metabolism	1	33	0.0825484	0.274935	ko00600	CmoCh08G010020	K17108
	KEGG_A_class	KEGG_B_class	Pathway	out (145)	All (4424)	Pvalue	Qvalue	Pathway ID	Genes	K_IDs
481 chilling-induced Csa mRNA associating with Csa/CmoDEGs	Metabolism	Energy metabolism	Sulfur metabolism	6	30	0.000346188	0.026277	ko00920	CsGy1G013680;CsGy2G010950;CsGy3G040860;CsGy6G001030;CsGy6G033030;CsGy7G008320	K00387+K13811+K13811+K17285+K05907+K00640
	Metabolism	Energy metabolism	Photosynthesis	8	59	0.000590494	0.026277	ko00195	CsGy1G014780;CsGy2G007440;CsGy3G013290;CsGy3G022990;CsGy4G007170;CsGy6G002600;CsGy6G019860;CsGy7G014300	K14332+K02699+K02639+K02695+K02717+K02113+K03542+K02721
	Metabolism	Carbohydrate metabolism	Pentose phosphate pathway	6	46	0.00354793	0.105255	ko00030	CsGy1G005520;CsGy2G003210;CsGy3G022660;CsGy5G000170;CsGy5G005560;CsGy6G003690	K01783+K01807+K00850+K01057+K01835+K03841
	Metabolism	Metabolism of cofactors and vitamins	Ubiquinone and other terpenoid-quinone biosynthesis	5	44	0.0137014	0.304856	ko00130	CsGy2G011370;CsGy3G027980;CsGy4G020190;CsGy6G033620;CsGy7G019810	K12502+K01904+K00457+K03809+K18606
	Organismal Systems	Environmental adaptation	Circadian rhythm - plant	4	31	0.0175075	0.311634	ko04712	CsGy5G000060;CsGy5G005950;CsGy5G010780;CsGy6G028190	K12130+K16221+K12116+K03097
	Metabolism	Biosynthesis of other secondary metabolites	Monobactam biosynthesis	2	8	0.0262385	0.389204	ko00261	CsGy2G010950;CsGy3G040860	K13811+K13811
	Metabolism	Amino acid metabolism	Arginine and proline metabolism	5	56	0.0353116	0.405393	ko00330	CsGy1G001560;CsGy2G005520;CsGy4G007150;CsGy5G029220;CsGy6G031730	K00128+K01611+K17839+K00318+K00472
	Metabolism	Lipid metabolism	alpha-Linolenic acid metabolism	5	59	0.0428408	0.405393	ko00592	CsGy1G004100;CsGy3G037220;CsGy4G004570;CsGy7G007620;CsGy7G013080	K10529+K10529+K00232+K01723+K00224
	Metabolism	Nucleotide metabolism	Purine metabolism	6	79	0.0438	0.405393	ko00230	CsGy2G010950;CsGy3G024100;CsGy3G040860;CsGy3G044410;CsGy5G005560;CsGy5G025650	K13811+K00939+K13811+K00873+K01835+K00365
	Metabolism	Energy metabolism	Carbon fixation in photosynthetic organisms	5	60	0.0455497	0.405393	ko00710	CsGy1G005520;CsGy2G003210;CsGy3G013850;CsGy3G022760;CsGy6G003690	K01783+K01807+K01006+K00029+K03841
	Metabolism	Biosynthesis of other secondary metabolites	Biosynthesis of various secondary metabolites - part 2	1	2	0.0644844	0.521738	ko00998	CsGy3G026000	K21568
	Metabolism	Carbohydrate metabolism	Fructose and mannose metabolism	4	50	0.0798787	0.529331	ko00051	CsGy2G005880;CsGy3G022660;CsGy6G003690;CsGy6G030660	K01805+K00850+K03841+K19355
	Metabolism	Carbohydrate metabolism	Galactose metabolism	4	50	0.0798787	0.529331	ko00052	CsGy1G004310;CsGy3G022660;CsGy4G006360;CsGy5G005560	K01785+K00850+K01784+K01835
	Metabolism	Metabolism of cofactors and vitamins	Riboflavin metabolism	2	16	0.0948779	0.529331	ko00740	CsGy4G005680;CsGy5G018440	K22912+K14379
	Metabolism	Biosynthesis of other secondary metabolites	Caffeine metabolism	1	3	0.0951606	0.529331	ko00232	CsGy5G025650	K00365
	Metabolism	Biosynthesis of other secondary metabolites	Isoflavonoid biosynthesis	1	3	0.0951606	0.529331	ko00943	CsGy6G027940	K13260
949 chilling-reduced mobility of Csa mRNA associating with Csa/Cmo DEGs	KEGG_A_class	KEGG_B_class	Pathway	out (369)	All (4424)	Pvalue	Qvalue	Pathway ID	Genes	K_IDs
	Genetic Information Processing	Translation	Ribosome	58	279	1.29e-11	1.31e-09	ko03010	CsGy1G014580;CsGy1G018050;CsGy1G021140;CsGy1G025570;CsGy1G028970;CsGy2G000540;CsGy2G000550;CsGy2G003310;CsGy2G004530;CsGy2G009340;CsGy2G010640;CsGy2G011090;CsGy2G014100;CsGy2G023460;CsGy3G002230;CsGy3G007350;CsGy3G010560;CsGy3G011960;CsGy3G014530;CsGy3G015300;CsGy3G021970;CsGy3G026280;CsGy3G026850;CsGy3G030890;CsGy3G031810;CsGy3G034890;CsGy3G037500;CsGy3G039040;CsGy4G000900;CsGy4G007090;CsGy4G007…	K02865+K02916+K02955+K02883+K02908+K02910+K02983+K02974+K02883+K02872+K02958+K02984+K02898+K02949+K02884+K02942+K02921+K02875+K02971+K02945+K02938+K02937+K02929+K02870+K02896+K02981+K02935+K02903+K02885+K02901+K02866+K02940+K02917+K02901+K02920+K02873+K02893+K02917+K02941+K02978+K02925+K02932+K02880+K02900+K02966+K02997+K02976+K02925+K02962+K02923+K02995+K02898+K02882+K02949+K02980+K02960+K02934+…
	Metabolism	Amino acid metabolism	Phenylalanine, tyrosine and tryptophan biosynthesis	13	44	3.64e-05	0.00184	ko00400	CsGy1G013200;CsGy1G014270;CsGy1G031390;CsGy2G020860;CsGy3G000590;CsGy4G021570;CsGy4G024580;CsGy5G011540;CsGy5G028630;CsGy5G029240;CsGy6G026670;CsGy6G029580;CsGy7G002260	K14455+K05359+K01696+K01626+K01735+K00815+K01850+K01658+K01850+K06001+K00891+K01626+K01609
	Metabolism	Global and overview maps	Biosynthesis of amino acids	34	210	9.9e-05	0.00333	ko01230	CsGy1G013200;CsGy1G014270;CsGy1G031390;CsGy2G011740;CsGy2G013080;CsGy2G020860;CsGy3G000590;CsGy3G013760;CsGy3G021090;CsGy3G026560;CsGy3G026730;CsGy3G040450;CsGy4G002210;CsGy4G021570;CsGy4G024580;CsGy5G004400;CsGy5G011540;CsGy5G013590;CsGy5G019370;CsGy5G028630;CsGy5G029240;CsGy6G001150;CsGy6G005960;CsGy6G011220;CsGy6G013230;CsGy6G023940;CsGy6G024470;CsGy6G024670;CsGy6G026670;CsGy6G029580;CsGy6G032…	K14455+K05359+K01696+K00145+K01803+K01626+K01735+K01915+K01649+K00814+K00058+K00611+K00616+K00815+K01850+K01704+K01658+K00031+K01623+K01850+K06001+K00134+K01476+K00927+K01647+K00030+K01754+K01623+K00891+K01626+K00030+K01609+K00134+K00789
	Metabolism	Global and overview maps	Carbon metabolism	30	223	0.00533533	0.135	ko01200	CsGy1G010470;CsGy1G013200;CsGy1G026690;CsGy1G032860;CsGy2G013080;CsGy3G014980;CsGy3G019880;CsGy3G024360;CsGy3G026560;CsGy3G026730;CsGy4G002210;CsGy4G004200;CsGy4G018350;CsGy4G019390;CsGy4G021340;CsGy5G013590;CsGy5G019370;CsGy5G029140;CsGy6G001150;CsGy6G011220;CsGy6G013230;CsGy6G016520;CsGy6G018080;CsGy6G023940;CsGy6G024470;CsGy6G024670;CsGy6G032020;CsGy7G005790;CsGy7G009400;CsGy7G010330	K00605+K14455+K00029+K02437+K01803+K01913+K05298+K00235+K00814+K00058+K00616+K00261+K01961+K00036+K01595+K00031+K01623+K00033+K00134+K00927+K01647+K00382+K03781+K00030+K01754+K01623+K00030+K00140+K00658+K00134
	Metabolism	Energy metabolism	Carbon fixation in photosynthetic organisms	11	60	0.00962122	0.194	ko00710	CsGy1G013200;CsGy1G026690;CsGy2G013080;CsGy3G019880;CsGy3G026560;CsGy4G021340;CsGy5G019370;CsGy6G001150;CsGy6G011220;CsGy6G024670;CsGy7G010330	K14455+K00029+K01803+K05298+K00814+K01595+K01623+K00134+K00927+K01623+K00134
	Metabolism	Amino acid metabolism	Phenylalanine metabolism	8	43	0.0236018	0.344	ko00360	CsGy1G013200;CsGy4G015530;CsGy4G021570;CsGy6G011750;CsGy6G017390;CsGy6G023880;CsGy6G023890;CsGy6G023900	K14455+K07253+K00815+K10775+K01692+K10775+K10775+K10775
	Metabolism	Metabolism of cofactors and vitamins	Porphyrin and chlorophyll metabolism	8	45	0.0303457	0.344	ko00860	CsGy1G000060;CsGy1G002350;CsGy1G018820;CsGy2G021630;CsGy4G019950;CsGy5G003280;CsGy7G006020;CsGy7G017870	K03428+K10960+K21480+K02492+K04035+K22013+K02492+K02303
	Metabolism	Global and overview maps	Biosynthesis of secondary metabolites	110	1133	0.0322116	0.344	ko01110	CsGy1G000060;CsGy1G001590;CsGy1G002350;CsGy1G009440;CsGy1G010470;CsGy1G013200;CsGy1G014270;CsGy1G018820;CsGy1G031390;CsGy1G032860;CsGy1G032970;CsGy2G001080;CsGy2G003080;CsGy2G006820;CsGy2G009250;CsGy2G011740;CsGy2G012720;CsGy2G013080;CsGy2G019490;CsGy2G020860;CsGy2G021630;CsGy2G024270;CsGy3G000590;CsGy3G003420;CsGy3G005610;CsGy3G007200;CsGy3G011460;CsGy3G014980;CsGy3G016010;CsGy3G017310;CsGy3G021…	K03428+K16055+K10960+K00939+K00605+K14455+K05359+K21480+K01696+K02437+K22389+K10527+K00128+K00487+K07513+K00145+K00801+K01803+K01723+K01626+K02492+K05894+K01735+K01641+K03809+K00940+K01177+K01913+K01087+K15746+K01649+K18368+K00235+K00058+K00559+K09753+K00430+K00611+K00083+K08242+K00616+K05917+K02293+K01087+K01792+K20772+K04125+K01176+K00430+K01961+K00036+K04035+K00815+K13051+K01850+K00895+K01933+…
	Metabolism	Global and overview maps	2-Oxocarboxylic acid metabolism	9	54	0.0326557	0.344	ko01210	CsGy1G013200;CsGy2G011740;CsGy3G021090;CsGy3G026560;CsGy5G004400;CsGy5G013590;CsGy6G013230;CsGy6G023940;CsGy6G032020	K14455+K00145+K01649+K00814+K01704+K00031+K01647+K00030+K00030
	Metabolism	Amino acid metabolism	Arginine biosynthesis	7	38	0.0349791	0.344	ko00220	CsGy1G013200;CsGy2G011740;CsGy3G013760;CsGy3G026560;CsGy3G040450;CsGy4G004200;CsGy6G005960	K14455+K00145+K01915+K00814+K00611+K00261+K01476
	Metabolism	Global and overview maps	Fatty acid metabolism	10	64	0.0374137	0.344	ko01212	CsGy1G019350;CsGy2G001080;CsGy2G009250;CsGy3G013420;CsGy3G033980;CsGy4G004640;CsGy4G006280;CsGy4G018350;CsGy5G017380;CsGy6G017390	K10781+K10527+K07513+K01897+K10256+K02372+K01897+K01961+K10258+K01692
	Genetic Information Processing	Transcription	Spliceosome	18	141	0.0438351	0.369	ko03040	CsGy1G002910;CsGy1G005840;CsGy1G023490;CsGy3G026940;CsGy4G014010;CsGy5G006430;CsGy5G006450;CsGy5G009400;CsGy5G013630;CsGy5G017160;CsGy6G002960;CsGy6G008290;CsGy6G014570;CsGy6G025000;CsGy6G030440;CsGy7G004820;CsGy7G011160;CsGy7G011740	K12741+K12741+K12834+K13025+K03283+K12896+K12843+K12625+K12850+K03283+K12837+K12855+K12881+K11099+K11093+K12885+K12741+K12623
	Metabolism	Carbohydrate metabolism	Fructose and mannose metabolism	8	50	0.05269	0.409	ko00051	CsGy2G013080;CsGy3G016610;CsGy4G005460;CsGy4G025610;CsGy5G019370;CsGy6G001300;CsGy6G024670;CsGy6G032790	K01803+K00008+K01711+K00895+K01623+K00966+K01623+K00895
	Metabolism	Carbohydrate metabolism	Citrate cycle (TCA cycle)	7	43	0.0626305	0.452	ko00020	CsGy3G024360;CsGy5G013590;CsGy6G013230;CsGy6G016520;CsGy6G023940;CsGy6G032020;CsGy7G009400	K00235+K00031+K01647+K00382+K00030+K00030+K00658
	Metabolism	Amino acid metabolism	Alanine, aspartate and glutamate metabolism	8	53	0.0701502	0.472	ko00250	CsGy1G007720;CsGy1G013200;CsGy3G013760;CsGy3G026560;CsGy4G004200;CsGy4G022750;CsGy4G023940;CsGy6G011160	K00294+K14455+K01915+K00814+K00261+K13051+K13566+K17761
	Metabolism	Carbohydrate metabolism	Glyoxylate and dicarboxylate metabolism	9	64	0.0817683	0.473	ko00630	CsGy1G010470;CsGy1G032860;CsGy3G013760;CsGy3G014980;CsGy5G002790;CsGy5G004600;CsGy6G013230;CsGy6G016520;CsGy6G018080	K00605+K02437+K01915+K01913+K22133+K22133+K01647+K00382+K03781
	Metabolism	Carbohydrate metabolism	Pentose phosphate pathway	7	46	0.0842147	0.473	ko00030	CsGy4G002210;CsGy4G019390;CsGy4G025610;CsGy5G019370;CsGy5G029140;CsGy6G024670;CsGy6G032790	K00616+K00036+K00895+K01623+K00033+K01623+K00895
	Genetic Information Processing	Folding, sorting and degradation	Proteasome	7	46	0.0842147	0.473	ko03050	CsGy3G000610;CsGy3G009620;CsGy3G013110;CsGy5G029370;CsGy6G018870;CsGy6G019660;CsGy7G012280	K02731+K02732+K02734+K11599+K02737+K02735+K02739
628 chilling-reduced mobility of Cmo mRNA associating with Csa/CmoDEGs	KEGG_A_class	KEGG_B_class	Pathway	out (275)	All (6536)	Pvalue	Qvalue	Pathway ID	Genes	K_IDs
	Metabolism	Global and overview maps	Biosynthesis of secondary metabolites	103	1591	5.14e-07	5.16e-05	ko01110	CmoCh07G009040;CmoCh07G009000;CmoCh02G015360;CmoCh04G023780;CmoCh04G025090;CmoCh04G024790;CmoCh04G029620;CmoCh04G031560;CmoCh20G011480;CmoCh01G018680;CmoCh01G015120;CmoCh01G011700;CmoCh01G011630;CmoCh01G011400;CmoCh01G012820;CmoCh01G011930;CmoCh05G013530;CmoCh05G009770;CmoCh04G012700;CmoCh08G000390;CmoCh08G004880;CmoCh08G006150;CmoCh19G010420;CmoCh19G011470;CmoCh19G008490;CmoCh19G009470;CmoCh19G0…	K01689+K01623+K22013+K00031+K12447+K01698+K00318+K05894+K13789+K13051+K01610+K00658+K14190+K00640+K00815+K01696+K10527+K00021+K00164+K01900+K00789+K15918+K16055+K00088+K00975+K01681+K00511+K03403+K00616+K10525+K00033+K11262+K02291+K16055+K00099+K01115+K03787+K00963+K01647+K13065+K18857+K14454+K00975+K00895+K01754+K01568+K00605+K00487+K00927+K09838+K01087+K00026+K01723+K02492+K00703+K00134+K00430+…
	Metabolism	Global and overview maps	Carbon metabolism	37	379	1.02e-06	5.16e-05	ko01200	CmoCh07G009040;CmoCh07G009000;CmoCh04G023780;CmoCh01G015120;CmoCh01G011700;CmoCh01G011400;CmoCh04G012700;CmoCh08G000390;CmoCh08G006150;CmoCh19G009470;CmoCh14G014300;CmoCh15G002200;CmoCh01G001000;CmoCh17G008970;CmoCh09G005450;CmoCh03G011870;CmoCh18G002630;CmoCh02G006610;CmoCh16G004500;CmoCh13G008180;CmoCh13G008220;CmoCh15G015100;CmoCh15G014980;CmoCh11G002460;CmoCh03G006800;CmoCh07G001000;CmoCh07G0…	K01689+K01623+K00031+K01610+K00658+K00640+K00164+K01900+K15918+K01681+K00616+K00033+K00029+K01647+K14454+K01754+K00605+K00927+K00026+K00134+K01638+K00297+K01595+K01689+K01681+K11517+K00030+K00873+K13034+K00600+K00140+K00028+K01810+K00029+K01623+K00235+K00161
	Metabolism	Carbohydrate metabolism	Citrate cycle (TCA cycle)	12	79	9.94e-05	0.00335	ko00020	CmoCh04G023780;CmoCh01G015120;CmoCh01G011700;CmoCh04G012700;CmoCh08G000390;CmoCh19G009470;CmoCh17G008970;CmoCh16G004500;CmoCh03G006800;CmoCh07G003830;CmoCh14G007030;CmoCh17G005290	K00031+K01610+K00658+K00164+K01900+K01681+K01647+K00026+K01681+K00030+K00235+K00161
	Metabolism	Global and overview maps	Biosynthesis of amino acids	27	328	0.000573779	0.0145	ko01230	CmoCh07G009040;CmoCh07G009000;CmoCh04G023780;CmoCh01G011400;CmoCh01G012820;CmoCh01G011930;CmoCh08G004880;CmoCh19G009470;CmoCh14G017140;CmoCh14G014300;CmoCh17G008970;CmoCh09G005450;CmoCh03G011870;CmoCh02G006610;CmoCh13G008180;CmoCh11G000440;CmoCh11G002460;CmoCh03G008600;CmoCh03G006800;CmoCh13G002930;CmoCh07G003830;CmoCh18G008240;CmoCh17G004180;CmoCh17G000940;CmoCh11G014790;CmoCh06G004510;CmoCh14G0…	K01689+K01623+K00031+K00640+K00815+K01696+K00789+K01681+K01915+K00616+K01647+K14454+K01754+K00927+K00134+K01940+K01689+K01626+K01681+K05359+K00030+K00873+K13034+K00600+K01626+K01623+K00549
	Metabolism	Lipid metabolism	alpha-Linolenic acid metabolism	9	62	0.00103478	0.0209	ko00592	CmoCh04G031560;CmoCh05G013530;CmoCh15G002030;CmoCh10G003450;CmoCh09G010960;CmoCh05G002230;CmoCh11G013280;CmoCh17G001170;CmoCh14G006450	K05894+K10527+K10525+K10529+K18857+K01723+K01723+K07513+K10529
	Metabolism	Energy metabolism	Carbon fixation in photosynthetic organisms	11	114	0.0082126	0.138	ko00710	CmoCh07G009000;CmoCh01G015120;CmoCh01G001000;CmoCh09G005450;CmoCh02G006610;CmoCh16G004500;CmoCh13G008180;CmoCh15G014980;CmoCh14G019930;CmoCh12G001960;CmoCh06G004510	K01623+K01610+K00029+K14454+K00927+K00026+K00134+K01595+K00028+K00029+K01623
	Metabolism	Carbohydrate metabolism	Glycolysis / Gluconeogenesis	14	167	0.0104142	0.15	ko00010	CmoCh07G009040;CmoCh07G009000;CmoCh01G015120;CmoCh09G010960;CmoCh09G000150;CmoCh03G013120;CmoCh02G006610;CmoCh13G008180;CmoCh11G002460;CmoCh11G003230;CmoCh18G008240;CmoCh12G001450;CmoCh06G004510;CmoCh17G005290	K01689+K01623+K01610+K18857+K00895+K01568+K00927+K00134+K01689+K01785+K00873+K01810+K01623+K00161
	Metabolism	Carbohydrate metabolism	Pyruvate metabolism	11	121	0.0125901	0.159	ko00620	CmoCh01G015120;CmoCh15G007430;CmoCh01G001000;CmoCh01G003340;CmoCh16G004500;CmoCh13G008220;CmoCh15G014980;CmoCh18G008240;CmoCh14G019930;CmoCh12G001960;CmoCh17G005290	K01610+K11262+K00029+K18881+K00026+K01638+K01595+K00873+K00028+K00029+K00161
	Metabolism	Amino acid metabolism	Cysteine and methionine metabolism	12	146	0.0196622	0.215	ko00270	CmoCh01G011400;CmoCh01G012820;CmoCh08G004880;CmoCh01G007910;CmoCh09G007990;CmoCh09G005450;CmoCh16G004500;CmoCh15G012900;CmoCh17G004180;CmoCh17G000960;CmoCh16G012760;CmoCh14G005310	K00640+K00815+K00789+K05396+K23977+K14454+K00026+K01919+K13034+K01251+K01761+K00549
	Metabolism	Carbohydrate metabolism	Glyoxylate and dicarboxylate metabolism	10	114	0.0212918	0.215	ko00630	CmoCh08G006150;CmoCh19G009470;CmoCh14G017140;CmoCh17G008970;CmoCh18G002630;CmoCh16G004500;CmoCh13G008220;CmoCh03G006800;CmoCh07G001000;CmoCh17G000940	K15918+K01681+K01915+K01647+K00605+K00026+K01638+K01681+K11517+K00600
	Metabolism	Energy metabolism	Sulfur metabolism	5	46	0.042684	0.392	ko00920	CmoCh01G011400;CmoCh15G000800;CmoCh09G006820;CmoCh11G008630;CmoCh17G004180	K00640+K00387+K17725+K00392+K13034
	Metabolism	Amino acid metabolism	Phenylalanine, tyrosine and tryptophan biosynthesis	6	65	0.0546329	0.46	ko00400	CmoCh01G012820;CmoCh01G011930;CmoCh09G005450;CmoCh03G008600;CmoCh13G002930;CmoCh11G014790	K00815+K01696+K14454+K01626+K05359+K01626
	Cellular Processes	Transport and catabolism	Phagosome	8	102	0.064663	0.466	ko04145	CmoCh07G008430;CmoCh19G007650;CmoCh02G002540;CmoCh13G008620;CmoCh03G003880;CmoCh14G011170;CmoCh04G004620;CmoCh16G004660	K02144+K02147+K04392+K08054+K07375+K07374+K07374+K10956
	Metabolism	Metabolism of terpenoids and polyketides	Terpenoid backbone biosynthesis	6	70	0.0731242	0.466	ko00900	CmoCh20G011480;CmoCh05G009770;CmoCh10G001300;CmoCh11G004130;CmoCh16G010640;CmoCh14G021210	K13789+K00021+K00099+K01662+K01641+K06013
	Metabolism	Carbohydrate metabolism	Starch and sucrose metabolism	13	198	0.0735026	0.466	ko00500	CmoCh16G008090;CmoCh19G010420;CmoCh19G008490;CmoCh10G001410;CmoCh01G003880;CmoCh09G001430;CmoCh16G002050;CmoCh13G007720;CmoCh15G013900;CmoCh07G001660;CmoCh04G002980;CmoCh10G008210;CmoCh12G001450	K01179+K16055+K00975+K16055+K00963+K00975+K01087+K00703+K13679+K16055+K16055+K00695+K01810
	Metabolism	Global and overview maps	Metabolic pathways	142	3084	0.0737457	0.466	ko01100	CmoCh07G009040;CmoCh07G009000;CmoCh07G008430;CmoCh02G014960;CmoCh04G023780;CmoCh04G025090;CmoCh04G024790;CmoCh04G029620;CmoCh04G031560;CmoCh20G011480;CmoCh01G018680;CmoCh01G015120;CmoCh01G013720;CmoCh01G013800;CmoCh01G011700;CmoCh01G011630;CmoCh01G011400;CmoCh01G010890;CmoCh01G012820;CmoCh01G011930;CmoCh16G008090;CmoCh05G013530;CmoCh05G010600;CmoCh05G009770;CmoCh04G012700;CmoCh04G019400;CmoCh08G0…	K01689+K01623+K02144+K00432+K00031+K12447+K01698+K00318+K05894+K13789+K13051+K01610+K00457+K17839+K00658+K14190+K00640+K06617+K00815+K01696+K01179+K10527+K01255+K00021+K00164+K00079+K01900+K00789+K15918+K16055+K00088+K00975+K01681+K02147+K00511+K03403+K01915+K00616+K00387+K10525+K00033+K11262+K02291+K02133+K01054+K16055+K00099+K00967+K02265+K01115+K03787+K00029+K18881+K00963+K00012+K05396+K01647+…
	Metabolism	Biosynthesis of other secondary metabolites	Isoflavonoid biosynthesis	1	2	0.0823852	0.489	ko00943	CmoCh03G009740	K13260
22 mobility-direction changed Cmo mRNA associating with Csa/CmoDEGs	KEGG_A_class	KEGG_B_class	Pathway	out (9)	All (6536)	Pvalue	Qvalue	Pathway ID	Genes	K_IDs
	Metabolism	Lipid metabolism	Biosynthesis of unsaturated fatty acids	1	28	0.0379244	0.199375	ko01040	CmoCh16G007460	K00232
	Metabolism	Energy metabolism	Nitrogen metabolism	1	53	0.0706994	0.199375	ko00910	CmoCh15G007290	K10534
	Metabolism	Carbohydrate metabolism	Propanoate metabolism	1	58	0.077134	0.199375	ko00640	CmoCh16G007460	K00232
	Metabolism	Metabolism of other amino acids	beta-Alanine metabolism	1	60	0.0796967	0.199375	ko00410	CmoCh16G007460	K00232
	Metabolism	Lipid metabolism	alpha-Linolenic acid metabolism	1	62	0.0822531	0.199375	ko00592	CmoCh16G007460	K00232
	Metabolism	Global and overview maps	Carbon metabolism	2	379	0.0921376	0.199375	ko01200	CmoCh16G007460;CmoCh03G011740	K00232+K00873
	Metabolism	Carbohydrate metabolism	Galactose metabolism	1	70	0.0924157	0.199375	ko00052	CmoCh14G006790	K06617
	Metabolism	Metabolism of terpenoids and polyketides	Terpenoid backbone biosynthesis	1	70	0.0924157	0.199375	ko00900	CmoCh13G001780	K03526
	Metabolism	Lipid metabolism	Fatty acid degradation	1	71	0.0936789	0.199375	ko00071	CmoCh16G007460	K00232
	Genetic Information Processing	Translation	Aminoacyl-tRNA biosynthesis	1	72	0.0949406	0.199375	ko00970	CmoCh04G022780	K01881
167 mobility-direction changed Csa mRNA associating with Csa/CmoDEGs	KEGG_A_class	KEGG_B_class	Pathway	out (68)	All (4424)	Pvalue	Qvalue	Pathway ID	Genes	K_IDs
	Metabolism	Carbohydrate metabolism	Citrate cycle (TCA cycle)	5	43	0.000452827	0.0276224	ko00020	CsGy2G017150;CsGy3G015310;CsGy6G028870;CsGy6G031720;CsGy7G003360	K01648+K00382+K00026+K01681+K01681
	Metabolism	Carbohydrate metabolism	Glyoxylate and dicarboxylate metabolism	5	64	0.00279661	0.0852967	ko00630	CsGy3G015310;CsGy6G028870;CsGy6G031720;CsGy6G035720;CsGy7G003360	K00382+K00026+K01681+K11517+K01681
	Metabolism	Global and overview maps	Carbon metabolism	9	223	0.00654555	0.133093	ko01200	CsGy2G021500;CsGy3G015310;CsGy5G019620;CsGy6G005940;CsGy6G024630;CsGy6G028870;CsGy6G031720;CsGy6G035720;CsGy7G003360	K01810+K00382+K01595+K00615+K01689+K00026+K01681+K11517+K01681
	Metabolism	Glycan biosynthesis and metabolism	Other types of O-glycan biosynthesis	2	11	0.0117085	0.156638	ko00514	CsGy1G031680;CsGy2G023480	K09667+K20782
	Metabolism	Global and overview maps	Biosynthesis of amino acids	8	210	0.0143229	0.156638	ko01230	CsGy1G000660;CsGy3G024710;CsGy3G035570;CsGy6G005940;CsGy6G024630;CsGy6G031720;CsGy7G003360;CsGy7G004580	K01940+K00264+K00549+K00615+K01689+K01681+K01681+K00053
	Cellular Processes	Transport and catabolism	Phagosome	4	63	0.015407	0.156638	ko04145	CsGy1G009910;CsGy3G029540;CsGy3G038150;CsGy4G000100	K08054+K07375+K07374+K07374
	Genetic Information Processing	Folding, sorting and degradation	Protein processing in endoplasmic reticulum	6	168	0.0430621	0.273885	ko04141	CsGy1G009910;CsGy2G020670;CsGy3G015710;CsGy3G017430;CsGy3G031000;CsGy7G016560	K08054+K09487+K14006+K09540+K13525+K07953
	Metabolism	Biosynthesis of other secondary metabolites	Caffeine metabolism	1	3	0.0454171	0.273885	ko00232	CsGy1G029670	K00106
	Metabolism	Amino acid metabolism	Alanine, aspartate and glutamate metabolism	3	53	0.047149	0.273885	ko00250	CsGy1G000660;CsGy3G024710;CsGy5G013610	K01940+K00264+K01580
	Genetic Information Processing	Translation	mRNA surveillance pathway	4	90	0.0486519	0.273885	ko03015	CsGy1G015480;CsGy2G010170;CsGy2G023240;CsGy7G007080	K14411+K14411+K12812+K13126
	Metabolism	Global and overview maps	2-Oxocarboxylic acid metabolism	3	54	0.0493892	0.273885	ko01210	CsGy6G031720;CsGy7G003360;CsGy7G004580	K01681+K01681+K00053
	Metabolism	Metabolism of other amino acids	Taurine and hypotaurine metabolism	1	4	0.0600996	0.29982	ko00430	CsGy5G013610	K01580
	Metabolism	Energy metabolism	Carbon fixation in photosynthetic organisms	3	60	0.063896	0.29982	ko00710	CsGy5G019620;CsGy6G005940;CsGy6G028870	K01595+K00615+K00026
	Metabolism	Lipid metabolism	Glycerolipid metabolism	3	64	0.0745438	0.324798	ko00561	CsGy1G005720;CsGy3G029390;CsGy6G025470	K00901+K06119+K09480
