# Supplementary material for: Rootstock–scion exchanging mRNAs participate in the pathways of amino acid and fatty acid metabolism in cucumber under early chilling stress
Source: Hortic Res. 2022 Feb 19;9:uhac031. doi: 10.1093/hr/uhac031 (PMC9039506; doi:10.1093/hr/uhac031)
Supplement: Web_Material_uhac031 [file web_material_uhac031.zip › Table S12.xlsx]

## Sheet: Csa cor 0.95
Supplementary Table S12. Correlations between DEGs and DIMs in cucumber and pumpkin leaf and root of all graft combinations
Compounds	Gene_ID	cor	p_value
(-)-alpha-Terpineol	CsGy1G000010	-0.955786	0.000208978
(-)-alpha-Terpineol	CsGy1G000060	0.971552	5.63356e-05
(-)-alpha-Terpineol	CsGy1G000110	0.983872	1.03609e-05
(-)-alpha-Terpineol	CsGy1G000830	0.979984	1.97496e-05
(-)-alpha-Terpineol	CsGy1G000980	0.976966	3.00281e-05
(-)-alpha-Terpineol	CsGy1G001360	0.990393	2.20052e-06
(-)-alpha-Terpineol	CsGy1G002430	0.993444	7.01121e-07
(-)-alpha-Terpineol	CsGy1G003630	0.983008	1.21086e-05
(-)-alpha-Terpineol	CsGy1G003760	0.957424	0.000186832
(-)-alpha-Terpineol	CsGy1G005340	0.958546	0.000172598
(-)-alpha-Terpineol	CsGy1G005520	0.982559	1.30912e-05
(-)-alpha-Terpineol	CsGy1G005820	0.986837	5.64534e-06
(-)-alpha-Terpineol	CsGy1G006200	0.974026	4.29579e-05
(-)-alpha-Terpineol	CsGy1G006360	0.964874	0.000105516
(-)-alpha-Terpineol	CsGy1G006980	0.988598	3.67401e-06
(-)-alpha-Terpineol	CsGy1G007300	0.966974	8.78407e-05
(-)-alpha-Terpineol	CsGy1G007440	0.960091	0.000154188
(-)-alpha-Terpineol	CsGy1G007770	0.982178	1.39627e-05
(-)-alpha-Terpineol	CsGy1G007780	0.95679	0.000195216
(-)-alpha-Terpineol	CsGy1G008060	0.973608	4.50524e-05
(-)-alpha-Terpineol	CsGy1G008460	0.975897	3.43766e-05
(-)-alpha-Terpineol	CsGy1G008820	0.950165	0.000297965
(-)-alpha-Terpineol	CsGy1G008890	0.961221	0.000141581
(-)-alpha-Terpineol	CsGy1G009260	0.95356	0.000241745
(-)-alpha-Terpineol	CsGy1G009380	0.970386	6.34946e-05
(-)-alpha-Terpineol	CsGy1G010090	0.9745	4.06645e-05
(-)-alpha-Terpineol	CsGy1G010470	0.993197	7.82988e-07
(-)-alpha-Terpineol	CsGy1G010560	0.959486	0.000161243
(-)-alpha-Terpineol	CsGy1G010570	0.985755	7.1499e-06
(-)-alpha-Terpineol	CsGy1G011150	0.968026	7.9776e-05
(-)-alpha-Terpineol	CsGy1G011170	0.980127	1.93311e-05
(-)-alpha-Terpineol	CsGy1G011570	0.989461	2.90329e-06
(-)-alpha-Terpineol	CsGy1G011650	0.97675	3.08732e-05
(-)-alpha-Terpineol	CsGy1G013070	0.969067	7.22926e-05
(-)-alpha-Terpineol	CsGy1G014780	0.984983	8.37041e-06
(-)-alpha-Terpineol	CsGy1G015250	0.954857	0.000222273
(-)-alpha-Terpineol	CsGy1G015600	0.981771	1.49371e-05
(-)-alpha-Terpineol	CsGy1G016830	0.968116	7.91041e-05
(-)-alpha-Terpineol	CsGy1G017120	-0.959741	0.000158238
(-)-alpha-Terpineol	CsGy1G017340	0.976438	3.21287e-05
(-)-alpha-Terpineol	CsGy1G018050	0.971906	5.4273e-05
(-)-alpha-Terpineol	CsGy1G018140	-0.951252	0.000279128
(-)-alpha-Terpineol	CsGy1G018370	0.980935	1.70769e-05
(-)-alpha-Terpineol	CsGy1G018990	0.961548	0.000138071
(-)-alpha-Terpineol	CsGy1G020980	0.962889	0.000124245
(-)-alpha-Terpineol	CsGy1G021370	0.954222	0.000231675
(-)-alpha-Terpineol	CsGy1G021570	0.956482	0.000199367
(-)-alpha-Terpineol	CsGy1G022390	0.957259	0.000188999
(-)-alpha-Terpineol	CsGy1G022870	0.976118	3.34466e-05
(-)-alpha-Terpineol	CsGy1G023200	0.965123	0.000103309
(-)-alpha-Terpineol	CsGy1G023530	-0.957319	0.000188205
(-)-alpha-Terpineol	CsGy1G024860	0.988469	3.80031e-06
(-)-alpha-Terpineol	CsGy1G025140	0.967253	8.56511e-05
(-)-alpha-Terpineol	CsGy1G026110	-0.974684	3.97958e-05
(-)-alpha-Terpineol	CsGy1G026640	-0.973845	4.38566e-05
(-)-alpha-Terpineol	CsGy1G027020	0.963567	0.000117618
(-)-alpha-Terpineol	CsGy1G027520	0.967123	8.6668e-05
(-)-alpha-Terpineol	CsGy1G028080	0.982138	1.40577e-05
(-)-alpha-Terpineol	CsGy1G028160	0.953347	0.000245052
(-)-alpha-Terpineol	CsGy1G028410	0.960285	0.00015198
(-)-alpha-Terpineol	CsGy1G028540	-0.971144	5.87759e-05
(-)-alpha-Terpineol	CsGy1G028640	0.950254	0.000296392
(-)-alpha-Terpineol	CsGy1G029500	0.974641	3.99978e-05
(-)-alpha-Terpineol	CsGy1G029640	0.960042	0.000154757
(-)-alpha-Terpineol	CsGy1G029990	0.95688	0.000194004
(-)-alpha-Terpineol	CsGy1G030510	0.963016	0.000122985
(-)-alpha-Terpineol	CsGy1G030900	0.960096	0.000154137
(-)-alpha-Terpineol	CsGy1G030970	0.953602	0.000241103
(-)-alpha-Terpineol	CsGy1G031280	0.980766	1.7533e-05
(-)-alpha-Terpineol	CsGy1G031600	0.965107	0.000103449
(-)-alpha-Terpineol	CsGy1G031660	0.965774	9.76804e-05
(-)-alpha-Terpineol	CsGy1G032330	0.969299	7.06858e-05
(-)-alpha-Terpineol	CsGy1G032420	0.96178	0.000135601
(-)-alpha-Terpineol	CsGy1G032540	0.973493	4.56402e-05
(-)-alpha-Terpineol	CsGy1G033300	0.978966	2.28998e-05
(-)-alpha-Terpineol	CsGy2G000370	-0.951435	0.000276033
(-)-alpha-Terpineol	CsGy2G000990	0.969081	7.2189e-05
(-)-alpha-Terpineol	CsGy2G001200	0.97057	6.23296e-05
(-)-alpha-Terpineol	CsGy2G001700	0.952036	0.000266034
(-)-alpha-Terpineol	CsGy2G001720	0.969662	6.82291e-05
(-)-alpha-Terpineol	CsGy2G001840	0.987476	4.8653e-06
(-)-alpha-Terpineol	CsGy2G002990	0.976688	3.11193e-05
(-)-alpha-Terpineol	CsGy2G003210	0.985226	7.97312e-06
(-)-alpha-Terpineol	CsGy2G003690	0.994877	3.34754e-07
(-)-alpha-Terpineol	CsGy2G004070	0.971947	5.40356e-05
(-)-alpha-Terpineol	CsGy2G004730	-0.952963	0.000251086
(-)-alpha-Terpineol	CsGy2G006360	0.979203	2.21388e-05
(-)-alpha-Terpineol	CsGy2G007440	0.98249	1.32457e-05
(-)-alpha-Terpineol	CsGy2G007920	0.971112	5.89725e-05
(-)-alpha-Terpineol	CsGy2G008840	-0.950878	0.000285515
(-)-alpha-Terpineol	CsGy2G009040	0.987834	4.46073e-06
(-)-alpha-Terpineol	CsGy2G010000	-0.964734	0.000106769
(-)-alpha-Terpineol	CsGy2G010220	0.977187	2.91747e-05
(-)-alpha-Terpineol	CsGy2G010890	0.976798	3.06868e-05
(-)-alpha-Terpineol	CsGy2G011280	0.987599	4.72371e-06
(-)-alpha-Terpineol	CsGy2G011370	0.959523	0.000160797
(-)-alpha-Terpineol	CsGy2G011450	-0.951412	0.00027642
(-)-alpha-Terpineol	CsGy2G012130	-0.969311	7.06082e-05
(-)-alpha-Terpineol	CsGy2G012310	-0.959368	0.000162635
(-)-alpha-Terpineol	CsGy2G012620	-0.974168	4.22627e-05
(-)-alpha-Terpineol	CsGy2G012630	-0.968175	7.86686e-05
(-)-alpha-Terpineol	CsGy2G013850	0.969129	7.18583e-05
(-)-alpha-Terpineol	CsGy2G013900	0.983405	1.12829e-05
(-)-alpha-Terpineol	CsGy2G015050	0.971588	5.6122e-05
(-)-alpha-Terpineol	CsGy2G016060	0.987963	4.32099e-06
(-)-alpha-Terpineol	CsGy2G017480	0.958381	0.000174651
(-)-alpha-Terpineol	CsGy2G017780	0.986402	6.22192e-06
(-)-alpha-Terpineol	CsGy2G018990	0.968272	7.79588e-05
(-)-alpha-Terpineol	CsGy2G020260	0.982243	1.3812e-05
(-)-alpha-Terpineol	CsGy2G022290	-0.967952	8.03224e-05
(-)-alpha-Terpineol	CsGy2G022770	0.985601	7.38263e-06
(-)-alpha-Terpineol	CsGy2G023180	-0.953336	0.00024523
(-)-alpha-Terpineol	CsGy2G024090	0.969126	7.18827e-05
(-)-alpha-Terpineol	CsGy2G025840	0.978003	2.61733e-05
(-)-alpha-Terpineol	CsGy2G026600	0.970677	6.16522e-05
(-)-alpha-Terpineol	CsGy2G026840	0.978772	2.35366e-05
(-)-alpha-Terpineol	CsGy3G000590	-0.955077	0.000219082
(-)-alpha-Terpineol	CsGy3G000690	-0.959505	0.000161017
(-)-alpha-Terpineol	CsGy3G000700	0.989259	3.07269e-06
(-)-alpha-Terpineol	CsGy3G001020	0.966958	8.79692e-05
(-)-alpha-Terpineol	CsGy3G001410	0.957092	0.000191197
(-)-alpha-Terpineol	CsGy3G001830	0.96837	7.72472e-05
(-)-alpha-Terpineol	CsGy3G002230	0.980487	1.8303e-05
(-)-alpha-Terpineol	CsGy3G002600	-0.956672	0.000196794
(-)-alpha-Terpineol	CsGy3G003800	0.957921	0.000180437
(-)-alpha-Terpineol	CsGy3G004370	0.991036	1.78889e-06
(-)-alpha-Terpineol	CsGy3G004770	0.960465	0.000149936
(-)-alpha-Terpineol	CsGy3G004870	0.992626	9.96879e-07
(-)-alpha-Terpineol	CsGy3G004990	0.959261	0.000163906
(-)-alpha-Terpineol	CsGy3G005350	0.967137	8.65566e-05
(-)-alpha-Terpineol	CsGy3G005820	0.97583	3.46607e-05
(-)-alpha-Terpineol	CsGy3G007100	0.952377	0.000260463
(-)-alpha-Terpineol	CsGy3G007470	0.971134	5.88343e-05
(-)-alpha-Terpineol	CsGy3G007660	0.979809	2.02673e-05
(-)-alpha-Terpineol	CsGy3G008090	0.959	0.000167051
(-)-alpha-Terpineol	CsGy3G008170	0.99239	1.09553e-06
(-)-alpha-Terpineol	CsGy3G008340	0.986313	6.34456e-06
(-)-alpha-Terpineol	CsGy3G008640	0.987225	5.16224e-06
(-)-alpha-Terpineol	CsGy3G008660	0.985538	7.47932e-06
(-)-alpha-Terpineol	CsGy3G008970	-0.957826	0.000181655
(-)-alpha-Terpineol	CsGy3G009220	0.950387	0.000294051
(-)-alpha-Terpineol	CsGy3G009750	0.970046	6.56917e-05
(-)-alpha-Terpineol	CsGy3G009800	-0.956397	0.000200523
(-)-alpha-Terpineol	CsGy3G011420	0.958867	0.000168664
(-)-alpha-Terpineol	CsGy3G011460	0.973061	4.78946e-05
(-)-alpha-Terpineol	CsGy3G012230	0.950732	0.00028803
(-)-alpha-Terpineol	CsGy3G012750	0.960672	0.00014762
(-)-alpha-Terpineol	CsGy3G013290	0.982209	1.38919e-05
(-)-alpha-Terpineol	CsGy3G013350	0.982081	1.41923e-05
(-)-alpha-Terpineol	CsGy3G013760	0.981092	1.66615e-05
(-)-alpha-Terpineol	CsGy3G015300	0.989854	2.59153e-06
(-)-alpha-Terpineol	CsGy3G015560	0.979257	2.19677e-05
(-)-alpha-Terpineol	CsGy3G015710	-0.954623	0.000225711
(-)-alpha-Terpineol	CsGy3G015760	-0.956998	0.000192441
(-)-alpha-Terpineol	CsGy3G017210	0.961151	0.000142339
(-)-alpha-Terpineol	CsGy3G018070	-0.979523	2.11365e-05
(-)-alpha-Terpineol	CsGy3G018990	0.956279	0.000202144
(-)-alpha-Terpineol	CsGy3G019030	-0.960721	0.000147076
(-)-alpha-Terpineol	CsGy3G019530	0.951054	0.000282503
(-)-alpha-Terpineol	CsGy3G019570	0.991409	1.57506e-06
(-)-alpha-Terpineol	CsGy3G019590	0.973875	4.37066e-05
(-)-alpha-Terpineol	CsGy3G019750	-0.957761	0.000182481
(-)-alpha-Terpineol	CsGy3G019880	0.961082	0.000143099
(-)-alpha-Terpineol	CsGy3G021100	0.960292	0.000151896
(-)-alpha-Terpineol	CsGy3G021140	-0.962063	0.000132645
(-)-alpha-Terpineol	CsGy3G022500	0.972676	4.99612e-05
(-)-alpha-Terpineol	CsGy3G022990	0.99121	1.68699e-06
(-)-alpha-Terpineol	CsGy3G023400	0.967448	8.41383e-05
(-)-alpha-Terpineol	CsGy3G023930	0.953804	0.000238005
(-)-alpha-Terpineol	CsGy3G024050	0.98592	6.90481e-06
(-)-alpha-Terpineol	CsGy3G024060	0.968656	7.51893e-05
(-)-alpha-Terpineol	CsGy3G024750	0.978275	2.52176e-05
(-)-alpha-Terpineol	CsGy3G026060	0.985986	6.80784e-06
(-)-alpha-Terpineol	CsGy3G026660	0.975534	3.5942e-05
(-)-alpha-Terpineol	CsGy3G026710	0.962401	0.000129164
(-)-alpha-Terpineol	CsGy3G026770	-0.957497	0.000185892
(-)-alpha-Terpineol	CsGy3G026780	0.970553	6.24368e-05
(-)-alpha-Terpineol	CsGy3G027030	0.967749	8.18458e-05
(-)-alpha-Terpineol	CsGy3G027350	0.984	1.01183e-05
(-)-alpha-Terpineol	CsGy3G027760	-0.963145	0.000121712
(-)-alpha-Terpineol	CsGy3G027970	0.974718	3.9638e-05
(-)-alpha-Terpineol	CsGy3G028320	0.984207	9.73194e-06
(-)-alpha-Terpineol	CsGy3G028470	0.977513	2.7951e-05
(-)-alpha-Terpineol	CsGy3G029540	-0.951681	0.000271905
(-)-alpha-Terpineol	CsGy3G030260	-0.969377	7.01515e-05
(-)-alpha-Terpineol	CsGy3G030600	0.95248	0.000258798
(-)-alpha-Terpineol	CsGy3G030630	0.957096	0.000191146
(-)-alpha-Terpineol	CsGy3G030730	0.98078	1.74946e-05
(-)-alpha-Terpineol	CsGy3G031270	0.995515	2.24807e-07
(-)-alpha-Terpineol	CsGy3G031650	0.967325	8.50883e-05
(-)-alpha-Terpineol	CsGy3G031860	-0.954694	0.000224665
(-)-alpha-Terpineol	CsGy3G032880	0.973268	4.68037e-05
(-)-alpha-Terpineol	CsGy3G033380	0.981312	1.60899e-05
(-)-alpha-Terpineol	CsGy3G033390	0.960212	0.000152806
(-)-alpha-Terpineol	CsGy3G034380	0.989632	2.76493e-06
(-)-alpha-Terpineol	CsGy3G034860	0.988805	3.47844e-06
(-)-alpha-Terpineol	CsGy3G035000	0.950187	0.000297579
(-)-alpha-Terpineol	CsGy3G035330	0.970185	6.47829e-05
(-)-alpha-Terpineol	CsGy3G035690	0.991687	1.42734e-06
(-)-alpha-Terpineol	CsGy3G036570	0.980139	1.9296e-05
(-)-alpha-Terpineol	CsGy3G036930	-0.963273	0.000120466
(-)-alpha-Terpineol	CsGy3G037440	0.975371	3.66641e-05
(-)-alpha-Terpineol	CsGy3G037500	0.963341	0.000119801
(-)-alpha-Terpineol	CsGy3G037540	-0.958735	0.000170268
(-)-alpha-Terpineol	CsGy3G037650	0.986019	6.76002e-06
(-)-alpha-Terpineol	CsGy3G038000	-0.969712	6.78949e-05
(-)-alpha-Terpineol	CsGy3G038260	0.968555	7.59105e-05
(-)-alpha-Terpineol	CsGy3G038330	0.95146	0.000275607
(-)-alpha-Terpineol	CsGy3G038760	0.986589	5.96975e-06
(-)-alpha-Terpineol	CsGy3G039290	0.965479	0.000100204
(-)-alpha-Terpineol	CsGy3G039310	0.986241	6.44451e-06
(-)-alpha-Terpineol	CsGy3G039330	0.954429	0.000228577
(-)-alpha-Terpineol	CsGy3G039560	0.960663	0.000147718
(-)-alpha-Terpineol	CsGy3G039820	0.967932	8.04714e-05
(-)-alpha-Terpineol	CsGy3G039930	0.963758	0.000115798
(-)-alpha-Terpineol	CsGy3G040600	0.975299	3.69845e-05
(-)-alpha-Terpineol	CsGy3G041160	0.980528	1.81888e-05
(-)-alpha-Terpineol	CsGy3G041220	0.972346	5.17818e-05
(-)-alpha-Terpineol	CsGy3G042010	0.973349	4.63824e-05
(-)-alpha-Terpineol	CsGy3G042560	0.956929	0.000193357
(-)-alpha-Terpineol	CsGy3G042710	0.98636	6.27917e-06
(-)-alpha-Terpineol	CsGy3G043400	0.971188	5.85105e-05
(-)-alpha-Terpineol	CsGy3G044270	0.950641	0.000289608
(-)-alpha-Terpineol	CsGy3G044350	0.992913	8.85139e-07
(-)-alpha-Terpineol	CsGy4G000620	0.959429	0.000161907
(-)-alpha-Terpineol	CsGy4G000640	0.966903	8.84031e-05
(-)-alpha-Terpineol	CsGy4G001310	0.973122	4.75703e-05
(-)-alpha-Terpineol	CsGy4G001500	0.96201	0.000133194
(-)-alpha-Terpineol	CsGy4G001650	0.970549	6.24603e-05
(-)-alpha-Terpineol	CsGy4G002320	0.983317	1.1463e-05
(-)-alpha-Terpineol	CsGy4G002590	0.964562	0.000108327
(-)-alpha-Terpineol	CsGy4G002600	0.957799	0.000181998
(-)-alpha-Terpineol	CsGy4G002950	0.992546	1.02978e-06
(-)-alpha-Terpineol	CsGy4G004850	-0.975576	3.57592e-05
(-)-alpha-Terpineol	CsGy4G005520	0.967417	8.43811e-05
(-)-alpha-Terpineol	CsGy4G005560	0.961811	0.000135274
(-)-alpha-Terpineol	CsGy4G006020	0.960817	0.000146005
(-)-alpha-Terpineol	CsGy4G006320	0.968533	7.60661e-05
(-)-alpha-Terpineol	CsGy4G006360	0.960982	0.000144187
(-)-alpha-Terpineol	CsGy4G006410	0.954652	0.000225282
(-)-alpha-Terpineol	CsGy4G006470	0.969414	6.99007e-05
(-)-alpha-Terpineol	CsGy4G006590	-0.959755	0.000158082
(-)-alpha-Terpineol	CsGy4G006630	0.951336	0.000277704
(-)-alpha-Terpineol	CsGy4G007170	0.983287	1.15254e-05
(-)-alpha-Terpineol	CsGy4G007250	0.96018	0.000153168
(-)-alpha-Terpineol	CsGy4G007300	0.973988	4.3148e-05
(-)-alpha-Terpineol	CsGy4G007380	0.95003	0.000300372
(-)-alpha-Terpineol	CsGy4G007460	0.982279	1.37277e-05
(-)-alpha-Terpineol	CsGy4G007710	0.983773	1.05524e-05
(-)-alpha-Terpineol	CsGy4G007920	-0.965473	0.000100253
(-)-alpha-Terpineol	CsGy4G008310	0.959111	0.000165705
(-)-alpha-Terpineol	CsGy4G008320	0.966944	8.80749e-05
(-)-alpha-Terpineol	CsGy4G008420	0.97531	3.69345e-05
(-)-alpha-Terpineol	CsGy4G008580	0.985425	7.65594e-06
(-)-alpha-Terpineol	CsGy4G008910	-0.95488	0.000221932
(-)-alpha-Terpineol	CsGy4G009570	0.966688	9.01227e-05
(-)-alpha-Terpineol	CsGy4G010150	0.957686	0.00018344
(-)-alpha-Terpineol	CsGy4G010890	-0.991518	1.5159e-06
(-)-alpha-Terpineol	CsGy4G011160	-0.991513	1.51859e-06
(-)-alpha-Terpineol	CsGy4G011360	-0.971238	5.82061e-05
(-)-alpha-Terpineol	CsGy4G011750	0.963753	0.000115842
(-)-alpha-Terpineol	CsGy4G011760	0.966091	9.50149e-05
(-)-alpha-Terpineol	CsGy4G012610	-0.954662	0.000225131
(-)-alpha-Terpineol	CsGy4G012870	-0.957527	0.000185503
(-)-alpha-Terpineol	CsGy4G013380	0.992055	1.2463e-06
(-)-alpha-Terpineol	CsGy4G013530	-0.958939	0.00016779
(-)-alpha-Terpineol	CsGy4G014890	0.978865	2.32301e-05
(-)-alpha-Terpineol	CsGy4G014900	0.979742	2.04685e-05
(-)-alpha-Terpineol	CsGy4G015070	0.969352	7.0322e-05
(-)-alpha-Terpineol	CsGy4G015130	0.981001	1.69004e-05
(-)-alpha-Terpineol	CsGy4G015820	-0.956213	0.000203054
(-)-alpha-Terpineol	CsGy4G017400	0.951461	0.000275595
(-)-alpha-Terpineol	CsGy4G017830	0.968615	7.54796e-05
(-)-alpha-Terpineol	CsGy4G018960	0.996876	7.60504e-08
(-)-alpha-Terpineol	CsGy4G019090	-0.95495	0.000220917
(-)-alpha-Terpineol	CsGy4G019580	0.986429	6.18454e-06
(-)-alpha-Terpineol	CsGy4G020330	-0.964622	0.000107785
(-)-alpha-Terpineol	CsGy4G020830	0.965133	0.000103216
(-)-alpha-Terpineol	CsGy4G021030	0.986877	5.5944e-06
(-)-alpha-Terpineol	CsGy4G021620	0.971981	5.38424e-05
(-)-alpha-Terpineol	CsGy4G022380	0.96001	0.000155119
(-)-alpha-Terpineol	CsGy4G022840	0.985052	8.25625e-06
(-)-alpha-Terpineol	CsGy4G023270	0.970654	6.17999e-05
(-)-alpha-Terpineol	CsGy4G023790	-0.971977	5.38661e-05
(-)-alpha-Terpineol	CsGy4G024010	0.994214	4.82075e-07
(-)-alpha-Terpineol	CsGy4G024220	0.951116	0.000281438
(-)-alpha-Terpineol	CsGy4G024740	-0.973656	4.48102e-05
(-)-alpha-Terpineol	CsGy4G025420	0.960072	0.000154406
(-)-alpha-Terpineol	CsGy5G000550	0.980582	1.80383e-05
(-)-alpha-Terpineol	CsGy5G001130	0.954749	0.00022385
(-)-alpha-Terpineol	CsGy5G001500	0.98519	8.03034e-06
(-)-alpha-Terpineol	CsGy5G001510	0.957218	0.00018953
(-)-alpha-Terpineol	CsGy5G001770	0.961195	0.000141863
(-)-alpha-Terpineol	CsGy5G002000	0.988652	3.62239e-06
(-)-alpha-Terpineol	CsGy5G002150	0.95772	0.000183004
(-)-alpha-Terpineol	CsGy5G002260	0.95703	0.000192018
(-)-alpha-Terpineol	CsGy5G002570	0.961262	0.000141138
(-)-alpha-Terpineol	CsGy5G002790	0.983804	1.04922e-05
(-)-alpha-Terpineol	CsGy5G002930	0.985098	8.18125e-06
(-)-alpha-Terpineol	CsGy5G003040	0.955399	0.000214448
(-)-alpha-Terpineol	CsGy5G003580	0.950263	0.000296237
(-)-alpha-Terpineol	CsGy5G003660	-0.952576	0.000257252
(-)-alpha-Terpineol	CsGy5G003850	0.981509	1.55873e-05
(-)-alpha-Terpineol	CsGy5G004910	0.987143	5.26193e-06
(-)-alpha-Terpineol	CsGy5G004950	0.9762	3.31057e-05
(-)-alpha-Terpineol	CsGy5G005440	-0.955967	0.000206453
(-)-alpha-Terpineol	CsGy5G005470	0.967746	8.18725e-05
(-)-alpha-Terpineol	CsGy5G005520	-0.954341	0.000229899
(-)-alpha-Terpineol	CsGy5G005560	0.958587	0.000172093
(-)-alpha-Terpineol	CsGy5G006310	0.981554	1.54745e-05
(-)-alpha-Terpineol	CsGy5G006460	0.955027	0.000219805
(-)-alpha-Terpineol	CsGy5G006910	0.978825	2.33616e-05
(-)-alpha-Terpineol	CsGy5G007180	0.979909	1.99686e-05
(-)-alpha-Terpineol	CsGy5G007750	0.986209	6.48933e-06
(-)-alpha-Terpineol	CsGy5G008620	0.956822	0.000194782
(-)-alpha-Terpineol	CsGy5G010450	0.978801	2.34399e-05
(-)-alpha-Terpineol	CsGy5G010890	-0.966444	9.20982e-05
(-)-alpha-Terpineol	CsGy5G011100	-0.963256	0.000120628
(-)-alpha-Terpineol	CsGy5G011110	0.974118	4.25075e-05
(-)-alpha-Terpineol	CsGy5G011720	0.995835	1.80086e-07
(-)-alpha-Terpineol	CsGy5G012250	0.978542	2.43054e-05
(-)-alpha-Terpineol	CsGy5G012530	0.985515	7.51557e-06
(-)-alpha-Terpineol	CsGy5G012990	0.966211	9.40106e-05
(-)-alpha-Terpineol	CsGy5G013290	0.953823	0.000237707
(-)-alpha-Terpineol	CsGy5G014220	0.995335	2.52988e-07
(-)-alpha-Terpineol	CsGy5G014450	0.966326	9.30671e-05
(-)-alpha-Terpineol	CsGy5G016000	0.988083	4.19297e-06
(-)-alpha-Terpineol	CsGy5G016390	0.987575	4.75135e-06
(-)-alpha-Terpineol	CsGy5G016920	0.974827	3.91307e-05
(-)-alpha-Terpineol	CsGy5G016980	0.982616	1.29633e-05
(-)-alpha-Terpineol	CsGy5G017420	0.958121	0.0001779
(-)-alpha-Terpineol	CsGy5G018020	0.979058	2.26006e-05
(-)-alpha-Terpineol	CsGy5G018030	0.984306	9.55097e-06
(-)-alpha-Terpineol	CsGy5G019010	0.979396	2.15314e-05
(-)-alpha-Terpineol	CsGy5G019030	0.961541	0.00013814
(-)-alpha-Terpineol	CsGy5G019040	-0.963143	0.000121734
(-)-alpha-Terpineol	CsGy5G019480	0.959249	0.000164049
(-)-alpha-Terpineol	CsGy5G020400	0.980037	1.95927e-05
(-)-alpha-Terpineol	CsGy5G020930	0.967097	8.68695e-05
(-)-alpha-Terpineol	CsGy5G021110	0.964231	0.000111358
(-)-alpha-Terpineol	CsGy5G021330	0.985093	8.18966e-06
(-)-alpha-Terpineol	CsGy5G021810	0.993631	6.42808e-07
(-)-alpha-Terpineol	CsGy5G021830	0.982478	1.32731e-05
(-)-alpha-Terpineol	CsGy5G022530	0.973666	4.47598e-05
(-)-alpha-Terpineol	CsGy5G023220	0.97824	2.534e-05
(-)-alpha-Terpineol	CsGy5G023860	0.979728	2.05133e-05
(-)-alpha-Terpineol	CsGy5G024130	0.952372	0.000260552
(-)-alpha-Terpineol	CsGy5G024350	0.953341	0.000245149
(-)-alpha-Terpineol	CsGy5G024760	0.983151	1.18081e-05
(-)-alpha-Terpineol	CsGy5G024780	0.960807	0.000146125
(-)-alpha-Terpineol	CsGy5G025780	0.951925	0.000267867
(-)-alpha-Terpineol	CsGy5G026130	0.963213	0.000121049
(-)-alpha-Terpineol	CsGy5G026440	0.962009	0.000133207
(-)-alpha-Terpineol	CsGy5G028660	0.953344	0.000245098
(-)-alpha-Terpineol	CsGy5G029630	0.95896	0.000167533
(-)-alpha-Terpineol	CsGy5G029900	-0.951815	0.000269684
(-)-alpha-Terpineol	CsGy5G029950	0.994474	4.20012e-07
(-)-alpha-Terpineol	CsGy6G001110	0.952639	0.000256247
(-)-alpha-Terpineol	CsGy6G001220	0.989395	2.95816e-06
(-)-alpha-Terpineol	CsGy6G001840	-0.962322	0.000129976
(-)-alpha-Terpineol	CsGy6G002480	0.96999	6.60555e-05
(-)-alpha-Terpineol	CsGy6G002600	0.967107	8.67897e-05
(-)-alpha-Terpineol	CsGy6G003590	0.976523	3.17816e-05
(-)-alpha-Terpineol	CsGy6G004670	0.958721	0.000170448
(-)-alpha-Terpineol	CsGy6G004920	0.971077	5.91852e-05
(-)-alpha-Terpineol	CsGy6G005150	0.981124	1.65781e-05
(-)-alpha-Terpineol	CsGy6G005180	0.952668	0.000255767
(-)-alpha-Terpineol	CsGy6G006020	0.99284	9.12573e-07
(-)-alpha-Terpineol	CsGy6G006030	0.984101	9.92758e-06
(-)-alpha-Terpineol	CsGy6G006690	0.972226	5.24509e-05
(-)-alpha-Terpineol	CsGy6G008000	0.974028	4.29488e-05
(-)-alpha-Terpineol	CsGy6G008020	0.95496	0.000220773
(-)-alpha-Terpineol	CsGy6G008030	0.998169	1.53284e-08
(-)-alpha-Terpineol	CsGy6G009050	0.968209	7.8424e-05
(-)-alpha-Terpineol	CsGy6G009300	0.966875	8.86287e-05
(-)-alpha-Terpineol	CsGy6G009540	0.967081	8.69935e-05
(-)-alpha-Terpineol	CsGy6G010330	0.982437	1.33658e-05
(-)-alpha-Terpineol	CsGy6G010900	0.985493	7.54995e-06
(-)-alpha-Terpineol	CsGy6G011220	0.982746	1.26766e-05
(-)-alpha-Terpineol	CsGy6G011500	0.974706	3.96939e-05
(-)-alpha-Terpineol	CsGy6G012030	0.970095	6.53717e-05
(-)-alpha-Terpineol	CsGy6G012310	0.956463	0.000199636
(-)-alpha-Terpineol	CsGy6G012360	0.981469	1.56892e-05
(-)-alpha-Terpineol	CsGy6G012480	0.956215	0.00020302
(-)-alpha-Terpineol	CsGy6G012720	0.986368	6.26896e-06
(-)-alpha-Terpineol	CsGy6G013840	0.960274	0.000152102
(-)-alpha-Terpineol	CsGy6G013850	0.971286	5.79173e-05
(-)-alpha-Terpineol	CsGy6G013870	0.974642	3.99947e-05
(-)-alpha-Terpineol	CsGy6G014050	0.988066	4.21101e-06
(-)-alpha-Terpineol	CsGy6G014090	0.971969	5.39109e-05
(-)-alpha-Terpineol	CsGy6G016050	0.969724	6.78134e-05
(-)-alpha-Terpineol	CsGy6G017500	0.984664	8.91395e-06
(-)-alpha-Terpineol	CsGy6G018490	0.972109	5.31136e-05
(-)-alpha-Terpineol	CsGy6G018530	0.955755	0.00020941
(-)-alpha-Terpineol	CsGy6G019270	-0.970552	6.24422e-05
(-)-alpha-Terpineol	CsGy6G019570	0.977834	2.67761e-05
(-)-alpha-Terpineol	CsGy6G021300	0.9775	2.79977e-05
(-)-alpha-Terpineol	CsGy6G021410	0.991382	1.58955e-06
(-)-alpha-Terpineol	CsGy6G021520	0.963589	0.000117406
(-)-alpha-Terpineol	CsGy6G022010	0.978408	2.47613e-05
(-)-alpha-Terpineol	CsGy6G022650	0.975927	3.42498e-05
(-)-alpha-Terpineol	CsGy6G024630	-0.964535	0.000108571
(-)-alpha-Terpineol	CsGy6G024720	-0.969841	6.70398e-05
(-)-alpha-Terpineol	CsGy6G024950	0.978615	2.40585e-05
(-)-alpha-Terpineol	CsGy6G024980	0.981258	1.62271e-05
(-)-alpha-Terpineol	CsGy6G025220	0.979899	1.99997e-05
(-)-alpha-Terpineol	CsGy6G025880	0.964547	0.000108463
(-)-alpha-Terpineol	CsGy6G026650	0.952104	0.000264916
(-)-alpha-Terpineol	CsGy6G026900	0.991656	1.44337e-06
(-)-alpha-Terpineol	CsGy6G028870	0.991539	1.50456e-06
(-)-alpha-Terpineol	CsGy6G029090	0.991583	1.48141e-06
(-)-alpha-Terpineol	CsGy6G029180	0.972141	5.293e-05
(-)-alpha-Terpineol	CsGy6G029300	0.982254	1.37862e-05
(-)-alpha-Terpineol	CsGy6G029570	-0.963202	0.000121162
(-)-alpha-Terpineol	CsGy6G029950	0.971339	5.75986e-05
(-)-alpha-Terpineol	CsGy6G030220	0.981576	1.54191e-05
(-)-alpha-Terpineol	CsGy6G030380	-0.964634	0.000107672
(-)-alpha-Terpineol	CsGy6G030430	0.98279	1.25804e-05
(-)-alpha-Terpineol	CsGy6G030630	0.96955	6.89832e-05
(-)-alpha-Terpineol	CsGy6G031120	0.990563	2.08649e-06
(-)-alpha-Terpineol	CsGy6G032660	0.970069	6.55413e-05
(-)-alpha-Terpineol	CsGy6G034030	-0.960083	0.000154281
(-)-alpha-Terpineol	CsGy6G034210	0.98422	9.70791e-06
(-)-alpha-Terpineol	CsGy6G034440	0.968777	7.4324e-05
(-)-alpha-Terpineol	CsGy6G034680	0.989278	3.05701e-06
(-)-alpha-Terpineol	CsGy6G034830	0.979214	2.2103e-05
(-)-alpha-Terpineol	CsGy6G034840	0.987305	5.06629e-06
(-)-alpha-Terpineol	CsGy6G035400	-0.952037	0.00026601
(-)-alpha-Terpineol	CsGy6G035720	0.988706	3.57096e-06
(-)-alpha-Terpineol	CsGy6G036100	0.982188	1.39409e-05
(-)-alpha-Terpineol	CsGy6G036720	0.954958	0.000220796
(-)-alpha-Terpineol	CsGy6G037060	0.954277	0.000230847
(-)-alpha-Terpineol	CsGy7G000240	-0.96789	8.07872e-05
(-)-alpha-Terpineol	CsGy7G000800	0.976053	3.37199e-05
(-)-alpha-Terpineol	CsGy7G001010	0.97995	1.98491e-05
(-)-alpha-Terpineol	CsGy7G001820	-0.954823	0.000222773
(-)-alpha-Terpineol	CsGy7G002130	-0.956051	0.000205284
(-)-alpha-Terpineol	CsGy7G002250	0.985179	8.04838e-06
(-)-alpha-Terpineol	CsGy7G002530	0.975648	3.54483e-05
(-)-alpha-Terpineol	CsGy7G003360	-0.950487	0.000292292
(-)-alpha-Terpineol	CsGy7G003410	0.978556	2.42583e-05
(-)-alpha-Terpineol	CsGy7G003830	0.984712	8.83093e-06
(-)-alpha-Terpineol	CsGy7G003860	0.980893	1.71899e-05
(-)-alpha-Terpineol	CsGy7G004090	0.958847	0.00016891
(-)-alpha-Terpineol	CsGy7G005150	0.977025	2.98e-05
(-)-alpha-Terpineol	CsGy7G005910	0.985974	6.82647e-06
(-)-alpha-Terpineol	CsGy7G006440	0.954189	0.000232164
(-)-alpha-Terpineol	CsGy7G006580	0.989625	2.7701e-06
(-)-alpha-Terpineol	CsGy7G006960	0.994616	3.88541e-07
(-)-alpha-Terpineol	CsGy7G007070	0.967903	8.06921e-05
(-)-alpha-Terpineol	CsGy7G007130	0.9781	2.58305e-05
(-)-alpha-Terpineol	CsGy7G007210	0.954596	0.000226104
(-)-alpha-Terpineol	CsGy7G007540	0.995596	2.12859e-07
(-)-alpha-Terpineol	CsGy7G007550	0.990928	1.85379e-06
(-)-alpha-Terpineol	CsGy7G007650	0.994869	3.36396e-07
(-)-alpha-Terpineol	CsGy7G007900	0.965522	9.98309e-05
(-)-alpha-Terpineol	CsGy7G008140	-0.966098	9.49498e-05
(-)-alpha-Terpineol	CsGy7G009010	0.960383	0.000150868
(-)-alpha-Terpineol	CsGy7G009620	0.987855	4.4374e-06
(-)-alpha-Terpineol	CsGy7G011030	0.967621	8.28214e-05
(-)-alpha-Terpineol	CsGy7G011280	0.961141	0.000142458
(-)-alpha-Terpineol	CsGy7G012520	0.978961	2.29144e-05
(-)-alpha-Terpineol	CsGy7G013030	0.952824	0.000253288
(-)-alpha-Terpineol	CsGy7G014300	0.990779	1.94687e-06
(-)-alpha-Terpineol	CsGy7G015200	0.961592	0.000137598
(-)-alpha-Terpineol	CsGy7G015310	-0.97039	6.34704e-05
(-)-alpha-Terpineol	CsGy7G016480	0.97706	2.96623e-05
(-)-alpha-Terpineol	CsGy7G016600	0.987895	4.394e-06
(-)-alpha-Terpineol	CsGy7G016610	0.972564	5.05752e-05
(-)-alpha-Terpineol	CsGy7G017140	0.950462	0.00029274
(-)-alpha-Terpineol	CsGy7G017210	0.990781	1.94519e-06
(-)-alpha-Terpineol	CsGy7G017330	0.975364	3.66952e-05
(-)-alpha-Terpineol	CsGy7G017510	0.978859	2.3248e-05
(-)-alpha-Terpineol	CsGy7G018690	0.981715	1.50755e-05
(-)-alpha-Terpineol	CsGy7G018730	0.973452	4.58533e-05
(-)-alpha-Terpineol	CsGy7G019220	0.954918	0.000221392
(-)-alpha-Terpineol	CsGy7G019570	-0.954255	0.00023118
(-)-alpha-Terpineol	CsGy7G019840	0.956488	0.000199289
(-)-alpha-Terpineol	CsGy7G019860	0.972166	5.27904e-05
(-)-alpha-Terpineol	CsGy7G019940	0.958741	0.000170194
(-)-alpha-Terpineol	CsGy7G020480	-0.969618	6.85232e-05
(-)-alpha-Terpineol	CsGy7G021250	-0.97766	2.74084e-05
(-)-Jasmonic acid	CsGy1G019020	0.960182	0.000153147
(-)-Jasmonic acid	CsGy1G019050	0.970239	6.44402e-05
(-)-Jasmonic acid	CsGy1G019570	0.955626	0.000211225
(-)-Jasmonic acid	CsGy2G011650	0.95313	0.000248448
(-)-Jasmonic acid	CsGy3G000160	0.953539	0.000242077
(-)-Jasmonic acid	CsGy3G027470	0.975987	3.39938e-05
(-)-Jasmonic acid	CsGy3G033520	0.953224	0.000246965
(-)-Jasmonic acid	CsGy4G005770	0.981517	1.55668e-05
(-)-Jasmonic acid	CsGy4G013840	-0.959018	0.000166829
(-)-Jasmonic acid	CsGy5G017250	0.954701	0.000224561
(-)-Jasmonic acid	CsGy6G001360	0.962185	0.000131378
(-)-Jasmonic acid	CsGy6G002840	0.953758	0.000238699
(-)-Jasmonic acid	CsGy6G004720	0.95536	0.000215013
(-)-Jasmonic acid	CsGy6G009160	0.981879	1.46748e-05
(-)-Jasmonic acid	CsGy6G015100	0.965645	9.87761e-05
(-)-Jasmonic acid	CsGy6G025670	0.95911	0.00016572
(-)-Jasmonic acid	CsGy6G031070	0.956726	0.000196072
(-)-Jasmonic acid	CsGy6G036360	0.963832	0.000115095
(-)-Jasmonic acid	CsGy6G036380	0.975929	3.42405e-05
(-)-Jasmonic acid	CsGy7G013410	0.95459	0.000226197
(-)-Jasmonic acid	CsGy7G016810	0.98397	1.01739e-05
(-)-Menthone	CsGy1G000010	-0.955786	0.000208978
(-)-Menthone	CsGy1G000060	0.971552	5.63356e-05
(-)-Menthone	CsGy1G000110	0.983872	1.03609e-05
(-)-Menthone	CsGy1G000830	0.979984	1.97496e-05
(-)-Menthone	CsGy1G000980	0.976966	3.00281e-05
(-)-Menthone	CsGy1G001360	0.990393	2.20052e-06
(-)-Menthone	CsGy1G002430	0.993444	7.01121e-07
(-)-Menthone	CsGy1G003630	0.983008	1.21086e-05
(-)-Menthone	CsGy1G003760	0.957424	0.000186832
(-)-Menthone	CsGy1G005340	0.958546	0.000172598
(-)-Menthone	CsGy1G005520	0.982559	1.30912e-05
(-)-Menthone	CsGy1G005820	0.986837	5.64534e-06
(-)-Menthone	CsGy1G006200	0.974026	4.29579e-05
(-)-Menthone	CsGy1G006360	0.964874	0.000105516
(-)-Menthone	CsGy1G006980	0.988598	3.67401e-06
(-)-Menthone	CsGy1G007300	0.966974	8.78407e-05
(-)-Menthone	CsGy1G007440	0.960091	0.000154188
(-)-Menthone	CsGy1G007770	0.982178	1.39627e-05
(-)-Menthone	CsGy1G007780	0.95679	0.000195216
(-)-Menthone	CsGy1G008060	0.973608	4.50524e-05
(-)-Menthone	CsGy1G008460	0.975897	3.43766e-05
(-)-Menthone	CsGy1G008820	0.950165	0.000297965
(-)-Menthone	CsGy1G008890	0.961221	0.000141581
(-)-Menthone	CsGy1G009260	0.95356	0.000241745
(-)-Menthone	CsGy1G009380	0.970386	6.34946e-05
(-)-Menthone	CsGy1G010090	0.9745	4.06645e-05
(-)-Menthone	CsGy1G010470	0.993197	7.82988e-07
(-)-Menthone	CsGy1G010560	0.959486	0.000161243
(-)-Menthone	CsGy1G010570	0.985755	7.1499e-06
(-)-Menthone	CsGy1G011150	0.968026	7.9776e-05
(-)-Menthone	CsGy1G011170	0.980127	1.93311e-05
(-)-Menthone	CsGy1G011570	0.989461	2.90329e-06
(-)-Menthone	CsGy1G011650	0.97675	3.08732e-05
(-)-Menthone	CsGy1G013070	0.969067	7.22926e-05
(-)-Menthone	CsGy1G014780	0.984983	8.37041e-06
(-)-Menthone	CsGy1G015250	0.954857	0.000222273
(-)-Menthone	CsGy1G015600	0.981771	1.49371e-05
(-)-Menthone	CsGy1G016830	0.968116	7.91041e-05
(-)-Menthone	CsGy1G017120	-0.959741	0.000158238
(-)-Menthone	CsGy1G017340	0.976438	3.21287e-05
(-)-Menthone	CsGy1G018050	0.971906	5.4273e-05
(-)-Menthone	CsGy1G018140	-0.951252	0.000279128
(-)-Menthone	CsGy1G018370	0.980935	1.70769e-05
(-)-Menthone	CsGy1G018990	0.961548	0.000138071
(-)-Menthone	CsGy1G020980	0.962889	0.000124245
(-)-Menthone	CsGy1G021370	0.954222	0.000231675
(-)-Menthone	CsGy1G021570	0.956482	0.000199367
(-)-Menthone	CsGy1G022390	0.957259	0.000188999
(-)-Menthone	CsGy1G022870	0.976118	3.34466e-05
(-)-Menthone	CsGy1G023200	0.965123	0.000103309
(-)-Menthone	CsGy1G023530	-0.957319	0.000188205
(-)-Menthone	CsGy1G024860	0.988469	3.80031e-06
(-)-Menthone	CsGy1G025140	0.967253	8.56511e-05
(-)-Menthone	CsGy1G026110	-0.974684	3.97958e-05
(-)-Menthone	CsGy1G026640	-0.973845	4.38566e-05
(-)-Menthone	CsGy1G027020	0.963567	0.000117618
(-)-Menthone	CsGy1G027520	0.967123	8.6668e-05
(-)-Menthone	CsGy1G028080	0.982138	1.40577e-05
(-)-Menthone	CsGy1G028160	0.953347	0.000245052
(-)-Menthone	CsGy1G028410	0.960285	0.00015198
(-)-Menthone	CsGy1G028540	-0.971144	5.87759e-05
(-)-Menthone	CsGy1G028640	0.950254	0.000296392
(-)-Menthone	CsGy1G029500	0.974641	3.99978e-05
(-)-Menthone	CsGy1G029640	0.960042	0.000154757
(-)-Menthone	CsGy1G029990	0.95688	0.000194004
(-)-Menthone	CsGy1G030510	0.963016	0.000122985
(-)-Menthone	CsGy1G030900	0.960096	0.000154137
(-)-Menthone	CsGy1G030970	0.953602	0.000241103
(-)-Menthone	CsGy1G031280	0.980766	1.7533e-05
(-)-Menthone	CsGy1G031600	0.965107	0.000103449
(-)-Menthone	CsGy1G031660	0.965774	9.76804e-05
(-)-Menthone	CsGy1G032330	0.969299	7.06858e-05
(-)-Menthone	CsGy1G032420	0.96178	0.000135601
(-)-Menthone	CsGy1G032540	0.973493	4.56402e-05
(-)-Menthone	CsGy1G033300	0.978966	2.28998e-05
(-)-Menthone	CsGy2G000370	-0.951435	0.000276033
(-)-Menthone	CsGy2G000990	0.969081	7.2189e-05
(-)-Menthone	CsGy2G001200	0.97057	6.23296e-05
(-)-Menthone	CsGy2G001700	0.952036	0.000266034
(-)-Menthone	CsGy2G001720	0.969662	6.82291e-05
(-)-Menthone	CsGy2G001840	0.987476	4.8653e-06
(-)-Menthone	CsGy2G002990	0.976688	3.11193e-05
(-)-Menthone	CsGy2G003210	0.985226	7.97312e-06
(-)-Menthone	CsGy2G003690	0.994877	3.34754e-07
(-)-Menthone	CsGy2G004070	0.971947	5.40356e-05
(-)-Menthone	CsGy2G004730	-0.952963	0.000251086
(-)-Menthone	CsGy2G006360	0.979203	2.21388e-05
(-)-Menthone	CsGy2G007440	0.98249	1.32457e-05
(-)-Menthone	CsGy2G007920	0.971112	5.89725e-05
(-)-Menthone	CsGy2G008840	-0.950878	0.000285515
(-)-Menthone	CsGy2G009040	0.987834	4.46073e-06
(-)-Menthone	CsGy2G010000	-0.964734	0.000106769
(-)-Menthone	CsGy2G010220	0.977187	2.91747e-05
(-)-Menthone	CsGy2G010890	0.976798	3.06868e-05
(-)-Menthone	CsGy2G011280	0.987599	4.72371e-06
(-)-Menthone	CsGy2G011370	0.959523	0.000160797
(-)-Menthone	CsGy2G011450	-0.951412	0.00027642
(-)-Menthone	CsGy2G012130	-0.969311	7.06082e-05
(-)-Menthone	CsGy2G012310	-0.959368	0.000162635
(-)-Menthone	CsGy2G012620	-0.974168	4.22627e-05
(-)-Menthone	CsGy2G012630	-0.968175	7.86686e-05
(-)-Menthone	CsGy2G013850	0.969129	7.18583e-05
(-)-Menthone	CsGy2G013900	0.983405	1.12829e-05
(-)-Menthone	CsGy2G015050	0.971588	5.6122e-05
(-)-Menthone	CsGy2G016060	0.987963	4.32099e-06
(-)-Menthone	CsGy2G017480	0.958381	0.000174651
(-)-Menthone	CsGy2G017780	0.986402	6.22192e-06
(-)-Menthone	CsGy2G018990	0.968272	7.79588e-05
(-)-Menthone	CsGy2G020260	0.982243	1.3812e-05
(-)-Menthone	CsGy2G022290	-0.967952	8.03224e-05
(-)-Menthone	CsGy2G022770	0.985601	7.38263e-06
(-)-Menthone	CsGy2G023180	-0.953336	0.00024523
(-)-Menthone	CsGy2G024090	0.969126	7.18827e-05
(-)-Menthone	CsGy2G025840	0.978003	2.61733e-05
(-)-Menthone	CsGy2G026600	0.970677	6.16522e-05
(-)-Menthone	CsGy2G026840	0.978772	2.35366e-05
(-)-Menthone	CsGy3G000590	-0.955077	0.000219082
(-)-Menthone	CsGy3G000690	-0.959505	0.000161017
(-)-Menthone	CsGy3G000700	0.989259	3.07269e-06
(-)-Menthone	CsGy3G001020	0.966958	8.79692e-05
(-)-Menthone	CsGy3G001410	0.957092	0.000191197
(-)-Menthone	CsGy3G001830	0.96837	7.72472e-05
(-)-Menthone	CsGy3G002230	0.980487	1.8303e-05
(-)-Menthone	CsGy3G002600	-0.956672	0.000196794
(-)-Menthone	CsGy3G003800	0.957921	0.000180437
(-)-Menthone	CsGy3G004370	0.991036	1.78889e-06
(-)-Menthone	CsGy3G004770	0.960465	0.000149936
(-)-Menthone	CsGy3G004870	0.992626	9.96879e-07
(-)-Menthone	CsGy3G004990	0.959261	0.000163906
(-)-Menthone	CsGy3G005350	0.967137	8.65566e-05
(-)-Menthone	CsGy3G005820	0.97583	3.46607e-05
(-)-Menthone	CsGy3G007100	0.952377	0.000260463
(-)-Menthone	CsGy3G007470	0.971134	5.88343e-05
(-)-Menthone	CsGy3G007660	0.979809	2.02673e-05
(-)-Menthone	CsGy3G008090	0.959	0.000167051
(-)-Menthone	CsGy3G008170	0.99239	1.09553e-06
(-)-Menthone	CsGy3G008340	0.986313	6.34456e-06
(-)-Menthone	CsGy3G008640	0.987225	5.16224e-06
(-)-Menthone	CsGy3G008660	0.985538	7.47932e-06
(-)-Menthone	CsGy3G008970	-0.957826	0.000181655
(-)-Menthone	CsGy3G009220	0.950387	0.000294051
(-)-Menthone	CsGy3G009750	0.970046	6.56917e-05
(-)-Menthone	CsGy3G009800	-0.956397	0.000200523
(-)-Menthone	CsGy3G011420	0.958867	0.000168664
(-)-Menthone	CsGy3G011460	0.973061	4.78946e-05
(-)-Menthone	CsGy3G012230	0.950732	0.00028803
(-)-Menthone	CsGy3G012750	0.960672	0.00014762
(-)-Menthone	CsGy3G013290	0.982209	1.38919e-05
(-)-Menthone	CsGy3G013350	0.982081	1.41923e-05
(-)-Menthone	CsGy3G013760	0.981092	1.66615e-05
(-)-Menthone	CsGy3G015300	0.989854	2.59153e-06
(-)-Menthone	CsGy3G015560	0.979257	2.19677e-05
(-)-Menthone	CsGy3G015710	-0.954623	0.000225711
(-)-Menthone	CsGy3G015760	-0.956998	0.000192441
(-)-Menthone	CsGy3G017210	0.961151	0.000142339
(-)-Menthone	CsGy3G018070	-0.979523	2.11365e-05
(-)-Menthone	CsGy3G018990	0.956279	0.000202144
(-)-Menthone	CsGy3G019030	-0.960721	0.000147076
(-)-Menthone	CsGy3G019530	0.951054	0.000282503
(-)-Menthone	CsGy3G019570	0.991409	1.57506e-06
(-)-Menthone	CsGy3G019590	0.973875	4.37066e-05
(-)-Menthone	CsGy3G019750	-0.957761	0.000182481
(-)-Menthone	CsGy3G019880	0.961082	0.000143099
(-)-Menthone	CsGy3G021100	0.960292	0.000151896
(-)-Menthone	CsGy3G021140	-0.962063	0.000132645
(-)-Menthone	CsGy3G022500	0.972676	4.99612e-05
(-)-Menthone	CsGy3G022990	0.99121	1.68699e-06
(-)-Menthone	CsGy3G023400	0.967448	8.41383e-05
(-)-Menthone	CsGy3G023930	0.953804	0.000238005
(-)-Menthone	CsGy3G024050	0.98592	6.90481e-06
(-)-Menthone	CsGy3G024060	0.968656	7.51893e-05
(-)-Menthone	CsGy3G024750	0.978275	2.52176e-05
(-)-Menthone	CsGy3G026060	0.985986	6.80784e-06
(-)-Menthone	CsGy3G026660	0.975534	3.5942e-05
(-)-Menthone	CsGy3G026710	0.962401	0.000129164
(-)-Menthone	CsGy3G026770	-0.957497	0.000185892
(-)-Menthone	CsGy3G026780	0.970553	6.24368e-05
(-)-Menthone	CsGy3G027030	0.967749	8.18458e-05
(-)-Menthone	CsGy3G027350	0.984	1.01183e-05
(-)-Menthone	CsGy3G027760	-0.963145	0.000121712
(-)-Menthone	CsGy3G027970	0.974718	3.9638e-05
(-)-Menthone	CsGy3G028320	0.984207	9.73194e-06
(-)-Menthone	CsGy3G028470	0.977513	2.7951e-05
(-)-Menthone	CsGy3G029540	-0.951681	0.000271905
(-)-Menthone	CsGy3G030260	-0.969377	7.01515e-05
(-)-Menthone	CsGy3G030600	0.95248	0.000258798
(-)-Menthone	CsGy3G030630	0.957096	0.000191146
(-)-Menthone	CsGy3G030730	0.98078	1.74946e-05
(-)-Menthone	CsGy3G031270	0.995515	2.24807e-07
(-)-Menthone	CsGy3G031650	0.967325	8.50883e-05
(-)-Menthone	CsGy3G031860	-0.954694	0.000224665
(-)-Menthone	CsGy3G032880	0.973268	4.68037e-05
(-)-Menthone	CsGy3G033380	0.981312	1.60899e-05
(-)-Menthone	CsGy3G033390	0.960212	0.000152806
(-)-Menthone	CsGy3G034380	0.989632	2.76493e-06
(-)-Menthone	CsGy3G034860	0.988805	3.47844e-06
(-)-Menthone	CsGy3G035000	0.950187	0.000297579
(-)-Menthone	CsGy3G035330	0.970185	6.47829e-05
(-)-Menthone	CsGy3G035690	0.991687	1.42734e-06
(-)-Menthone	CsGy3G036570	0.980139	1.9296e-05
(-)-Menthone	CsGy3G036930	-0.963273	0.000120466
(-)-Menthone	CsGy3G037440	0.975371	3.66641e-05
(-)-Menthone	CsGy3G037500	0.963341	0.000119801
(-)-Menthone	CsGy3G037540	-0.958735	0.000170268
(-)-Menthone	CsGy3G037650	0.986019	6.76002e-06
(-)-Menthone	CsGy3G038000	-0.969712	6.78949e-05
(-)-Menthone	CsGy3G038260	0.968555	7.59105e-05
(-)-Menthone	CsGy3G038330	0.95146	0.000275607
(-)-Menthone	CsGy3G038760	0.986589	5.96975e-06
(-)-Menthone	CsGy3G039290	0.965479	0.000100204
(-)-Menthone	CsGy3G039310	0.986241	6.44451e-06
(-)-Menthone	CsGy3G039330	0.954429	0.000228577
(-)-Menthone	CsGy3G039560	0.960663	0.000147718
(-)-Menthone	CsGy3G039820	0.967932	8.04714e-05
(-)-Menthone	CsGy3G039930	0.963758	0.000115798
(-)-Menthone	CsGy3G040600	0.975299	3.69845e-05
(-)-Menthone	CsGy3G041160	0.980528	1.81888e-05
(-)-Menthone	CsGy3G041220	0.972346	5.17818e-05
(-)-Menthone	CsGy3G042010	0.973349	4.63824e-05
(-)-Menthone	CsGy3G042560	0.956929	0.000193357
(-)-Menthone	CsGy3G042710	0.98636	6.27917e-06
(-)-Menthone	CsGy3G043400	0.971188	5.85105e-05
(-)-Menthone	CsGy3G044270	0.950641	0.000289608
(-)-Menthone	CsGy3G044350	0.992913	8.85139e-07
(-)-Menthone	CsGy4G000620	0.959429	0.000161907
(-)-Menthone	CsGy4G000640	0.966903	8.84031e-05
(-)-Menthone	CsGy4G001310	0.973122	4.75703e-05
(-)-Menthone	CsGy4G001500	0.96201	0.000133194
(-)-Menthone	CsGy4G001650	0.970549	6.24603e-05
(-)-Menthone	CsGy4G002320	0.983317	1.1463e-05
(-)-Menthone	CsGy4G002590	0.964562	0.000108327
(-)-Menthone	CsGy4G002600	0.957799	0.000181998
(-)-Menthone	CsGy4G002950	0.992546	1.02978e-06
(-)-Menthone	CsGy4G004850	-0.975576	3.57592e-05
(-)-Menthone	CsGy4G005520	0.967417	8.43811e-05
(-)-Menthone	CsGy4G005560	0.961811	0.000135274
(-)-Menthone	CsGy4G006020	0.960817	0.000146005
(-)-Menthone	CsGy4G006320	0.968533	7.60661e-05
(-)-Menthone	CsGy4G006360	0.960982	0.000144187
(-)-Menthone	CsGy4G006410	0.954652	0.000225282
(-)-Menthone	CsGy4G006470	0.969414	6.99007e-05
(-)-Menthone	CsGy4G006590	-0.959755	0.000158082
(-)-Menthone	CsGy4G006630	0.951336	0.000277704
(-)-Menthone	CsGy4G007170	0.983287	1.15254e-05
(-)-Menthone	CsGy4G007250	0.96018	0.000153168
(-)-Menthone	CsGy4G007300	0.973988	4.3148e-05
(-)-Menthone	CsGy4G007380	0.95003	0.000300372
(-)-Menthone	CsGy4G007460	0.982279	1.37277e-05
(-)-Menthone	CsGy4G007710	0.983773	1.05524e-05
(-)-Menthone	CsGy4G007920	-0.965473	0.000100253
(-)-Menthone	CsGy4G008310	0.959111	0.000165705
(-)-Menthone	CsGy4G008320	0.966944	8.80749e-05
(-)-Menthone	CsGy4G008420	0.97531	3.69345e-05
(-)-Menthone	CsGy4G008580	0.985425	7.65594e-06
(-)-Menthone	CsGy4G008910	-0.95488	0.000221932
(-)-Menthone	CsGy4G009570	0.966688	9.01227e-05
(-)-Menthone	CsGy4G010150	0.957686	0.00018344
(-)-Menthone	CsGy4G010890	-0.991518	1.5159e-06
(-)-Menthone	CsGy4G011160	-0.991513	1.51859e-06
(-)-Menthone	CsGy4G011360	-0.971238	5.82061e-05
(-)-Menthone	CsGy4G011750	0.963753	0.000115842
(-)-Menthone	CsGy4G011760	0.966091	9.50149e-05
(-)-Menthone	CsGy4G012610	-0.954662	0.000225131
(-)-Menthone	CsGy4G012870	-0.957527	0.000185503
(-)-Menthone	CsGy4G013380	0.992055	1.2463e-06
(-)-Menthone	CsGy4G013530	-0.958939	0.00016779
(-)-Menthone	CsGy4G014890	0.978865	2.32301e-05
(-)-Menthone	CsGy4G014900	0.979742	2.04685e-05
(-)-Menthone	CsGy4G015070	0.969352	7.0322e-05
(-)-Menthone	CsGy4G015130	0.981001	1.69004e-05
(-)-Menthone	CsGy4G015820	-0.956213	0.000203054
(-)-Menthone	CsGy4G017400	0.951461	0.000275595
(-)-Menthone	CsGy4G017830	0.968615	7.54796e-05
(-)-Menthone	CsGy4G018960	0.996876	7.60504e-08
(-)-Menthone	CsGy4G019090	-0.95495	0.000220917
(-)-Menthone	CsGy4G019580	0.986429	6.18454e-06
(-)-Menthone	CsGy4G020330	-0.964622	0.000107785
(-)-Menthone	CsGy4G020830	0.965133	0.000103216
(-)-Menthone	CsGy4G021030	0.986877	5.5944e-06
(-)-Menthone	CsGy4G021620	0.971981	5.38424e-05
(-)-Menthone	CsGy4G022380	0.96001	0.000155119
(-)-Menthone	CsGy4G022840	0.985052	8.25625e-06
(-)-Menthone	CsGy4G023270	0.970654	6.17999e-05
(-)-Menthone	CsGy4G023790	-0.971977	5.38661e-05
(-)-Menthone	CsGy4G024010	0.994214	4.82075e-07
(-)-Menthone	CsGy4G024220	0.951116	0.000281438
(-)-Menthone	CsGy4G024740	-0.973656	4.48102e-05
(-)-Menthone	CsGy4G025420	0.960072	0.000154406
(-)-Menthone	CsGy5G000550	0.980582	1.80383e-05
(-)-Menthone	CsGy5G001130	0.954749	0.00022385
(-)-Menthone	CsGy5G001500	0.98519	8.03034e-06
(-)-Menthone	CsGy5G001510	0.957218	0.00018953
(-)-Menthone	CsGy5G001770	0.961195	0.000141863
(-)-Menthone	CsGy5G002000	0.988652	3.62239e-06
(-)-Menthone	CsGy5G002150	0.95772	0.000183004
(-)-Menthone	CsGy5G002260	0.95703	0.000192018
(-)-Menthone	CsGy5G002570	0.961262	0.000141138
(-)-Menthone	CsGy5G002790	0.983804	1.04922e-05
(-)-Menthone	CsGy5G002930	0.985098	8.18125e-06
(-)-Menthone	CsGy5G003040	0.955399	0.000214448
(-)-Menthone	CsGy5G003580	0.950263	0.000296237
(-)-Menthone	CsGy5G003660	-0.952576	0.000257252
(-)-Menthone	CsGy5G003850	0.981509	1.55873e-05
(-)-Menthone	CsGy5G004910	0.987143	5.26193e-06
(-)-Menthone	CsGy5G004950	0.9762	3.31057e-05
(-)-Menthone	CsGy5G005440	-0.955967	0.000206453
(-)-Menthone	CsGy5G005470	0.967746	8.18725e-05
(-)-Menthone	CsGy5G005520	-0.954341	0.000229899
(-)-Menthone	CsGy5G005560	0.958587	0.000172093
(-)-Menthone	CsGy5G006310	0.981554	1.54745e-05
(-)-Menthone	CsGy5G006460	0.955027	0.000219805
(-)-Menthone	CsGy5G006910	0.978825	2.33616e-05
(-)-Menthone	CsGy5G007180	0.979909	1.99686e-05
(-)-Menthone	CsGy5G007750	0.986209	6.48933e-06
(-)-Menthone	CsGy5G008620	0.956822	0.000194782
(-)-Menthone	CsGy5G010450	0.978801	2.34399e-05
(-)-Menthone	CsGy5G010890	-0.966444	9.20982e-05
(-)-Menthone	CsGy5G011100	-0.963256	0.000120628
(-)-Menthone	CsGy5G011110	0.974118	4.25075e-05
(-)-Menthone	CsGy5G011720	0.995835	1.80086e-07
(-)-Menthone	CsGy5G012250	0.978542	2.43054e-05
(-)-Menthone	CsGy5G012530	0.985515	7.51557e-06
(-)-Menthone	CsGy5G012990	0.966211	9.40106e-05
(-)-Menthone	CsGy5G013290	0.953823	0.000237707
(-)-Menthone	CsGy5G014220	0.995335	2.52988e-07
(-)-Menthone	CsGy5G014450	0.966326	9.30671e-05
(-)-Menthone	CsGy5G016000	0.988083	4.19297e-06
(-)-Menthone	CsGy5G016390	0.987575	4.75135e-06
(-)-Menthone	CsGy5G016920	0.974827	3.91307e-05
(-)-Menthone	CsGy5G016980	0.982616	1.29633e-05
(-)-Menthone	CsGy5G017420	0.958121	0.0001779
(-)-Menthone	CsGy5G018020	0.979058	2.26006e-05
(-)-Menthone	CsGy5G018030	0.984306	9.55097e-06
(-)-Menthone	CsGy5G019010	0.979396	2.15314e-05
(-)-Menthone	CsGy5G019030	0.961541	0.00013814
(-)-Menthone	CsGy5G019040	-0.963143	0.000121734
(-)-Menthone	CsGy5G019480	0.959249	0.000164049
(-)-Menthone	CsGy5G020400	0.980037	1.95927e-05
(-)-Menthone	CsGy5G020930	0.967097	8.68695e-05
(-)-Menthone	CsGy5G021110	0.964231	0.000111358
(-)-Menthone	CsGy5G021330	0.985093	8.18966e-06
(-)-Menthone	CsGy5G021810	0.993631	6.42808e-07
(-)-Menthone	CsGy5G021830	0.982478	1.32731e-05
(-)-Menthone	CsGy5G022530	0.973666	4.47598e-05
(-)-Menthone	CsGy5G023220	0.97824	2.534e-05
(-)-Menthone	CsGy5G023860	0.979728	2.05133e-05
(-)-Menthone	CsGy5G024130	0.952372	0.000260552
(-)-Menthone	CsGy5G024350	0.953341	0.000245149
(-)-Menthone	CsGy5G024760	0.983151	1.18081e-05
(-)-Menthone	CsGy5G024780	0.960807	0.000146125
(-)-Menthone	CsGy5G025780	0.951925	0.000267867
(-)-Menthone	CsGy5G026130	0.963213	0.000121049
(-)-Menthone	CsGy5G026440	0.962009	0.000133207
(-)-Menthone	CsGy5G028660	0.953344	0.000245098
(-)-Menthone	CsGy5G029630	0.95896	0.000167533
(-)-Menthone	CsGy5G029900	-0.951815	0.000269684
(-)-Menthone	CsGy5G029950	0.994474	4.20012e-07
(-)-Menthone	CsGy6G001110	0.952639	0.000256247
(-)-Menthone	CsGy6G001220	0.989395	2.95816e-06
(-)-Menthone	CsGy6G001840	-0.962322	0.000129976
(-)-Menthone	CsGy6G002480	0.96999	6.60555e-05
(-)-Menthone	CsGy6G002600	0.967107	8.67897e-05
(-)-Menthone	CsGy6G003590	0.976523	3.17816e-05
(-)-Menthone	CsGy6G004670	0.958721	0.000170448
(-)-Menthone	CsGy6G004920	0.971077	5.91852e-05
(-)-Menthone	CsGy6G005150	0.981124	1.65781e-05
(-)-Menthone	CsGy6G005180	0.952668	0.000255767
(-)-Menthone	CsGy6G006020	0.99284	9.12573e-07
(-)-Menthone	CsGy6G006030	0.984101	9.92758e-06
(-)-Menthone	CsGy6G006690	0.972226	5.24509e-05
(-)-Menthone	CsGy6G008000	0.974028	4.29488e-05
(-)-Menthone	CsGy6G008020	0.95496	0.000220773
(-)-Menthone	CsGy6G008030	0.998169	1.53284e-08
(-)-Menthone	CsGy6G009050	0.968209	7.8424e-05
(-)-Menthone	CsGy6G009300	0.966875	8.86287e-05
(-)-Menthone	CsGy6G009540	0.967081	8.69935e-05
(-)-Menthone	CsGy6G010330	0.982437	1.33658e-05
(-)-Menthone	CsGy6G010900	0.985493	7.54995e-06
(-)-Menthone	CsGy6G011220	0.982746	1.26766e-05
(-)-Menthone	CsGy6G011500	0.974706	3.96939e-05
(-)-Menthone	CsGy6G012030	0.970095	6.53717e-05
(-)-Menthone	CsGy6G012310	0.956463	0.000199636
(-)-Menthone	CsGy6G012360	0.981469	1.56892e-05
(-)-Menthone	CsGy6G012480	0.956215	0.00020302
(-)-Menthone	CsGy6G012720	0.986368	6.26896e-06
(-)-Menthone	CsGy6G013840	0.960274	0.000152102
(-)-Menthone	CsGy6G013850	0.971286	5.79173e-05
(-)-Menthone	CsGy6G013870	0.974642	3.99947e-05
(-)-Menthone	CsGy6G014050	0.988066	4.21101e-06
(-)-Menthone	CsGy6G014090	0.971969	5.39109e-05
(-)-Menthone	CsGy6G016050	0.969724	6.78134e-05
(-)-Menthone	CsGy6G017500	0.984664	8.91395e-06
(-)-Menthone	CsGy6G018490	0.972109	5.31136e-05
(-)-Menthone	CsGy6G018530	0.955755	0.00020941
(-)-Menthone	CsGy6G019270	-0.970552	6.24422e-05
(-)-Menthone	CsGy6G019570	0.977834	2.67761e-05
(-)-Menthone	CsGy6G021300	0.9775	2.79977e-05
(-)-Menthone	CsGy6G021410	0.991382	1.58955e-06
(-)-Menthone	CsGy6G021520	0.963589	0.000117406
(-)-Menthone	CsGy6G022010	0.978408	2.47613e-05
(-)-Menthone	CsGy6G022650	0.975927	3.42498e-05
(-)-Menthone	CsGy6G024630	-0.964535	0.000108571
(-)-Menthone	CsGy6G024720	-0.969841	6.70398e-05
(-)-Menthone	CsGy6G024950	0.978615	2.40585e-05
(-)-Menthone	CsGy6G024980	0.981258	1.62271e-05
(-)-Menthone	CsGy6G025220	0.979899	1.99997e-05
(-)-Menthone	CsGy6G025880	0.964547	0.000108463
(-)-Menthone	CsGy6G026650	0.952104	0.000264916
(-)-Menthone	CsGy6G026900	0.991656	1.44337e-06
(-)-Menthone	CsGy6G028870	0.991539	1.50456e-06
(-)-Menthone	CsGy6G029090	0.991583	1.48141e-06
(-)-Menthone	CsGy6G029180	0.972141	5.293e-05
(-)-Menthone	CsGy6G029300	0.982254	1.37862e-05
(-)-Menthone	CsGy6G029570	-0.963202	0.000121162
(-)-Menthone	CsGy6G029950	0.971339	5.75986e-05
(-)-Menthone	CsGy6G030220	0.981576	1.54191e-05
(-)-Menthone	CsGy6G030380	-0.964634	0.000107672
(-)-Menthone	CsGy6G030430	0.98279	1.25804e-05
(-)-Menthone	CsGy6G030630	0.96955	6.89832e-05
(-)-Menthone	CsGy6G031120	0.990563	2.08649e-06
(-)-Menthone	CsGy6G032660	0.970069	6.55413e-05
(-)-Menthone	CsGy6G034030	-0.960083	0.000154281
(-)-Menthone	CsGy6G034210	0.98422	9.70791e-06
(-)-Menthone	CsGy6G034440	0.968777	7.4324e-05
(-)-Menthone	CsGy6G034680	0.989278	3.05701e-06
(-)-Menthone	CsGy6G034830	0.979214	2.2103e-05
(-)-Menthone	CsGy6G034840	0.987305	5.06629e-06
(-)-Menthone	CsGy6G035400	-0.952037	0.00026601
(-)-Menthone	CsGy6G035720	0.988706	3.57096e-06
(-)-Menthone	CsGy6G036100	0.982188	1.39409e-05
(-)-Menthone	CsGy6G036720	0.954958	0.000220796
(-)-Menthone	CsGy6G037060	0.954277	0.000230847
(-)-Menthone	CsGy7G000240	-0.96789	8.07872e-05
(-)-Menthone	CsGy7G000800	0.976053	3.37199e-05
(-)-Menthone	CsGy7G001010	0.97995	1.98491e-05
(-)-Menthone	CsGy7G001820	-0.954823	0.000222773
(-)-Menthone	CsGy7G002130	-0.956051	0.000205284
(-)-Menthone	CsGy7G002250	0.985179	8.04838e-06
(-)-Menthone	CsGy7G002530	0.975648	3.54483e-05
(-)-Menthone	CsGy7G003360	-0.950487	0.000292292
(-)-Menthone	CsGy7G003410	0.978556	2.42583e-05
(-)-Menthone	CsGy7G003830	0.984712	8.83093e-06
(-)-Menthone	CsGy7G003860	0.980893	1.71899e-05
(-)-Menthone	CsGy7G004090	0.958847	0.00016891
(-)-Menthone	CsGy7G005150	0.977025	2.98e-05
(-)-Menthone	CsGy7G005910	0.985974	6.82647e-06
(-)-Menthone	CsGy7G006440	0.954189	0.000232164
(-)-Menthone	CsGy7G006580	0.989625	2.7701e-06
(-)-Menthone	CsGy7G006960	0.994616	3.88541e-07
(-)-Menthone	CsGy7G007070	0.967903	8.06921e-05
(-)-Menthone	CsGy7G007130	0.9781	2.58305e-05
(-)-Menthone	CsGy7G007210	0.954596	0.000226104
(-)-Menthone	CsGy7G007540	0.995596	2.12859e-07
(-)-Menthone	CsGy7G007550	0.990928	1.85379e-06
(-)-Menthone	CsGy7G007650	0.994869	3.36396e-07
(-)-Menthone	CsGy7G007900	0.965522	9.98309e-05
(-)-Menthone	CsGy7G008140	-0.966098	9.49498e-05
(-)-Menthone	CsGy7G009010	0.960383	0.000150868
(-)-Menthone	CsGy7G009620	0.987855	4.4374e-06
(-)-Menthone	CsGy7G011030	0.967621	8.28214e-05
(-)-Menthone	CsGy7G011280	0.961141	0.000142458
(-)-Menthone	CsGy7G012520	0.978961	2.29144e-05
(-)-Menthone	CsGy7G013030	0.952824	0.000253288
(-)-Menthone	CsGy7G014300	0.990779	1.94687e-06
(-)-Menthone	CsGy7G015200	0.961592	0.000137598
(-)-Menthone	CsGy7G015310	-0.97039	6.34704e-05
(-)-Menthone	CsGy7G016480	0.97706	2.96623e-05
(-)-Menthone	CsGy7G016600	0.987895	4.394e-06
(-)-Menthone	CsGy7G016610	0.972564	5.05752e-05
(-)-Menthone	CsGy7G017140	0.950462	0.00029274
(-)-Menthone	CsGy7G017210	0.990781	1.94519e-06
(-)-Menthone	CsGy7G017330	0.975364	3.66952e-05
(-)-Menthone	CsGy7G017510	0.978859	2.3248e-05
(-)-Menthone	CsGy7G018690	0.981715	1.50755e-05
(-)-Menthone	CsGy7G018730	0.973452	4.58533e-05
(-)-Menthone	CsGy7G019220	0.954918	0.000221392
(-)-Menthone	CsGy7G019570	-0.954255	0.00023118
(-)-Menthone	CsGy7G019840	0.956488	0.000199289
(-)-Menthone	CsGy7G019860	0.972166	5.27904e-05
(-)-Menthone	CsGy7G019940	0.958741	0.000170194
(-)-Menthone	CsGy7G020480	-0.969618	6.85232e-05
(-)-Menthone	CsGy7G021250	-0.97766	2.74084e-05
(+)-Linalool	CsGy1G000010	-0.955786	0.000208978
(+)-Linalool	CsGy1G000060	0.971552	5.63356e-05
(+)-Linalool	CsGy1G000110	0.983872	1.03609e-05
(+)-Linalool	CsGy1G000830	0.979984	1.97496e-05
(+)-Linalool	CsGy1G000980	0.976966	3.00281e-05
(+)-Linalool	CsGy1G001360	0.990393	2.20052e-06
(+)-Linalool	CsGy1G002430	0.993444	7.01121e-07
(+)-Linalool	CsGy1G003630	0.983008	1.21086e-05
(+)-Linalool	CsGy1G003760	0.957424	0.000186832
(+)-Linalool	CsGy1G005340	0.958546	0.000172598
(+)-Linalool	CsGy1G005520	0.982559	1.30912e-05
(+)-Linalool	CsGy1G005820	0.986837	5.64534e-06
(+)-Linalool	CsGy1G006200	0.974026	4.29579e-05
(+)-Linalool	CsGy1G006360	0.964874	0.000105516
(+)-Linalool	CsGy1G006980	0.988598	3.67401e-06
(+)-Linalool	CsGy1G007300	0.966974	8.78407e-05
(+)-Linalool	CsGy1G007440	0.960091	0.000154188
(+)-Linalool	CsGy1G007770	0.982178	1.39627e-05
(+)-Linalool	CsGy1G007780	0.95679	0.000195216
(+)-Linalool	CsGy1G008060	0.973608	4.50524e-05
(+)-Linalool	CsGy1G008460	0.975897	3.43766e-05
(+)-Linalool	CsGy1G008820	0.950165	0.000297965
(+)-Linalool	CsGy1G008890	0.961221	0.000141581
(+)-Linalool	CsGy1G009260	0.95356	0.000241745
(+)-Linalool	CsGy1G009380	0.970386	6.34946e-05
(+)-Linalool	CsGy1G010090	0.9745	4.06645e-05
(+)-Linalool	CsGy1G010470	0.993197	7.82988e-07
(+)-Linalool	CsGy1G010560	0.959486	0.000161243
(+)-Linalool	CsGy1G010570	0.985755	7.1499e-06
(+)-Linalool	CsGy1G011150	0.968026	7.9776e-05
(+)-Linalool	CsGy1G011170	0.980127	1.93311e-05
(+)-Linalool	CsGy1G011570	0.989461	2.90329e-06
(+)-Linalool	CsGy1G011650	0.97675	3.08732e-05
(+)-Linalool	CsGy1G013070	0.969067	7.22926e-05
(+)-Linalool	CsGy1G014780	0.984983	8.37041e-06
(+)-Linalool	CsGy1G015250	0.954857	0.000222273
(+)-Linalool	CsGy1G015600	0.981771	1.49371e-05
(+)-Linalool	CsGy1G016830	0.968116	7.91041e-05
(+)-Linalool	CsGy1G017120	-0.959741	0.000158238
(+)-Linalool	CsGy1G017340	0.976438	3.21287e-05
(+)-Linalool	CsGy1G018050	0.971906	5.4273e-05
(+)-Linalool	CsGy1G018140	-0.951252	0.000279128
(+)-Linalool	CsGy1G018370	0.980935	1.70769e-05
(+)-Linalool	CsGy1G018990	0.961548	0.000138071
(+)-Linalool	CsGy1G020980	0.962889	0.000124245
(+)-Linalool	CsGy1G021370	0.954222	0.000231675
(+)-Linalool	CsGy1G021570	0.956482	0.000199367
(+)-Linalool	CsGy1G022390	0.957259	0.000188999
(+)-Linalool	CsGy1G022870	0.976118	3.34466e-05
(+)-Linalool	CsGy1G023200	0.965123	0.000103309
(+)-Linalool	CsGy1G023530	-0.957319	0.000188205
(+)-Linalool	CsGy1G024860	0.988469	3.80031e-06
(+)-Linalool	CsGy1G025140	0.967253	8.56511e-05
(+)-Linalool	CsGy1G026110	-0.974684	3.97958e-05
(+)-Linalool	CsGy1G026640	-0.973845	4.38566e-05
(+)-Linalool	CsGy1G027020	0.963567	0.000117618
(+)-Linalool	CsGy1G027520	0.967123	8.6668e-05
(+)-Linalool	CsGy1G028080	0.982138	1.40577e-05
(+)-Linalool	CsGy1G028160	0.953347	0.000245052
(+)-Linalool	CsGy1G028410	0.960285	0.00015198
(+)-Linalool	CsGy1G028540	-0.971144	5.87759e-05
(+)-Linalool	CsGy1G028640	0.950254	0.000296392
(+)-Linalool	CsGy1G029500	0.974641	3.99978e-05
(+)-Linalool	CsGy1G029640	0.960042	0.000154757
(+)-Linalool	CsGy1G029990	0.95688	0.000194004
(+)-Linalool	CsGy1G030510	0.963016	0.000122985
(+)-Linalool	CsGy1G030900	0.960096	0.000154137
(+)-Linalool	CsGy1G030970	0.953602	0.000241103
(+)-Linalool	CsGy1G031280	0.980766	1.7533e-05
(+)-Linalool	CsGy1G031600	0.965107	0.000103449
(+)-Linalool	CsGy1G031660	0.965774	9.76804e-05
(+)-Linalool	CsGy1G032330	0.969299	7.06858e-05
(+)-Linalool	CsGy1G032420	0.96178	0.000135601
(+)-Linalool	CsGy1G032540	0.973493	4.56402e-05
(+)-Linalool	CsGy1G033300	0.978966	2.28998e-05
(+)-Linalool	CsGy2G000370	-0.951435	0.000276033
(+)-Linalool	CsGy2G000990	0.969081	7.2189e-05
(+)-Linalool	CsGy2G001200	0.97057	6.23296e-05
(+)-Linalool	CsGy2G001700	0.952036	0.000266034
(+)-Linalool	CsGy2G001720	0.969662	6.82291e-05
(+)-Linalool	CsGy2G001840	0.987476	4.8653e-06
(+)-Linalool	CsGy2G002990	0.976688	3.11193e-05
(+)-Linalool	CsGy2G003210	0.985226	7.97312e-06
(+)-Linalool	CsGy2G003690	0.994877	3.34754e-07
(+)-Linalool	CsGy2G004070	0.971947	5.40356e-05
(+)-Linalool	CsGy2G004730	-0.952963	0.000251086
(+)-Linalool	CsGy2G006360	0.979203	2.21388e-05
(+)-Linalool	CsGy2G007440	0.98249	1.32457e-05
(+)-Linalool	CsGy2G007920	0.971112	5.89725e-05
(+)-Linalool	CsGy2G008840	-0.950878	0.000285515
(+)-Linalool	CsGy2G009040	0.987834	4.46073e-06
(+)-Linalool	CsGy2G010000	-0.964734	0.000106769
(+)-Linalool	CsGy2G010220	0.977187	2.91747e-05
(+)-Linalool	CsGy2G010890	0.976798	3.06868e-05
(+)-Linalool	CsGy2G011280	0.987599	4.72371e-06
(+)-Linalool	CsGy2G011370	0.959523	0.000160797
(+)-Linalool	CsGy2G011450	-0.951412	0.00027642
(+)-Linalool	CsGy2G012130	-0.969311	7.06082e-05
(+)-Linalool	CsGy2G012310	-0.959368	0.000162635
(+)-Linalool	CsGy2G012620	-0.974168	4.22627e-05
(+)-Linalool	CsGy2G012630	-0.968175	7.86686e-05
(+)-Linalool	CsGy2G013850	0.969129	7.18583e-05
(+)-Linalool	CsGy2G013900	0.983405	1.12829e-05
(+)-Linalool	CsGy2G015050	0.971588	5.6122e-05
(+)-Linalool	CsGy2G016060	0.987963	4.32099e-06
(+)-Linalool	CsGy2G017480	0.958381	0.000174651
(+)-Linalool	CsGy2G017780	0.986402	6.22192e-06
(+)-Linalool	CsGy2G018990	0.968272	7.79588e-05
(+)-Linalool	CsGy2G020260	0.982243	1.3812e-05
(+)-Linalool	CsGy2G022290	-0.967952	8.03224e-05
(+)-Linalool	CsGy2G022770	0.985601	7.38263e-06
(+)-Linalool	CsGy2G023180	-0.953336	0.00024523
(+)-Linalool	CsGy2G024090	0.969126	7.18827e-05
(+)-Linalool	CsGy2G025840	0.978003	2.61733e-05
(+)-Linalool	CsGy2G026600	0.970677	6.16522e-05
(+)-Linalool	CsGy2G026840	0.978772	2.35366e-05
(+)-Linalool	CsGy3G000590	-0.955077	0.000219082
(+)-Linalool	CsGy3G000690	-0.959505	0.000161017
(+)-Linalool	CsGy3G000700	0.989259	3.07269e-06
(+)-Linalool	CsGy3G001020	0.966958	8.79692e-05
(+)-Linalool	CsGy3G001410	0.957092	0.000191197
(+)-Linalool	CsGy3G001830	0.96837	7.72472e-05
(+)-Linalool	CsGy3G002230	0.980487	1.8303e-05
(+)-Linalool	CsGy3G002600	-0.956672	0.000196794
(+)-Linalool	CsGy3G003800	0.957921	0.000180437
(+)-Linalool	CsGy3G004370	0.991036	1.78889e-06
(+)-Linalool	CsGy3G004770	0.960465	0.000149936
(+)-Linalool	CsGy3G004870	0.992626	9.96879e-07
(+)-Linalool	CsGy3G004990	0.959261	0.000163906
(+)-Linalool	CsGy3G005350	0.967137	8.65566e-05
(+)-Linalool	CsGy3G005820	0.97583	3.46607e-05
(+)-Linalool	CsGy3G007100	0.952377	0.000260463
(+)-Linalool	CsGy3G007470	0.971134	5.88343e-05
(+)-Linalool	CsGy3G007660	0.979809	2.02673e-05
(+)-Linalool	CsGy3G008090	0.959	0.000167051
(+)-Linalool	CsGy3G008170	0.99239	1.09553e-06
(+)-Linalool	CsGy3G008340	0.986313	6.34456e-06
(+)-Linalool	CsGy3G008640	0.987225	5.16224e-06
(+)-Linalool	CsGy3G008660	0.985538	7.47932e-06
(+)-Linalool	CsGy3G008970	-0.957826	0.000181655
(+)-Linalool	CsGy3G009220	0.950387	0.000294051
(+)-Linalool	CsGy3G009750	0.970046	6.56917e-05
(+)-Linalool	CsGy3G009800	-0.956397	0.000200523
(+)-Linalool	CsGy3G011420	0.958867	0.000168664
(+)-Linalool	CsGy3G011460	0.973061	4.78946e-05
(+)-Linalool	CsGy3G012230	0.950732	0.00028803
(+)-Linalool	CsGy3G012750	0.960672	0.00014762
(+)-Linalool	CsGy3G013290	0.982209	1.38919e-05
(+)-Linalool	CsGy3G013350	0.982081	1.41923e-05
(+)-Linalool	CsGy3G013760	0.981092	1.66615e-05
(+)-Linalool	CsGy3G015300	0.989854	2.59153e-06
(+)-Linalool	CsGy3G015560	0.979257	2.19677e-05
(+)-Linalool	CsGy3G015710	-0.954623	0.000225711
(+)-Linalool	CsGy3G015760	-0.956998	0.000192441
(+)-Linalool	CsGy3G017210	0.961151	0.000142339
(+)-Linalool	CsGy3G018070	-0.979523	2.11365e-05
(+)-Linalool	CsGy3G018990	0.956279	0.000202144
(+)-Linalool	CsGy3G019030	-0.960721	0.000147076
(+)-Linalool	CsGy3G019530	0.951054	0.000282503
(+)-Linalool	CsGy3G019570	0.991409	1.57506e-06
(+)-Linalool	CsGy3G019590	0.973875	4.37066e-05
(+)-Linalool	CsGy3G019750	-0.957761	0.000182481
(+)-Linalool	CsGy3G019880	0.961082	0.000143099
(+)-Linalool	CsGy3G021100	0.960292	0.000151896
(+)-Linalool	CsGy3G021140	-0.962063	0.000132645
(+)-Linalool	CsGy3G022500	0.972676	4.99612e-05
(+)-Linalool	CsGy3G022990	0.99121	1.68699e-06
(+)-Linalool	CsGy3G023400	0.967448	8.41383e-05
(+)-Linalool	CsGy3G023930	0.953804	0.000238005
(+)-Linalool	CsGy3G024050	0.98592	6.90481e-06
(+)-Linalool	CsGy3G024060	0.968656	7.51893e-05
(+)-Linalool	CsGy3G024750	0.978275	2.52176e-05
(+)-Linalool	CsGy3G026060	0.985986	6.80784e-06
(+)-Linalool	CsGy3G026660	0.975534	3.5942e-05
(+)-Linalool	CsGy3G026710	0.962401	0.000129164
(+)-Linalool	CsGy3G026770	-0.957497	0.000185892
(+)-Linalool	CsGy3G026780	0.970553	6.24368e-05
(+)-Linalool	CsGy3G027030	0.967749	8.18458e-05
(+)-Linalool	CsGy3G027350	0.984	1.01183e-05
(+)-Linalool	CsGy3G027760	-0.963145	0.000121712
(+)-Linalool	CsGy3G027970	0.974718	3.9638e-05
(+)-Linalool	CsGy3G028320	0.984207	9.73194e-06
(+)-Linalool	CsGy3G028470	0.977513	2.7951e-05
(+)-Linalool	CsGy3G029540	-0.951681	0.000271905
(+)-Linalool	CsGy3G030260	-0.969377	7.01515e-05
(+)-Linalool	CsGy3G030600	0.95248	0.000258798
(+)-Linalool	CsGy3G030630	0.957096	0.000191146
(+)-Linalool	CsGy3G030730	0.98078	1.74946e-05
(+)-Linalool	CsGy3G031270	0.995515	2.24807e-07
(+)-Linalool	CsGy3G031650	0.967325	8.50883e-05
(+)-Linalool	CsGy3G031860	-0.954694	0.000224665
(+)-Linalool	CsGy3G032880	0.973268	4.68037e-05
(+)-Linalool	CsGy3G033380	0.981312	1.60899e-05
(+)-Linalool	CsGy3G033390	0.960212	0.000152806
(+)-Linalool	CsGy3G034380	0.989632	2.76493e-06
(+)-Linalool	CsGy3G034860	0.988805	3.47844e-06
(+)-Linalool	CsGy3G035000	0.950187	0.000297579
(+)-Linalool	CsGy3G035330	0.970185	6.47829e-05
(+)-Linalool	CsGy3G035690	0.991687	1.42734e-06
(+)-Linalool	CsGy3G036570	0.980139	1.9296e-05
(+)-Linalool	CsGy3G036930	-0.963273	0.000120466
(+)-Linalool	CsGy3G037440	0.975371	3.66641e-05
(+)-Linalool	CsGy3G037500	0.963341	0.000119801
(+)-Linalool	CsGy3G037540	-0.958735	0.000170268
(+)-Linalool	CsGy3G037650	0.986019	6.76002e-06
(+)-Linalool	CsGy3G038000	-0.969712	6.78949e-05
(+)-Linalool	CsGy3G038260	0.968555	7.59105e-05
(+)-Linalool	CsGy3G038330	0.95146	0.000275607
(+)-Linalool	CsGy3G038760	0.986589	5.96975e-06
(+)-Linalool	CsGy3G039290	0.965479	0.000100204
(+)-Linalool	CsGy3G039310	0.986241	6.44451e-06
(+)-Linalool	CsGy3G039330	0.954429	0.000228577
(+)-Linalool	CsGy3G039560	0.960663	0.000147718
(+)-Linalool	CsGy3G039820	0.967932	8.04714e-05
(+)-Linalool	CsGy3G039930	0.963758	0.000115798
(+)-Linalool	CsGy3G040600	0.975299	3.69845e-05
(+)-Linalool	CsGy3G041160	0.980528	1.81888e-05
(+)-Linalool	CsGy3G041220	0.972346	5.17818e-05
(+)-Linalool	CsGy3G042010	0.973349	4.63824e-05
(+)-Linalool	CsGy3G042560	0.956929	0.000193357
(+)-Linalool	CsGy3G042710	0.98636	6.27917e-06
(+)-Linalool	CsGy3G043400	0.971188	5.85105e-05
(+)-Linalool	CsGy3G044270	0.950641	0.000289608
(+)-Linalool	CsGy3G044350	0.992913	8.85139e-07
(+)-Linalool	CsGy4G000620	0.959429	0.000161907
(+)-Linalool	CsGy4G000640	0.966903	8.84031e-05
(+)-Linalool	CsGy4G001310	0.973122	4.75703e-05
(+)-Linalool	CsGy4G001500	0.96201	0.000133194
(+)-Linalool	CsGy4G001650	0.970549	6.24603e-05
(+)-Linalool	CsGy4G002320	0.983317	1.1463e-05
(+)-Linalool	CsGy4G002590	0.964562	0.000108327
(+)-Linalool	CsGy4G002600	0.957799	0.000181998
(+)-Linalool	CsGy4G002950	0.992546	1.02978e-06
(+)-Linalool	CsGy4G004850	-0.975576	3.57592e-05
(+)-Linalool	CsGy4G005520	0.967417	8.43811e-05
(+)-Linalool	CsGy4G005560	0.961811	0.000135274
(+)-Linalool	CsGy4G006020	0.960817	0.000146005
(+)-Linalool	CsGy4G006320	0.968533	7.60661e-05
(+)-Linalool	CsGy4G006360	0.960982	0.000144187
(+)-Linalool	CsGy4G006410	0.954652	0.000225282
(+)-Linalool	CsGy4G006470	0.969414	6.99007e-05
(+)-Linalool	CsGy4G006590	-0.959755	0.000158082
(+)-Linalool	CsGy4G006630	0.951336	0.000277704
(+)-Linalool	CsGy4G007170	0.983287	1.15254e-05
(+)-Linalool	CsGy4G007250	0.96018	0.000153168
(+)-Linalool	CsGy4G007300	0.973988	4.3148e-05
(+)-Linalool	CsGy4G007380	0.95003	0.000300372
(+)-Linalool	CsGy4G007460	0.982279	1.37277e-05
(+)-Linalool	CsGy4G007710	0.983773	1.05524e-05
(+)-Linalool	CsGy4G007920	-0.965473	0.000100253
(+)-Linalool	CsGy4G008310	0.959111	0.000165705
(+)-Linalool	CsGy4G008320	0.966944	8.80749e-05
(+)-Linalool	CsGy4G008420	0.97531	3.69345e-05
(+)-Linalool	CsGy4G008580	0.985425	7.65594e-06
(+)-Linalool	CsGy4G008910	-0.95488	0.000221932
(+)-Linalool	CsGy4G009570	0.966688	9.01227e-05
(+)-Linalool	CsGy4G010150	0.957686	0.00018344
(+)-Linalool	CsGy4G010890	-0.991518	1.5159e-06
(+)-Linalool	CsGy4G011160	-0.991513	1.51859e-06
(+)-Linalool	CsGy4G011360	-0.971238	5.82061e-05
(+)-Linalool	CsGy4G011750	0.963753	0.000115842
(+)-Linalool	CsGy4G011760	0.966091	9.50149e-05
(+)-Linalool	CsGy4G012610	-0.954662	0.000225131
(+)-Linalool	CsGy4G012870	-0.957527	0.000185503
(+)-Linalool	CsGy4G013380	0.992055	1.2463e-06
(+)-Linalool	CsGy4G013530	-0.958939	0.00016779
(+)-Linalool	CsGy4G014890	0.978865	2.32301e-05
(+)-Linalool	CsGy4G014900	0.979742	2.04685e-05
(+)-Linalool	CsGy4G015070	0.969352	7.0322e-05
(+)-Linalool	CsGy4G015130	0.981001	1.69004e-05
(+)-Linalool	CsGy4G015820	-0.956213	0.000203054
(+)-Linalool	CsGy4G017400	0.951461	0.000275595
(+)-Linalool	CsGy4G017830	0.968615	7.54796e-05
(+)-Linalool	CsGy4G018960	0.996876	7.60504e-08
(+)-Linalool	CsGy4G019090	-0.95495	0.000220917
(+)-Linalool	CsGy4G019580	0.986429	6.18454e-06
(+)-Linalool	CsGy4G020330	-0.964622	0.000107785
(+)-Linalool	CsGy4G020830	0.965133	0.000103216
(+)-Linalool	CsGy4G021030	0.986877	5.5944e-06
(+)-Linalool	CsGy4G021620	0.971981	5.38424e-05
(+)-Linalool	CsGy4G022380	0.96001	0.000155119
(+)-Linalool	CsGy4G022840	0.985052	8.25625e-06
(+)-Linalool	CsGy4G023270	0.970654	6.17999e-05
(+)-Linalool	CsGy4G023790	-0.971977	5.38661e-05
(+)-Linalool	CsGy4G024010	0.994214	4.82075e-07
(+)-Linalool	CsGy4G024220	0.951116	0.000281438
(+)-Linalool	CsGy4G024740	-0.973656	4.48102e-05
(+)-Linalool	CsGy4G025420	0.960072	0.000154406
(+)-Linalool	CsGy5G000550	0.980582	1.80383e-05
(+)-Linalool	CsGy5G001130	0.954749	0.00022385
(+)-Linalool	CsGy5G001500	0.98519	8.03034e-06
(+)-Linalool	CsGy5G001510	0.957218	0.00018953
(+)-Linalool	CsGy5G001770	0.961195	0.000141863
(+)-Linalool	CsGy5G002000	0.988652	3.62239e-06
(+)-Linalool	CsGy5G002150	0.95772	0.000183004
(+)-Linalool	CsGy5G002260	0.95703	0.000192018
(+)-Linalool	CsGy5G002570	0.961262	0.000141138
(+)-Linalool	CsGy5G002790	0.983804	1.04922e-05
(+)-Linalool	CsGy5G002930	0.985098	8.18125e-06
(+)-Linalool	CsGy5G003040	0.955399	0.000214448
(+)-Linalool	CsGy5G003580	0.950263	0.000296237
(+)-Linalool	CsGy5G003660	-0.952576	0.000257252
(+)-Linalool	CsGy5G003850	0.981509	1.55873e-05
(+)-Linalool	CsGy5G004910	0.987143	5.26193e-06
(+)-Linalool	CsGy5G004950	0.9762	3.31057e-05
(+)-Linalool	CsGy5G005440	-0.955967	0.000206453
(+)-Linalool	CsGy5G005470	0.967746	8.18725e-05
(+)-Linalool	CsGy5G005520	-0.954341	0.000229899
(+)-Linalool	CsGy5G005560	0.958587	0.000172093
(+)-Linalool	CsGy5G006310	0.981554	1.54745e-05
(+)-Linalool	CsGy5G006460	0.955027	0.000219805
(+)-Linalool	CsGy5G006910	0.978825	2.33616e-05
(+)-Linalool	CsGy5G007180	0.979909	1.99686e-05
(+)-Linalool	CsGy5G007750	0.986209	6.48933e-06
(+)-Linalool	CsGy5G008620	0.956822	0.000194782
(+)-Linalool	CsGy5G010450	0.978801	2.34399e-05
(+)-Linalool	CsGy5G010890	-0.966444	9.20982e-05
(+)-Linalool	CsGy5G011100	-0.963256	0.000120628
(+)-Linalool	CsGy5G011110	0.974118	4.25075e-05
(+)-Linalool	CsGy5G011720	0.995835	1.80086e-07
(+)-Linalool	CsGy5G012250	0.978542	2.43054e-05
(+)-Linalool	CsGy5G012530	0.985515	7.51557e-06
(+)-Linalool	CsGy5G012990	0.966211	9.40106e-05
(+)-Linalool	CsGy5G013290	0.953823	0.000237707
(+)-Linalool	CsGy5G014220	0.995335	2.52988e-07
(+)-Linalool	CsGy5G014450	0.966326	9.30671e-05
(+)-Linalool	CsGy5G016000	0.988083	4.19297e-06
(+)-Linalool	CsGy5G016390	0.987575	4.75135e-06
(+)-Linalool	CsGy5G016920	0.974827	3.91307e-05
(+)-Linalool	CsGy5G016980	0.982616	1.29633e-05
(+)-Linalool	CsGy5G017420	0.958121	0.0001779
(+)-Linalool	CsGy5G018020	0.979058	2.26006e-05
(+)-Linalool	CsGy5G018030	0.984306	9.55097e-06
(+)-Linalool	CsGy5G019010	0.979396	2.15314e-05
(+)-Linalool	CsGy5G019030	0.961541	0.00013814
(+)-Linalool	CsGy5G019040	-0.963143	0.000121734
(+)-Linalool	CsGy5G019480	0.959249	0.000164049
(+)-Linalool	CsGy5G020400	0.980037	1.95927e-05
(+)-Linalool	CsGy5G020930	0.967097	8.68695e-05
(+)-Linalool	CsGy5G021110	0.964231	0.000111358
(+)-Linalool	CsGy5G021330	0.985093	8.18966e-06
(+)-Linalool	CsGy5G021810	0.993631	6.42808e-07
(+)-Linalool	CsGy5G021830	0.982478	1.32731e-05
(+)-Linalool	CsGy5G022530	0.973666	4.47598e-05
(+)-Linalool	CsGy5G023220	0.97824	2.534e-05
(+)-Linalool	CsGy5G023860	0.979728	2.05133e-05
(+)-Linalool	CsGy5G024130	0.952372	0.000260552
(+)-Linalool	CsGy5G024350	0.953341	0.000245149
(+)-Linalool	CsGy5G024760	0.983151	1.18081e-05
(+)-Linalool	CsGy5G024780	0.960807	0.000146125
(+)-Linalool	CsGy5G025780	0.951925	0.000267867
(+)-Linalool	CsGy5G026130	0.963213	0.000121049
(+)-Linalool	CsGy5G026440	0.962009	0.000133207
(+)-Linalool	CsGy5G028660	0.953344	0.000245098
(+)-Linalool	CsGy5G029630	0.95896	0.000167533
(+)-Linalool	CsGy5G029900	-0.951815	0.000269684
(+)-Linalool	CsGy5G029950	0.994474	4.20012e-07
(+)-Linalool	CsGy6G001110	0.952639	0.000256247
(+)-Linalool	CsGy6G001220	0.989395	2.95816e-06
(+)-Linalool	CsGy6G001840	-0.962322	0.000129976
(+)-Linalool	CsGy6G002480	0.96999	6.60555e-05
(+)-Linalool	CsGy6G002600	0.967107	8.67897e-05
(+)-Linalool	CsGy6G003590	0.976523	3.17816e-05
(+)-Linalool	CsGy6G004670	0.958721	0.000170448
(+)-Linalool	CsGy6G004920	0.971077	5.91852e-05
(+)-Linalool	CsGy6G005150	0.981124	1.65781e-05
(+)-Linalool	CsGy6G005180	0.952668	0.000255767
(+)-Linalool	CsGy6G006020	0.99284	9.12573e-07
(+)-Linalool	CsGy6G006030	0.984101	9.92758e-06
(+)-Linalool	CsGy6G006690	0.972226	5.24509e-05
(+)-Linalool	CsGy6G008000	0.974028	4.29488e-05
(+)-Linalool	CsGy6G008020	0.95496	0.000220773
(+)-Linalool	CsGy6G008030	0.998169	1.53284e-08
(+)-Linalool	CsGy6G009050	0.968209	7.8424e-05
(+)-Linalool	CsGy6G009300	0.966875	8.86287e-05
(+)-Linalool	CsGy6G009540	0.967081	8.69935e-05
(+)-Linalool	CsGy6G010330	0.982437	1.33658e-05
(+)-Linalool	CsGy6G010900	0.985493	7.54995e-06
(+)-Linalool	CsGy6G011220	0.982746	1.26766e-05
(+)-Linalool	CsGy6G011500	0.974706	3.96939e-05
(+)-Linalool	CsGy6G012030	0.970095	6.53717e-05
(+)-Linalool	CsGy6G012310	0.956463	0.000199636
(+)-Linalool	CsGy6G012360	0.981469	1.56892e-05
(+)-Linalool	CsGy6G012480	0.956215	0.00020302
(+)-Linalool	CsGy6G012720	0.986368	6.26896e-06
(+)-Linalool	CsGy6G013840	0.960274	0.000152102
(+)-Linalool	CsGy6G013850	0.971286	5.79173e-05
(+)-Linalool	CsGy6G013870	0.974642	3.99947e-05
(+)-Linalool	CsGy6G014050	0.988066	4.21101e-06
(+)-Linalool	CsGy6G014090	0.971969	5.39109e-05
(+)-Linalool	CsGy6G016050	0.969724	6.78134e-05
(+)-Linalool	CsGy6G017500	0.984664	8.91395e-06
(+)-Linalool	CsGy6G018490	0.972109	5.31136e-05
(+)-Linalool	CsGy6G018530	0.955755	0.00020941
(+)-Linalool	CsGy6G019270	-0.970552	6.24422e-05
(+)-Linalool	CsGy6G019570	0.977834	2.67761e-05
(+)-Linalool	CsGy6G021300	0.9775	2.79977e-05
(+)-Linalool	CsGy6G021410	0.991382	1.58955e-06
(+)-Linalool	CsGy6G021520	0.963589	0.000117406
(+)-Linalool	CsGy6G022010	0.978408	2.47613e-05
(+)-Linalool	CsGy6G022650	0.975927	3.42498e-05
(+)-Linalool	CsGy6G024630	-0.964535	0.000108571
(+)-Linalool	CsGy6G024720	-0.969841	6.70398e-05
(+)-Linalool	CsGy6G024950	0.978615	2.40585e-05
(+)-Linalool	CsGy6G024980	0.981258	1.62271e-05
(+)-Linalool	CsGy6G025220	0.979899	1.99997e-05
(+)-Linalool	CsGy6G025880	0.964547	0.000108463
(+)-Linalool	CsGy6G026650	0.952104	0.000264916
(+)-Linalool	CsGy6G026900	0.991656	1.44337e-06
(+)-Linalool	CsGy6G028870	0.991539	1.50456e-06
(+)-Linalool	CsGy6G029090	0.991583	1.48141e-06
(+)-Linalool	CsGy6G029180	0.972141	5.293e-05
(+)-Linalool	CsGy6G029300	0.982254	1.37862e-05
(+)-Linalool	CsGy6G029570	-0.963202	0.000121162
(+)-Linalool	CsGy6G029950	0.971339	5.75986e-05
(+)-Linalool	CsGy6G030220	0.981576	1.54191e-05
(+)-Linalool	CsGy6G030380	-0.964634	0.000107672
(+)-Linalool	CsGy6G030430	0.98279	1.25804e-05
(+)-Linalool	CsGy6G030630	0.96955	6.89832e-05
(+)-Linalool	CsGy6G031120	0.990563	2.08649e-06
(+)-Linalool	CsGy6G032660	0.970069	6.55413e-05
(+)-Linalool	CsGy6G034030	-0.960083	0.000154281
(+)-Linalool	CsGy6G034210	0.98422	9.70791e-06
(+)-Linalool	CsGy6G034440	0.968777	7.4324e-05
(+)-Linalool	CsGy6G034680	0.989278	3.05701e-06
(+)-Linalool	CsGy6G034830	0.979214	2.2103e-05
(+)-Linalool	CsGy6G034840	0.987305	5.06629e-06
(+)-Linalool	CsGy6G035400	-0.952037	0.00026601
(+)-Linalool	CsGy6G035720	0.988706	3.57096e-06
(+)-Linalool	CsGy6G036100	0.982188	1.39409e-05
(+)-Linalool	CsGy6G036720	0.954958	0.000220796
(+)-Linalool	CsGy6G037060	0.954277	0.000230847
(+)-Linalool	CsGy7G000240	-0.96789	8.07872e-05
(+)-Linalool	CsGy7G000800	0.976053	3.37199e-05
(+)-Linalool	CsGy7G001010	0.97995	1.98491e-05
(+)-Linalool	CsGy7G001820	-0.954823	0.000222773
(+)-Linalool	CsGy7G002130	-0.956051	0.000205284
(+)-Linalool	CsGy7G002250	0.985179	8.04838e-06
(+)-Linalool	CsGy7G002530	0.975648	3.54483e-05
(+)-Linalool	CsGy7G003360	-0.950487	0.000292292
(+)-Linalool	CsGy7G003410	0.978556	2.42583e-05
(+)-Linalool	CsGy7G003830	0.984712	8.83093e-06
(+)-Linalool	CsGy7G003860	0.980893	1.71899e-05
(+)-Linalool	CsGy7G004090	0.958847	0.00016891
(+)-Linalool	CsGy7G005150	0.977025	2.98e-05
(+)-Linalool	CsGy7G005910	0.985974	6.82647e-06
(+)-Linalool	CsGy7G006440	0.954189	0.000232164
(+)-Linalool	CsGy7G006580	0.989625	2.7701e-06
(+)-Linalool	CsGy7G006960	0.994616	3.88541e-07
(+)-Linalool	CsGy7G007070	0.967903	8.06921e-05
(+)-Linalool	CsGy7G007130	0.9781	2.58305e-05
(+)-Linalool	CsGy7G007210	0.954596	0.000226104
(+)-Linalool	CsGy7G007540	0.995596	2.12859e-07
(+)-Linalool	CsGy7G007550	0.990928	1.85379e-06
(+)-Linalool	CsGy7G007650	0.994869	3.36396e-07
(+)-Linalool	CsGy7G007900	0.965522	9.98309e-05
(+)-Linalool	CsGy7G008140	-0.966098	9.49498e-05
(+)-Linalool	CsGy7G009010	0.960383	0.000150868
(+)-Linalool	CsGy7G009620	0.987855	4.4374e-06
(+)-Linalool	CsGy7G011030	0.967621	8.28214e-05
(+)-Linalool	CsGy7G011280	0.961141	0.000142458
(+)-Linalool	CsGy7G012520	0.978961	2.29144e-05
(+)-Linalool	CsGy7G013030	0.952824	0.000253288
(+)-Linalool	CsGy7G014300	0.990779	1.94687e-06
(+)-Linalool	CsGy7G015200	0.961592	0.000137598
(+)-Linalool	CsGy7G015310	-0.97039	6.34704e-05
(+)-Linalool	CsGy7G016480	0.97706	2.96623e-05
(+)-Linalool	CsGy7G016600	0.987895	4.394e-06
(+)-Linalool	CsGy7G016610	0.972564	5.05752e-05
(+)-Linalool	CsGy7G017140	0.950462	0.00029274
(+)-Linalool	CsGy7G017210	0.990781	1.94519e-06
(+)-Linalool	CsGy7G017330	0.975364	3.66952e-05
(+)-Linalool	CsGy7G017510	0.978859	2.3248e-05
(+)-Linalool	CsGy7G018690	0.981715	1.50755e-05
(+)-Linalool	CsGy7G018730	0.973452	4.58533e-05
(+)-Linalool	CsGy7G019220	0.954918	0.000221392
(+)-Linalool	CsGy7G019570	-0.954255	0.00023118
(+)-Linalool	CsGy7G019840	0.956488	0.000199289
(+)-Linalool	CsGy7G019860	0.972166	5.27904e-05
(+)-Linalool	CsGy7G019940	0.958741	0.000170194
(+)-Linalool	CsGy7G020480	-0.969618	6.85232e-05
(+)-Linalool	CsGy7G021250	-0.97766	2.74084e-05
(+)-Pinoresinol	CsGy2G013470	0.958542	0.000172646
(+)-Pinoresinol	CsGy3G014380	0.987572	4.75379e-06
(+)-Pinoresinol	CsGy3G025800	0.982747	1.26737e-05
(+)-Pinoresinol	CsGy5G023560	0.998076	1.77885e-08
(22R,23R)-22,23-Dihydroxy-campest-4-en-3-one	CsGy6G025770	0.9641	0.000112577
(2R)-2-Hydroxy-2-methylbutanenitrile	CsGy1G000520	0.963486	0.000118397
(2R)-2-Hydroxy-2-methylbutanenitrile	CsGy1G002820	0.971322	5.77034e-05
(2R)-2-Hydroxy-2-methylbutanenitrile	CsGy1G006510	0.994099	5.1147e-07
(2R)-2-Hydroxy-2-methylbutanenitrile	CsGy1G009870	0.961408	0.000139566
(2R)-2-Hydroxy-2-methylbutanenitrile	CsGy1G010680	0.955135	0.000218247
(2R)-2-Hydroxy-2-methylbutanenitrile	CsGy1G012120	0.965293	0.000101812
(2R)-2-Hydroxy-2-methylbutanenitrile	CsGy1G013700	0.973122	4.75727e-05
(2R)-2-Hydroxy-2-methylbutanenitrile	CsGy1G021700	-0.96566	9.86516e-05
(2R)-2-Hydroxy-2-methylbutanenitrile	CsGy1G021900	0.975911	3.43183e-05
(2R)-2-Hydroxy-2-methylbutanenitrile	CsGy1G023230	0.953011	0.000250325
(2R)-2-Hydroxy-2-methylbutanenitrile	CsGy1G023260	0.963976	0.00011374
(2R)-2-Hydroxy-2-methylbutanenitrile	CsGy1G023410	0.954807	0.000223003
(2R)-2-Hydroxy-2-methylbutanenitrile	CsGy1G023770	0.973915	4.35097e-05
(2R)-2-Hydroxy-2-methylbutanenitrile	CsGy1G025070	0.964856	0.000105677
(2R)-2-Hydroxy-2-methylbutanenitrile	CsGy1G027850	0.959308	0.00016335
(2R)-2-Hydroxy-2-methylbutanenitrile	CsGy1G029400	0.98077	1.75219e-05
(2R)-2-Hydroxy-2-methylbutanenitrile	CsGy1G029430	0.965972	9.60098e-05
(2R)-2-Hydroxy-2-methylbutanenitrile	CsGy1G030670	0.963365	0.000119565
(2R)-2-Hydroxy-2-methylbutanenitrile	CsGy1G032560	0.952943	0.000251397
(2R)-2-Hydroxy-2-methylbutanenitrile	CsGy1G033260	0.964661	0.000107426
(2R)-2-Hydroxy-2-methylbutanenitrile	CsGy2G000950	0.959386	0.000162418
(2R)-2-Hydroxy-2-methylbutanenitrile	CsGy2G005450	0.984011	1.00974e-05
(2R)-2-Hydroxy-2-methylbutanenitrile	CsGy2G006010	0.97355	4.5346e-05
(2R)-2-Hydroxy-2-methylbutanenitrile	CsGy2G010460	0.95025	0.00029646
(2R)-2-Hydroxy-2-methylbutanenitrile	CsGy2G017790	0.965935	9.63183e-05
(2R)-2-Hydroxy-2-methylbutanenitrile	CsGy2G020700	0.983783	1.05321e-05
(2R)-2-Hydroxy-2-methylbutanenitrile	CsGy2G023420	0.97283	4.91255e-05
(2R)-2-Hydroxy-2-methylbutanenitrile	CsGy2G023760	0.967998	7.99824e-05
(2R)-2-Hydroxy-2-methylbutanenitrile	CsGy2G023770	0.952216	0.000263078
(2R)-2-Hydroxy-2-methylbutanenitrile	CsGy2G024520	0.9577	0.00018327
(2R)-2-Hydroxy-2-methylbutanenitrile	CsGy2G026710	0.962931	0.000123828
(2R)-2-Hydroxy-2-methylbutanenitrile	CsGy3G001590	0.961963	0.000133682
(2R)-2-Hydroxy-2-methylbutanenitrile	CsGy3G003140	0.960969	0.000144333
(2R)-2-Hydroxy-2-methylbutanenitrile	CsGy3G004110	0.952729	0.000254796
(2R)-2-Hydroxy-2-methylbutanenitrile	CsGy3G005410	0.967646	8.263e-05
(2R)-2-Hydroxy-2-methylbutanenitrile	CsGy3G006770	0.995171	2.80521e-07
(2R)-2-Hydroxy-2-methylbutanenitrile	CsGy3G006980	0.988431	3.83763e-06
(2R)-2-Hydroxy-2-methylbutanenitrile	CsGy3G012630	0.983674	1.07461e-05
(2R)-2-Hydroxy-2-methylbutanenitrile	CsGy3G014660	0.987804	4.49374e-06
(2R)-2-Hydroxy-2-methylbutanenitrile	CsGy3G014670	0.952899	0.00025209
(2R)-2-Hydroxy-2-methylbutanenitrile	CsGy3G017420	0.963605	0.000117258
(2R)-2-Hydroxy-2-methylbutanenitrile	CsGy3G019430	0.968399	7.70327e-05
(2R)-2-Hydroxy-2-methylbutanenitrile	CsGy3G021310	0.959411	0.000162131
(2R)-2-Hydroxy-2-methylbutanenitrile	CsGy3G021560	0.969051	7.24022e-05
(2R)-2-Hydroxy-2-methylbutanenitrile	CsGy3G021900	0.954484	0.000227767
(2R)-2-Hydroxy-2-methylbutanenitrile	CsGy3G024860	0.961814	0.000135253
(2R)-2-Hydroxy-2-methylbutanenitrile	CsGy3G027370	0.981	1.69035e-05
(2R)-2-Hydroxy-2-methylbutanenitrile	CsGy3G028950	0.955793	0.00020888
(2R)-2-Hydroxy-2-methylbutanenitrile	CsGy3G030940	0.964327	0.000110477
(2R)-2-Hydroxy-2-methylbutanenitrile	CsGy3G033260	0.954828	0.0002227
(2R)-2-Hydroxy-2-methylbutanenitrile	CsGy3G033280	0.957168	0.000190193
(2R)-2-Hydroxy-2-methylbutanenitrile	CsGy3G036480	0.952534	0.000257932
(2R)-2-Hydroxy-2-methylbutanenitrile	CsGy3G040410	0.970572	6.23132e-05
(2R)-2-Hydroxy-2-methylbutanenitrile	CsGy3G043030	0.978888	2.31529e-05
(2R)-2-Hydroxy-2-methylbutanenitrile	CsGy3G043600	0.970129	6.51461e-05
(2R)-2-Hydroxy-2-methylbutanenitrile	CsGy4G000050	0.969827	6.71292e-05
(2R)-2-Hydroxy-2-methylbutanenitrile	CsGy4G004180	0.959537	0.000160634
(2R)-2-Hydroxy-2-methylbutanenitrile	CsGy4G005800	0.951934	0.000267713
(2R)-2-Hydroxy-2-methylbutanenitrile	CsGy4G006910	0.994573	3.97923e-07
(2R)-2-Hydroxy-2-methylbutanenitrile	CsGy4G010160	0.982947	1.22395e-05
(2R)-2-Hydroxy-2-methylbutanenitrile	CsGy4G013180	0.988008	4.27317e-06
(2R)-2-Hydroxy-2-methylbutanenitrile	CsGy4G013600	0.972816	4.91998e-05
(2R)-2-Hydroxy-2-methylbutanenitrile	CsGy4G017900	0.977361	2.85187e-05
(2R)-2-Hydroxy-2-methylbutanenitrile	CsGy4G019450	0.985845	7.01578e-06
(2R)-2-Hydroxy-2-methylbutanenitrile	CsGy4G020280	0.963329	0.000119918
(2R)-2-Hydroxy-2-methylbutanenitrile	CsGy4G023540	0.957207	0.000189671
(2R)-2-Hydroxy-2-methylbutanenitrile	CsGy4G023650	0.964016	0.000113367
(2R)-2-Hydroxy-2-methylbutanenitrile	CsGy5G000410	0.988121	4.1536e-06
(2R)-2-Hydroxy-2-methylbutanenitrile	CsGy5G000470	-0.951705	0.000271509
(2R)-2-Hydroxy-2-methylbutanenitrile	CsGy5G000910	0.959324	0.000163161
(2R)-2-Hydroxy-2-methylbutanenitrile	CsGy5G001410	0.96141	0.000139538
(2R)-2-Hydroxy-2-methylbutanenitrile	CsGy5G002350	0.95114	0.00028103
(2R)-2-Hydroxy-2-methylbutanenitrile	CsGy5G003220	0.978635	2.39908e-05
(2R)-2-Hydroxy-2-methylbutanenitrile	CsGy5G003230	0.983264	1.15735e-05
(2R)-2-Hydroxy-2-methylbutanenitrile	CsGy5G004290	0.976322	3.26001e-05
(2R)-2-Hydroxy-2-methylbutanenitrile	CsGy5G004400	0.957543	0.000185292
(2R)-2-Hydroxy-2-methylbutanenitrile	CsGy5G008170	0.955196	0.000217362
(2R)-2-Hydroxy-2-methylbutanenitrile	CsGy5G011170	0.966002	9.5757e-05
(2R)-2-Hydroxy-2-methylbutanenitrile	CsGy5G011540	0.97076	6.11387e-05
(2R)-2-Hydroxy-2-methylbutanenitrile	CsGy5G012630	0.964731	0.000106799
(2R)-2-Hydroxy-2-methylbutanenitrile	CsGy5G013610	0.990957	1.83648e-06
(2R)-2-Hydroxy-2-methylbutanenitrile	CsGy5G013750	0.968752	7.45019e-05
(2R)-2-Hydroxy-2-methylbutanenitrile	CsGy5G017790	0.979288	2.18693e-05
(2R)-2-Hydroxy-2-methylbutanenitrile	CsGy5G020820	0.970506	6.27295e-05
(2R)-2-Hydroxy-2-methylbutanenitrile	CsGy5G021780	0.962453	0.000128633
(2R)-2-Hydroxy-2-methylbutanenitrile	CsGy5G022060	0.969427	6.98162e-05
(2R)-2-Hydroxy-2-methylbutanenitrile	CsGy5G022400	0.95623	0.000202816
(2R)-2-Hydroxy-2-methylbutanenitrile	CsGy5G022460	0.957772	0.000182338
(2R)-2-Hydroxy-2-methylbutanenitrile	CsGy5G022490	0.976911	3.02401e-05
(2R)-2-Hydroxy-2-methylbutanenitrile	CsGy5G024090	0.978091	2.58599e-05
(2R)-2-Hydroxy-2-methylbutanenitrile	CsGy5G026590	0.973852	4.38232e-05
(2R)-2-Hydroxy-2-methylbutanenitrile	CsGy5G026660	0.968314	7.76574e-05
(2R)-2-Hydroxy-2-methylbutanenitrile	CsGy5G026830	0.994946	3.21531e-07
(2R)-2-Hydroxy-2-methylbutanenitrile	CsGy5G026840	0.989873	2.57702e-06
(2R)-2-Hydroxy-2-methylbutanenitrile	CsGy5G027350	0.979484	2.1256e-05
(2R)-2-Hydroxy-2-methylbutanenitrile	CsGy6G000470	0.975728	3.51022e-05
(2R)-2-Hydroxy-2-methylbutanenitrile	CsGy6G002130	0.950009	0.000300742
(2R)-2-Hydroxy-2-methylbutanenitrile	CsGy6G003500	0.950446	0.000293017
(2R)-2-Hydroxy-2-methylbutanenitrile	CsGy6G003810	0.960956	0.000144474
(2R)-2-Hydroxy-2-methylbutanenitrile	CsGy6G008110	0.952032	0.000266101
(2R)-2-Hydroxy-2-methylbutanenitrile	CsGy6G014270	0.959976	0.000155515
(2R)-2-Hydroxy-2-methylbutanenitrile	CsGy6G018650	0.965003	0.000104367
(2R)-2-Hydroxy-2-methylbutanenitrile	CsGy6G021960	0.984386	9.40556e-06
(2R)-2-Hydroxy-2-methylbutanenitrile	CsGy6G028200	0.976801	3.06727e-05
(2R)-2-Hydroxy-2-methylbutanenitrile	CsGy6G028410	0.951221	0.000279657
(2R)-2-Hydroxy-2-methylbutanenitrile	CsGy6G031100	0.957671	0.000183637
(2R)-2-Hydroxy-2-methylbutanenitrile	CsGy6G032320	-0.970125	6.51777e-05
(2R)-2-Hydroxy-2-methylbutanenitrile	CsGy6G032470	0.978918	2.30568e-05
(2R)-2-Hydroxy-2-methylbutanenitrile	CsGy6G032730	0.965901	9.66066e-05
(2R)-2-Hydroxy-2-methylbutanenitrile	CsGy6G032930	0.955571	0.000212002
(2R)-2-Hydroxy-2-methylbutanenitrile	CsGy6G035230	0.992787	9.33091e-07
(2R)-2-Hydroxy-2-methylbutanenitrile	CsGy6G035480	0.961806	0.000135334
(2R)-2-Hydroxy-2-methylbutanenitrile	CsGy6G035690	0.987668	4.64546e-06
(2R)-2-Hydroxy-2-methylbutanenitrile	CsGy7G000030	0.983669	1.07554e-05
(2R)-2-Hydroxy-2-methylbutanenitrile	CsGy7G000360	-0.968485	7.64111e-05
(2R)-2-Hydroxy-2-methylbutanenitrile	CsGy7G004420	0.952791	0.000253815
(2R)-2-Hydroxy-2-methylbutanenitrile	CsGy7G005320	0.952483	0.000258753
(2R)-2-Hydroxy-2-methylbutanenitrile	CsGy7G012310	0.964688	0.000107188
(2R)-2-Hydroxy-2-methylbutanenitrile	CsGy7G014390	0.976187	3.3159e-05
(2R)-2-Hydroxy-2-methylbutanenitrile	CsGy7G017150	0.977183	2.91918e-05
(2R)-2-Hydroxy-2-methylbutanenitrile	CsGy7G019210	0.957558	0.000185097
(2R)-2-Hydroxy-2-methylbutanenitrile	CsGy7G019780	0.950012	0.000300677
(2R,3S)-3-Isopropylmalate	CsGy3G038280	0.983507	1.1078e-05
(2R,3S)-3-Isopropylmalate	CsGy4G004970	0.972	5.37329e-05
(2R,3S)-3-Isopropylmalate	CsGy6G028470	0.956441	0.000199923
(2R,3S)-3-Isopropylmalate	CsGy6G035670	0.95257	0.000257344
(2S)-2-Isopropyl-3-oxosuccinate	CsGy1G031930	0.987321	5.04737e-06
(2S)-2-Isopropyl-3-oxosuccinate	CsGy2G019670	0.986708	5.81325e-06
(2S)-2-Isopropyl-3-oxosuccinate	CsGy2G027020	0.967746	8.18729e-05
(2S)-2-Isopropyl-3-oxosuccinate	CsGy3G019440	0.974179	4.22109e-05
(2S)-2-Isopropyl-3-oxosuccinate	CsGy3G029950	0.966791	8.92931e-05
(2S)-2-Isopropyl-3-oxosuccinate	CsGy4G007680	0.956256	0.000202461
(2S)-2-Isopropyl-3-oxosuccinate	CsGy5G028200	0.963607	0.000117236
(2S)-2-Isopropyl-3-oxosuccinate	CsGy6G003300	0.956528	0.000198744
(2S)-2-Isopropyl-3-oxosuccinate	CsGy6G020450	0.990791	1.93926e-06
(3Z)-Phytochromobilin	CsGy7G007490	0.959457	0.000161578
(5Z,8Z,11Z,14Z,17Z)-Icosapentaenoyl-CoA	CsGy1G009900	0.95377	0.000238518
(5Z,8Z,11Z,14Z,17Z)-Icosapentaenoyl-CoA	CsGy1G024600	0.960716	0.000147132
(5Z,8Z,11Z,14Z,17Z)-Icosapentaenoyl-CoA	CsGy1G027730	0.959383	0.000162461
(5Z,8Z,11Z,14Z,17Z)-Icosapentaenoyl-CoA	CsGy2G014000	0.977434	2.82448e-05
(5Z,8Z,11Z,14Z,17Z)-Icosapentaenoyl-CoA	CsGy2G019290	0.971833	5.46924e-05
(5Z,8Z,11Z,14Z,17Z)-Icosapentaenoyl-CoA	CsGy2G023810	0.964927	0.000105042
(5Z,8Z,11Z,14Z,17Z)-Icosapentaenoyl-CoA	CsGy2G024520	0.95001	0.000300714
(5Z,8Z,11Z,14Z,17Z)-Icosapentaenoyl-CoA	CsGy3G000770	0.967372	8.47237e-05
(5Z,8Z,11Z,14Z,17Z)-Icosapentaenoyl-CoA	CsGy3G033260	0.954113	0.000233312
(5Z,8Z,11Z,14Z,17Z)-Icosapentaenoyl-CoA	CsGy4G005470	0.960179	0.000153185
(5Z,8Z,11Z,14Z,17Z)-Icosapentaenoyl-CoA	CsGy4G023200	0.970426	6.32413e-05
(5Z,8Z,11Z,14Z,17Z)-Icosapentaenoyl-CoA	CsGy4G024210	0.950353	0.000294656
(5Z,8Z,11Z,14Z,17Z)-Icosapentaenoyl-CoA	CsGy5G003680	0.951063	0.000282344
(5Z,8Z,11Z,14Z,17Z)-Icosapentaenoyl-CoA	CsGy6G001400	-0.955748	0.000209518
(5Z,8Z,11Z,14Z,17Z)-Icosapentaenoyl-CoA	CsGy6G019860	0.95837	0.000174784
(5Z,8Z,11Z,14Z,17Z)-Icosapentaenoyl-CoA	CsGy6G032980	0.953224	0.000246968
(5Z,8Z,11Z,14Z,17Z)-Icosapentaenoyl-CoA	CsGy6G035500	0.987227	5.15989e-06
(5Z,8Z,11Z,14Z,17Z)-Icosapentaenoyl-CoA	CsGy7G004410	0.952656	0.000255964
(5Z,8Z,11Z,14Z,17Z)-Icosapentaenoyl-CoA	CsGy7G007290	0.954828	0.0002227
(5Z,8Z,11Z,14Z,17Z)-Icosapentaenoyl-CoA	CsGy7G016890	0.963666	0.000116675
(6E)-8-Hydroxygeraniol	CsGy1G008230	0.956044	0.00020538
(6E)-8-Hydroxygeraniol	CsGy1G011880	0.998873	3.57403e-09
(6E)-8-Hydroxygeraniol	CsGy1G032830	0.986022	6.7568e-06
(6E)-8-Hydroxygeraniol	CsGy2G004980	0.99938	5.969e-10
(6E)-8-Hydroxygeraniol	CsGy2G006920	0.98016	1.92334e-05
(6E)-8-Hydroxygeraniol	CsGy2G017490	0.999936	6.50369e-13
(6E)-8-Hydroxygeraniol	CsGy2G023620	0.952045	0.000265878
(6E)-8-Hydroxygeraniol	CsGy2G025440	0.998589	7.00843e-09
(6E)-8-Hydroxygeraniol	CsGy3G000110	0.994191	4.87865e-07
(6E)-8-Hydroxygeraniol	CsGy3G005290	0.999485	3.41542e-10
(6E)-8-Hydroxygeraniol	CsGy3G005510	0.999403	5.32566e-10
(6E)-8-Hydroxygeraniol	CsGy3G010100	0.999771	3.02047e-11
(6E)-8-Hydroxygeraniol	CsGy3G011220	0.983248	1.16063e-05
(6E)-8-Hydroxygeraniol	CsGy3G012540	0.991225	1.67832e-06
(6E)-8-Hydroxygeraniol	CsGy3G015410	0.971101	5.90387e-05
(6E)-8-Hydroxygeraniol	CsGy3G017200	0.99741	4.33617e-08
(6E)-8-Hydroxygeraniol	CsGy3G022370	0.957136	0.000190617
(6E)-8-Hydroxygeraniol	CsGy3G025220	0.97859	2.41444e-05
(6E)-8-Hydroxygeraniol	CsGy3G029120	0.981166	1.64661e-05
(6E)-8-Hydroxygeraniol	CsGy3G031290	0.953278	0.000246124
(6E)-8-Hydroxygeraniol	CsGy3G033760	0.988267	4.00265e-06
(6E)-8-Hydroxygeraniol	CsGy3G041630	0.961727	0.000136169
(6E)-8-Hydroxygeraniol	CsGy4G000080	0.973552	4.53364e-05
(6E)-8-Hydroxygeraniol	CsGy4G002840	0.966667	9.02871e-05
(6E)-8-Hydroxygeraniol	CsGy4G007420	0.959936	0.000155975
(6E)-8-Hydroxygeraniol	CsGy4G013500	0.999456	4.03169e-10
(6E)-8-Hydroxygeraniol	CsGy4G014130	0.955724	0.000209853
(6E)-8-Hydroxygeraniol	CsGy4G015950	0.999447	4.21863e-10
(6E)-8-Hydroxygeraniol	CsGy4G022250	0.968764	7.44207e-05
(6E)-8-Hydroxygeraniol	CsGy4G024230	0.998853	3.77087e-09
(6E)-8-Hydroxygeraniol	CsGy4G024470	0.992062	1.24304e-06
(6E)-8-Hydroxygeraniol	CsGy5G002420	0.981394	1.58777e-05
(6E)-8-Hydroxygeraniol	CsGy5G005500	0.990752	1.96344e-06
(6E)-8-Hydroxygeraniol	CsGy5G007540	0.964211	0.000111543
(6E)-8-Hydroxygeraniol	CsGy5G007660	0.959436	0.000161824
(6E)-8-Hydroxygeraniol	CsGy5G022700	0.986831	5.6531e-06
(6E)-8-Hydroxygeraniol	CsGy5G028300	0.985014	8.31968e-06
(6E)-8-Hydroxygeraniol	CsGy6G001530	0.95899	0.000167167
(6E)-8-Hydroxygeraniol	CsGy6G011510	0.998789	4.43624e-09
(6E)-8-Hydroxygeraniol	CsGy6G017760	0.969338	7.04211e-05
(6E)-8-Hydroxygeraniol	CsGy6G017770	0.983477	1.11373e-05
(6E)-8-Hydroxygeraniol	CsGy7G007670	0.950002	0.000300861
(6E)-8-Hydroxygeraniol	CsGy7G011180	0.970051	6.56551e-05
(6E)-8-Hydroxygeraniol	CsGy7G021660	0.999958	1.86962e-13
(6Z,9Z,12Z)-Octadecatrienoic acid	CsGy1G001590	0.957955	0.000180001
(6Z,9Z,12Z)-Octadecatrienoic acid	CsGy1G002290	0.960594	0.000148495
(6Z,9Z,12Z)-Octadecatrienoic acid	CsGy1G015360	0.955759	0.000209352
(6Z,9Z,12Z)-Octadecatrienoic acid	CsGy1G019570	0.97506	3.80606e-05
(6Z,9Z,12Z)-Octadecatrienoic acid	CsGy2G008430	0.959253	0.000164001
(6Z,9Z,12Z)-Octadecatrienoic acid	CsGy2G011650	0.972829	4.91328e-05
(6Z,9Z,12Z)-Octadecatrienoic acid	CsGy2G012300	0.955201	0.000217283
(6Z,9Z,12Z)-Octadecatrienoic acid	CsGy2G015480	0.957565	0.000185002
(6Z,9Z,12Z)-Octadecatrienoic acid	CsGy2G022450	0.956704	0.000196366
(6Z,9Z,12Z)-Octadecatrienoic acid	CsGy2G026420	0.968102	7.92131e-05
(6Z,9Z,12Z)-Octadecatrienoic acid	CsGy3G000160	0.959799	0.000157565
(6Z,9Z,12Z)-Octadecatrienoic acid	CsGy3G002730	0.963215	0.000121027
(6Z,9Z,12Z)-Octadecatrienoic acid	CsGy3G005150	-0.954429	0.000228588
(6Z,9Z,12Z)-Octadecatrienoic acid	CsGy3G014060	0.968627	7.53905e-05
(6Z,9Z,12Z)-Octadecatrienoic acid	CsGy3G019300	0.97218	5.27132e-05
(6Z,9Z,12Z)-Octadecatrienoic acid	CsGy3G024950	0.970608	6.20863e-05
(6Z,9Z,12Z)-Octadecatrienoic acid	CsGy4G005770	0.976994	2.99194e-05
(6Z,9Z,12Z)-Octadecatrienoic acid	CsGy4G015570	0.95593	0.000206968
(6Z,9Z,12Z)-Octadecatrienoic acid	CsGy5G006200	0.953808	0.000237949
(6Z,9Z,12Z)-Octadecatrienoic acid	CsGy5G022340	0.950138	0.000298453
(6Z,9Z,12Z)-Octadecatrienoic acid	CsGy6G001360	0.961539	0.000138159
(6Z,9Z,12Z)-Octadecatrienoic acid	CsGy6G002840	0.951466	0.000275509
(6Z,9Z,12Z)-Octadecatrienoic acid	CsGy6G004720	0.971137	5.88209e-05
(6Z,9Z,12Z)-Octadecatrienoic acid	CsGy6G009160	0.963649	0.000116832
(6Z,9Z,12Z)-Octadecatrienoic acid	CsGy6G011730	0.955893	0.000207477
(6Z,9Z,12Z)-Octadecatrienoic acid	CsGy6G027820	0.956491	0.000199256
(6Z,9Z,12Z)-Octadecatrienoic acid	CsGy6G034850	0.96337	0.000119525
(6Z,9Z,12Z)-Octadecatrienoic acid	CsGy7G002930	0.951497	0.000274995
(6Z,9Z,12Z)-Octadecatrienoic acid	CsGy7G013410	0.975089	3.7929e-05
(6Z,9Z,12Z)-Octadecatrienoic acid	CsGy7G014460	0.958061	0.00017866
(6Z,9Z,12Z)-Octadecatrienoic acid	CsGy7G016810	0.967978	8.01294e-05
(9Z,12Z,15Z)-Octadecatrienoic acid	CsGy1G001590	0.957955	0.000180001
(9Z,12Z,15Z)-Octadecatrienoic acid	CsGy1G002290	0.960594	0.000148495
(9Z,12Z,15Z)-Octadecatrienoic acid	CsGy1G015360	0.955759	0.000209352
(9Z,12Z,15Z)-Octadecatrienoic acid	CsGy1G019570	0.97506	3.80606e-05
(9Z,12Z,15Z)-Octadecatrienoic acid	CsGy2G008430	0.959253	0.000164001
(9Z,12Z,15Z)-Octadecatrienoic acid	CsGy2G011650	0.972829	4.91328e-05
(9Z,12Z,15Z)-Octadecatrienoic acid	CsGy2G012300	0.955201	0.000217283
(9Z,12Z,15Z)-Octadecatrienoic acid	CsGy2G015480	0.957565	0.000185002
(9Z,12Z,15Z)-Octadecatrienoic acid	CsGy2G022450	0.956704	0.000196366
(9Z,12Z,15Z)-Octadecatrienoic acid	CsGy2G026420	0.968102	7.92131e-05
(9Z,12Z,15Z)-Octadecatrienoic acid	CsGy3G000160	0.959799	0.000157565
(9Z,12Z,15Z)-Octadecatrienoic acid	CsGy3G002730	0.963215	0.000121027
(9Z,12Z,15Z)-Octadecatrienoic acid	CsGy3G005150	-0.954429	0.000228588
(9Z,12Z,15Z)-Octadecatrienoic acid	CsGy3G014060	0.968627	7.53905e-05
(9Z,12Z,15Z)-Octadecatrienoic acid	CsGy3G019300	0.97218	5.27132e-05
(9Z,12Z,15Z)-Octadecatrienoic acid	CsGy3G024950	0.970608	6.20863e-05
(9Z,12Z,15Z)-Octadecatrienoic acid	CsGy4G005770	0.976994	2.99194e-05
(9Z,12Z,15Z)-Octadecatrienoic acid	CsGy4G015570	0.95593	0.000206968
(9Z,12Z,15Z)-Octadecatrienoic acid	CsGy5G006200	0.953808	0.000237949
(9Z,12Z,15Z)-Octadecatrienoic acid	CsGy5G022340	0.950138	0.000298453
(9Z,12Z,15Z)-Octadecatrienoic acid	CsGy6G001360	0.961539	0.000138159
(9Z,12Z,15Z)-Octadecatrienoic acid	CsGy6G002840	0.951466	0.000275509
(9Z,12Z,15Z)-Octadecatrienoic acid	CsGy6G004720	0.971137	5.88209e-05
(9Z,12Z,15Z)-Octadecatrienoic acid	CsGy6G009160	0.963649	0.000116832
(9Z,12Z,15Z)-Octadecatrienoic acid	CsGy6G011730	0.955893	0.000207477
(9Z,12Z,15Z)-Octadecatrienoic acid	CsGy6G027820	0.956491	0.000199256
(9Z,12Z,15Z)-Octadecatrienoic acid	CsGy6G034850	0.96337	0.000119525
(9Z,12Z,15Z)-Octadecatrienoic acid	CsGy7G002930	0.951497	0.000274995
(9Z,12Z,15Z)-Octadecatrienoic acid	CsGy7G013410	0.975089	3.7929e-05
(9Z,12Z,15Z)-Octadecatrienoic acid	CsGy7G014460	0.958061	0.00017866
(9Z,12Z,15Z)-Octadecatrienoic acid	CsGy7G016810	0.967978	8.01294e-05
(9Z,15Z)-(13S)-12,13-Epoxyoctadeca-9,11,15-trienoic acid	CsGy1G009850	0.959844	0.00015704
(9Z,15Z)-(13S)-12,13-Epoxyoctadeca-9,11,15-trienoic acid	CsGy1G015680	0.957089	0.000191238
(9Z,15Z)-(13S)-12,13-Epoxyoctadeca-9,11,15-trienoic acid	CsGy3G008750	0.970791	6.09465e-05
(9Z,15Z)-(13S)-12,13-Epoxyoctadeca-9,11,15-trienoic acid	CsGy3G012300	0.971566	5.6252e-05
(9Z,15Z)-(13S)-12,13-Epoxyoctadeca-9,11,15-trienoic acid	CsGy4G004060	0.955641	0.000211016
(9Z,15Z)-(13S)-12,13-Epoxyoctadeca-9,11,15-trienoic acid	CsGy4G008570	-0.964486	0.000109017
(9Z,15Z)-(13S)-12,13-Epoxyoctadeca-9,11,15-trienoic acid	CsGy5G003710	0.954261	0.000231083
(9Z,15Z)-(13S)-12,13-Epoxyoctadeca-9,11,15-trienoic acid	CsGy5G024680	0.970801	6.08786e-05
(9Z,15Z)-(13S)-12,13-Epoxyoctadeca-9,11,15-trienoic acid	CsGy6G007400	0.953662	0.000240176
(9Z,15Z)-(13S)-12,13-Epoxyoctadeca-9,11,15-trienoic acid	CsGy6G026630	0.959268	0.000163829
(9Z,15Z)-(13S)-12,13-Epoxyoctadeca-9,11,15-trienoic acid	CsGy6G027890	0.972197	5.26149e-05
(E)-4-Hydroxyphenylacetaldehyde oxime	CsGy1G031930	0.987321	5.04737e-06
(E)-4-Hydroxyphenylacetaldehyde oxime	CsGy2G019670	0.986708	5.81325e-06
(E)-4-Hydroxyphenylacetaldehyde oxime	CsGy2G027020	0.967746	8.18729e-05
(E)-4-Hydroxyphenylacetaldehyde oxime	CsGy3G019440	0.974179	4.22109e-05
(E)-4-Hydroxyphenylacetaldehyde oxime	CsGy3G029950	0.966791	8.92931e-05
(E)-4-Hydroxyphenylacetaldehyde oxime	CsGy4G007680	0.956256	0.000202461
(E)-4-Hydroxyphenylacetaldehyde oxime	CsGy5G028200	0.963607	0.000117236
(E)-4-Hydroxyphenylacetaldehyde oxime	CsGy6G003300	0.956528	0.000198744
(E)-4-Hydroxyphenylacetaldehyde oxime	CsGy6G020450	0.990791	1.93926e-06
(E,E)-4,8,12-Trimethyltrideca-1,3,7,11-tetraene	CsGy1G005460	0.984325	9.51634e-06
(R)-2,3-Dihydroxy-3-methylbutanoate	CsGy3G031440	0.953785	0.000238288
(R)-2,3-Dihydroxy-3-methylbutanoate	CsGy7G011910	0.957598	0.000184576
(R)-2,3-Dihydroxy-3-methylpentanoate	CsGy1G005380	0.950355	0.000294618
(R)-2,3-Dihydroxy-3-methylpentanoate	CsGy1G012380	0.953847	0.000237352
(R)-2,3-Dihydroxy-3-methylpentanoate	CsGy1G013770	0.967381	8.46595e-05
(R)-2,3-Dihydroxy-3-methylpentanoate	CsGy1G021390	0.963135	0.000121814
(R)-2,3-Dihydroxy-3-methylpentanoate	CsGy1G025750	0.961757	0.000135848
(R)-2,3-Dihydroxy-3-methylpentanoate	CsGy1G028990	0.954047	0.000234307
(R)-2,3-Dihydroxy-3-methylpentanoate	CsGy2G000490	0.956368	0.000200919
(R)-2,3-Dihydroxy-3-methylpentanoate	CsGy2G006840	0.960533	0.000149171
(R)-2,3-Dihydroxy-3-methylpentanoate	CsGy2G008560	0.970928	6.00977e-05
(R)-2,3-Dihydroxy-3-methylpentanoate	CsGy2G015120	0.956005	0.000205923
(R)-2,3-Dihydroxy-3-methylpentanoate	CsGy2G017210	0.95749	0.000185984
(R)-2,3-Dihydroxy-3-methylpentanoate	CsGy2G018820	0.973156	4.73905e-05
(R)-2,3-Dihydroxy-3-methylpentanoate	CsGy2G021680	0.970567	6.23481e-05
(R)-2,3-Dihydroxy-3-methylpentanoate	CsGy2G026980	0.950002	0.000300865
(R)-2,3-Dihydroxy-3-methylpentanoate	CsGy3G001280	0.985703	7.2277e-06
(R)-2,3-Dihydroxy-3-methylpentanoate	CsGy3G004890	0.958236	0.000176463
(R)-2,3-Dihydroxy-3-methylpentanoate	CsGy3G008590	0.957065	0.00019155
(R)-2,3-Dihydroxy-3-methylpentanoate	CsGy3G024090	0.951673	0.000272036
(R)-2,3-Dihydroxy-3-methylpentanoate	CsGy3G028270	0.951185	0.000280253
(R)-2,3-Dihydroxy-3-methylpentanoate	CsGy3G029060	0.966812	8.91306e-05
(R)-2,3-Dihydroxy-3-methylpentanoate	CsGy3G033810	0.950933	0.000284565
(R)-2,3-Dihydroxy-3-methylpentanoate	CsGy3G034930	0.958719	0.000170473
(R)-2,3-Dihydroxy-3-methylpentanoate	CsGy3G035340	0.952699	0.000255275
(R)-2,3-Dihydroxy-3-methylpentanoate	CsGy3G038060	0.954152	0.000232722
(R)-2,3-Dihydroxy-3-methylpentanoate	CsGy3G038510	0.966803	8.91973e-05
(R)-2,3-Dihydroxy-3-methylpentanoate	CsGy3G044500	0.971803	5.48695e-05
(R)-2,3-Dihydroxy-3-methylpentanoate	CsGy4G000890	0.951774	0.000270358
(R)-2,3-Dihydroxy-3-methylpentanoate	CsGy4G015780	0.95706	0.000191613
(R)-2,3-Dihydroxy-3-methylpentanoate	CsGy4G022290	0.964456	0.000109293
(R)-2,3-Dihydroxy-3-methylpentanoate	CsGy5G004050	0.955148	0.000218052
(R)-2,3-Dihydroxy-3-methylpentanoate	CsGy5G006140	0.953994	0.000235117
(R)-2,3-Dihydroxy-3-methylpentanoate	CsGy5G007680	0.957279	0.000188727
(R)-2,3-Dihydroxy-3-methylpentanoate	CsGy5G007690	0.96082	0.000145972
(R)-2,3-Dihydroxy-3-methylpentanoate	CsGy5G009320	0.960925	0.000144822
(R)-2,3-Dihydroxy-3-methylpentanoate	CsGy5G024470	0.950589	0.000290528
(R)-2,3-Dihydroxy-3-methylpentanoate	CsGy5G024730	0.966862	8.87322e-05
(R)-2,3-Dihydroxy-3-methylpentanoate	CsGy5G026320	0.95115	0.000280858
(R)-2,3-Dihydroxy-3-methylpentanoate	CsGy6G007610	0.950821	0.000286505
(R)-2,3-Dihydroxy-3-methylpentanoate	CsGy6G012710	0.97707	2.96236e-05
(R)-2,3-Dihydroxy-3-methylpentanoate	CsGy6G016830	0.970326	6.38755e-05
(R)-2,3-Dihydroxy-3-methylpentanoate	CsGy6G017020	0.953343	0.000245117
(R)-2,3-Dihydroxy-3-methylpentanoate	CsGy6G017790	0.965252	0.000102171
(R)-2,3-Dihydroxy-3-methylpentanoate	CsGy6G025630	0.959491	0.000161174
(R)-2,3-Dihydroxy-3-methylpentanoate	CsGy6G027540	0.953083	0.000249181
(R)-2,3-Dihydroxy-3-methylpentanoate	CsGy6G028090	0.960085	0.000154261
(R)-2,3-Dihydroxy-3-methylpentanoate	CsGy6G028690	0.973628	4.49532e-05
(R)-2,3-Dihydroxy-3-methylpentanoate	CsGy6G029220	0.957728	0.000182905
(R)-2,3-Dihydroxy-3-methylpentanoate	CsGy6G029400	0.960115	0.000153917
(R)-2,3-Dihydroxy-3-methylpentanoate	CsGy6G029940	0.951172	0.00028049
(R)-2,3-Dihydroxy-3-methylpentanoate	CsGy6G035450	0.962291	0.00013029
(R)-2,3-Dihydroxy-3-methylpentanoate	CsGy7G003260	0.960802	0.000146173
(R)-2,3-Dihydroxy-3-methylpentanoate	CsGy7G004390	0.951247	0.000279209
(R)-2,3-Dihydroxy-3-methylpentanoate	CsGy7G005120	0.964719	0.000106901
(R)-2,3-Dihydroxy-3-methylpentanoate	CsGy7G015050	0.952519	0.00025817
(R)-2,3-Dihydroxy-3-methylpentanoate	CsGy7G015110	0.95895	0.000167655
(R)-2,3-Dihydroxy-3-methylpentanoate	CsGy7G017040	0.974927	3.86682e-05
(R)-2-Methylmalate	CsGy1G000710	0.974192	4.21467e-05
(R)-2-Methylmalate	CsGy1G009460	0.960872	0.000145399
(R)-2-Methylmalate	CsGy1G010060	0.953373	0.000244646
(R)-2-Methylmalate	CsGy1G027330	0.950185	0.000297618
(R)-2-Methylmalate	CsGy1G028270	0.964186	0.000111782
(R)-2-Methylmalate	CsGy2G000880	0.974723	3.96158e-05
(R)-2-Methylmalate	CsGy2G002520	0.985234	7.95959e-06
(R)-2-Methylmalate	CsGy2G024380	-0.953164	0.000247911
(R)-2-Methylmalate	CsGy3G000030	-0.967628	8.27664e-05
(R)-2-Methylmalate	CsGy3G000380	0.977176	2.92193e-05
(R)-2-Methylmalate	CsGy3G002030	-0.952851	0.000252849
(R)-2-Methylmalate	CsGy3G004380	0.960003	0.000155203
(R)-2-Methylmalate	CsGy3G008870	0.96811	7.91499e-05
(R)-2-Methylmalate	CsGy3G010450	0.965227	0.000102396
(R)-2-Methylmalate	CsGy3G012280	-0.959551	0.000160467
(R)-2-Methylmalate	CsGy3G021170	0.950645	0.00028954
(R)-2-Methylmalate	CsGy3G039550	0.972102	5.31504e-05
(R)-2-Methylmalate	CsGy3G039690	0.973868	4.37448e-05
(R)-2-Methylmalate	CsGy4G007050	0.950061	0.000299813
(R)-2-Methylmalate	CsGy4G022680	0.967847	8.11073e-05
(R)-2-Methylmalate	CsGy4G024340	0.951092	0.000281854
(R)-2-Methylmalate	CsGy4G024910	-0.954642	0.000225434
(R)-2-Methylmalate	CsGy5G002190	0.9572	0.000189764
(R)-2-Methylmalate	CsGy5G006590	0.956451	0.000199796
(R)-2-Methylmalate	CsGy5G007800	0.981551	1.54816e-05
(R)-2-Methylmalate	CsGy5G011770	-0.994126	5.044e-07
(R)-2-Methylmalate	CsGy5G020260	0.952438	0.000259479
(R)-2-Methylmalate	CsGy5G026750	0.961318	0.000140535
(R)-2-Methylmalate	CsGy6G015320	0.97194	5.40772e-05
(R)-2-Methylmalate	CsGy6G016590	0.968036	7.96999e-05
(R)-2-Methylmalate	CsGy6G034130	0.960098	0.000154107
(R)-2-Methylmalate	CsGy6G034170	0.958581	0.000172165
(R)-2-Methylmalate	CsGy6G035920	0.952637	0.000256269
(R)-2-Methylmalate	CsGy7G002500	0.970177	6.48353e-05
(R)-2-Methylmalate	CsGy7G006050	0.957431	0.000186747
(R)-2-Methylmalate	CsGy7G007890	0.962876	0.000124376
(R)-3-Amino-2-methylpropanoate	CsGy1G000210	0.950505	0.000291986
(R)-3-Amino-2-methylpropanoate	CsGy1G002400	0.959457	0.000161582
(R)-3-Amino-2-methylpropanoate	CsGy1G005440	0.965009	0.000104311
(R)-3-Amino-2-methylpropanoate	CsGy1G007270	0.993484	6.88312e-07
(R)-3-Amino-2-methylpropanoate	CsGy1G007460	0.984144	9.8473e-06
(R)-3-Amino-2-methylpropanoate	CsGy1G007640	0.963486	0.0001184
(R)-3-Amino-2-methylpropanoate	CsGy1G007790	0.969053	7.2388e-05
(R)-3-Amino-2-methylpropanoate	CsGy1G008280	0.978575	2.41947e-05
(R)-3-Amino-2-methylpropanoate	CsGy1G015310	0.956497	0.000199167
(R)-3-Amino-2-methylpropanoate	CsGy1G022120	0.985936	6.88184e-06
(R)-3-Amino-2-methylpropanoate	CsGy1G022650	0.970707	6.14672e-05
(R)-3-Amino-2-methylpropanoate	CsGy1G025800	0.995562	2.17784e-07
(R)-3-Amino-2-methylpropanoate	CsGy2G013770	0.95942	0.000162013
(R)-3-Amino-2-methylpropanoate	CsGy2G027020	0.960667	0.00014768
(R)-3-Amino-2-methylpropanoate	CsGy3G004420	0.977085	2.95651e-05
(R)-3-Amino-2-methylpropanoate	CsGy3G008610	0.95848	0.000173421
(R)-3-Amino-2-methylpropanoate	CsGy3G029410	0.963337	0.000119842
(R)-3-Amino-2-methylpropanoate	CsGy3G029950	0.963608	0.000117226
(R)-3-Amino-2-methylpropanoate	CsGy3G030000	0.951832	0.00026939
(R)-3-Amino-2-methylpropanoate	CsGy3G036690	0.98475	8.76449e-06
(R)-3-Amino-2-methylpropanoate	CsGy3G039100	0.981354	1.5982e-05
(R)-3-Amino-2-methylpropanoate	CsGy4G020230	0.961087	0.000143047
(R)-3-Amino-2-methylpropanoate	CsGy5G017630	0.97627	3.28149e-05
(R)-3-Amino-2-methylpropanoate	CsGy5G021210	0.959322	0.000163178
(R)-3-Amino-2-methylpropanoate	CsGy5G022270	0.984096	9.93631e-06
(R)-3-Amino-2-methylpropanoate	CsGy5G030160	0.9603	0.000151805
(R)-3-Amino-2-methylpropanoate	CsGy6G002200	0.98748	4.85981e-06
(R)-3-Amino-2-methylpropanoate	CsGy6G003300	0.975846	3.45935e-05
(R)-3-Amino-2-methylpropanoate	CsGy6G010180	0.971551	5.6343e-05
(R)-3-Amino-2-methylpropanoate	CsGy6G018190	0.992895	8.91796e-07
(R)-3-Amino-2-methylpropanoate	CsGy6G023740	0.97716	2.92799e-05
(R)-3-Amino-2-methylpropanoate	CsGy6G024700	0.950845	0.000286084
(R)-3-Amino-2-methylpropanoate	CsGy6G027730	0.995509	2.25719e-07
(R)-3-Amino-2-methylpropanoate	CsGy6G032780	0.977734	2.71374e-05
(R)-3-Amino-2-methylpropanoate	CsGy7G001220	0.971291	5.78906e-05
(R)-3-Amino-2-methylpropanoate	CsGy7G004130	0.99035	2.23063e-06
(R)-3-Amino-2-methylpropanoate	CsGy7G016880	0.95692	0.000193478
(R)-3-Ureidoisobutyrate	CsGy7G003440	-0.959089	0.000165979
(R)-5,6-Dihydrothymine	CsGy2G015390	0.967012	8.75382e-05
(R)-5,6-Dihydrothymine	CsGy3G039720	0.961764	0.000135774
(R)-5,6-Dihydrothymine	CsGy3G039730	0.968253	7.80972e-05
(R)-5,6-Dihydrothymine	CsGy7G000050	0.954966	0.000220682
(R)-5,6-Dihydrothymine	CsGy7G004310	0.971046	5.937e-05
(R)-Mevalonate	CsGy1G005380	0.950355	0.000294618
(R)-Mevalonate	CsGy1G012380	0.953847	0.000237352
(R)-Mevalonate	CsGy1G013770	0.967381	8.46595e-05
(R)-Mevalonate	CsGy1G021390	0.963135	0.000121814
(R)-Mevalonate	CsGy1G025750	0.961757	0.000135848
(R)-Mevalonate	CsGy1G028990	0.954047	0.000234307
(R)-Mevalonate	CsGy2G000490	0.956368	0.000200919
(R)-Mevalonate	CsGy2G006840	0.960533	0.000149171
(R)-Mevalonate	CsGy2G008560	0.970928	6.00977e-05
(R)-Mevalonate	CsGy2G015120	0.956005	0.000205923
(R)-Mevalonate	CsGy2G017210	0.95749	0.000185984
(R)-Mevalonate	CsGy2G018820	0.973156	4.73905e-05
(R)-Mevalonate	CsGy2G021680	0.970567	6.23481e-05
(R)-Mevalonate	CsGy2G026980	0.950002	0.000300865
(R)-Mevalonate	CsGy3G001280	0.985703	7.2277e-06
(R)-Mevalonate	CsGy3G004890	0.958236	0.000176463
(R)-Mevalonate	CsGy3G008590	0.957065	0.00019155
(R)-Mevalonate	CsGy3G024090	0.951673	0.000272036
(R)-Mevalonate	CsGy3G028270	0.951185	0.000280253
(R)-Mevalonate	CsGy3G029060	0.966812	8.91306e-05
(R)-Mevalonate	CsGy3G033810	0.950933	0.000284565
(R)-Mevalonate	CsGy3G034930	0.958719	0.000170473
(R)-Mevalonate	CsGy3G035340	0.952699	0.000255275
(R)-Mevalonate	CsGy3G038060	0.954152	0.000232722
(R)-Mevalonate	CsGy3G038510	0.966803	8.91973e-05
(R)-Mevalonate	CsGy3G044500	0.971803	5.48695e-05
(R)-Mevalonate	CsGy4G000890	0.951774	0.000270358
(R)-Mevalonate	CsGy4G015780	0.95706	0.000191613
(R)-Mevalonate	CsGy4G022290	0.964456	0.000109293
(R)-Mevalonate	CsGy5G004050	0.955148	0.000218052
(R)-Mevalonate	CsGy5G006140	0.953994	0.000235117
(R)-Mevalonate	CsGy5G007680	0.957279	0.000188727
(R)-Mevalonate	CsGy5G007690	0.96082	0.000145972
(R)-Mevalonate	CsGy5G009320	0.960925	0.000144822
(R)-Mevalonate	CsGy5G024470	0.950589	0.000290528
(R)-Mevalonate	CsGy5G024730	0.966862	8.87322e-05
(R)-Mevalonate	CsGy5G026320	0.95115	0.000280858
(R)-Mevalonate	CsGy6G007610	0.950821	0.000286505
(R)-Mevalonate	CsGy6G012710	0.97707	2.96236e-05
(R)-Mevalonate	CsGy6G016830	0.970326	6.38755e-05
(R)-Mevalonate	CsGy6G017020	0.953343	0.000245117
(R)-Mevalonate	CsGy6G017790	0.965252	0.000102171
(R)-Mevalonate	CsGy6G025630	0.959491	0.000161174
(R)-Mevalonate	CsGy6G027540	0.953083	0.000249181
(R)-Mevalonate	CsGy6G028090	0.960085	0.000154261
(R)-Mevalonate	CsGy6G028690	0.973628	4.49532e-05
(R)-Mevalonate	CsGy6G029220	0.957728	0.000182905
(R)-Mevalonate	CsGy6G029400	0.960115	0.000153917
(R)-Mevalonate	CsGy6G029940	0.951172	0.00028049
(R)-Mevalonate	CsGy6G035450	0.962291	0.00013029
(R)-Mevalonate	CsGy7G003260	0.960802	0.000146173
(R)-Mevalonate	CsGy7G004390	0.951247	0.000279209
(R)-Mevalonate	CsGy7G005120	0.964719	0.000106901
(R)-Mevalonate	CsGy7G015050	0.952519	0.00025817
(R)-Mevalonate	CsGy7G015110	0.95895	0.000167655
(R)-Mevalonate	CsGy7G017040	0.974927	3.86682e-05
(R)-Pantoate	CsGy1G005380	0.950355	0.000294618
(R)-Pantoate	CsGy1G012380	0.953847	0.000237352
(R)-Pantoate	CsGy1G013770	0.967381	8.46595e-05
(R)-Pantoate	CsGy1G021390	0.963135	0.000121814
(R)-Pantoate	CsGy1G025750	0.961757	0.000135848
(R)-Pantoate	CsGy1G028990	0.954047	0.000234307
(R)-Pantoate	CsGy2G000490	0.956368	0.000200919
(R)-Pantoate	CsGy2G006840	0.960533	0.000149171
(R)-Pantoate	CsGy2G008560	0.970928	6.00977e-05
(R)-Pantoate	CsGy2G015120	0.956005	0.000205923
(R)-Pantoate	CsGy2G017210	0.95749	0.000185984
(R)-Pantoate	CsGy2G018820	0.973156	4.73905e-05
(R)-Pantoate	CsGy2G021680	0.970567	6.23481e-05
(R)-Pantoate	CsGy2G026980	0.950002	0.000300865
(R)-Pantoate	CsGy3G001280	0.985703	7.2277e-06
(R)-Pantoate	CsGy3G004890	0.958236	0.000176463
(R)-Pantoate	CsGy3G008590	0.957065	0.00019155
(R)-Pantoate	CsGy3G024090	0.951673	0.000272036
(R)-Pantoate	CsGy3G028270	0.951185	0.000280253
(R)-Pantoate	CsGy3G029060	0.966812	8.91306e-05
(R)-Pantoate	CsGy3G033810	0.950933	0.000284565
(R)-Pantoate	CsGy3G034930	0.958719	0.000170473
(R)-Pantoate	CsGy3G035340	0.952699	0.000255275
(R)-Pantoate	CsGy3G038060	0.954152	0.000232722
(R)-Pantoate	CsGy3G038510	0.966803	8.91973e-05
(R)-Pantoate	CsGy3G044500	0.971803	5.48695e-05
(R)-Pantoate	CsGy4G000890	0.951774	0.000270358
(R)-Pantoate	CsGy4G015780	0.95706	0.000191613
(R)-Pantoate	CsGy4G022290	0.964456	0.000109293
(R)-Pantoate	CsGy5G004050	0.955148	0.000218052
(R)-Pantoate	CsGy5G006140	0.953994	0.000235117
(R)-Pantoate	CsGy5G007680	0.957279	0.000188727
(R)-Pantoate	CsGy5G007690	0.96082	0.000145972
(R)-Pantoate	CsGy5G009320	0.960925	0.000144822
(R)-Pantoate	CsGy5G024470	0.950589	0.000290528
(R)-Pantoate	CsGy5G024730	0.966862	8.87322e-05
(R)-Pantoate	CsGy5G026320	0.95115	0.000280858
(R)-Pantoate	CsGy6G007610	0.950821	0.000286505
(R)-Pantoate	CsGy6G012710	0.97707	2.96236e-05
(R)-Pantoate	CsGy6G016830	0.970326	6.38755e-05
(R)-Pantoate	CsGy6G017020	0.953343	0.000245117
(R)-Pantoate	CsGy6G017790	0.965252	0.000102171
(R)-Pantoate	CsGy6G025630	0.959491	0.000161174
(R)-Pantoate	CsGy6G027540	0.953083	0.000249181
(R)-Pantoate	CsGy6G028090	0.960085	0.000154261
(R)-Pantoate	CsGy6G028690	0.973628	4.49532e-05
(R)-Pantoate	CsGy6G029220	0.957728	0.000182905
(R)-Pantoate	CsGy6G029400	0.960115	0.000153917
(R)-Pantoate	CsGy6G029940	0.951172	0.00028049
(R)-Pantoate	CsGy6G035450	0.962291	0.00013029
[truncated: 36,137 more rows]

## Sheet: Cmo cor 0.95
Compounds	Gene_ID	cor	p_value
Ethanolamine	CmoCh00G000010	0.999956	2.45295e-11
Homomethionine	CmoCh00G000010	0.999956	2.45295e-11
N-Acetyl-L-glutamate	CmoCh00G000010	0.999956	2.45295e-11
3,4-Dihydroxy-L-phenylalanine	CmoCh00G000020	-0.972733	0.00023237
3,4-Dihydroxyphenylacetaldehyde	CmoCh00G000020	0.965907	0.000404714
N,N-Dihydroxy-L-phenylalanine	CmoCh00G000020	-0.972733	0.00023237
(E)-Phenylacetaldoxime	CmoCh00G000020	-0.975894	0.000171056
(R)-S-Lactoylglutathione	CmoCh00G000020	0.956707	0.000731748
(S)-Malate	CmoCh00G000020	0.988288	2.83336e-05
1-Methylpyrrolinium	CmoCh00G000020	0.976515	0.0001603
2-Hydroxyphenylacetate	CmoCh00G000020	0.965907	0.000404714
2-Methylmaleate	CmoCh00G000020	0.973775	0.000210914
2-Phenylacetamide	CmoCh00G000020	-0.975894	0.000171056
26-Hydroxybrassinolide	CmoCh00G000020	0.980922	9.55728e-05
3-alpha(S)-Strictosidine	CmoCh00G000020	0.987072	3.62462e-05
4-Aminobenzoate	CmoCh00G000020	-0.956564	0.000737733
4-Coumarate	CmoCh00G000020	-0.984843	5.38786e-05
4-Hydroxycinnamyl alcohol 4-D-glucoside	CmoCh00G000020	0.97643	0.000161755
4-Hydroxycinnamyl aldehyde	CmoCh00G000020	-0.98503	5.22409e-05
Allantoate	CmoCh00G000020	0.981671	8.64979e-05
Anthranilate	CmoCh00G000020	-0.956564	0.000737733
C21854	CmoCh00G000020	-0.978691	0.000125855
Caffeic aldehyde	CmoCh00G000020	-0.984843	5.38786e-05
Caffeyl alcohol	CmoCh00G000020	-0.985702	4.6589e-05
Cellulose	CmoCh00G000020	0.978634	0.000126705
Coniferyl aldehyde	CmoCh00G000020	0.965907	0.000404714
Dodecanoic acid	CmoCh00G000020	-0.951106	0.000988811
Heme	CmoCh00G000020	0.986536	4.01064e-05
Histamine	CmoCh00G000020	-0.951106	0.000988811
Isochorismate	CmoCh00G000020	0.979952	0.000108126
Methylmalonate	CmoCh00G000020	0.986133	4.31676e-05
N-Acetyl-L-glutamate 5-semialdehyde	CmoCh00G000020	-0.95874	0.000649532
Ophthalmate	CmoCh00G000020	0.954827	0.000812931
Pantetheine	CmoCh00G000020	0.979746	0.000110923
Phenylacetaldehyde	CmoCh00G000020	-0.985257	5.02897e-05
Phenylpyruvate	CmoCh00G000020	-0.984843	5.38786e-05
Secologanin	CmoCh00G000020	0.982082	8.1757e-05
Succinate	CmoCh00G000020	0.986133	4.31676e-05
Tyramine	CmoCh00G000020	-0.981184	9.2342e-05
cis-2-Hydroxycinnamate	CmoCh00G000020	-0.984843	5.38786e-05
(9Z,15Z)-(13S)-12,13-Epoxyoctadeca-9,11,15-trienoic acid	CmoCh00G000090	0.984134	6.03851e-05
(S)-Malate	CmoCh00G000090	-0.953953	0.000852425
C21854	CmoCh00G000090	0.95477	0.000815478
Carlactone	CmoCh00G000090	0.963606	0.000475875
Digalacturonate	CmoCh00G000090	0.96385	0.000468017
Methyl jasmonate	CmoCh00G000090	0.96449	0.000447746
Pantetheine	CmoCh00G000090	-0.957523	0.00069803
Pelargonin	CmoCh00G000090	0.98991	1.95379e-05
Pheophytin a	CmoCh00G000090	0.984134	6.03851e-05
Quercetin 3-O-rhamnoside 7-O-glucoside	CmoCh00G000330	0.9517	0.000959369
(9Z,15Z)-(13S)-12,13-Epoxyoctadeca-9,11,15-trienoic acid	CmoCh00G000390	0.954651	0.000820827
Cyanin	CmoCh00G000390	0.952107	0.000939505
Pheophytin a	CmoCh00G000390	0.954651	0.000820827
Quercetin 3-O-rhamnoside 7-O-glucoside	CmoCh00G000390	0.975766	0.000173322
Ethanolamine	CmoCh00G000400	0.977141	0.000149882
Homomethionine	CmoCh00G000400	0.977141	0.000149882
N-Acetyl-L-glutamate	CmoCh00G000400	0.977141	0.000149882
Ethanolamine	CmoCh00G000490	0.954552	0.000825264
Homomethionine	CmoCh00G000490	0.954552	0.000825264
N-Acetyl-L-glutamate	CmoCh00G000490	0.954552	0.000825264
6,7-Dimethyl-8-(D-ribityl)lumazine	CmoCh00G000500	0.958383	0.000663545
Chitin	CmoCh00G000500	0.978903	0.000122765
Dolichyl diphosphate	CmoCh00G000500	0.952355	0.000927507
Syringin	CmoCh00G000500	0.983231	6.93156e-05
Ethanolamine	CmoCh00G000560	0.997978	3.52821e-07
Homomethionine	CmoCh00G000560	0.997978	3.52821e-07
N-Acetyl-L-glutamate	CmoCh00G000560	0.997978	3.52821e-07
Ethanolamine	CmoCh00G001020	0.974933	0.000188519
Homomethionine	CmoCh00G001020	0.974933	0.000188519
N-Acetyl-L-glutamate	CmoCh00G001020	0.974933	0.000188519
Ethanolamine	CmoCh00G001030	0.957479	0.000699829
Homomethionine	CmoCh00G001030	0.957479	0.000699829
N-Acetyl-L-glutamate	CmoCh00G001030	0.957479	0.000699829
Ethanolamine	CmoCh00G001040	0.961656	0.000541656
Homomethionine	CmoCh00G001040	0.961656	0.000541656
N-Acetyl-L-glutamate	CmoCh00G001040	0.961656	0.000541656
Ethanolamine	CmoCh00G001050	0.952024	0.000943553
Homomethionine	CmoCh00G001050	0.952024	0.000943553
N-Acetyl-L-glutamate	CmoCh00G001050	0.952024	0.000943553
Ethanolamine	CmoCh00G001060	0.950351	0.00102702
Homomethionine	CmoCh00G001060	0.950351	0.00102702
N-Acetyl-L-glutamate	CmoCh00G001060	0.950351	0.00102702
Ethanolamine	CmoCh00G001070	0.962272	0.000520329
Homomethionine	CmoCh00G001070	0.962272	0.000520329
N-Acetyl-L-glutamate	CmoCh00G001070	0.962272	0.000520329
Ethanolamine	CmoCh00G001080	0.980159	0.000105368
Homomethionine	CmoCh00G001080	0.980159	0.000105368
N-Acetyl-L-glutamate	CmoCh00G001080	0.980159	0.000105368
Ethanolamine	CmoCh00G001260	0.964631	0.000443319
Homomethionine	CmoCh00G001260	0.964631	0.000443319
N-Acetyl-L-glutamate	CmoCh00G001260	0.964631	0.000443319
Ethanolamine	CmoCh00G001270	0.990259	1.78926e-05
Homomethionine	CmoCh00G001270	0.990259	1.78926e-05
N-Acetyl-L-glutamate	CmoCh00G001270	0.990259	1.78926e-05
(9Z,15Z)-(13S)-12,13-Epoxyoctadeca-9,11,15-trienoic acid	CmoCh00G001510	-0.965032	0.000430964
(R)-S-Lactoylglutathione	CmoCh00G001510	0.99079	1.5558e-05
1-Methylpyrrolinium	CmoCh00G001510	0.964753	0.000439545
2-Succinyl-5-enolpyruvyl-6-hydroxy-3-cyclohexene-1-carboxylate	CmoCh00G001510	0.971428	0.000260985
26-Hydroxybrassinolide	CmoCh00G001510	0.953025	0.000895555
Allantoate	CmoCh00G001510	0.965539	0.000415645
C21854	CmoCh00G001510	-0.953449	0.000875711
Chlorogenate	CmoCh00G001510	0.971428	0.000260985
Heme	CmoCh00G001510	0.961726	0.000539186
Nicotinate	CmoCh00G001510	0.979853	0.000109471
Nitrite	CmoCh00G001510	0.960563	0.000580731
Pelargonin	CmoCh00G001510	-0.953129	0.000890659
Phenylacetaldehyde	CmoCh00G001510	-0.950919	0.000998192
Pheophytin a	CmoCh00G001510	-0.965032	0.000430964
Pyropheophorbide a	CmoCh00G001510	0.951868	0.000951141
Quinolinate	CmoCh00G001510	0.979853	0.000109471
2-Methylmaleate	CmoCh00G001520	-0.964293	0.000453914
26-Hydroxybrassinolide	CmoCh00G001520	-0.963014	0.000495314
3-alpha(S)-Strictosidine	CmoCh00G001520	-0.958638	0.000653542
4-Amino-5-hydroxymethyl-2-methylpyrimidine	CmoCh00G001520	0.965399	0.000419848
4-Coumarate	CmoCh00G001520	0.961617	0.000543021
4-Hydroxycinnamyl aldehyde	CmoCh00G001520	0.963858	0.000467772
Caffeic aldehyde	CmoCh00G001520	0.961617	0.000543021
Caffeyl alcohol	CmoCh00G001520	0.96374	0.000471543
Dodecanoic acid	CmoCh00G001520	0.989347	2.23713e-05
Histamine	CmoCh00G001520	0.989347	2.23713e-05
L-Histidinal	CmoCh00G001520	0.965399	0.000419848
Phenylacetaldehyde	CmoCh00G001520	0.963706	0.000472661
Phenylpyruvate	CmoCh00G001520	0.961617	0.000543021
Prostaglandin E2	CmoCh00G001520	0.966077	0.000399723
Prostaglandin H2	CmoCh00G001520	0.966077	0.000399723
Tyramine	CmoCh00G001520	0.955147	0.000798758
cis-2-Hydroxycinnamate	CmoCh00G001520	0.961617	0.000543021
3-Dehydroquinate	CmoCh00G001620	0.972978	0.00022721
Ethanolamine	CmoCh00G001710	0.983565	6.59279e-05
Homomethionine	CmoCh00G001710	0.983565	6.59279e-05
N-Acetyl-L-glutamate	CmoCh00G001710	0.983565	6.59279e-05
1-Aminocyclopropane-1-carboxylate	CmoCh01G000100	-0.960171	0.000595138
(S)-2,3,4,5-Tetrahydropyridine-2-carboxylate	CmoCh01G000120	0.974078	0.000204911
L-3,4-Dihydroxybutan-2-one 4-phosphate	CmoCh01G000120	0.974078	0.000204911
10-Formyltetrahydrofolate	CmoCh01G000120	0.974078	0.000204911
2-(2'-Methylthio)ethylmalic acid	CmoCh01G000120	0.974078	0.000204911
2-Phospho-D-glycerate	CmoCh01G000120	0.974078	0.000204911
2-Phosphoglycolate	CmoCh01G000120	0.974078	0.000204911
3-(2'-Methylthio)ethylmalic acid	CmoCh01G000120	0.974078	0.000204911
3-Methyl-2-oxobutanoic acid	CmoCh01G000120	0.960626	0.000578436
3-Phospho-D-glycerate	CmoCh01G000120	0.974078	0.000204911
4-Trimethylammoniobutanal	CmoCh01G000120	0.974078	0.000204911
5-Hydroxyindoleacetate	CmoCh01G000120	0.974078	0.000204911
8-Methylthiooctyl-desulfoglucosinolate	CmoCh01G000120	0.974078	0.000204911
Acetyl phosphate	CmoCh01G000120	0.974078	0.000204911
C10646	CmoCh01G000120	0.974078	0.000204911
C20454	CmoCh01G000120	0.974078	0.000204911
Ethylene	CmoCh01G000120	0.974078	0.000204911
Folinic acid	CmoCh01G000120	0.974078	0.000204911
Porphobilinogen	CmoCh01G000120	0.974078	0.000204911
Riboflavin	CmoCh01G000120	0.974078	0.000204911
Serotonin	CmoCh01G000120	0.974078	0.000204911
p-Hydroxybenzyldesulphoglucosinolate	CmoCh01G000120	0.974078	0.000204911
3,4-Dihydroxy-L-phenylalanine	CmoCh01G000150	0.974286	0.000200842
N,N-Dihydroxy-L-phenylalanine	CmoCh01G000150	0.974286	0.000200842
(E)-Phenylacetaldoxime	CmoCh01G000150	0.973075	0.000225191
(S)-Malate	CmoCh01G000150	-0.958571	0.000656174
2-Methylmaleate	CmoCh01G000150	-0.962748	0.000504191
2-Phenylacetamide	CmoCh01G000150	0.973075	0.000225191
26-Hydroxybrassinolide	CmoCh01G000150	-0.953445	0.000875876
3-alpha(S)-Strictosidine	CmoCh01G000150	-0.96128	0.000554919
4-Aminobenzoate	CmoCh01G000150	0.952426	0.000924115
4-Coumarate	CmoCh01G000150	0.960781	0.000572822
4-Hydroxycinnamyl aldehyde	CmoCh01G000150	0.958563	0.000656485
Allantoate	CmoCh01G000150	-0.957231	0.000709973
Anthranilate	CmoCh01G000150	0.952426	0.000924115
Betaine	CmoCh01G000150	0.956702	0.000731946
Caffeic aldehyde	CmoCh01G000150	0.960781	0.000572822
Caffeyl alcohol	CmoCh01G000150	0.962036	0.000528448
Dopamine	CmoCh01G000150	0.960096	0.000597926
Heme	CmoCh01G000150	-0.954703	0.000818491
Isochorismate	CmoCh01G000150	-0.955711	0.000774137
L-Valine	CmoCh01G000150	0.956702	0.000731946
Methylmalonate	CmoCh01G000150	-0.962673	0.000506726
N-Acetyl-L-glutamate 5-semialdehyde	CmoCh01G000150	0.954538	0.000825888
Phenylacetaldehyde	CmoCh01G000150	0.958525	0.000657948
Phenylpyruvate	CmoCh01G000150	0.960781	0.000572822
Succinate	CmoCh01G000150	-0.962673	0.000506726
Tyramine	CmoCh01G000150	0.966966	0.00037423
cis-2-Hydroxycinnamate	CmoCh01G000150	0.960781	0.000572822
12-Oxo-9(Z)-dodecenoic acid	CmoCh01G000350	0.961506	0.000546916
Digalacturonate	CmoCh01G000350	0.958793	0.000647483
L-Isoleucine	CmoCh01G000350	-0.986273	4.20948e-05
L-Leucine	CmoCh01G000350	-0.986273	4.20948e-05
Quercetin 3-O-rhamnoside 7-O-glucoside	CmoCh01G000350	0.974782	0.000191354
Aminoimidazole ribotide	CmoCh01G000410	0.965264	0.000423924
CO2	CmoCh01G000410	0.964277	0.000454419
D-Sorbitol	CmoCh01G000410	0.967936	0.000347536
(2R)-2-Hydroxy-2-methylbutanenitrile	CmoCh01G000510	-0.955781	0.000771082
Betaine	CmoCh01G000510	-0.955021	0.000804313
L-Valine	CmoCh01G000510	-0.955021	0.000804313
N-Acetyl-L-citrulline	CmoCh01G000510	-0.961506	0.000546924
(S)-4-Amino-5-oxopentanoate	CmoCh01G000570	-0.96974	0.000300984
5-Aminolevulinate	CmoCh01G000570	-0.96974	0.000300984
Hydroxyproline	CmoCh01G000570	-0.96974	0.000300984
L-Glutamate 5-semialdehyde	CmoCh01G000570	-0.96974	0.000300984
3,4-Dihydroxy-L-phenylalanine	CmoCh01G000620	0.963065	0.000493639
N,N-Dihydroxy-L-phenylalanine	CmoCh01G000620	0.963065	0.000493639
(E)-Phenylacetaldoxime	CmoCh01G000620	0.969038	0.000318641
(S)-Malate	CmoCh01G000620	-0.970706	0.000277684
1-Methylpyrrolinium	CmoCh01G000620	-0.956935	0.000722217
2-Phenylacetamide	CmoCh01G000620	0.969038	0.000318641
26-Hydroxybrassinolide	CmoCh01G000620	-0.952344	0.00092806
3-alpha(S)-Strictosidine	CmoCh01G000620	-0.958207	0.000670535
4-Coumarate	CmoCh01G000620	0.951423	0.000973065
4-Hydroxycinnamyl aldehyde	CmoCh01G000620	0.952186	0.000935676
Allantoate	CmoCh01G000620	-0.956258	0.000750675
C21854	CmoCh01G000620	0.960253	0.000592114
Caffeic aldehyde	CmoCh01G000620	0.951423	0.000973065
Caffeyl alcohol	CmoCh01G000620	0.9539	0.000854858
Heme	CmoCh01G000620	-0.962558	0.0005106
Isochorismate	CmoCh01G000620	-0.950942	0.000997032
Methylmalonate	CmoCh01G000620	-0.965161	0.000427022
Pantetheine	CmoCh01G000620	-0.955249	0.000794262
Phenylacetaldehyde	CmoCh01G000620	0.952844	0.000904149
Phenylpyruvate	CmoCh01G000620	0.951423	0.000973065
Secologanin	CmoCh01G000620	-0.951408	0.000973813
Succinate	CmoCh01G000620	-0.965161	0.000427022
Tyramine	CmoCh01G000620	0.952381	0.000926244
cis-2-Hydroxycinnamate	CmoCh01G000620	0.951423	0.000973065
(S)-4-Amino-5-oxopentanoate	CmoCh01G000750	-0.964238	0.000455642
5-Aminolevulinate	CmoCh01G000750	-0.964238	0.000455642
Hydroxyproline	CmoCh01G000750	-0.964238	0.000455642
L-Glutamate 5-semialdehyde	CmoCh01G000750	-0.964238	0.000455642
(9Z,15Z)-(13S)-12,13-Epoxyoctadeca-9,11,15-trienoic acid	CmoCh01G000800	0.967235	0.000366713
Carlactone	CmoCh01G000800	0.984592	5.6133e-05
Methyl jasmonate	CmoCh01G000800	0.974645	0.000193942
Pelargonin	CmoCh01G000800	0.957741	0.000689217
Pheophytin a	CmoCh01G000800	0.967235	0.000366713
O-Phospho-L-homoserine	CmoCh01G001060	-0.951897	0.000949724
(9Z,15Z)-(13S)-12,13-Epoxyoctadeca-9,11,15-trienoic acid	CmoCh01G001120	0.990014	1.90361e-05
6-(Hydroxymethyl)-7,8-dihydropterin	CmoCh01G001120	0.962968	0.000496846
C21854	CmoCh01G001120	0.972362	0.000240295
Digalacturonate	CmoCh01G001120	0.975196	0.000183639
Pantetheine	CmoCh01G001120	-0.969607	0.000304287
Pelargonin	CmoCh01G001120	0.99926	2.86199e-08
Pheophytin a	CmoCh01G001120	0.990014	1.90361e-05
Quercetin 3-O-rhamnoside 7-O-glucoside	CmoCh01G001120	0.951915	0.000948849
(R)-2,3-Dihydroxy-3-methylpentanoate	CmoCh01G001150	0.95991	0.000604866
(R)-Mevalonate	CmoCh01G001150	0.95991	0.000604866
(R)-Pantoate	CmoCh01G001150	0.95991	0.000604866
1-Methylpyrrolinium	CmoCh01G001150	0.967749	0.000352584
26-Hydroxybrassinolide	CmoCh01G001150	0.953902	0.000854765
Heme	CmoCh01G001150	0.954044	0.000848248
Nicotinate	CmoCh01G001150	0.953141	0.000890131
Quinolinate	CmoCh01G001150	0.953141	0.000890131
(9Z,15Z)-(13S)-12,13-Epoxyoctadeca-9,11,15-trienoic acid	CmoCh01G001310	-0.950971	0.000995615
Pheophytin a	CmoCh01G001310	-0.950971	0.000995615
3,4-Dihydroxy-L-phenylalanine	CmoCh01G001420	-0.962752	0.000504084
3,4-Dihydroxyphenylacetaldehyde	CmoCh01G001420	0.981381	8.99465e-05
N,N-Dihydroxy-L-phenylalanine	CmoCh01G001420	-0.962752	0.000504084
(2S)-2-Isopropyl-3-oxosuccinate	CmoCh01G001420	-0.965953	0.000403354
(E)-Phenylacetaldoxime	CmoCh01G001420	-0.957212	0.00071079
(R)-2-Methylmalate	CmoCh01G001420	0.961619	0.000542962
(R)-S-Lactoylglutathione	CmoCh01G001420	0.966344	0.000391958
(S)-Malate	CmoCh01G001420	0.959326	0.000626943
1-Methylpyrrolinium	CmoCh01G001420	0.972091	0.000246211
2-Hydroxyphenylacetate	CmoCh01G001420	0.981381	8.99465e-05
2-Methylmaleate	CmoCh01G001420	0.995037	3.32358e-06
2-Oxoglutarate	CmoCh01G001420	0.971349	0.00026279
2-Phenylacetamide	CmoCh01G001420	-0.957212	0.00071079
26-Hydroxybrassinolide	CmoCh01G001420	0.989299	2.26234e-05
3-alpha(S)-Strictosidine	CmoCh01G001420	0.987085	3.61534e-05
4-Amino-5-hydroxymethyl-2-methylpyrimidine	CmoCh01G001420	-0.958179	0.000671628
4-Aminobenzoate	CmoCh01G001420	-0.956866	0.000725082
4-Coumarate	CmoCh01G001420	-0.993443	6.66344e-06
4-Hydroxycinnamyl alcohol 4-D-glucoside	CmoCh01G001420	0.961823	0.000535811
4-Hydroxycinnamyl aldehyde	CmoCh01G001420	-0.994433	4.42709e-06
Allantoate	CmoCh01G001420	0.99038	1.73438e-05
Anthranilate	CmoCh01G001420	-0.956866	0.000725082
C21854	CmoCh01G001420	-0.964903	0.000434912
Caffeic aldehyde	CmoCh01G001420	-0.993443	6.66344e-06
Caffeyl alcohol	CmoCh01G001420	-0.995035	3.32754e-06
Cellulose	CmoCh01G001420	0.971674	0.000255442
Citrate	CmoCh01G001420	0.9666	0.000384602
Coniferyl aldehyde	CmoCh01G001420	0.981381	8.99465e-05
D-Glucarate	CmoCh01G001420	0.958155	0.000672587
D-Glucuronolactone	CmoCh01G001420	0.957477	0.000699927
Dodecanoic acid	CmoCh01G001420	-0.988245	2.85959e-05
Heme	CmoCh01G001420	0.985187	5.08854e-05
Histamine	CmoCh01G001420	-0.988245	2.85959e-05
Isochorismate	CmoCh01G001420	0.989373	2.22349e-05
Isocitrate	CmoCh01G001420	0.9666	0.000384602
L-Histidinal	CmoCh01G001420	-0.958179	0.000671628
L-xylo-Hexulonolactone	CmoCh01G001420	0.957477	0.000699927
Methylmalonate	CmoCh01G001420	0.964851	0.000436529
Monodehydroascorbate	CmoCh01G001420	0.957477	0.000699927
N-Acetyl-L-glutamate 5-semialdehyde	CmoCh01G001420	-0.955873	0.000767141
Nicotinate	CmoCh01G001420	0.955357	0.000789538
Oxaloacetate	CmoCh01G001420	0.957519	0.000698222
Pantetheine	CmoCh01G001420	0.96945	0.000308211
Phenylacetaldehyde	CmoCh01G001420	-0.994232	4.83726e-06
Phenylpyruvate	CmoCh01G001420	-0.993443	6.66344e-06
Pyropheophorbide a	CmoCh01G001420	0.963976	0.000463976
Quinolinate	CmoCh01G001420	0.955357	0.000789538
Secologanin	CmoCh01G001420	0.97996	0.000108023
Shikimate	CmoCh01G001420	-0.965953	0.000403354
Succinate	CmoCh01G001420	0.964851	0.000436529
Tyramine	CmoCh01G001420	-0.973496	0.000216543
cis-2-Hydroxycinnamate	CmoCh01G001420	-0.993443	6.66344e-06
gamma-L-Glutamyl-L-2-aminobutyrate	CmoCh01G001420	0.969832	0.000298731
Dodecanoic acid	CmoCh01G001450	0.96743	0.000361313
Histamine	CmoCh01G001450	0.96743	0.000361313
Prostaglandin E2	CmoCh01G001450	0.962096	0.000526365
Prostaglandin H2	CmoCh01G001450	0.962096	0.000526365
6-(Hydroxymethyl)-7,8-dihydropterin	CmoCh01G001470	0.96999	0.000294856
(S)-4-Amino-5-oxopentanoate	CmoCh01G001470	0.950618	0.00101343
12-Oxo-9(Z)-dodecenoic acid	CmoCh01G001470	0.97973	0.000111137
5-Aminolevulinate	CmoCh01G001470	0.950618	0.00101343
Digalacturonate	CmoCh01G001470	0.966643	0.000383358
Hydroxyproline	CmoCh01G001470	0.950618	0.00101343
L-Glutamate 5-semialdehyde	CmoCh01G001470	0.950618	0.00101343
L-Isoleucine	CmoCh01G001470	-0.979223	0.000118191
L-Leucine	CmoCh01G001470	-0.979223	0.000118191
Quercetin 3-O-rhamnoside 7-O-glucoside	CmoCh01G001470	0.953189	0.000887859
3,4-Dihydroxy-L-phenylalanine	CmoCh01G001530	0.97211	0.000245784
3,4-Dihydroxyphenylacetaldehyde	CmoCh01G001530	-0.966344	0.000391945
N,N-Dihydroxy-L-phenylalanine	CmoCh01G001530	0.97211	0.000245784
(E)-Phenylacetaldoxime	CmoCh01G001530	0.970743	0.000276822
(S)-Malate	CmoCh01G001530	-0.974717	0.000192576
1-Methylpyrrolinium	CmoCh01G001530	-0.965302	0.000422749
2-Hydroxyphenylacetate	CmoCh01G001530	-0.966344	0.000391945
2-Methylmaleate	CmoCh01G001530	-0.982273	7.96031e-05
2-Oxoglutarate	CmoCh01G001530	-0.959484	0.000620927
2-Phenylacetamide	CmoCh01G001530	0.970743	0.000276822
26-Hydroxybrassinolide	CmoCh01G001530	-0.978362	0.000130745
3-alpha(S)-Strictosidine	CmoCh01G001530	-0.983623	6.53463e-05
4-Aminobenzoate	CmoCh01G001530	0.956964	0.000721022
4-Coumarate	CmoCh01G001530	0.987343	3.43809e-05
4-Hydroxycinnamyl alcohol 4-D-glucoside	CmoCh01G001530	-0.962662	0.000507107
4-Hydroxycinnamyl aldehyde	CmoCh01G001530	0.986046	4.38497e-05
Allantoate	CmoCh01G001530	-0.978112	0.000134548
Anthranilate	CmoCh01G001530	0.956964	0.000721022
C21854	CmoCh01G001530	0.956954	0.000721433
Caffeic aldehyde	CmoCh01G001530	0.987343	3.43809e-05
Caffeyl alcohol	CmoCh01G001530	0.988029	2.99233e-05
Cellulose	CmoCh01G001530	-0.970077	0.000292728
Citrate	CmoCh01G001530	-0.954792	0.000814516
Coniferyl aldehyde	CmoCh01G001530	-0.966344	0.000391945
Dodecanoic acid	CmoCh01G001530	0.968089	0.000343418
Heme	CmoCh01G001530	-0.97786	0.000138432
Histamine	CmoCh01G001530	0.968089	0.000343418
Isochorismate	CmoCh01G001530	-0.977788	0.000139557
Isocitrate	CmoCh01G001530	-0.954792	0.000814516
Methylmalonate	CmoCh01G001530	-0.979767	0.000110636
N-Acetyl-L-glutamate 5-semialdehyde	CmoCh01G001530	0.955964	0.000763217
Pantetheine	CmoCh01G001530	-0.961184	0.000558324
Phenylacetaldehyde	CmoCh01G001530	0.985931	4.47507e-05
Phenylpyruvate	CmoCh01G001530	0.987343	3.43809e-05
Pyropheophorbide a	CmoCh01G001530	-0.95362	0.000867776
Secologanin	CmoCh01G001530	-0.97417	0.000203115
Succinate	CmoCh01G001530	-0.979767	0.000110636
Tyramine	CmoCh01G001530	0.986575	3.98244e-05
cis-2-Hydroxycinnamate	CmoCh01G001530	0.987343	3.43809e-05
(S)-Malate	CmoCh01G001590	-0.994716	3.88633e-06
3-alpha(S)-Strictosidine	CmoCh01G001590	-0.958293	0.000667115
4-Coumarate	CmoCh01G001590	0.975347	0.000180862
4-Hydroxycinnamyl alcohol 4-D-glucoside	CmoCh01G001590	-0.950976	0.000995341
4-Hydroxycinnamyl aldehyde	CmoCh01G001590	0.96931	0.000311716
Allantoate	CmoCh01G001590	-0.952687	0.000911604
Caffeic aldehyde	CmoCh01G001590	0.975347	0.000180862
Caffeyl alcohol	CmoCh01G001590	0.972052	0.000247056
Cellulose	CmoCh01G001590	-0.962001	0.000529661
Heme	CmoCh01G001590	-0.955345	0.000790068
Isochorismate	CmoCh01G001590	-0.956636	0.000734704
Methylmalonate	CmoCh01G001590	-0.997244	7.64538e-07
Pantetheine	CmoCh01G001590	-0.955022	0.000804299
Phenylacetaldehyde	CmoCh01G001590	0.968854	0.000323358
Phenylpyruvate	CmoCh01G001590	0.975347	0.000180862
Secologanin	CmoCh01G001590	-0.961016	0.000564349
Succinate	CmoCh01G001590	-0.997244	7.64538e-07
Tyramine	CmoCh01G001590	0.97508	0.000185785
cis-2-Hydroxycinnamate	CmoCh01G001590	0.975347	0.000180862
Chitin	CmoCh01G001620	0.981527	8.82073e-05
Chitin	CmoCh01G001650	0.955487	0.000783844
Dolichyl diphosphate	CmoCh01G001650	0.96052	0.000582319
Syringin	CmoCh01G001650	0.96333	0.000484905
(R)-2,3-Dihydroxy-3-methylpentanoate	CmoCh01G001900	0.979646	0.000112283
(R)-Mevalonate	CmoCh01G001900	0.979646	0.000112283
(R)-Pantoate	CmoCh01G001900	0.979646	0.000112283
FMN	CmoCh01G001900	0.966491	0.000387723
Nicotinamide	CmoCh01G001900	0.96632	0.000392654
(R)-2,3-Dihydroxy-3-methylpentanoate	CmoCh01G002040	0.965792	0.000408112
(R)-Mevalonate	CmoCh01G002040	0.965792	0.000408112
(R)-Pantoate	CmoCh01G002040	0.965792	0.000408112
Nicotinamide	CmoCh01G002040	0.969653	0.000303153
(9Z,15Z)-(13S)-12,13-Epoxyoctadeca-9,11,15-trienoic acid	CmoCh01G002080	0.975107	0.000185277
3,4-Dihydroxy-L-phenylalanine	CmoCh01G002080	0.954793	0.000814458
3,4-Dihydroxyphenylacetaldehyde	CmoCh01G002080	-0.971024	0.000270259
N,N-Dihydroxy-L-phenylalanine	CmoCh01G002080	0.954793	0.000814458
(E)-Phenylacetaldoxime	CmoCh01G002080	0.956434	0.000743205
(R)-S-Lactoylglutathione	CmoCh01G002080	-0.961711	0.000539737
(S)-Malate	CmoCh01G002080	-0.975693	0.000174622
1-Methylpyrrolinium	CmoCh01G002080	-0.968258	0.000338927
2-Hydroxyphenylacetate	CmoCh01G002080	-0.971024	0.000270259
2-Methylmaleate	CmoCh01G002080	-0.963469	0.000480343
2-Phenylacetamide	CmoCh01G002080	0.956434	0.000743205
26-Hydroxybrassinolide	CmoCh01G002080	-0.971934	0.000249657
3-alpha(S)-Strictosidine	CmoCh01G002080	-0.978167	0.000133703
4-Coumarate	CmoCh01G002080	0.972226	0.000243254
4-Hydroxycinnamyl alcohol 4-D-glucoside	CmoCh01G002080	-0.967042	0.000372079
4-Hydroxycinnamyl aldehyde	CmoCh01G002080	0.973558	0.000215287
Allantoate	CmoCh01G002080	-0.980832	9.66965e-05
C21854	CmoCh01G002080	0.995358	2.81248e-06
Caffeic aldehyde	CmoCh01G002080	0.972226	0.000243254
Caffeyl alcohol	CmoCh01G002080	0.971927	0.000249811
Cellulose	CmoCh01G002080	-0.974588	0.000195026
Coniferyl aldehyde	CmoCh01G002080	-0.971024	0.000270259
Heme	CmoCh01G002080	-0.981083	9.35773e-05
Isochorismate	CmoCh01G002080	-0.980837	9.66371e-05
Methylmalonate	CmoCh01G002080	-0.96629	0.00039351
N-Acetyl-L-glutamate 5-semialdehyde	CmoCh01G002080	0.950512	0.0010188
Pantetheine	CmoCh01G002080	-0.993673	6.09529e-06
Pelargonin	CmoCh01G002080	0.985746	4.6236e-05
Phenylacetaldehyde	CmoCh01G002080	0.973546	0.000215536
Phenylpyruvate	CmoCh01G002080	0.972226	0.000243254
Pheophytin a	CmoCh01G002080	0.975107	0.000185277
Secologanin	CmoCh01G002080	-0.983354	6.80539e-05
Succinate	CmoCh01G002080	-0.96629	0.00039351
cis-2-Hydroxycinnamate	CmoCh01G002080	0.972226	0.000243254
(9Z,15Z)-(13S)-12,13-Epoxyoctadeca-9,11,15-trienoic acid	CmoCh01G002090	0.972194	0.000243959
3,4-Dihydroxy-L-phenylalanine	CmoCh01G002090	0.96416	0.000458109
3,4-Dihydroxyphenylacetaldehyde	CmoCh01G002090	-0.975157	0.000184348
N,N-Dihydroxy-L-phenylalanine	CmoCh01G002090	0.96416	0.000458109
(E)-Phenylacetaldoxime	CmoCh01G002090	0.965057	0.000430219
(R)-S-Lactoylglutathione	CmoCh01G002090	-0.96631	0.000392943
(S)-Malate	CmoCh01G002090	-0.968376	0.000335814
1-Methylpyrrolinium	CmoCh01G002090	-0.973872	0.000208979
2-Hydroxyphenylacetate	CmoCh01G002090	-0.975157	0.000184348
2-Methylmaleate	CmoCh01G002090	-0.969461	0.000307926
2-Phenylacetamide	CmoCh01G002090	0.965057	0.000430219
26-Hydroxybrassinolide	CmoCh01G002090	-0.980472	0.000101278
3-alpha(S)-Strictosidine	CmoCh01G002090	-0.984617	5.59096e-05
4-Aminobenzoate	CmoCh01G002090	0.959049	0.000637578
4-Coumarate	CmoCh01G002090	0.973785	0.000210715
4-Hydroxycinnamyl alcohol 4-D-glucoside	CmoCh01G002090	-0.97221	0.000243609
4-Hydroxycinnamyl aldehyde	CmoCh01G002090	0.9767	0.000157174
Allantoate	CmoCh01G002090	-0.985211	5.06819e-05
Anthranilate	CmoCh01G002090	0.959049	0.000637578
C21854	CmoCh01G002090	0.999289	2.58647e-08
Caffeic aldehyde	CmoCh01G002090	0.973785	0.000210715
Caffeyl alcohol	CmoCh01G002090	0.974173	0.000203052
Cellulose	CmoCh01G002090	-0.97872	0.000125437
Coniferyl aldehyde	CmoCh01G002090	-0.975157	0.000184348
Heme	CmoCh01G002090	-0.986111	4.33378e-05
Isochorismate	CmoCh01G002090	-0.984736	5.48346e-05
Methylmalonate	CmoCh01G002090	-0.95873	0.000649923
N-Acetyl-L-glutamate 5-semialdehyde	CmoCh01G002090	0.963797	0.000469727
Pantetheine	CmoCh01G002090	-0.99655	1.33993e-06
Pelargonin	CmoCh01G002090	0.980779	9.73645e-05
Phenylacetaldehyde	CmoCh01G002090	0.976763	0.000156123
Phenylpyruvate	CmoCh01G002090	0.973785	0.000210715
Pheophytin a	CmoCh01G002090	0.972194	0.000243959
Secologanin	CmoCh01G002090	-0.987638	3.24199e-05
Succinate	CmoCh01G002090	-0.95873	0.000649923
cis-2-Hydroxycinnamate	CmoCh01G002090	0.973785	0.000210715
gamma-L-Glutamyl-L-2-aminobutyrate	CmoCh01G002090	-0.95587	0.000767253
3,4-Dihydroxyphenylacetaldehyde	CmoCh01G002120	0.984036	6.13212e-05
(2S)-2-Isopropyl-3-oxosuccinate	CmoCh01G002120	-0.989115	2.36059e-05
(R)-2-Methylmalate	CmoCh01G002120	0.958792	0.000647528
(S)-Malate	CmoCh01G002120	0.955513	0.000782701
2-Hydroxyphenylacetate	CmoCh01G002120	0.984036	6.13212e-05
2-Methylmaleate	CmoCh01G002120	0.975923	0.000170544
2-Oxoglutarate	CmoCh01G002120	0.965142	0.000427617
26-Hydroxybrassinolide	CmoCh01G002120	0.963582	0.000476663
3-alpha(S)-Strictosidine	CmoCh01G002120	0.98201	8.25674e-05
4-Amino-5-hydroxymethyl-2-methylpyrimidine	CmoCh01G002120	-0.961109	0.00056099
4-Coumarate	CmoCh01G002120	-0.98124	9.16576e-05
4-Hydroxycinnamyl aldehyde	CmoCh01G002120	-0.976793	0.000155621
Allantoate	CmoCh01G002120	0.972833	0.000230255
C21854	CmoCh01G002120	-0.972731	0.000232411
Caffeic aldehyde	CmoCh01G002120	-0.98124	9.16576e-05
Caffeyl alcohol	CmoCh01G002120	-0.974286	0.000200855
Cellulose	CmoCh01G002120	0.984104	6.06722e-05
Citrate	CmoCh01G002120	0.960145	0.000596092
Coniferyl aldehyde	CmoCh01G002120	0.984036	6.13212e-05
D-Glucuronolactone	CmoCh01G002120	0.950779	0.00100529
Dodecanoic acid	CmoCh01G002120	-0.954361	0.000833841
Heme	CmoCh01G002120	0.960751	0.000573889
Histamine	CmoCh01G002120	-0.954361	0.000833841
Isochorismate	CmoCh01G002120	0.986659	3.9206e-05
Isocitrate	CmoCh01G002120	0.960145	0.000596092
L-Histidinal	CmoCh01G002120	-0.961109	0.00056099
L-xylo-Hexulonolactone	CmoCh01G002120	0.950779	0.00100529
Methylmalonate	CmoCh01G002120	0.954706	0.000818339
Monodehydroascorbate	CmoCh01G002120	0.950779	0.00100529
Pantetheine	CmoCh01G002120	0.982468	7.74331e-05
Phenylacetaldehyde	CmoCh01G002120	-0.97502	0.000186896
Phenylpyruvate	CmoCh01G002120	-0.98124	9.16576e-05
Secologanin	CmoCh01G002120	0.991583	1.24269e-05
Shikimate	CmoCh01G002120	-0.989115	2.36059e-05
Succinate	CmoCh01G002120	0.954706	0.000818339
Tyramine	CmoCh01G002120	-0.955413	0.000787089
cis-2-Hydroxycinnamate	CmoCh01G002120	-0.98124	9.16576e-05
gamma-L-Glutamyl-L-2-aminobutyrate	CmoCh01G002120	0.984347	5.83889e-05
(9Z,15Z)-(13S)-12,13-Epoxyoctadeca-9,11,15-trienoic acid	CmoCh01G002230	-0.956145	0.000755461
3,4-Dihydroxyphenylacetaldehyde	CmoCh01G002230	0.975491	0.000178253
(2S)-2-Isopropyl-3-oxosuccinate	CmoCh01G002230	-0.950419	0.00102357
(R)-2-Methylmalate	CmoCh01G002230	0.973516	0.000216135
2-Hydroxyphenylacetate	CmoCh01G002230	0.975491	0.000178253
2-Oxoglutarate	CmoCh01G002230	0.968839	0.00032375
Allantoate	CmoCh01G002230	0.953414	0.000877356
C21854	CmoCh01G002230	-0.959004	0.000639287
Citrate	CmoCh01G002230	0.96921	0.000314244
Coniferyl aldehyde	CmoCh01G002230	0.975491	0.000178253
D-Glucarate	CmoCh01G002230	0.965556	0.000415132
D-Glucuronolactone	CmoCh01G002230	0.967295	0.000365033
Isochorismate	CmoCh01G002230	0.96636	0.00039149
Isocitrate	CmoCh01G002230	0.96921	0.000314244
L-xylo-Hexulonolactone	CmoCh01G002230	0.967295	0.000365033
Monodehydroascorbate	CmoCh01G002230	0.967295	0.000365033
Oxaloacetate	CmoCh01G002230	0.962725	0.000504967
Pantetheine	CmoCh01G002230	0.962716	0.000505286
Pelargonin	CmoCh01G002230	-0.960733	0.000574538
Pheophytin a	CmoCh01G002230	-0.956145	0.000755461
Secologanin	CmoCh01G002230	0.9539	0.00085485
Shikimate	CmoCh01G002230	-0.950419	0.00102357
Sphinganine	CmoCh01G002230	0.973545	0.000215542
gamma-L-Glutamyl-L-2-aminobutyrate	CmoCh01G002230	0.970356	0.000286003
12-Oxo-9(Z)-dodecenoic acid	CmoCh01G002390	0.965044	0.000430594
Primary fluorescent chlorophyll catabolite	CmoCh01G002390	0.957295	0.000707382
Quercetin 3-O-rhamnoside 7-O-glucoside	CmoCh01G002390	0.950066	0.00104165
3,4-Dihydroxy-L-phenylalanine	CmoCh01G002410	0.956732	0.000730697
N,N-Dihydroxy-L-phenylalanine	CmoCh01G002410	0.956732	0.000730697
(E)-Phenylacetaldoxime	CmoCh01G002410	0.959418	0.000623402
(S)-Malate	CmoCh01G002410	-0.960907	0.000568243
1-Methylpyrrolinium	CmoCh01G002410	-0.958367	0.000664182
2-Methylmaleate	CmoCh01G002410	-0.950047	0.00104264
2-Phenylacetamide	CmoCh01G002410	0.959418	0.000623402
26-Hydroxybrassinolide	CmoCh01G002410	-0.952261	0.000932066
3-alpha(S)-Strictosidine	CmoCh01G002410	-0.952143	0.000937744
4-Hydroxycinnamyl aldehyde	CmoCh01G002410	0.951687	0.000960002
Allantoate	CmoCh01G002410	-0.963696	0.000472971
C21854	CmoCh01G002410	0.964172	0.000457729
Caffeyl alcohol	CmoCh01G002410	0.95377	0.000860831
Heme	CmoCh01G002410	-0.963255	0.000487347
Isochorismate	CmoCh01G002410	-0.956154	0.000755073
Methylmalonate	CmoCh01G002410	-0.955315	0.000791395
Pantetheine	CmoCh01G002410	-0.956614	0.00073561
Phenylacetaldehyde	CmoCh01G002410	0.952363	0.000927119
Pyropheophorbide a	CmoCh01G002410	-0.950167	0.00103644
Succinate	CmoCh01G002410	-0.955315	0.000791395
cis-3,4-Leucopelargonidin	CmoCh01G002480	0.969993	0.000294778
(-)-Epicatechin	CmoCh01G002480	0.969993	0.000294778
2-Succinylbenzoate	CmoCh01G002480	0.962591	0.000509496
3-(4-Hydroxyphenyl)pyruvate	CmoCh01G002480	0.969183	0.000314942
Bacteriochlorophyllide a	CmoCh01G002480	0.964103	0.000459933
Caffeate	CmoCh01G002480	0.969183	0.000314942
Cyanin	CmoCh01G002480	0.956811	0.000727392
D-Ribose 5-phosphate	CmoCh01G002480	0.970689	0.000278075
D-Ribulose 5-phosphate	CmoCh01G002480	0.970689	0.000278075
D-Xylulose 5-phosphate	CmoCh01G002480	0.970689	0.000278075
Digalacturonate	CmoCh01G002480	0.967591	0.000356878
Fisetinidol-4beta-ol	CmoCh01G002480	0.969993	0.000294778
Luteoforol	CmoCh01G002480	0.969993	0.000294778
Methyl jasmonate	CmoCh01G002480	0.963768	0.000470652
Quercetin 3-O-rhamnoside 7-O-glucoside	CmoCh01G002480	0.961091	0.000561638
alpha-D-Ribose 1-phosphate	CmoCh01G002480	0.970689	0.000278075
beta-L-Arabinose 1-phosphate	CmoCh01G002480	0.970689	0.000278075
(S)-4-Amino-5-oxopentanoate	CmoCh01G002650	-0.981545	8.79841e-05
5-Aminolevulinate	CmoCh01G002650	-0.981545	8.79841e-05
Hydroxyproline	CmoCh01G002650	-0.981545	8.79841e-05
L-Glutamate 5-semialdehyde	CmoCh01G002650	-0.981545	8.79841e-05
3,4-Dihydroxy-L-phenylalanine	CmoCh01G002690	-0.95504	0.000803466
N,N-Dihydroxy-L-phenylalanine	CmoCh01G002690	-0.95504	0.000803466
(2R)-2-Hydroxy-2-methylbutanenitrile	CmoCh01G002690	-0.963198	0.000489223
(E)-Phenylacetaldoxime	CmoCh01G002690	-0.957271	0.000708343
2-Phenylacetamide	CmoCh01G002690	-0.957271	0.000708343
Betaine	CmoCh01G002690	-0.96804	0.000344735
Dopamine	CmoCh01G002690	-0.958954	0.000641226
L-Valine	CmoCh01G002690	-0.96804	0.000344735
N-Acetyl-L-citrulline	CmoCh01G002690	-0.959631	0.000615348
Tyramine	CmoCh01G002690	-0.960043	0.000599903
6,7-Dimethyl-8-(D-ribityl)lumazine	CmoCh01G002710	0.954898	0.000809798
D-Glucosamine	CmoCh01G002750	0.957218	0.000710546
(9Z,11E)-(13S)-13-Hydroperoxyoctadeca-9,11-dienoic acid	CmoCh01G002760	0.971253	0.000264982
1,8-Cineole	CmoCh01G002760	0.999837	6.55484e-10
9,10-Epoxy-18-hydroxystearate	CmoCh01G002760	0.999837	6.55484e-10
(+)-Linalool	CmoCh01G002760	0.999837	6.55484e-10
(-)-Menthone	CmoCh01G002760	0.999837	6.55484e-10
(-)-alpha-Terpineol	CmoCh01G002760	0.999837	6.55484e-10
(6E)-8-Hydroxygeraniol	CmoCh01G002760	0.999837	6.55484e-10
3-beta-D-Galactosyl-sn-glycerol	CmoCh01G002760	0.995121	3.18465e-06
9(S)-HPODE	CmoCh01G002760	0.971253	0.000264982
9(S)-HPOT	CmoCh01G002760	0.999837	6.55484e-10
Gibberellin A9	CmoCh01G002760	0.999837	6.55484e-10
Indolylmethyl-desulfoglucosinolate	CmoCh01G002760	0.999837	6.55484e-10
Stachyose	CmoCh01G002760	0.957449	0.00070106
Thiocysteine	CmoCh01G002760	0.999837	6.55484e-10
13(1)-Hydroxy-magnesium-protoporphyrin IX 13-monomethyl ester	CmoCh01G002950	0.960758	0.000573653
Acetate	CmoCh01G002950	0.950649	0.00101183
Chlorophyllide	CmoCh01G002950	0.960758	0.000573653
Formate	CmoCh01G002950	0.950649	0.00101183
Glycolaldehyde	CmoCh01G002950	0.950649	0.00101183
Kaempferol 3-O-glucoside	CmoCh01G002950	0.987109	3.59862e-05
L-Ornithine	CmoCh01G002950	0.956432	0.000743279
O-Phospho-L-homoserine	CmoCh01G002950	0.951244	0.000981956
Quercitrin	CmoCh01G002950	0.987109	3.59862e-05
3,4-Dihydroxy-L-phenylalanine	CmoCh01G002980	-0.961722	0.000539337
N,N-Dihydroxy-L-phenylalanine	CmoCh01G002980	-0.961722	0.000539337
(E)-Phenylacetaldoxime	CmoCh01G002980	-0.96591	0.000404616
(R)-S-Lactoylglutathione	CmoCh01G002980	0.981188	9.22859e-05
1-Methylpyrrolinium	CmoCh01G002980	0.99392	5.51708e-06
2-Methylmaleate	CmoCh01G002980	0.963731	0.00047184
2-Phenylacetamide	CmoCh01G002980	-0.96591	0.000404616
2-Succinyl-5-enolpyruvyl-6-hydroxy-3-cyclohexene-1-carboxylate	CmoCh01G002980	0.952331	0.000928658
26-Hydroxybrassinolide	CmoCh01G002980	0.99081	1.54751e-05
3-alpha(S)-Strictosidine	CmoCh01G002980	0.97167	0.000255543
4-Aminobenzoate	CmoCh01G002980	-0.96202	0.000528973
4-Coumarate	CmoCh01G002980	-0.957767	0.000688162
4-Hydroxycinnamyl alcohol 4-D-glucoside	CmoCh01G002980	0.968777	0.000325346
4-Hydroxycinnamyl aldehyde	CmoCh01G002980	-0.969176	0.00031512
Allantoate	CmoCh01G002980	0.976342	0.000163256
Anthranilate	CmoCh01G002980	-0.96202	0.000528973
C21854	CmoCh01G002980	-0.967794	0.00035137
Caffeic aldehyde	CmoCh01G002980	-0.957767	0.000688162
Caffeyl alcohol	CmoCh01G002980	-0.967246	0.000366393
Chlorogenate	CmoCh01G002980	0.952331	0.000928658
Dodecanoic acid	CmoCh01G002980	-0.977209	0.000148783
Heme	CmoCh01G002980	0.988416	2.75682e-05
Histamine	CmoCh01G002980	-0.977209	0.000148783
Isochorismate	CmoCh01G002980	0.961319	0.000553544
N-Acetyl-L-glutamate 5-semialdehyde	CmoCh01G002980	-0.965262	0.000423958
Nicotinate	CmoCh01G002980	0.979355	0.000116327
Nitrite	CmoCh01G002980	0.969894	0.000297187
Ophthalmate	CmoCh01G002980	0.957858	0.0006845
Pantetheine	CmoCh01G002980	0.95974	0.000611239
Phenylacetaldehyde	CmoCh01G002980	-0.970931	0.000272425
Phenylpyruvate	CmoCh01G002980	-0.957767	0.000688162
Quinolinate	CmoCh01G002980	0.979355	0.000116327
Secologanin	CmoCh01G002980	0.955249	0.000794276
cis-2-Hydroxycinnamate	CmoCh01G002980	-0.957767	0.000688162
12-Oxo-9(Z)-dodecenoic acid	CmoCh01G003140	0.986403	4.11082e-05
Kaempferol 3-O-glucoside	CmoCh01G003140	0.969268	0.000312795
L-Isoleucine	CmoCh01G003140	-0.986	4.42109e-05
L-Leucine	CmoCh01G003140	-0.986	4.42109e-05
Quercitrin	CmoCh01G003140	0.969268	0.000312795
Carlactone	CmoCh01G003190	0.988884	2.48736e-05
Methyl jasmonate	CmoCh01G003190	0.980147	0.000105528
6,7-Dimethyl-8-(D-ribityl)lumazine	CmoCh01G003210	0.961025	0.000564019
Chitin	CmoCh01G003210	0.956865	0.000725134
2-Succinylbenzoate	CmoCh01G003310	0.959477	0.000621169
Bacteriochlorophyllide a	CmoCh01G003310	0.958234	0.000669441
Cyanin	CmoCh01G003310	0.967588	0.000356968
Carlactone	CmoCh01G003450	0.979861	0.000109351
Digalacturonate	CmoCh01G003450	0.967649	0.000355297
Methyl jasmonate	CmoCh01G003450	0.981524	8.82414e-05
Pelargonin	CmoCh01G003450	0.957708	0.000690525
3,4-Dihydroxy-L-phenylalanine	CmoCh01G003630	0.96334	0.000484572
3,4-Dihydroxyphenylacetaldehyde	CmoCh01G003630	-0.960029	0.000600433
N,N-Dihydroxy-L-phenylalanine	CmoCh01G003630	0.96334	0.000484572
(E)-Phenylacetaldoxime	CmoCh01G003630	0.96792	0.000347976
(R)-S-Lactoylglutathione	CmoCh01G003630	-0.956595	0.000736444
(S)-Malate	CmoCh01G003630	-0.986222	4.24838e-05
1-Methylpyrrolinium	CmoCh01G003630	-0.973557	0.000215304
2-Hydroxyphenylacetate	CmoCh01G003630	-0.960029	0.000600433
2-Methylmaleate	CmoCh01G003630	-0.96291	0.000498799
2-Phenylacetamide	CmoCh01G003630	0.96792	0.000347976
26-Hydroxybrassinolide	CmoCh01G003630	-0.972753	0.000231934
3-alpha(S)-Strictosidine	CmoCh01G003630	-0.978253	0.000132393
4-Coumarate	CmoCh01G003630	0.97515	0.000184494
4-Hydroxycinnamyl alcohol 4-D-glucoside	CmoCh01G003630	-0.970915	0.00027278
4-Hydroxycinnamyl aldehyde	CmoCh01G003630	0.97594	0.000170242
Allantoate	CmoCh01G003630	-0.976898	0.000153885
C21854	CmoCh01G003630	0.981721	8.59127e-05
Caffeic aldehyde	CmoCh01G003630	0.97515	0.000184494
Caffeyl alcohol	CmoCh01G003630	0.97634	0.000163287
Cellulose	CmoCh01G003630	-0.971199	0.000266224
Coniferyl aldehyde	CmoCh01G003630	-0.960029	0.000600433
Heme	CmoCh01G003630	-0.98217	8.07585e-05
Isochorismate	CmoCh01G003630	-0.973974	0.000206971
Methylmalonate	CmoCh01G003630	-0.980689	9.85058e-05
N-Acetyl-L-glutamate 5-semialdehyde	CmoCh01G003630	0.950576	0.00101555
Ophthalmate	CmoCh01G003630	-0.950204	0.00103458
Pantetheine	CmoCh01G003630	-0.980559	0.000100163
Pelargonin	CmoCh01G003630	0.960942	0.000567012
Phenylacetaldehyde	CmoCh01G003630	0.976322	0.000163598
Phenylpyruvate	CmoCh01G003630	0.97515	0.000184494
Secologanin	CmoCh01G003630	-0.976154	0.000166511
Succinate	CmoCh01G003630	-0.980689	9.85058e-05
Tyramine	CmoCh01G003630	0.966468	0.000388379
cis-2-Hydroxycinnamate	CmoCh01G003630	0.97515	0.000184494
(9Z,15Z)-(13S)-12,13-Epoxyoctadeca-9,11,15-trienoic acid	CmoCh01G003780	0.979558	0.000113497
6-(Hydroxymethyl)-7,8-dihydropterin	CmoCh01G003780	0.969787	0.000299816
(R)-S-Lactoylglutathione	CmoCh01G003780	-0.95098	0.000995137
26-Hydroxybrassinolide	CmoCh01G003780	-0.951901	0.000949546
3-alpha(S)-Strictosidine	CmoCh01G003780	-0.950759	0.0010063
Allantoate	CmoCh01G003780	-0.95647	0.0007417
C21854	CmoCh01G003780	0.98245	7.76356e-05
Heme	CmoCh01G003780	-0.955661	0.000776283
Isochorismate	CmoCh01G003780	-0.95678	0.000728668
Kaempferol 3-O-glucoside	CmoCh01G003780	0.972689	0.000233305
Pantetheine	CmoCh01G003780	-0.978888	0.000122977
Pelargonin	CmoCh01G003780	0.978284	0.00013192
Pheophytin a	CmoCh01G003780	0.979558	0.000113497
Quercitrin	CmoCh01G003780	0.972689	0.000233305
Secologanin	CmoCh01G003780	-0.9611	0.000561339
gamma-L-Glutamyl-L-2-aminobutyrate	CmoCh01G003780	-0.950498	0.00101951
(9Z,15Z)-(13S)-12,13-Epoxyoctadeca-9,11,15-trienoic acid	CmoCh01G003790	0.98233	7.89601e-05
6-(Hydroxymethyl)-7,8-dihydropterin	CmoCh01G003790	0.978152	0.000133934
C21854	CmoCh01G003790	0.964692	0.000441455
Digalacturonate	CmoCh01G003790	0.978954	0.000122031
Pantetheine	CmoCh01G003790	-0.959809	0.000608636
Pelargonin	CmoCh01G003790	0.993918	5.52162e-06
Pheophytin a	CmoCh01G003790	0.98233	7.89601e-05
Quercetin 3-O-rhamnoside 7-O-glucoside	CmoCh01G003790	0.953266	0.000884243
(S)-2,3,4,5-Tetrahydropyridine-2-carboxylate	CmoCh01G003870	0.974116	0.000204161
5,10-Methenyltetrahydrofolate	CmoCh01G003870	0.97207	0.000246663
L-3,4-Dihydroxybutan-2-one 4-phosphate	CmoCh01G003870	0.974116	0.000204161
10-Formyltetrahydrofolate	CmoCh01G003870	0.974116	0.000204161
2-(2'-Methylthio)ethylmalic acid	CmoCh01G003870	0.974116	0.000204161
2-Phospho-D-glycerate	CmoCh01G003870	0.974116	0.000204161
2-Phosphoglycolate	CmoCh01G003870	0.974116	0.000204161
3-(2'-Methylthio)ethylmalic acid	CmoCh01G003870	0.974116	0.000204161
3-Methyl-2-oxobutanoic acid	CmoCh01G003870	0.957435	0.000701627
3-Phospho-D-glycerate	CmoCh01G003870	0.974116	0.000204161
4-Trimethylammoniobutanal	CmoCh01G003870	0.974116	0.000204161
5-Hydroxyindoleacetate	CmoCh01G003870	0.974116	0.000204161
8-Methylthiooctyl-desulfoglucosinolate	CmoCh01G003870	0.974116	0.000204161
Acetyl phosphate	CmoCh01G003870	0.974116	0.000204161
C10646	CmoCh01G003870	0.974116	0.000204161
C20454	CmoCh01G003870	0.974116	0.000204161
Ethylene	CmoCh01G003870	0.974116	0.000204161
Folinic acid	CmoCh01G003870	0.974116	0.000204161
Porphobilinogen	CmoCh01G003870	0.974116	0.000204161
Riboflavin	CmoCh01G003870	0.974116	0.000204161
Serotonin	CmoCh01G003870	0.974116	0.000204161
p-Hydroxybenzyldesulphoglucosinolate	CmoCh01G003870	0.974116	0.000204161
13(1)-Hydroxy-magnesium-protoporphyrin IX 13-monomethyl ester	CmoCh01G003880	0.96408	0.000460668
4-Coumarate	CmoCh01G003880	0.955596	0.000779129
4-Hydroxycinnamyl aldehyde	CmoCh01G003880	0.956603	0.000736075
Caffeic aldehyde	CmoCh01G003880	0.955596	0.000779129
Caffeyl alcohol	CmoCh01G003880	0.954687	0.000819186
Chlorophyllide	CmoCh01G003880	0.96408	0.000460668
Dodecanoic acid	CmoCh01G003880	0.955051	0.000802988
Histamine	CmoCh01G003880	0.955051	0.000802988
Phenylacetaldehyde	CmoCh01G003880	0.956033	0.000760254
Phenylpyruvate	CmoCh01G003880	0.955596	0.000779129
cis-2-Hydroxycinnamate	CmoCh01G003880	0.955596	0.000779129
gamma-L-Glutamyl-L-2-aminobutyrate	CmoCh01G003880	-0.951277	0.000980284
2-Succinylbenzoate	CmoCh01G003940	0.952357	0.000927439
Carlactone	CmoCh01G004010	0.977674	0.000141343
Digalacturonate	CmoCh01G004010	0.974662	0.000193629
Methyl jasmonate	CmoCh01G004010	0.987973	3.027e-05
Pelargonin	CmoCh01G004010	0.953244	0.000885299
Quercetin 3-O-rhamnoside 7-O-glucoside	CmoCh01G004010	0.958604	0.000654854
(9Z,15Z)-(13S)-12,13-Epoxyoctadeca-9,11,15-trienoic acid	CmoCh01G004080	0.960669	0.000576869
3,4-Dihydroxy-L-phenylalanine	CmoCh01G004080	0.962159	0.000524189
3,4-Dihydroxyphenylacetaldehyde	CmoCh01G004080	-0.965	0.000431949
6-(Hydroxymethyl)-7,8-dihydropterin	CmoCh01G004080	0.951642	0.00096224
N,N-Dihydroxy-L-phenylalanine	CmoCh01G004080	0.962159	0.000524189
(E)-Phenylacetaldoxime	CmoCh01G004080	0.963191	0.000489467
(R)-S-Lactoylglutathione	CmoCh01G004080	-0.957496	0.000699154
(S)-Malate	CmoCh01G004080	-0.955674	0.000775735
1-Methylpyrrolinium	CmoCh01G004080	-0.965441	0.000418578
2-Hydroxyphenylacetate	CmoCh01G004080	-0.965	0.000431949
2-Methylmaleate	CmoCh01G004080	-0.957918	0.000682096
2-Phenylacetamide	CmoCh01G004080	0.963191	0.000489467
26-Hydroxybrassinolide	CmoCh01G004080	-0.966885	0.000376494
3-alpha(S)-Strictosidine	CmoCh01G004080	-0.968686	0.000327689
4-Aminobenzoate	CmoCh01G004080	0.953256	0.00088471
4-Coumarate	CmoCh01G004080	0.955891	0.000766365
4-Hydroxycinnamyl alcohol 4-D-glucoside	CmoCh01G004080	-0.953888	0.000855417
4-Hydroxycinnamyl aldehyde	CmoCh01G004080	0.959576	0.000617417
Allantoate	CmoCh01G004080	-0.975993	0.000169312
Anthranilate	CmoCh01G004080	0.953256	0.00088471
C21854	CmoCh01G004080	0.992344	9.80975e-06
Caffeic aldehyde	CmoCh01G004080	0.955891	0.000766365
Caffeyl alcohol	CmoCh01G004080	0.957833	0.000685481
Cellulose	CmoCh01G004080	-0.957652	0.000692824
Coniferyl aldehyde	CmoCh01G004080	-0.965	0.000431949
Heme	CmoCh01G004080	-0.974897	0.000189197
Isochorismate	CmoCh01G004080	-0.972541	0.000236457
N-Acetyl-L-glutamate 5-semialdehyde	CmoCh01G004080	0.961995	0.000529846
Pantetheine	CmoCh01G004080	-0.984643	5.56751e-05
Pelargonin	CmoCh01G004080	0.978832	0.000123792
Phenylacetaldehyde	CmoCh01G004080	0.959894	0.000605444
Phenylpyruvate	CmoCh01G004080	0.955891	0.000766365
Pheophytin a	CmoCh01G004080	0.960669	0.000576869
Secologanin	CmoCh01G004080	-0.970669	0.000278554
cis-2-Hydroxycinnamate	CmoCh01G004080	0.955891	0.000766365
5,10-Methenyltetrahydrofolate	CmoCh01G004130	0.983379	6.77945e-05
meso-2,6-Diaminoheptanedioate	CmoCh01G004130	0.970934	0.000272341
Sinapoyl malate	CmoCh01G004130	0.968665	0.000328249
9,10-EOT	CmoCh01G004180	0.976926	0.000153422
12-OPDA	CmoCh01G004180	0.976926	0.000153422
D-Glucosamine 6-phosphate	CmoCh01G004180	0.965971	0.000402831
Kaempferol 3-O-glucoside	CmoCh01G004180	0.971201	0.000266174
L-Ornithine	CmoCh01G004180	0.989682	2.06572e-05
Quercitrin	CmoCh01G004180	0.971201	0.000266174
p-Coumaroylagmatine	CmoCh01G004180	0.974009	0.000206277
(9Z,15Z)-(13S)-12,13-Epoxyoctadeca-9,11,15-trienoic acid	CmoCh01G004420	0.986791	3.82417e-05
3,4-Dihydroxyphenylacetaldehyde	CmoCh01G004420	-0.976422	0.000161886
(R)-S-Lactoylglutathione	CmoCh01G004420	-0.974795	0.000191115
(S)-Malate	CmoCh01G004420	-0.97886	0.000123395
1-Methylpyrrolinium	CmoCh01G004420	-0.972258	0.000242564
2-Hydroxyphenylacetate	CmoCh01G004420	-0.976422	0.000161886
2-Methylmaleate	CmoCh01G004420	-0.970711	0.000277564
2-Oxoglutarate	CmoCh01G004420	-0.950418	0.0010236
26-Hydroxybrassinolide	CmoCh01G004420	-0.977616	0.000142257
3-alpha(S)-Strictosidine	CmoCh01G004420	-0.980572	9.99926e-05
4-Coumarate	CmoCh01G004420	0.98471	5.50677e-05
4-Hydroxycinnamyl alcohol 4-D-glucoside	CmoCh01G004420	-0.971188	0.000266481
4-Hydroxycinnamyl aldehyde	CmoCh01G004420	0.985713	4.64984e-05
Allantoate	CmoCh01G004420	-0.986508	4.03171e-05
C21854	CmoCh01G004420	0.991975	1.10327e-05
Caffeic aldehyde	CmoCh01G004420	0.98471	5.50677e-05
Caffeyl alcohol	CmoCh01G004420	0.984152	6.02143e-05
Cellulose	CmoCh01G004420	-0.980019	0.00010723
Coniferyl aldehyde	CmoCh01G004420	-0.976422	0.000161886
Heme	CmoCh01G004420	-0.98586	4.53198e-05
Isochorismate	CmoCh01G004420	-0.986997	3.67729e-05
Methylmalonate	CmoCh01G004420	-0.973109	0.000224488
Pantetheine	CmoCh01G004420	-0.995382	2.77671e-06
Pelargonin	CmoCh01G004420	0.983441	6.71723e-05
Phenylacetaldehyde	CmoCh01G004420	0.985577	4.76144e-05
Phenylpyruvate	CmoCh01G004420	0.98471	5.50677e-05
Pheophytin a	CmoCh01G004420	0.986791	3.82417e-05
Secologanin	CmoCh01G004420	-0.987449	3.36654e-05
Succinate	CmoCh01G004420	-0.973109	0.000224488
Tyramine	CmoCh01G004420	0.952928	0.000900166
cis-2-Hydroxycinnamate	CmoCh01G004420	0.98471	5.50677e-05
gamma-L-Glutamyl-L-2-aminobutyrate	CmoCh01G004420	-0.968476	0.000333175
(9Z,15Z)-(13S)-12,13-Epoxyoctadeca-9,11,15-trienoic acid	CmoCh01G004460	0.967581	0.000357174
(R)-S-Lactoylglutathione	CmoCh01G004460	-0.952035	0.000942986
13(1)-Hydroxy-magnesium-protoporphyrin IX 13-monomethyl ester	CmoCh01G004460	0.978199	0.000133217
Chlorophyllide	CmoCh01G004460	0.978199	0.000133217
Kaempferol 3-O-glucoside	CmoCh01G004460	0.95628	0.000749727
Pheophytin a	CmoCh01G004460	0.967581	0.000357174
Quercitrin	CmoCh01G004460	0.95628	0.000749727
gamma-L-Glutamyl-L-2-aminobutyrate	CmoCh01G004460	-0.95685	0.000725767
Aminoimidazole ribotide	CmoCh01G004470	0.970819	0.000275024
CO2	CmoCh01G004470	0.970061	0.000293114
D-Sorbitol	CmoCh01G004470	0.96359	0.000476425
(S)-Malate	CmoCh01G004710	-0.960123	0.000596942
Methylmalonate	CmoCh01G004710	-0.951016	0.000993321
Pelargonin	CmoCh01G004710	0.952861	0.000903349
Sphinganine	CmoCh01G004710	-0.956994	0.00071977
Succinate	CmoCh01G004710	-0.951016	0.000993321
cis-3,4-Leucopelargonidin	CmoCh01G004760	0.963066	0.000493608
(-)-Epicatechin	CmoCh01G004760	0.963066	0.000493608
2-Succinylbenzoate	CmoCh01G004760	0.96459	0.000444608
3-(4-Hydroxyphenyl)pyruvate	CmoCh01G004760	0.961369	0.000551769
5-Amino-6-(5'-phospho-D-ribitylamino)uracil	CmoCh01G004760	0.951527	0.000967886
Bacteriochlorophyllide a	CmoCh01G004760	0.96544	0.000418603
Caffeate	CmoCh01G004760	0.961369	0.000551769
Cyanin	CmoCh01G004760	0.974317	0.000200245
D-Ribose 5-phosphate	CmoCh01G004760	0.966605	0.000384453
D-Ribulose 5-phosphate	CmoCh01G004760	0.966605	0.000384453
D-Xylulose 5-phosphate	CmoCh01G004760	0.966605	0.000384453
Digalacturonate	CmoCh01G004760	0.971291	0.000264116
Fisetinidol-4beta-ol	CmoCh01G004760	0.963066	0.000493608
Luteoforol	CmoCh01G004760	0.963066	0.000493608
Methyl jasmonate	CmoCh01G004760	0.965408	0.000419576
Quercetin 3-O-rhamnoside 7-O-glucoside	CmoCh01G004760	0.97431	0.000200391
alpha-D-Ribose 1-phosphate	CmoCh01G004760	0.966605	0.000384453
beta-L-Arabinose 1-phosphate	CmoCh01G004760	0.966605	0.000384453
Carlactone	CmoCh01G004790	0.963896	0.000466547
Digalacturonate	CmoCh01G004790	0.975179	0.00018395
Methyl jasmonate	CmoCh01G004790	0.985051	5.20587e-05
Quercetin 3-O-rhamnoside 7-O-glucoside	CmoCh01G004790	0.958385	0.000663473
3,4-Dihydroxyphenylacetaldehyde	CmoCh01G004810	-0.978048	0.000135523
(2S)-2-Isopropyl-3-oxosuccinate	CmoCh01G004810	0.963926	0.000465588
(R)-2-Methylmalate	CmoCh01G004810	-0.953142	0.00089005
(R)-S-Lactoylglutathione	CmoCh01G004810	-0.967789	0.000351492
1-Methylpyrrolinium	CmoCh01G004810	-0.96403	0.000462259
13(1)-Hydroxy-magnesium-protoporphyrin IX 13-monomethyl ester	CmoCh01G004810	0.953668	0.000865551
2-Hydroxyphenylacetate	CmoCh01G004810	-0.978048	0.000135523
2-Methylmaleate	CmoCh01G004810	-0.988166	2.90752e-05
2-Oxoglutarate	CmoCh01G004810	-0.959308	0.0006276
26-Hydroxybrassinolide	CmoCh01G004810	-0.985621	4.72517e-05
3-alpha(S)-Strictosidine	CmoCh01G004810	-0.978263	0.00013224
4-Amino-5-hydroxymethyl-2-methylpyrimidine	CmoCh01G004810	0.971036	0.000269979
4-Aminobenzoate	CmoCh01G004810	0.950734	0.00100756
4-Coumarate	CmoCh01G004810	0.980645	9.90629e-05
4-Hydroxycinnamyl alcohol 4-D-glucoside	CmoCh01G004810	-0.951537	0.000967387
4-Hydroxycinnamyl aldehyde	CmoCh01G004810	0.984439	5.75308e-05
Allantoate	CmoCh01G004810	-0.98466	5.55213e-05
Anthranilate	CmoCh01G004810	0.950734	0.00100756
C21854	CmoCh01G004810	0.962001	0.000529637
Caffeic aldehyde	CmoCh01G004810	0.980645	9.90629e-05
Caffeyl alcohol	CmoCh01G004810	0.982759	7.42778e-05
Cellulose	CmoCh01G004810	-0.962673	0.000506722
Chlorophyllide	CmoCh01G004810	0.953668	0.000865551
Citrate	CmoCh01G004810	-0.954116	0.000844984
Coniferyl aldehyde	CmoCh01G004810	-0.978048	0.000135523
Dodecanoic acid	CmoCh01G004810	0.992445	9.49104e-06
Heme	CmoCh01G004810	-0.977517	0.000143824
Histamine	CmoCh01G004810	0.992445	9.49104e-06
Isochorismate	CmoCh01G004810	-0.983686	6.47188e-05
Isocitrate	CmoCh01G004810	-0.954116	0.000844984
L-Histidinal	CmoCh01G004810	0.971036	0.000269979
Nicotinate	CmoCh01G004810	-0.95075	0.00100675
O-Phospho-L-homoserine	CmoCh01G004810	0.96757	0.000357457
Pantetheine	CmoCh01G004810	-0.965806	0.000407689
Phenylacetaldehyde	CmoCh01G004810	0.984198	5.97782e-05
Phenylpyruvate	CmoCh01G004810	0.980645	9.90629e-05
Quinolinate	CmoCh01G004810	-0.95075	0.00100675
Secologanin	CmoCh01G004810	-0.973354	0.000219442
Shikimate	CmoCh01G004810	0.963926	0.000465588
cis-2-Hydroxycinnamate	CmoCh01G004810	0.980645	9.90629e-05
gamma-L-Glutamyl-L-2-aminobutyrate	CmoCh01G004810	-0.979609	0.0001128
3,4-Dihydroxy-L-phenylalanine	CmoCh01G004860	0.95014	0.00103783
N,N-Dihydroxy-L-phenylalanine	CmoCh01G004860	0.95014	0.00103783
alpha,alpha'-Trehalose 6-phosphate	CmoCh01G004860	0.950228	0.00103333
(2R)-2-Hydroxy-2-methylbutanenitrile	CmoCh01G004860	0.95816	0.000672397
Betaine	CmoCh01G004860	0.958209	0.000670449
Dopamine	CmoCh01G004860	0.956387	0.000745211
L-Valine	CmoCh01G004860	0.958209	0.000670449
N-Acetyl-L-citrulline	CmoCh01G004860	0.953463	0.000875045
Sucrose 6'-phosphate	CmoCh01G004860	0.950228	0.00103333
Sucrose 6-phosphate	CmoCh01G004860	0.950228	0.00103333
(S)-4-Hydroxymandelonitrile	CmoCh01G004930	0.955276	0.00079309
5-Amino-6-(5'-phosphoribosylamino)uracil	CmoCh01G004930	0.955276	0.00079309
Delphinidin 3-O-glucoside	CmoCh01G004930	0.955276	0.00079309
Prephytoene diphosphate	CmoCh01G004930	0.955276	0.00079309
Pyridoxal	CmoCh01G004930	0.955276	0.00079309
Quercetin 3-O-glucoside	CmoCh01G004930	0.95023	0.00103322
Sinapoyl aldehyde	CmoCh01G004930	0.955276	0.00079309
(9Z,15Z)-(13S)-12,13-Epoxyoctadeca-9,11,15-trienoic acid	CmoCh01G004940	0.969178	0.000315063
3,4-Dihydroxy-L-phenylalanine	CmoCh01G004940	0.963957	0.00046459
3,4-Dihydroxyphenylacetaldehyde	CmoCh01G004940	-0.976478	0.000160936
N,N-Dihydroxy-L-phenylalanine	CmoCh01G004940	0.963957	0.00046459
(E)-Phenylacetaldoxime	CmoCh01G004940	0.964815	0.000437623
(R)-S-Lactoylglutathione	CmoCh01G004940	-0.976253	0.000164787
(S)-Malate	CmoCh01G004940	-0.970261	0.000288276
1-Methylpyrrolinium	CmoCh01G004940	-0.981658	8.66553e-05
2-Hydroxyphenylacetate	CmoCh01G004940	-0.976478	0.000160936
2-Methylmaleate	CmoCh01G004940	-0.974877	0.000189566
2-Phenylacetamide	CmoCh01G004940	0.964815	0.000437623
26-Hydroxybrassinolide	CmoCh01G004940	-0.984197	5.97861e-05
3-alpha(S)-Strictosidine	CmoCh01G004940	-0.983227	6.93513e-05
4-Aminobenzoate	CmoCh01G004940	0.955624	0.000777881
4-Coumarate	CmoCh01G004940	0.977402	0.000145659
4-Hydroxycinnamyl alcohol 4-D-glucoside	CmoCh01G004940	-0.970778	0.000275992
4-Hydroxycinnamyl aldehyde	CmoCh01G004940	0.981006	9.45315e-05
Allantoate	CmoCh01G004940	-0.990125	1.85158e-05
Anthranilate	CmoCh01G004940	0.955624	0.000777881
C21854	CmoCh01G004940	0.996476	1.41286e-06
Caffeic aldehyde	CmoCh01G004940	0.977402	0.000145659
Caffeyl alcohol	CmoCh01G004940	0.979664	0.000112042
Cellulose	CmoCh01G004940	-0.973094	0.000224797
Coniferyl aldehyde	CmoCh01G004940	-0.976478	0.000160936
Heme	CmoCh01G004940	-0.990523	1.6708e-05
Isochorismate	CmoCh01G004940	-0.986244	4.23139e-05
Methylmalonate	CmoCh01G004940	-0.962721	0.000505095
N-Acetyl-L-glutamate 5-semialdehyde	CmoCh01G004940	0.961894	0.000533364
Nicotinate	CmoCh01G004940	-0.96175	0.000538346
Pantetheine	CmoCh01G004940	-0.992851	8.26794e-06
Pelargonin	CmoCh01G004940	0.976803	0.000155456
Phenylacetaldehyde	CmoCh01G004940	0.98136	9.02039e-05
Phenylpyruvate	CmoCh01G004940	0.977402	0.000145659
Pheophytin a	CmoCh01G004940	0.969178	0.000315063
Pyropheophorbide a	CmoCh01G004940	-0.950268	0.00103128
Quinolinate	CmoCh01G004940	-0.96175	0.000538346
Secologanin	CmoCh01G004940	-0.983493	6.66447e-05
Succinate	CmoCh01G004940	-0.962721	0.000505095
cis-2-Hydroxycinnamate	CmoCh01G004940	0.977402	0.000145659
gamma-L-Glutamyl-L-2-aminobutyrate	CmoCh01G004940	-0.955076	0.000801899
(S)-Malate	CmoCh01G004980	-0.954248	0.000838976
1-Methylpyrrolinium	CmoCh01G004980	-0.952794	0.000906519
C21854	CmoCh01G004980	0.963847	0.0004681
Heme	CmoCh01G004980	-0.953115	0.000891334
Pantetheine	CmoCh01G004980	-0.95583	0.000768966
Pelargonin	CmoCh01G004980	0.971191	0.000266399
6,7-Dimethyl-8-(D-ribityl)lumazine	CmoCh01G005100	0.980219	0.000104578
(2S)-2-Isopropyl-3-oxosuccinate	CmoCh01G005100	-0.975093	0.000185549
4-Amino-5-hydroxymethyl-2-methylpyrimidine	CmoCh01G005100	-0.973558	0.000215292
L-Histidinal	CmoCh01G005100	-0.973558	0.000215292
Shikimate	CmoCh01G005100	-0.975093	0.000185549
3,4-Dihydroxy-L-phenylalanine	CmoCh01G005190	0.97452	0.000196338
3,4-Dihydroxyphenylacetaldehyde	CmoCh01G005190	-0.961651	0.000541811
N,N-Dihydroxy-L-phenylalanine	CmoCh01G005190	0.97452	0.000196338
(2S)-2-Isopropyl-3-oxosuccinate	CmoCh01G005190	0.956714	0.000731429
(E)-Phenylacetaldoxime	CmoCh01G005190	0.969048	0.000318365
2-Hydroxyphenylacetate	CmoCh01G005190	-0.961651	0.000541811
2-Methylmaleate	CmoCh01G005190	-0.980079	0.00010644
2-Oxoglutarate	CmoCh01G005190	-0.956369	0.000745939
2-Phenylacetamide	CmoCh01G005190	0.969048	0.000318365
26-Hydroxybrassinolide	CmoCh01G005190	-0.970132	0.000291391
3-alpha(S)-Strictosidine	CmoCh01G005190	-0.977637	0.000141922
4-Amino-5-hydroxymethyl-2-methylpyrimidine	CmoCh01G005190	0.954952	0.000807363
4-Aminobenzoate	CmoCh01G005190	0.965989	0.000402301
4-Coumarate	CmoCh01G005190	0.976497	0.000160604
4-Hydroxycinnamyl aldehyde	CmoCh01G005190	0.974749	0.000191969
Allantoate	CmoCh01G005190	-0.966793	0.00037909
Anthranilate	CmoCh01G005190	0.965989	0.000402301
Caffeic aldehyde	CmoCh01G005190	0.976497	0.000160604
Caffeyl alcohol	CmoCh01G005190	0.976143	0.00016669
Cellulose	CmoCh01G005190	-0.960936	0.000567219
Citrate	CmoCh01G005190	-0.951147	0.000986774
Coniferyl aldehyde	CmoCh01G005190	-0.961651	0.000541811
Dodecanoic acid	CmoCh01G005190	0.976897	0.000153897
Heme	CmoCh01G005190	-0.962526	0.000511685
Histamine	CmoCh01G005190	0.976897	0.000153897
Isochorismate	CmoCh01G005190	-0.969701	0.000301947
Isocitrate	CmoCh01G005190	-0.951147	0.000986774
L-Histidinal	CmoCh01G005190	0.954952	0.000807363
Methylmalonate	CmoCh01G005190	-0.956065	0.000758888
N-Acetyl-L-glutamate 5-semialdehyde	CmoCh01G005190	0.961594	0.000543823
Phenylacetaldehyde	CmoCh01G005190	0.974203	0.00020246
Phenylpyruvate	CmoCh01G005190	0.976497	0.000160604
Secologanin	CmoCh01G005190	-0.965834	0.000406858
Shikimate	CmoCh01G005190	0.956714	0.000731429
Succinate	CmoCh01G005190	-0.956065	0.000758888
Tyramine	CmoCh01G005190	0.977915	0.000137577
cis-2-Hydroxycinnamate	CmoCh01G005190	0.976497	0.000160604
(9Z,15Z)-(13S)-12,13-Epoxyoctadeca-9,11,15-trienoic acid	CmoCh01G005220	-0.951469	0.000970767
(S)-Malate	CmoCh01G005220	0.959462	0.000621762
C21854	CmoCh01G005220	-0.957772	0.000687957
Pantetheine	CmoCh01G005220	0.957415	0.000702467
Pelargonin	CmoCh01G005220	-0.976881	0.000154166
Pheophytin a	CmoCh01G005220	-0.951469	0.000970767
(9Z,15Z)-(13S)-12,13-Epoxyoctadeca-9,11,15-trienoic acid	CmoCh01G005230	-0.954935	0.00080814
C21854	CmoCh01G005230	-0.961926	0.000532254
Cellulose	CmoCh01G005230	0.95208	0.000940822
Pantetheine	CmoCh01G005230	0.968062	0.000344155
Pelargonin	CmoCh01G005230	-0.967962	0.000346846
Pheophytin a	CmoCh01G005230	-0.954935	0.00080814
Secologanin	CmoCh01G005230	0.961385	0.000551204
5-Methylthiopentanaldoxime	CmoCh01G005330	0.996698	1.20153e-06
IMP	CmoCh01G005330	0.993673	6.09435e-06
N-Acetyl-D-glucosamine	CmoCh01G005330	0.993293	7.05063e-06
(9Z,15Z)-(13S)-12,13-Epoxyoctadeca-9,11,15-trienoic acid	CmoCh01G005620	0.954392	0.000832454
(S)-Malate	CmoCh01G005620	-0.965219	0.000425279
3-alpha(S)-Strictosidine	CmoCh01G005620	-0.952423	0.000924253
Allantoate	CmoCh01G005620	-0.956126	0.000756305
C21854	CmoCh01G005620	0.977837	0.000138792
Heme	CmoCh01G005620	-0.955979	0.00076259
Isochorismate	CmoCh01G005620	-0.955866	0.000767453
Methylmalonate	CmoCh01G005620	-0.953291	0.000883076
Pantetheine	CmoCh01G005620	-0.972973	0.000227312
Pelargonin	CmoCh01G005620	0.978492	0.000128804
Pheophytin a	CmoCh01G005620	0.954392	0.000832454
Secologanin	CmoCh01G005620	-0.958667	0.000652397
Succinate	CmoCh01G005620	-0.953291	0.000883076
(R)-5,6-Dihydrothymine	CmoCh01G005740	0.968624	0.000329321
Amygdalin	CmoCh01G005740	0.956098	0.000757488
Chitin	CmoCh01G005740	0.982489	7.71998e-05
Dolichyl diphosphate	CmoCh01G005740	0.96754	0.000358282
G00008	CmoCh01G005740	0.959238	0.000630298
G00009	CmoCh01G005740	0.959238	0.000630298
Heme A	CmoCh01G005740	0.959238	0.000630298
gamma-Amino-gamma-cyanobutanoate	CmoCh01G005740	0.968624	0.000329321
5,10-Methenyltetrahydrofolate	CmoCh01G005840	0.965483	0.000417324
Sinapoyl malate	CmoCh01G005840	0.978825	0.000123903
6-(Hydroxymethyl)-7,8-dihydropterin	CmoCh01G005910	-0.956105	0.000757191
Digalacturonate	CmoCh01G005910	-0.952509	0.000920134
Pelargonin	CmoCh01G005910	-0.966023	0.000401291
(9Z,15Z)-(13S)-12,13-Epoxyoctadeca-9,11,15-trienoic acid	CmoCh01G006080	0.956678	0.000732943
6-(Hydroxymethyl)-7,8-dihydropterin	CmoCh01G006080	0.975855	0.000171739
12-Oxo-9(Z)-dodecenoic acid	CmoCh01G006080	0.953707	0.000863754
Digalacturonate	CmoCh01G006080	0.951117	0.000988263
L-Isoleucine	CmoCh01G006080	-0.95313	0.000890647
L-Leucine	CmoCh01G006080	-0.95313	0.000890647
Pelargonin	CmoCh01G006080	0.962147	0.000524618
Pheophytin a	CmoCh01G006080	0.956678	0.000732943
D-4'-Phosphopantothenate	CmoCh01G006110	0.993969	5.40778e-06
Phoenicoxanthin	CmoCh01G006110	0.984961	5.28477e-05
Tropine	CmoCh01G006110	0.968105	0.000343013
(9Z,15Z)-(13S)-12,13-Epoxyoctadeca-9,11,15-trienoic acid	CmoCh01G006160	0.971755	0.000253641
3,4-Dihydroxyphenylacetaldehyde	CmoCh01G006160	-0.96369	0.000473173
(R)-S-Lactoylglutathione	CmoCh01G006160	-0.954703	0.00081848
(S)-Malate	CmoCh01G006160	-0.985483	4.83914e-05
1-Methylpyrrolinium	CmoCh01G006160	-0.956967	0.000720893
2-Hydroxyphenylacetate	CmoCh01G006160	-0.96369	0.000473173
2-Methylmaleate	CmoCh01G006160	-0.956646	0.000734296
26-Hydroxybrassinolide	CmoCh01G006160	-0.95746	0.000700598
3-alpha(S)-Strictosidine	CmoCh01G006160	-0.965346	0.00042143
4-Coumarate	CmoCh01G006160	0.973353	0.000219452
4-Hydroxycinnamyl alcohol 4-D-glucoside	CmoCh01G006160	-0.954811	0.000813637
4-Hydroxycinnamyl aldehyde	CmoCh01G006160	0.971538	0.00025851
Allantoate	CmoCh01G006160	-0.973082	0.000225036
C21854	CmoCh01G006160	0.979489	0.000114451
Caffeic aldehyde	CmoCh01G006160	0.973353	0.000219452
Caffeyl alcohol	CmoCh01G006160	0.97206	0.000246891
Cellulose	CmoCh01G006160	-0.964833	0.000437085
Coniferyl aldehyde	CmoCh01G006160	-0.96369	0.000473173
Heme	CmoCh01G006160	-0.970975	0.000271398
Isochorismate	CmoCh01G006160	-0.973821	0.000210009
Methylmalonate	CmoCh01G006160	-0.97994	0.000108298
Pantetheine	CmoCh01G006160	-0.981998	8.27056e-05
Pelargonin	CmoCh01G006160	0.979338	0.000116563
Phenylacetaldehyde	CmoCh01G006160	0.971333	0.000263144
Phenylpyruvate	CmoCh01G006160	0.973353	0.000219452
Pheophytin a	CmoCh01G006160	0.971755	0.000253641
Secologanin	CmoCh01G006160	-0.972948	0.000227841
Succinate	CmoCh01G006160	-0.97994	0.000108298
cis-2-Hydroxycinnamate	CmoCh01G006160	0.973353	0.000219452
12-Oxo-9(Z)-dodecenoic acid	CmoCh01G006320	0.97619	0.000165886
Digalacturonate	CmoCh01G006320	0.956997	0.000719653
L-Isoleucine	CmoCh01G006320	-0.96254	0.000511228
L-Leucine	CmoCh01G006320	-0.96254	0.000511228
Primary fluorescent chlorophyll catabolite	CmoCh01G006320	0.952431	0.000923835
Quercetin 3-O-rhamnoside 7-O-glucoside	CmoCh01G006320	0.959003	0.000639329
3,4-Dihydroxyphenylacetaldehyde	CmoCh01G006410	-0.967856	0.00034969
(2S)-2-Isopropyl-3-oxosuccinate	CmoCh01G006410	0.965286	0.00042325
(R)-2-Methylmalate	CmoCh01G006410	-0.950941	0.000997122
(R)-S-Lactoylglutathione	CmoCh01G006410	-0.959263	0.00062934
1-Methylpyrrolinium	CmoCh01G006410	-0.959863	0.000606619
2-Hydroxyphenylacetate	CmoCh01G006410	-0.967856	0.00034969
2-Methylmaleate	CmoCh01G006410	-0.985239	5.04419e-05
2-Oxoglutarate	CmoCh01G006410	-0.962968	0.000496846
26-Hydroxybrassinolide	CmoCh01G006410	-0.978003	0.000136221
3-alpha(S)-Strictosidine	CmoCh01G006410	-0.973244	0.000221687
4-Amino-5-hydroxymethyl-2-methylpyrimidine	CmoCh01G006410	0.957132	0.000714076
4-Coumarate	CmoCh01G006410	0.988337	2.80379e-05
4-Hydroxycinnamyl aldehyde	CmoCh01G006410	0.988803	2.5326e-05
Allantoate	CmoCh01G006410	-0.977949	0.000137054
Caffeic aldehyde	CmoCh01G006410	0.988337	2.80379e-05
Caffeyl alcohol	CmoCh01G006410	0.989891	1.96284e-05
Cellulose	CmoCh01G006410	-0.959703	0.000612634
Citrate	CmoCh01G006410	-0.957548	0.000697017
Coniferyl aldehyde	CmoCh01G006410	-0.967856	0.00034969
Dodecanoic acid	CmoCh01G006410	0.984229	5.94839e-05
Heme	CmoCh01G006410	-0.972852	0.000229862
Histamine	CmoCh01G006410	0.984229	5.94839e-05
Isochorismate	CmoCh01G006410	-0.977015	0.000151954
Isocitrate	CmoCh01G006410	-0.957548	0.000697017
L-Histidinal	CmoCh01G006410	0.957132	0.000714076
Methylmalonate	CmoCh01G006410	-0.957407	0.000702759
Pantetheine	CmoCh01G006410	-0.951752	0.000956836
Phenylacetaldehyde	CmoCh01G006410	0.988549	2.67842e-05
Phenylpyruvate	CmoCh01G006410	0.988337	2.80379e-05
Pyropheophorbide a	CmoCh01G006410	-0.954519	0.000826715
Secologanin	CmoCh01G006410	-0.965952	0.000403389
Shikimate	CmoCh01G006410	0.965286	0.00042325
Succinate	CmoCh01G006410	-0.957407	0.000702759
Tyramine	CmoCh01G006410	0.967002	0.0003732
cis-2-Hydroxycinnamate	CmoCh01G006410	0.988337	2.80379e-05
gamma-L-Glutamyl-L-2-aminobutyrate	CmoCh01G006410	-0.965341	0.000421578
(9Z,15Z)-(13S)-12,13-Epoxyoctadeca-9,11,15-trienoic acid	CmoCh01G006520	0.958611	0.000654578
3,4-Dihydroxyphenylacetaldehyde	CmoCh01G006520	-0.959279	0.000628733
(R)-S-Lactoylglutathione	CmoCh01G006520	-0.967105	0.000370314
(S)-Malate	CmoCh01G006520	-0.986355	4.14665e-05
1-Methylpyrrolinium	CmoCh01G006520	-0.964907	0.000434792
2-Hydroxyphenylacetate	CmoCh01G006520	-0.959279	0.000628733
2-Methylmaleate	CmoCh01G006520	-0.963834	0.000468534
2-Oxoglutarate	CmoCh01G006520	-0.950894	0.000999467
26-Hydroxybrassinolide	CmoCh01G006520	-0.964254	0.000455166
3-alpha(S)-Strictosidine	CmoCh01G006520	-0.964468	0.000448416
4-Coumarate	CmoCh01G006520	0.985723	4.64203e-05
4-Hydroxycinnamyl alcohol 4-D-glucoside	CmoCh01G006520	-0.957769	0.000688082
4-Hydroxycinnamyl aldehyde	CmoCh01G006520	0.984304	5.87852e-05
Allantoate	CmoCh01G006520	-0.975121	0.000185031
C21854	CmoCh01G006520	0.96107	0.000562405
Caffeic aldehyde	CmoCh01G006520	0.985723	4.64203e-05
Caffeyl alcohol	CmoCh01G006520	0.986254	4.22383e-05
Cellulose	CmoCh01G006520	-0.962247	0.000521192
Coniferyl aldehyde	CmoCh01G006520	-0.959279	0.000628733
Heme	CmoCh01G006520	-0.975279	0.000182121
Isochorismate	CmoCh01G006520	-0.972823	0.000230459
Methylmalonate	CmoCh01G006520	-0.988394	2.76998e-05
Pantetheine	CmoCh01G006520	-0.968938	0.000321179
Phenylacetaldehyde	CmoCh01G006520	0.984372	5.81533e-05
Phenylpyruvate	CmoCh01G006520	0.985723	4.64203e-05
Pheophytin a	CmoCh01G006520	0.958611	0.000654578
Pyropheophorbide a	CmoCh01G006520	-0.952665	0.00091266
Secologanin	CmoCh01G006520	-0.967044	0.000372026
Succinate	CmoCh01G006520	-0.988394	2.76998e-05
Tyramine	CmoCh01G006520	0.96275	0.000504139
cis-2-Hydroxycinnamate	CmoCh01G006520	0.985723	4.64203e-05
(R)-5,6-Dihydrothymine	CmoCh01G006530	0.959017	0.000638794
Chitin	CmoCh01G006530	0.978373	0.000130578
Dolichyl diphosphate	CmoCh01G006530	0.95928	0.000628673
gamma-Amino-gamma-cyanobutanoate	CmoCh01G006530	0.959017	0.000638794
(9Z,15Z)-(13S)-12,13-Epoxyoctadeca-9,11,15-trienoic acid	CmoCh01G006550	0.97387	0.000209024
Cyanin	CmoCh01G006550	0.953222	0.000886326
Digalacturonate	CmoCh01G006550	0.975923	0.000170537
Methyl jasmonate	CmoCh01G006550	0.985497	4.82721e-05
Pelargonin	CmoCh01G006550	0.960549	0.00058126
Pheophytin a	CmoCh01G006550	0.97387	0.000209024
Quercetin 3-O-rhamnoside 7-O-glucoside	CmoCh01G006550	0.991323	1.34085e-05
(9Z,15Z)-(13S)-12,13-Epoxyoctadeca-9,11,15-trienoic acid	CmoCh01G006620	0.964613	0.000443882
(R)-S-Lactoylglutathione	CmoCh01G006620	-0.953164	0.000889023
13(1)-Hydroxy-magnesium-protoporphyrin IX 13-monomethyl ester	CmoCh01G006620	0.959588	0.000616983
Chlorophyllide	CmoCh01G006620	0.959588	0.000616983
Pheophytin a	CmoCh01G006620	0.964613	0.000443882
FMN	CmoCh01G006690	0.952381	0.000926248
CO2	CmoCh01G006860	0.97259	0.000235417
D-4'-Phosphopantothenate	CmoCh01G006860	0.955872	0.000767176
D-Sorbitol	CmoCh01G006860	0.960009	0.000601167
Prostaglandin E2	CmoCh01G006860	0.960131	0.000596623
Prostaglandin H2	CmoCh01G006860	0.960131	0.000596623
(2S)-2-Isopropyl-3-oxosuccinate	CmoCh01G006880	0.95597	0.00076298
(R)-S-Lactoylglutathione	CmoCh01G006880	-0.957848	0.000684909
(S)-Malate	CmoCh01G006880	-0.952156	0.000937123
2-Methylmaleate	CmoCh01G006880	-0.96253	0.000511539
26-Hydroxybrassinolide	CmoCh01G006880	-0.962315	0.000518876
3-alpha(S)-Strictosidine	CmoCh01G006880	-0.958202	0.000670724
4-Coumarate	CmoCh01G006880	0.982988	7.18395e-05
4-Hydroxycinnamyl aldehyde	CmoCh01G006880	0.982589	7.61151e-05
Allantoate	CmoCh01G006880	-0.96319	0.000489493
Caffeic aldehyde	CmoCh01G006880	0.982988	7.18395e-05
Caffeyl alcohol	CmoCh01G006880	0.983085	7.08251e-05
Cellulose	CmoCh01G006880	-0.956538	0.000738804
Dodecanoic acid	CmoCh01G006880	0.958416	0.000662238
Heme	CmoCh01G006880	-0.962697	0.000505917
Histamine	CmoCh01G006880	0.958416	0.000662238
Isochorismate	CmoCh01G006880	-0.963469	0.000480348
Methylmalonate	CmoCh01G006880	-0.960823	0.000571282
Phenylacetaldehyde	CmoCh01G006880	0.982327	7.8995e-05
Phenylpyruvate	CmoCh01G006880	0.982988	7.18395e-05
Secologanin	CmoCh01G006880	-0.957878	0.00068369
Shikimate	CmoCh01G006880	0.95597	0.00076298
Succinate	CmoCh01G006880	-0.960823	0.000571282
Tyramine	CmoCh01G006880	0.957164	0.000712744
cis-2-Hydroxycinnamate	CmoCh01G006880	0.982988	7.18395e-05
gamma-L-Glutamyl-L-2-aminobutyrate	CmoCh01G006880	-0.96057	0.00058047
D-Sorbitol	CmoCh01G006890	0.958345	0.000665044
(9Z,15Z)-(13S)-12,13-Epoxyoctadeca-9,11,15-trienoic acid	CmoCh01G006950	-0.951084	0.000989954
3,4-Dihydroxyphenylacetaldehyde	CmoCh01G006950	0.984341	5.84403e-05
(2S)-2-Isopropyl-3-oxosuccinate	CmoCh01G006950	-0.977151	0.000149724
(R)-2-Methylmalate	CmoCh01G006950	0.965312	0.00042246
13(1)-Hydroxy-magnesium-protoporphyrin IX 13-monomethyl ester	CmoCh01G006950	-0.953876	0.000855945
2-Hydroxyphenylacetate	CmoCh01G006950	0.984341	5.84403e-05
2-Methylmaleate	CmoCh01G006950	0.97008	0.000292649
2-Oxoglutarate	CmoCh01G006950	0.964309	0.000453423
26-Hydroxybrassinolide	CmoCh01G006950	0.951353	0.000976501
3-alpha(S)-Strictosidine	CmoCh01G006950	0.959635	0.000615198
4-Amino-5-hydroxymethyl-2-methylpyrimidine	CmoCh01G006950	-0.961741	0.000538668
4-Coumarate	CmoCh01G006950	-0.962074	0.000527123
4-Hydroxycinnamyl aldehyde	CmoCh01G006950	-0.960375	0.000587623
Allantoate	CmoCh01G006950	0.968931	0.000321368
C21854	CmoCh01G006950	-0.966522	0.000386827
Caffeic aldehyde	CmoCh01G006950	-0.962074	0.000527123
Caffeyl alcohol	CmoCh01G006950	-0.957101	0.000715364
Cellulose	CmoCh01G006950	0.955851	0.000768058
Chlorophyllide	CmoCh01G006950	-0.953876	0.000855945
Citrate	CmoCh01G006950	0.961028	0.000563909
Coniferyl aldehyde	CmoCh01G006950	0.984341	5.84403e-05
D-Glucarate	CmoCh01G006950	0.951252	0.000981542
D-Glucuronolactone	CmoCh01G006950	0.952828	0.000904892
Isochorismate	CmoCh01G006950	0.979949	0.000108173
Isocitrate	CmoCh01G006950	0.961028	0.000563909
Kaempferol 3-O-glucoside	CmoCh01G006950	-0.956832	0.000726509
L-Histidinal	CmoCh01G006950	-0.961741	0.000538668
L-xylo-Hexulonolactone	CmoCh01G006950	0.952828	0.000904892
Monodehydroascorbate	CmoCh01G006950	0.952828	0.000904892
Oxaloacetate	CmoCh01G006950	0.953438	0.000876232
Pantetheine	CmoCh01G006950	0.972423	0.000238984
Phenylacetaldehyde	CmoCh01G006950	-0.958613	0.000654525
Phenylpyruvate	CmoCh01G006950	-0.962074	0.000527123
Pheophytin a	CmoCh01G006950	-0.951084	0.000989954
Quercitrin	CmoCh01G006950	-0.956832	0.000726509
Secologanin	CmoCh01G006950	0.972884	0.00022918
Shikimate	CmoCh01G006950	-0.977151	0.000149724
cis-2-Hydroxycinnamate	CmoCh01G006950	-0.962074	0.000527123
gamma-L-Glutamyl-L-2-aminobutyrate	CmoCh01G006950	0.995082	3.24967e-06
alpha,alpha'-Trehalose 6-phosphate	CmoCh01G007020	0.95412	0.000844797
(2R)-2-Hydroxy-2-methylbutanenitrile	CmoCh01G007020	0.987519	3.32038e-05
1-Aminocyclopropane-1-carboxylate	CmoCh01G007020	0.951044	0.000991935
Betaine	CmoCh01G007020	0.977513	0.000143895
Dopamine	CmoCh01G007020	0.9628	0.000502458
L-2-Aminoadipate	CmoCh01G007020	0.990555	1.65668e-05
L-Valine	CmoCh01G007020	0.977513	0.000143895
N-Acetyl-L-citrulline	CmoCh01G007020	0.959658	0.000614305
O-Acetyl-L-homoserine	CmoCh01G007020	0.990555	1.65668e-05
Sucrose 6'-phosphate	CmoCh01G007020	0.95412	0.000844797
Sucrose 6-phosphate	CmoCh01G007020	0.95412	0.000844797
(S)-Malate	CmoCh01G007040	0.971201	0.000266172
Methylmalonate	CmoCh01G007040	0.968826	0.00032408
Succinate	CmoCh01G007040	0.968826	0.00032408
Indolylmethylthiohydroximate	CmoCh01G007050	0.966836	0.000377878
Cyanin	CmoCh01G007160	-0.964691	0.000441481
9,10-EOT	CmoCh01G007250	0.964867	0.000436047
12-OPDA	CmoCh01G007250	0.964867	0.000436047
4-Aminobenzoate	CmoCh01G007250	0.95212	0.000938855
Acetate	CmoCh01G007250	0.992348	9.79748e-06
Anthranilate	CmoCh01G007250	0.95212	0.000938855
Formate	CmoCh01G007250	0.992348	9.79748e-06
Glycolaldehyde	CmoCh01G007250	0.992348	9.79748e-06
p-Coumaroylagmatine	CmoCh01G007250	0.9714	0.000261624
(9Z,15Z)-(13S)-12,13-Epoxyoctadeca-9,11,15-trienoic acid	CmoCh01G007290	0.963835	0.000468491
3,4-Dihydroxyphenylacetaldehyde	CmoCh01G007290	-0.956225	0.000752076
(S)-Malate	CmoCh01G007290	-0.984095	6.07568e-05
1-Methylpyrrolinium	CmoCh01G007290	-0.95334	0.000880768
2-Hydroxyphenylacetate	CmoCh01G007290	-0.956225	0.000752076
26-Hydroxybrassinolide	CmoCh01G007290	-0.952269	0.000931675
3-alpha(S)-Strictosidine	CmoCh01G007290	-0.96196	0.000531048
4-Coumarate	CmoCh01G007290	0.965757	0.000409152
4-Hydroxycinnamyl alcohol 4-D-glucoside	CmoCh01G007290	-0.952836	0.000904502
4-Hydroxycinnamyl aldehyde	CmoCh01G007290	0.964018	0.000462654
Allantoate	CmoCh01G007290	-0.966697	0.000381843
C21854	CmoCh01G007290	0.97736	0.000146337
Caffeic aldehyde	CmoCh01G007290	0.965757	0.000409152
Caffeyl alcohol	CmoCh01G007290	0.964532	0.000446416
Cellulose	CmoCh01G007290	-0.961152	0.000559472
Coniferyl aldehyde	CmoCh01G007290	-0.956225	0.000752076
Heme	CmoCh01G007290	-0.966548	0.000386086
Isochorismate	CmoCh01G007290	-0.967162	0.000368734
Methylmalonate	CmoCh01G007290	-0.977027	0.000151747
Pantetheine	CmoCh01G007290	-0.978206	0.000133102
Pelargonin	CmoCh01G007290	0.977229	0.000148458
Phenylacetaldehyde	CmoCh01G007290	0.963916	0.000465885
Phenylpyruvate	CmoCh01G007290	0.965757	0.000409152
Pheophytin a	CmoCh01G007290	0.963835	0.000468491
Secologanin	CmoCh01G007290	-0.968545	0.000331365
Succinate	CmoCh01G007290	-0.977027	0.000151747
cis-2-Hydroxycinnamate	CmoCh01G007290	0.965757	0.000409152
6,7-Dimethyl-8-(D-ribityl)lumazine	CmoCh01G007390	0.95052	0.00101838
(2S)-2-Isopropyl-3-oxosuccinate	CmoCh01G007390	-0.952975	0.000897926
Chitin	CmoCh01G007390	0.98099	9.47265e-05
Shikimate	CmoCh01G007390	-0.952975	0.000897926
(S)-Malate	CmoCh01G007670	0.965714	0.000410412
2-Methylmaleate	CmoCh01G007670	0.951313	0.000978528
2-Oxoglutarate	CmoCh01G007670	0.953555	0.000870788
4-Coumarate	CmoCh01G007670	-0.959966	0.000602778
4-Hydroxycinnamyl aldehyde	CmoCh01G007670	-0.955752	0.000772342
Allantoate	CmoCh01G007670	0.954722	0.000817649
Caffeic aldehyde	CmoCh01G007670	-0.959966	0.000602778
Caffeyl alcohol	CmoCh01G007670	-0.961243	0.000556221
Citrate	CmoCh01G007670	0.952651	0.000913328
D-Glucarate	CmoCh01G007670	0.952518	0.000919698
D-Glucuronolactone	CmoCh01G007670	0.951082	0.000990043
Isochorismate	CmoCh01G007670	0.951123	0.00098798
Isocitrate	CmoCh01G007670	0.952651	0.000913328
L-xylo-Hexulonolactone	CmoCh01G007670	0.951082	0.000990043
Methylmalonate	CmoCh01G007670	0.97137	0.00026231
Monodehydroascorbate	CmoCh01G007670	0.951082	0.000990043
Phenylacetaldehyde	CmoCh01G007670	-0.95565	0.000776754
Phenylpyruvate	CmoCh01G007670	-0.959966	0.000602778
Pyropheophorbide a	CmoCh01G007670	0.965987	0.000402345
Succinate	CmoCh01G007670	0.97137	0.00026231
cis-2-Hydroxycinnamate	CmoCh01G007670	-0.959966	0.000602778
Digalacturonate	CmoCh01G007710	0.966516	0.000386994
Methyl jasmonate	CmoCh01G007710	0.966823	0.000378257
6-(Hydroxymethyl)-7,8-dihydropterin	CmoCh01G007890	0.963422	0.000481885
C21854	CmoCh01G007890	0.966093	0.000399238
Pantetheine	CmoCh01G007890	-0.954987	0.000805826
Pelargonin	CmoCh01G007890	0.964597	0.000444393
(9Z,15Z)-(13S)-12,13-Epoxyoctadeca-9,11,15-trienoic acid	CmoCh01G007910	0.963329	0.000484925
3,4-Dihydroxyphenylacetaldehyde	CmoCh01G007910	-0.965595	0.000413962
(S)-Malate	CmoCh01G007910	-0.961312	0.000553767
2-Hydroxyphenylacetate	CmoCh01G007910	-0.965595	0.000413962
2-Methylmaleate	CmoCh01G007910	-0.95117	0.000985621
3-alpha(S)-Strictosidine	CmoCh01G007910	-0.951657	0.00096151
4-Coumarate	CmoCh01G007910	0.953336	0.000880977
4-Hydroxycinnamyl aldehyde	CmoCh01G007910	0.951705	0.000959118
Allantoate	CmoCh01G007910	-0.966919	0.000375552
C21854	CmoCh01G007910	0.979279	0.000117393
Caffeic aldehyde	CmoCh01G007910	0.953336	0.000880977
Caffeyl alcohol	CmoCh01G007910	0.951958	0.000946748
Coniferyl aldehyde	CmoCh01G007910	-0.965595	0.000413962
Heme	CmoCh01G007910	-0.956063	0.000758986
Isochorismate	CmoCh01G007910	-0.968359	0.000336254
Methylmalonate	CmoCh01G007910	-0.952577	0.000916841
Pantetheine	CmoCh01G007910	-0.97588	0.0001713
Pelargonin	CmoCh01G007910	0.981137	9.29157e-05
Phenylacetaldehyde	CmoCh01G007910	0.951229	0.000982682
Phenylpyruvate	CmoCh01G007910	0.953336	0.000880977
Pheophytin a	CmoCh01G007910	0.963329	0.000484925
Secologanin	CmoCh01G007910	-0.961636	0.00054234
Sphinganine	CmoCh01G007910	-0.965819	0.000407306
Succinate	CmoCh01G007910	-0.952577	0.000916841
cis-2-Hydroxycinnamate	CmoCh01G007910	0.953336	0.000880977
Methylmalonate	CmoCh01G008110	-0.953469	0.000874778
Succinate	CmoCh01G008110	-0.953469	0.000874778
Tyramine	CmoCh01G008110	0.962252	0.000521028
D-Sorbitol	CmoCh01G008220	0.950169	0.00103636
3,4-Dihydroxy-L-phenylalanine	CmoCh01G008230	0.976469	0.000161078
N,N-Dihydroxy-L-phenylalanine	CmoCh01G008230	0.976469	0.000161078
alpha,alpha'-Trehalose 6-phosphate	CmoCh01G008230	0.9532	0.000887353
(2R)-2-Hydroxy-2-methylbutanenitrile	CmoCh01G008230	0.965161	0.000427044
(E)-Phenylacetaldoxime	CmoCh01G008230	0.975883	0.000171255
2-Phenylacetamide	CmoCh01G008230	0.975883	0.000171255
3-alpha(S)-Strictosidine	CmoCh01G008230	-0.953502	0.000873222
4-Aminobenzoate	CmoCh01G008230	0.955719	0.000773771
Anthranilate	CmoCh01G008230	0.955719	0.000773771
Betaine	CmoCh01G008230	0.969044	0.00031848
Dopamine	CmoCh01G008230	0.973114	0.000224372
L-Valine	CmoCh01G008230	0.969044	0.00031848
Methylmalonate	CmoCh01G008230	-0.950002	0.00104498
N-Acetyl-L-citrulline	CmoCh01G008230	0.95522	0.000795545
N-Acetyl-L-glutamate 5-semialdehyde	CmoCh01G008230	0.955714	0.000774011
Succinate	CmoCh01G008230	-0.950002	0.00104498
Sucrose 6'-phosphate	CmoCh01G008230	0.9532	0.000887353
Sucrose 6-phosphate	CmoCh01G008230	0.9532	0.000887353
Tyramine	CmoCh01G008230	0.963006	0.000495575
(S)-Malate	CmoCh01G008390	-0.967397	0.000362222
C21854	CmoCh01G008390	0.955688	0.000775108
Methylmalonate	CmoCh01G008390	-0.957978	0.000679654
Pantetheine	CmoCh01G008390	-0.954237	0.00083948
Pelargonin	CmoCh01G008390	0.970838	0.00027458
Succinate	CmoCh01G008390	-0.957978	0.000679654
(9Z,15Z)-(13S)-12,13-Epoxyoctadeca-9,11,15-trienoic acid	CmoCh01G008530	0.985739	4.62884e-05
Carlactone	CmoCh01G008530	0.957769	0.000688086
Digalacturonate	CmoCh01G008530	0.983007	7.16461e-05
Methyl jasmonate	CmoCh01G008530	0.977232	0.000148409
Pelargonin	CmoCh01G008530	0.989026	2.40874e-05
Pheophytin a	CmoCh01G008530	0.985739	4.62884e-05
Quercetin 3-O-rhamnoside 7-O-glucoside	CmoCh01G008530	0.972799	0.000230962
(9Z,15Z)-(13S)-12,13-Epoxyoctadeca-9,11,15-trienoic acid	CmoCh01G008550	0.963224	0.000488388
Digalacturonate	CmoCh01G008550	0.969677	0.000302543
Methyl jasmonate	CmoCh01G008550	0.958933	0.000642052
Pheophytin a	CmoCh01G008550	0.963224	0.000488388
Quercetin 3-O-rhamnoside 7-O-glucoside	CmoCh01G008550	0.98511	5.15466e-05
(9Z,11E)-(13S)-13-Hydroperoxyoctadeca-9,11-dienoic acid	CmoCh01G008650	0.969727	0.000301319
1,8-Cineole	CmoCh01G008650	0.995834	2.14646e-06
9,10-Epoxy-18-hydroxystearate	CmoCh01G008650	0.995834	2.14646e-06
(+)-Linalool	CmoCh01G008650	0.995834	2.14646e-06
(-)-Menthone	CmoCh01G008650	0.995834	2.14646e-06
(-)-alpha-Terpineol	CmoCh01G008650	0.995834	2.14646e-06
(6E)-8-Hydroxygeraniol	CmoCh01G008650	0.995834	2.14646e-06
3-beta-D-Galactosyl-sn-glycerol	CmoCh01G008650	0.994346	4.60357e-06
9(S)-HPODE	CmoCh01G008650	0.969727	0.000301319
9(S)-HPOT	CmoCh01G008650	0.995834	2.14646e-06
Gibberellin A9	CmoCh01G008650	0.995834	2.14646e-06
Indolylmethyl-desulfoglucosinolate	CmoCh01G008650	0.995834	2.14646e-06
Thiocysteine	CmoCh01G008650	0.995834	2.14646e-06
(2R,3S)-3-Isopropylmalate	CmoCh01G008740	0.951145	0.000986894
(S)-2,3,4,5-Tetrahydropyridine-2-carboxylate	CmoCh01G008740	0.990341	1.75181e-05
L-3,4-Dihydroxybutan-2-one 4-phosphate	CmoCh01G008740	0.990341	1.75181e-05
10-Formyltetrahydrofolate	CmoCh01G008740	0.990341	1.75181e-05
2-(2'-Methylthio)ethylmalic acid	CmoCh01G008740	0.990341	1.75181e-05
2-Phospho-D-glycerate	CmoCh01G008740	0.990341	1.75181e-05
2-Phosphoglycolate	CmoCh01G008740	0.990341	1.75181e-05
3-(2'-Methylthio)ethylmalic acid	CmoCh01G008740	0.990341	1.75181e-05
3-Methyl-2-oxobutanoic acid	CmoCh01G008740	0.9945	4.29588e-06
3-Phospho-D-glycerate	CmoCh01G008740	0.990341	1.75181e-05
4-Trimethylammoniobutanal	CmoCh01G008740	0.990341	1.75181e-05
5-Hydroxyindoleacetate	CmoCh01G008740	0.990341	1.75181e-05
8-Methylthiooctyl-desulfoglucosinolate	CmoCh01G008740	0.990341	1.75181e-05
Acetyl phosphate	CmoCh01G008740	0.990341	1.75181e-05
Butanoic acid	CmoCh01G008740	0.981443	8.92109e-05
C10646	CmoCh01G008740	0.990341	1.75181e-05
C20454	CmoCh01G008740	0.990341	1.75181e-05
D-Gal alpha 1-&gt;6D-Gal alpha 1-&gt;6D-Glucose	CmoCh01G008740	0.988017	2.99945e-05
Dextrin	CmoCh01G008740	0.988017	2.99945e-05
Ethylene	CmoCh01G008740	0.990341	1.75181e-05
Folinic acid	CmoCh01G008740	0.990341	1.75181e-05
Porphobilinogen	CmoCh01G008740	0.990341	1.75181e-05
Propanoate	CmoCh01G008740	0.965207	0.000425646
Raffinose	CmoCh01G008740	0.988017	2.99945e-05
Riboflavin	CmoCh01G008740	0.990341	1.75181e-05
Serotonin	CmoCh01G008740	0.990341	1.75181e-05
Xylitol	CmoCh01G008740	0.953843	0.0008575
Zeatin	CmoCh01G008740	0.993256	7.14894e-06
alpha-Isopropylmalate	CmoCh01G008740	0.951145	0.000986894
p-Hydroxybenzyldesulphoglucosinolate	CmoCh01G008740	0.990341	1.75181e-05
12-Oxo-9(Z)-dodecenoic acid	CmoCh01G008800	0.991612	1.23202e-05
L-Isoleucine	CmoCh01G008800	-0.955848	0.000768203
L-Leucine	CmoCh01G008800	-0.955848	0.000768203
L-Ornithine	CmoCh01G008800	0.955247	0.000794338
Stachyose	CmoCh01G008800	0.959545	0.000618582
Carlactone	CmoCh01G008880	0.977554	0.000143231
Digalacturonate	CmoCh01G008880	0.959882	0.000605907
Methyl jasmonate	CmoCh01G008880	0.9839	6.26242e-05
Carlactone	CmoCh01G009010	0.958598	0.000655096
Aminoimidazole ribotide	CmoCh01G009020	-0.954418	0.000831264
1-Methylpyrrolinium	CmoCh01G009040	-0.950788	0.00100479
2-Methylmaleate	CmoCh01G009040	-0.957396	0.000703206
26-Hydroxybrassinolide	CmoCh01G009040	-0.955255	0.000793988
4-Coumarate	CmoCh01G009040	0.966592	0.000384814
4-Hydroxycinnamyl aldehyde	CmoCh01G009040	0.966683	0.000382219
Allantoate	CmoCh01G009040	-0.950731	0.00100771
Caffeic aldehyde	CmoCh01G009040	0.966592	0.000384814
Caffeyl alcohol	CmoCh01G009040	0.971068	0.000269248
Dodecanoic acid	CmoCh01G009040	0.952845	0.00090411
Heme	CmoCh01G009040	-0.954779	0.000815064
Histamine	CmoCh01G009040	0.952845	0.00090411
Methylmalonate	CmoCh01G009040	-0.961755	0.000538203
Phenylacetaldehyde	CmoCh01G009040	0.967288	0.000365224
Phenylpyruvate	CmoCh01G009040	0.966592	0.000384814
Succinate	CmoCh01G009040	-0.961755	0.000538203
Tyramine	CmoCh01G009040	0.970255	0.000288419
cis-2-Hydroxycinnamate	CmoCh01G009040	0.966592	0.000384814
alpha,alpha-Trehalose	CmoCh01G009060	0.958529	0.000657814
CO2	CmoCh01G009060	0.967543	0.000358208
Cellobiose	CmoCh01G009060	0.958529	0.000657814
Epimelibiose	CmoCh01G009060	0.958529	0.000657814
Lactose	CmoCh01G009060	0.958529	0.000657814
Maltose	CmoCh01G009060	0.958529	0.000657814
Melibiose	CmoCh01G009060	0.958529	0.000657814
Prostaglandin E2	CmoCh01G009060	0.954187	0.000841748
Prostaglandin H2	CmoCh01G009060	0.954187	0.000841748
Sucrose	CmoCh01G009060	0.958529	0.000657814
alpha-D-Galactosyl-(1-&gt;3)-1D-myo-inositol	CmoCh01G009060	0.958529	0.000657814
Acetate	CmoCh01G009160	-0.950794	0.00100451
Formate	CmoCh01G009160	-0.950794	0.00100451
Glycolaldehyde	CmoCh01G009160	-0.950794	0.00100451
(9Z,15Z)-(13S)-12,13-Epoxyoctadeca-9,11,15-trienoic acid	CmoCh01G009350	0.966684	0.000382191
6-(Hydroxymethyl)-7,8-dihydropterin	CmoCh01G009350	0.951222	0.000983056
Digalacturonate	CmoCh01G009350	0.989889	1.96384e-05
Methyl jasmonate	CmoCh01G009350	0.958313	0.00066632
Pelargonin	CmoCh01G009350	0.985657	4.69581e-05
Pheophytin a	CmoCh01G009350	0.966684	0.000382191
Quercetin 3-O-rhamnoside 7-O-glucoside	CmoCh01G009350	0.960427	0.000585721
(S)-Malate	CmoCh01G009370	-0.975587	0.000176521
C21854	CmoCh01G009370	0.954687	0.000819212
Methylmalonate	CmoCh01G009370	-0.969784	0.000299906
Pantetheine	CmoCh01G009370	-0.954922	0.000808726
Pelargonin	CmoCh01G009370	0.9629	0.000499101
Succinate	CmoCh01G009370	-0.969784	0.000299906
3,4-Dihydroxy-L-phenylalanine	CmoCh01G009400	0.959491	0.000620631
6-(Hydroxymethyl)-7,8-dihydropterin	CmoCh01G009400	0.958263	0.000668312
N,N-Dihydroxy-L-phenylalanine	CmoCh01G009400	0.959491	0.000620631
(E)-Phenylacetaldoxime	CmoCh01G009400	0.961435	0.000549404
2-Phenylacetamide	CmoCh01G009400	0.961435	0.000549404
C21854	CmoCh01G009400	0.976559	0.000159557
N-Acetyl-L-glutamate 5-semialdehyde	CmoCh01G009400	0.958486	0.000659491
Pantetheine	CmoCh01G009400	-0.966191	0.000396383
Pelargonin	CmoCh01G009400	0.963942	0.000465054
Secologanin	CmoCh01G009400	-0.951891	0.000950028
(9Z,11E)-(13S)-13-Hydroperoxyoctadeca-9,11-dienoic acid	CmoCh01G009450	0.950701	0.00100922
9(S)-HPODE	CmoCh01G009450	0.950701	0.00100922
Stachyose	CmoCh01G009450	0.968043	0.000344669
6-(Hydroxymethyl)-7,8-dihydropterin	CmoCh01G009460	0.966546	0.000386151
12-Oxo-9(Z)-dodecenoic acid	CmoCh01G009460	0.983311	6.84884e-05
D-Glucosamine 6-phosphate	CmoCh01G009460	0.964943	0.000433709
Kaempferol 3-O-glucoside	CmoCh01G009460	0.962377	0.000516736
L-Isoleucine	CmoCh01G009460	-0.968504	0.000332438
L-Leucine	CmoCh01G009460	-0.968504	0.000332438
Quercitrin	CmoCh01G009460	0.962377	0.000516736
Ethanolamine	CmoCh01G009500	0.95965	0.000614606
Homomethionine	CmoCh01G009500	0.95965	0.000614606
N-Acetyl-L-glutamate	CmoCh01G009500	0.95965	0.000614606
(9Z,15Z)-(13S)-12,13-Epoxyoctadeca-9,11,15-trienoic acid	CmoCh01G009540	0.972331	0.000240979
(S)-Malate	CmoCh01G009540	-0.964501	0.000447388
C21854	CmoCh01G009540	0.96329	0.000486219
Carlactone	CmoCh01G009540	0.951078	0.000990213
Methylmalonate	CmoCh01G009540	-0.953508	0.000872943
Pantetheine	CmoCh01G009540	-0.963396	0.000482725
Pelargonin	CmoCh01G009540	0.986996	3.67824e-05
Pheophytin a	CmoCh01G009540	0.972331	0.000240979
Succinate	CmoCh01G009540	-0.953508	0.000872943
(9Z,15Z)-(13S)-12,13-Epoxyoctadeca-9,11,15-trienoic acid	CmoCh01G009550	-0.956424	0.000743616
3,4-Dihydroxyphenylacetaldehyde	CmoCh01G009550	0.963896	0.000466551
(2S)-2-Isopropyl-3-oxosuccinate	CmoCh01G009550	-0.962588	0.000509579
(S)-Malate	CmoCh01G009550	0.964557	0.000445624
2-Hydroxyphenylacetate	CmoCh01G009550	0.963896	0.000466551
3-alpha(S)-Strictosidine	CmoCh01G009550	0.958248	0.000668921
4-Coumarate	CmoCh01G009550	-0.960167	0.000595289
4-Hydroxycinnamyl aldehyde	CmoCh01G009550	-0.951694	0.000959665
C21854	CmoCh01G009550	-0.966097	0.00039913
Caffeic aldehyde	CmoCh01G009550	-0.960167	0.000595289
Cellulose	CmoCh01G009550	0.971213	0.000265901
Coniferyl aldehyde	CmoCh01G009550	0.963896	0.000466551
Isochorismate	CmoCh01G009550	0.966579	0.00038521
Methylmalonate	CmoCh01G009550	0.958662	0.000652582
Pantetheine	CmoCh01G009550	0.976735	0.000156596
Pelargonin	CmoCh01G009550	-0.958978	0.000640292
Phenylpyruvate	CmoCh01G009550	-0.960167	0.000595289
Pheophytin a	CmoCh01G009550	-0.956424	0.000743616
Secologanin	CmoCh01G009550	0.977864	0.000138359
Shikimate	CmoCh01G009550	-0.962588	0.000509579
Succinate	CmoCh01G009550	0.958662	0.000652582
cis-2-Hydroxycinnamate	CmoCh01G009550	-0.960167	0.000595289
gamma-L-Glutamyl-L-2-aminobutyrate	CmoCh01G009550	0.95842	0.000662094
Ethanolamine	CmoCh01G009600	0.963215	0.000488661
Homomethionine	CmoCh01G009600	0.963215	0.000488661
N-Acetyl-L-glutamate	CmoCh01G009600	0.963215	0.000488661
(9Z,15Z)-(13S)-12,13-Epoxyoctadeca-9,11,15-trienoic acid	CmoCh01G009670	-0.963582	0.000476672
3,4-Dihydroxyphenylacetaldehyde	CmoCh01G009670	0.9804	0.000102218
(R)-2-Methylmalate	CmoCh01G009670	0.973721	0.000212008
(S)-Malate	CmoCh01G009670	0.954249	0.000838931
2-Hydroxyphenylacetate	CmoCh01G009670	0.9804	0.000102218
2-Methylmaleate	CmoCh01G009670	0.960446	0.000585028
2-Oxoglutarate	CmoCh01G009670	0.971636	0.000256299
4-Coumarate	CmoCh01G009670	-0.960263	0.000591748
4-Hydroxycinnamyl aldehyde	CmoCh01G009670	-0.954571	0.000824392
Allantoate	CmoCh01G009670	0.967358	0.0003633
C21854	CmoCh01G009670	-0.972046	0.00024718
Caffeic aldehyde	CmoCh01G009670	-0.960263	0.000591748
Caffeyl alcohol	CmoCh01G009670	-0.954912	0.000809162
Citrate	CmoCh01G009670	0.971319	0.000263481
Coniferyl aldehyde	CmoCh01G009670	0.9804	0.000102218
D-Glucarate	CmoCh01G009670	0.967119	0.000369938
D-Glucuronolactone	CmoCh01G009670	0.968217	0.000340014
Isochorismate	CmoCh01G009670	0.97645	0.000161406
Isocitrate	CmoCh01G009670	0.971319	0.000263481
L-xylo-Hexulonolactone	CmoCh01G009670	0.968217	0.000340014
Monodehydroascorbate	CmoCh01G009670	0.968217	0.000340014
Oxaloacetate	CmoCh01G009670	0.962844	0.000500999
Pantetheine	CmoCh01G009670	0.974716	0.000192608
Pelargonin	CmoCh01G009670	-0.97068	0.000278293
Phenylacetaldehyde	CmoCh01G009670	-0.952975	0.00089794
Phenylpyruvate	CmoCh01G009670	-0.960263	0.000591748
Pheophytin a	CmoCh01G009670	-0.963582	0.000476672
Secologanin	CmoCh01G009670	0.966314	0.000392821
Sphinganine	CmoCh01G009670	0.975464	0.000178742
cis-2-Hydroxycinnamate	CmoCh01G009670	-0.960263	0.000591748
gamma-L-Glutamyl-L-2-aminobutyrate	CmoCh01G009670	0.968417	0.000334732
3,4-Dihydroxy-L-phenylalanine	CmoCh01G010000	0.957867	0.000684142
3,4-Dihydroxyphenylacetaldehyde	CmoCh01G010000	-0.955296	0.000792212
N,N-Dihydroxy-L-phenylalanine	CmoCh01G010000	0.957867	0.000684142
(E)-Phenylacetaldoxime	CmoCh01G010000	0.956292	0.000749207
2-Hydroxyphenylacetate	CmoCh01G010000	-0.955296	0.000792212
2-Phenylacetamide	CmoCh01G010000	0.956292	0.000749207
3-alpha(S)-Strictosidine	CmoCh01G010000	-0.951747	0.000957095
Allantoate	CmoCh01G010000	-0.954275	0.000837739
C21854	CmoCh01G010000	0.977499	0.000144107
Coniferyl aldehyde	CmoCh01G010000	-0.955296	0.000792212
Isochorismate	CmoCh01G010000	-0.957958	0.000680476
N-Acetyl-L-glutamate 5-semialdehyde	CmoCh01G010000	0.953594	0.000868972
Pantetheine	CmoCh01G010000	-0.970446	0.000283844
Pelargonin	CmoCh01G010000	0.966605	0.000384456
Secologanin	CmoCh01G010000	-0.958852	0.000645178
Sphinganine	CmoCh01G010000	-0.965789	0.0004082
(S)-Malate	CmoCh01G010040	-0.972811	0.000230728
2-Methylmaleate	CmoCh01G010040	-0.954678	0.000819613
3-alpha(S)-Strictosidine	CmoCh01G010040	-0.950457	0.00102161
4-Coumarate	CmoCh01G010040	0.981684	8.63447e-05
4-Hydroxycinnamyl aldehyde	CmoCh01G010040	0.978102	0.000134689
Allantoate	CmoCh01G010040	-0.957793	0.000687118
Caffeic aldehyde	CmoCh01G010040	0.981684	8.63447e-05
Caffeyl alcohol	CmoCh01G010040	0.980888	9.59979e-05
Cellulose	CmoCh01G010040	-0.950738	0.00100734
Heme	CmoCh01G010040	-0.956846	0.000725927
Isochorismate	CmoCh01G010040	-0.958197	0.000670924
Methylmalonate	CmoCh01G010040	-0.98163	8.69819e-05
Phenylacetaldehyde	CmoCh01G010040	0.977807	0.000139255
Phenylpyruvate	CmoCh01G010040	0.981684	8.63447e-05
Phoenicoxanthin	CmoCh01G010040	0.965913	0.000404526
Secologanin	CmoCh01G010040	-0.951916	0.000948794
Succinate	CmoCh01G010040	-0.98163	8.69819e-05
Tyramine	CmoCh01G010040	0.962895	0.000499293
cis-2-Hydroxycinnamate	CmoCh01G010040	0.981684	8.63447e-05
4-Amino-5-hydroxymethyl-2-methylpyrimidine	CmoCh01G010050	-0.961064	0.000562623
L-Histidinal	CmoCh01G010050	-0.961064	0.000562623
6,7-Dimethyl-8-(D-ribityl)lumazine	CmoCh01G010150	0.955307	0.000791741
(2S)-2-Isopropyl-3-oxosuccinate	CmoCh01G010150	-0.979129	0.000119513
Cellulose	CmoCh01G010150	0.953471	0.000874678
Chitin	CmoCh01G010150	0.971828	0.000252015
Secologanin	CmoCh01G010150	0.958312	0.00066638
Shikimate	CmoCh01G010150	-0.979129	0.000119513
3,4-Dihydroxy-L-phenylalanine	CmoCh01G010440	0.967422	0.000361527
3,4-Dihydroxyphenylacetaldehyde	CmoCh01G010440	-0.953519	0.000872471
N,N-Dihydroxy-L-phenylalanine	CmoCh01G010440	0.967422	0.000361527
(E)-Phenylacetaldoxime	CmoCh01G010440	0.966429	0.000389488
(S)-Malate	CmoCh01G010440	-0.96287	0.000500113
1-Methylpyrrolinium	CmoCh01G010440	-0.960469	0.000584184
2-Hydroxyphenylacetate	CmoCh01G010440	-0.953519	0.000872471
2-Methylmaleate	CmoCh01G010440	-0.975273	0.000182221
2-Oxoglutarate	CmoCh01G010440	-0.950142	0.00103776
2-Phenylacetamide	CmoCh01G010440	0.966429	0.000389488
26-Hydroxybrassinolide	CmoCh01G010440	-0.971458	0.000260305
3-alpha(S)-Strictosidine	CmoCh01G010440	-0.973096	0.00022475
4-Aminobenzoate	CmoCh01G010440	0.950693	0.00100964
4-Coumarate	CmoCh01G010440	0.977844	0.000138671
4-Hydroxycinnamyl alcohol 4-D-glucoside	CmoCh01G010440	-0.952255	0.00093235
4-Hydroxycinnamyl aldehyde	CmoCh01G010440	0.977359	0.000146353
Allantoate	CmoCh01G010440	-0.968853	0.00032338
Anthranilate	CmoCh01G010440	0.950693	0.00100964
Caffeic aldehyde	CmoCh01G010440	0.977844	0.000138671
Caffeyl alcohol	CmoCh01G010440	0.980206	0.000104759
Cellulose	CmoCh01G010440	-0.95513	0.000799531
Coniferyl aldehyde	CmoCh01G010440	-0.953519	0.000872471
Dodecanoic acid	CmoCh01G010440	0.965534	0.000415782
Heme	CmoCh01G010440	-0.96977	0.000300237
Histamine	CmoCh01G010440	0.965534	0.000415782
Isochorismate	CmoCh01G010440	-0.965769	0.000408776
Methylmalonate	CmoCh01G010440	-0.970031	0.000293851
Phenylacetaldehyde	CmoCh01G010440	0.97753	0.000143618
Phenylpyruvate	CmoCh01G010440	0.977844	0.000138671
Pyropheophorbide a	CmoCh01G010440	-0.951947	0.000947281
Secologanin	CmoCh01G010440	-0.959111	0.000635152
Succinate	CmoCh01G010440	-0.970031	0.000293851
Tyramine	CmoCh01G010440	0.981006	9.45266e-05
cis-2-Hydroxycinnamate	CmoCh01G010440	0.977844	0.000138671
Tryptamine	CmoCh01G010500	0.950516	0.00101862
4-Amino-5-hydroxymethyl-2-methylpyrimidine	CmoCh01G010590	0.952625	0.000914542
Acetate	CmoCh01G010590	0.961056	0.00056291
Dodecanoic acid	CmoCh01G010590	0.962148	0.00052457
Formate	CmoCh01G010590	0.961056	0.00056291
Glycolaldehyde	CmoCh01G010590	0.961056	0.00056291
Histamine	CmoCh01G010590	0.962148	0.00052457
L-Histidinal	CmoCh01G010590	0.952625	0.000914542
O-Phospho-L-homoserine	CmoCh01G010590	0.982931	7.24408e-05
Indolylmethylthiohydroximate	CmoCh01G010620	-0.981793	8.50797e-05
Carlactone	CmoCh01G010740	0.969489	0.000307223
Digalacturonate	CmoCh01G010740	0.969399	0.000309474
Methyl jasmonate	CmoCh01G010740	0.977537	0.000143512
cis-3,4-Leucopelargonidin	CmoCh01G010750	0.990141	1.84371e-05
(-)-Epicatechin	CmoCh01G010750	0.990141	1.84371e-05
2-Succinylbenzoate	CmoCh01G010750	0.984373	5.81423e-05
3-(4-Hydroxyphenyl)pyruvate	CmoCh01G010750	0.989135	2.34985e-05
Bacteriochlorophyllide a	CmoCh01G010750	0.985785	4.59167e-05
Caffeate	CmoCh01G010750	0.989135	2.34985e-05
D-Ribose 5-phosphate	CmoCh01G010750	0.991426	1.3014e-05
D-Ribulose 5-phosphate	CmoCh01G010750	0.991426	1.3014e-05
D-Xylulose 5-phosphate	CmoCh01G010750	0.991426	1.3014e-05
Fisetinidol-4beta-ol	CmoCh01G010750	0.990141	1.84371e-05
Luteoforol	CmoCh01G010750	0.990141	1.84371e-05
alpha-D-Ribose 1-phosphate	CmoCh01G010750	0.991426	1.3014e-05
beta-L-Arabinose 1-phosphate	CmoCh01G010750	0.991426	1.3014e-05
(R)-2,3-Dihydroxy-3-methylpentanoate	CmoCh01G010890	0.981949	8.32719e-05
(R)-Mevalonate	CmoCh01G010890	0.981949	8.32719e-05
(R)-Pantoate	CmoCh01G010890	0.981949	8.32719e-05
(R)-S-Lactoylglutathione	CmoCh01G010890	0.9534	0.000877974
1-Methylpyrrolinium	CmoCh01G010890	0.979541	0.000113727
26-Hydroxybrassinolide	CmoCh01G010890	0.958008	0.000678458
4-Hydroxycinnamyl alcohol 4-D-glucoside	CmoCh01G010890	0.973397	0.000218558
Heme	CmoCh01G010890	0.962214	0.000522324
Nicotinamide	CmoCh01G010890	0.977438	0.000145083
Ophthalmate	CmoCh01G010890	0.986388	4.12208e-05
Methyl jasmonate	CmoCh01G010970	0.957221	0.000710398
(R)-5,6-Dihydrothymine	CmoCh01G011040	0.962895	0.000499287
Amygdalin	CmoCh01G011040	0.968963	0.000320559
Dolichyl diphosphate	CmoCh01G011040	0.950832	0.0010026
G00008	CmoCh01G011040	0.969205	0.000314378
G00009	CmoCh01G011040	0.969205	0.000314378
Heme A	CmoCh01G011040	0.969205	0.000314378
gamma-Amino-gamma-cyanobutanoate	CmoCh01G011040	0.962895	0.000499287
(S)-4-Amino-5-oxopentanoate	CmoCh01G011090	-0.965213	0.000425463
5-Aminolevulinate	CmoCh01G011090	-0.965213	0.000425463
Hydroxyproline	CmoCh01G011090	-0.965213	0.000425463
L-Glutamate 5-semialdehyde	CmoCh01G011090	-0.965213	0.000425463
Pelargonin	CmoCh01G011090	-0.954663	0.00082028
Sphinganine	CmoCh01G011090	0.953977	0.00085134
(S)-Malate	CmoCh01G011400	-0.960901	0.000568461
Methylmalonate	CmoCh01G011400	-0.969188	0.000314808
Phoenicoxanthin	CmoCh01G011400	0.956784	0.000728503
Spermidine	CmoCh01G011400	0.955533	0.000781842
Succinate	CmoCh01G011400	-0.969188	0.000314808
(9Z,15Z)-(13S)-12,13-Epoxyoctadeca-9,11,15-trienoic acid	CmoCh01G011410	0.961623	0.000542804
3,4-Dihydroxy-L-phenylalanine	CmoCh01G011410	0.967645	0.000355427
3,4-Dihydroxyphenylacetaldehyde	CmoCh01G011410	-0.970343	0.000286303
N,N-Dihydroxy-L-phenylalanine	CmoCh01G011410	0.967645	0.000355427
(E)-Phenylacetaldoxime	CmoCh01G011410	0.969388	0.000309755
(R)-S-Lactoylglutathione	CmoCh01G011410	-0.969603	0.00030438
(S)-Malate	CmoCh01G011410	-0.965724	0.000410122
1-Methylpyrrolinium	CmoCh01G011410	-0.978557	0.000127833
2-Hydroxyphenylacetate	CmoCh01G011410	-0.970343	0.000286303
2-Methylmaleate	CmoCh01G011410	-0.968633	0.000329072
2-Phenylacetamide	CmoCh01G011410	0.969388	0.000309755
26-Hydroxybrassinolide	CmoCh01G011410	-0.979554	0.000113553
3-alpha(S)-Strictosidine	CmoCh01G011410	-0.978985	0.000121586
4-Aminobenzoate	CmoCh01G011410	0.958547	0.000657118
4-Coumarate	CmoCh01G011410	0.969237	0.000313564
4-Hydroxycinnamyl alcohol 4-D-glucoside	CmoCh01G011410	-0.966829	0.000378082
4-Hydroxycinnamyl aldehyde	CmoCh01G011410	0.973299	0.000220571
Allantoate	CmoCh01G011410	-0.984893	5.34429e-05
Anthranilate	CmoCh01G011410	0.958547	0.000657118
C21854	CmoCh01G011410	0.994494	4.30792e-06
Caffeic aldehyde	CmoCh01G011410	0.969237	0.000313564
Caffeyl alcohol	CmoCh01G011410	0.971941	0.000249507
Cellulose	CmoCh01G011410	-0.967362	0.000363181
Coniferyl aldehyde	CmoCh01G011410	-0.970343	0.000286303
Heme	CmoCh01G011410	-0.98629	4.19588e-05
Isochorismate	CmoCh01G011410	-0.980203	0.000104788
Methylmalonate	CmoCh01G011410	-0.95675	0.000729947
N-Acetyl-L-glutamate 5-semialdehyde	CmoCh01G011410	0.965642	0.000412543
Nicotinate	CmoCh01G011410	-0.958895	0.000643511
Pantetheine	CmoCh01G011410	-0.988669	2.60933e-05
Pelargonin	CmoCh01G011410	0.974519	0.000196347
Phenylacetaldehyde	CmoCh01G011410	0.97378	0.000210824
Phenylpyruvate	CmoCh01G011410	0.969237	0.000313564
Pheophytin a	CmoCh01G011410	0.961623	0.000542804
Quinolinate	CmoCh01G011410	-0.958895	0.000643511
Secologanin	CmoCh01G011410	-0.978105	0.000134649
Succinate	CmoCh01G011410	-0.95675	0.000729947
cis-2-Hydroxycinnamate	CmoCh01G011410	0.969237	0.000313564
(2S)-2-Isopropyl-3-oxosuccinate	CmoCh01G011450	-0.969147	0.000315847
Chitin	CmoCh01G011450	0.974301	0.000200553
Shikimate	CmoCh01G011450	-0.969147	0.000315847
Gibberellin A51-catabolite	CmoCh01G011470	0.97285	0.000229895
(R)-2,3-Dihydroxy-3-methylpentanoate	CmoCh01G011560	0.95072	0.00100824
(R)-Mevalonate	CmoCh01G011560	0.95072	0.00100824
(R)-Pantoate	CmoCh01G011560	0.95072	0.00100824
(S)-4-Amino-5-oxopentanoate	CmoCh01G011700	-0.987421	3.38556e-05
5-Aminolevulinate	CmoCh01G011700	-0.987421	3.38556e-05
Hydroxyproline	CmoCh01G011700	-0.987421	3.38556e-05
L-Glutamate 5-semialdehyde	CmoCh01G011700	-0.987421	3.38556e-05
(R)-5,6-Dihydrothymine	CmoCh01G011800	-0.959182	0.000632458
Chitin	CmoCh01G011800	-0.97364	0.000213618
Dolichyl diphosphate	CmoCh01G011800	-0.960475	0.000583959
gamma-Amino-gamma-cyanobutanoate	CmoCh01G011800	-0.959182	0.000632458
(R)-5,6-Dihydrothymine	CmoCh01G011870	0.996619	1.27419e-06
Amygdalin	CmoCh01G011870	0.989609	2.10208e-05
Chitin	CmoCh01G011870	0.968842	0.000323665
Dolichyl diphosphate	CmoCh01G011870	0.992017	1.08879e-05
G00008	CmoCh01G011870	0.991926	1.12013e-05
G00009	CmoCh01G011870	0.991926	1.12013e-05
Heme A	CmoCh01G011870	0.991926	1.12013e-05
gamma-Amino-gamma-cyanobutanoate	CmoCh01G011870	0.996619	1.27419e-06
4-Coumarate	CmoCh01G011900	0.964926	0.000434225
4-Hydroxycinnamyl aldehyde	CmoCh01G011900	0.963292	0.000486136
Caffeic aldehyde	CmoCh01G011900	0.964926	0.000434225
Caffeyl alcohol	CmoCh01G011900	0.96625	0.000394662
Dodecanoic acid	CmoCh01G011900	0.955393	0.000787938
Histamine	CmoCh01G011900	0.955393	0.000787938
Phenylacetaldehyde	CmoCh01G011900	0.963195	0.000489328
Phenylpyruvate	CmoCh01G011900	0.964926	0.000434225
Phoenicoxanthin	CmoCh01G011900	0.959694	0.000612949
Tyramine	CmoCh01G011900	0.96136	0.000552091
cis-2-Hydroxycinnamate	CmoCh01G011900	0.964926	0.000434225
Chitin	CmoCh01G012010	0.951074	0.000990411
(9Z,15Z)-(13S)-12,13-Epoxyoctadeca-9,11,15-trienoic acid	CmoCh01G012060	0.959644	0.000614834
Carlactone	CmoCh01G012060	0.965945	0.000403582
Digalacturonate	CmoCh01G012060	0.984522	5.67702e-05
Methyl jasmonate	CmoCh01G012060	0.981259	9.14286e-05
Pelargonin	CmoCh01G012060	0.974102	0.000204432
Pheophytin a	CmoCh01G012060	0.959644	0.000614834
Quercetin 3-O-rhamnoside 7-O-glucoside	CmoCh01G012060	0.963994	0.000463422
Carlactone	CmoCh01G012090	-0.950196	0.00103498
Digalacturonate	CmoCh01G012090	-0.977554	0.000143244
Methyl jasmonate	CmoCh01G012090	-0.975786	0.000172967
Quercetin 3-O-rhamnoside 7-O-glucoside	CmoCh01G012090	-0.955889	0.000766449
2-Succinylbenzoate	CmoCh01G012100	-0.960063	0.00059916
5-Amino-6-(5'-phospho-D-ribitylamino)uracil	CmoCh01G012100	-0.950638	0.0010124
Bacteriochlorophyllide a	CmoCh01G012100	-0.958238	0.000669298
Digalacturonate	CmoCh01G012100	-0.957125	0.000714354
Quercetin 3-O-rhamnoside 7-O-glucoside	CmoCh01G012100	-0.95915	0.000633681
Cellulose	CmoCh01G012190	0.963228	0.000488229
Secologanin	CmoCh01G012190	0.951531	0.000967704
Tyramine	CmoCh01G012190	-0.95036	0.00102655
3,4-Dihydroxy-L-phenylalanine	CmoCh01G012240	0.979069	0.000120376
3,4-Dihydroxyphenylacetaldehyde	CmoCh01G012240	-0.969205	0.000314365
N,N-Dihydroxy-L-phenylalanine	CmoCh01G012240	0.979069	0.000120376
(E)-Phenylacetaldoxime	CmoCh01G012240	0.980622	9.93536e-05
(R)-S-Lactoylglutathione	CmoCh01G012240	-0.954795	0.000814369
(S)-Malate	CmoCh01G012240	-0.973408	0.000218336
1-Methylpyrrolinium	CmoCh01G012240	-0.971932	0.000249704
2-Hydroxyphenylacetate	CmoCh01G012240	-0.969205	0.000314365
2-Methylmaleate	CmoCh01G012240	-0.970272	0.000288018
2-Phenylacetamide	CmoCh01G012240	0.980622	9.93536e-05
26-Hydroxybrassinolide	CmoCh01G012240	-0.976323	0.000163578
3-alpha(S)-Strictosidine	CmoCh01G012240	-0.981625	8.70464e-05
4-Aminobenzoate	CmoCh01G012240	0.96599	0.000402262
4-Coumarate	CmoCh01G012240	0.971683	0.000255246
4-Hydroxycinnamyl alcohol 4-D-glucoside	CmoCh01G012240	-0.965792	0.0004081
4-Hydroxycinnamyl aldehyde	CmoCh01G012240	0.973327	0.000219995
Allantoate	CmoCh01G012240	-0.981341	9.04303e-05
Anthranilate	CmoCh01G012240	0.96599	0.000402262
C21854	CmoCh01G012240	0.987798	3.13794e-05
Caffeic aldehyde	CmoCh01G012240	0.971683	0.000255246
Caffeyl alcohol	CmoCh01G012240	0.973018	0.000226384
Cellulose	CmoCh01G012240	-0.969873	0.000297718
Coniferyl aldehyde	CmoCh01G012240	-0.969205	0.000314365
Heme	CmoCh01G012240	-0.98226	7.9748e-05
Isochorismate	CmoCh01G012240	-0.979085	0.000120151
Methylmalonate	CmoCh01G012240	-0.96666	0.000382882
N-Acetyl-L-glutamate 5-semialdehyde	CmoCh01G012240	0.971507	0.000259195
Pantetheine	CmoCh01G012240	-0.983351	6.80855e-05
Pelargonin	CmoCh01G012240	0.958709	0.000650773
Phenylacetaldehyde	CmoCh01G012240	0.973546	0.000215521
Phenylpyruvate	CmoCh01G012240	0.971683	0.000255246
Secologanin	CmoCh01G012240	-0.97884	0.000123688
Succinate	CmoCh01G012240	-0.96666	0.000382882
Tyramine	CmoCh01G012240	0.95841	0.000662474
cis-2-Hydroxycinnamate	CmoCh01G012240	0.971683	0.000255246
3,4-Dihydroxy-L-phenylalanine	CmoCh01G012250	0.953511	0.000872813
N,N-Dihydroxy-L-phenylalanine	CmoCh01G012250	0.953511	0.000872813
(E)-Phenylacetaldoxime	CmoCh01G012250	0.957204	0.000711085
(S)-Malate	CmoCh01G012250	-0.968386	0.000335559
1-Methylpyrrolinium	CmoCh01G012250	-0.95102	0.000993123
2-Phenylacetamide	CmoCh01G012250	0.957204	0.000711085
3-alpha(S)-Strictosidine	CmoCh01G012250	-0.956661	0.000733637
Allantoate	CmoCh01G012250	-0.960266	0.000591635
C21854	CmoCh01G012250	0.97522	0.000183193
Caffeyl alcohol	CmoCh01G012250	0.950057	0.00104212
Heme	CmoCh01G012250	-0.961078	0.000562132
Isochorismate	CmoCh01G012250	-0.957993	0.000679075
Methylmalonate	CmoCh01G012250	-0.958688	0.00065158
Pantetheine	CmoCh01G012250	-0.9697	0.000301988
Pelargonin	CmoCh01G012250	0.966596	0.000384713
Secologanin	CmoCh01G012250	-0.958448	0.000660974
Succinate	CmoCh01G012250	-0.958688	0.00065158
D-4'-Phosphopantothenate	CmoCh01G012260	0.969804	0.000299417
(S)-Malate	CmoCh01G012340	-0.971818	0.000252235
Carlactone	CmoCh01G012340	0.954146	0.000843613
Methylmalonate	CmoCh01G012340	-0.968852	0.000323406
Pelargonin	CmoCh01G012340	0.953285	0.000883358
Succinate	CmoCh01G012340	-0.968852	0.000323406
Carlactone	CmoCh01G012350	0.97867	0.000126168
Methyl jasmonate	CmoCh01G012350	0.971168	0.000266926
cis-3,4-Leucopelargonidin	CmoCh01G012480	0.988364	2.78766e-05
(-)-Epicatechin	CmoCh01G012480	0.988364	2.78766e-05
2-Succinylbenzoate	CmoCh01G012480	0.966014	0.000401563
3-(4-Hydroxyphenyl)pyruvate	CmoCh01G012480	0.989028	2.40767e-05
Bacteriochlorophyllide a	CmoCh01G012480	0.968642	0.000328839
Caffeate	CmoCh01G012480	0.989028	2.40767e-05
D-Ribose 5-phosphate	CmoCh01G012480	0.984321	5.86219e-05
D-Ribulose 5-phosphate	CmoCh01G012480	0.984321	5.86219e-05
D-Xylulose 5-phosphate	CmoCh01G012480	0.984321	5.86219e-05
Fisetinidol-4beta-ol	CmoCh01G012480	0.988364	2.78766e-05
Luteoforol	CmoCh01G012480	0.988364	2.78766e-05
alpha-D-Ribose 1-phosphate	CmoCh01G012480	0.984321	5.86219e-05
beta-L-Arabinose 1-phosphate	CmoCh01G012480	0.984321	5.86219e-05
12-Oxo-9(Z)-dodecenoic acid	CmoCh01G012510	0.982244	7.99239e-05
Digalacturonate	CmoCh01G012510	0.965226	0.000425059
L-Isoleucine	CmoCh01G012510	-0.978249	0.000132454
L-Leucine	CmoCh01G012510	-0.978249	0.000132454
Quercetin 3-O-rhamnoside 7-O-glucoside	CmoCh01G012510	0.965515	0.000416351
Pyropheophorbide a	CmoCh01G012620	-0.960026	0.000600546
Magnesium protoporphyrin	CmoCh01G012630	0.954222	0.000840169
O-Succinyl-L-homoserine	CmoCh01G012630	-0.973839	0.000209632
3,4-Dihydroxy-L-phenylalanine	CmoCh01G012760	0.987643	3.2385e-05
N,N-Dihydroxy-L-phenylalanine	CmoCh01G012760	0.987643	3.2385e-05
(E)-Phenylacetaldoxime	CmoCh01G012760	0.98787	3.09254e-05
2-Phenylacetamide	CmoCh01G012760	0.98787	3.09254e-05
3-alpha(S)-Strictosidine	CmoCh01G012760	-0.955848	0.000768205
4-Aminobenzoate	CmoCh01G012760	0.980043	0.000106911
Anthranilate	CmoCh01G012760	0.980043	0.000106911
C21854	CmoCh01G012760	0.964831	0.000437154
D-Glucosamine	CmoCh01G012760	0.956263	0.000750456
Dopamine	CmoCh01G012760	0.97272	0.000232648
N-Acetyl-L-glutamate 5-semialdehyde	CmoCh01G012760	0.985628	4.71952e-05
Pantetheine	CmoCh01G012760	-0.952991	0.000897168
Aminoimidazole ribotide	CmoCh01G012900	0.978806	0.000124177
D-Sorbitol	CmoCh01G012900	0.956368	0.000745994
(9Z,15Z)-(13S)-12,13-Epoxyoctadeca-9,11,15-trienoic acid	CmoCh01G013120	0.96705	0.000371861
(S)-Malate	CmoCh01G013120	-0.979788	0.00011034
4-Coumarate	CmoCh01G013120	0.962908	0.000498859
4-Hydroxycinnamyl aldehyde	CmoCh01G013120	0.95919	0.000632118
Allantoate	CmoCh01G013120	-0.956337	0.000747303
C21854	CmoCh01G013120	0.956892	0.000724008
Caffeic aldehyde	CmoCh01G013120	0.962908	0.000498859
Caffeyl alcohol	CmoCh01G013120	0.961035	0.000563653
Carlactone	CmoCh01G013120	0.956623	0.000735248
Heme	CmoCh01G013120	-0.952395	0.000925614
Isochorismate	CmoCh01G013120	-0.957218	0.000710505
Methylmalonate	CmoCh01G013120	-0.976905	0.000153765
Pantetheine	CmoCh01G013120	-0.963149	0.000490849
Pelargonin	CmoCh01G013120	0.969017	0.000319155
Phenylacetaldehyde	CmoCh01G013120	0.958876	0.000644243
Phenylpyruvate	CmoCh01G013120	0.962908	0.000498859
Pheophytin a	CmoCh01G013120	0.96705	0.000371861
Secologanin	CmoCh01G013120	-0.953191	0.000887748
Succinate	CmoCh01G013120	-0.976905	0.000153765
cis-2-Hydroxycinnamate	CmoCh01G013120	0.962908	0.000498859
3,4-Dihydroxy-L-phenylalanine	CmoCh01G013180	-0.978503	0.000128635
N,N-Dihydroxy-L-phenylalanine	CmoCh01G013180	-0.978503	0.000128635
(E)-Phenylacetaldoxime	CmoCh01G013180	-0.97997	0.000107893
1-Methylpyrrolinium	CmoCh01G013180	0.968076	0.000343787
2-Methylmaleate	CmoCh01G013180	0.954876	0.000810782
2-Phenylacetamide	CmoCh01G013180	-0.97997	0.000107893
26-Hydroxybrassinolide	CmoCh01G013180	0.979917	0.000108599
3-alpha(S)-Strictosidine	CmoCh01G013180	0.972581	0.000235597
4-Aminobenzoate	CmoCh01G013180	-0.987965	3.03232e-05
4-Hydroxycinnamyl alcohol 4-D-glucoside	CmoCh01G013180	0.960129	0.000596692
4-Hydroxycinnamyl aldehyde	CmoCh01G013180	-0.951855	0.000951762
Acetate	CmoCh01G013180	-0.981859	8.43136e-05
Allantoate	CmoCh01G013180	0.961315	0.000553676
Anthranilate	CmoCh01G013180	-0.987965	3.03232e-05
C21854	CmoCh01G013180	-0.964784	0.000438604
Cellulose	CmoCh01G013180	0.951664	0.00096113
Dodecanoic acid	CmoCh01G013180	-0.976168	0.00016626
Formate	CmoCh01G013180	-0.981859	8.43136e-05
Glycolaldehyde	CmoCh01G013180	-0.981859	8.43136e-05
Heme	CmoCh01G013180	0.971088	0.000268785
Histamine	CmoCh01G013180	-0.976168	0.00016626
Isochorismate	CmoCh01G013180	0.954165	0.000842729
N-Acetyl-L-glutamate 5-semialdehyde	CmoCh01G013180	-0.987021	3.66028e-05
Pantetheine	CmoCh01G013180	0.956154	0.000755085
Phenylacetaldehyde	CmoCh01G013180	-0.952841	0.000904274
Secologanin	CmoCh01G013180	0.957671	0.000692025
(9Z,15Z)-(13S)-12,13-Epoxyoctadeca-9,11,15-trienoic acid	CmoCh01G013220	0.962655	0.000507336
6-(Hydroxymethyl)-7,8-dihydropterin	CmoCh01G013220	0.98854	2.68372e-05
C21854	CmoCh01G013220	0.969787	0.00029984
Digalacturonate	CmoCh01G013220	0.957194	0.000711532
Pantetheine	CmoCh01G013220	-0.960099	0.00059783
Pelargonin	CmoCh01G013220	0.98618	4.28028e-05
Pheophytin a	CmoCh01G013220	0.962655	0.000507336
(E)-Phenylacetaldoxime	CmoCh01G013260	0.950236	0.00103291
(S)-Malate	CmoCh01G013260	-0.978741	0.000125121
2-Methylmaleate	CmoCh01G013260	-0.95319	0.000887805
2-Phenylacetamide	CmoCh01G013260	0.950236	0.00103291
3-alpha(S)-Strictosidine	CmoCh01G013260	-0.956955	0.000721413
4-Coumarate	CmoCh01G013260	0.967096	0.000370565
4-Hydroxycinnamyl aldehyde	CmoCh01G013260	0.964019	0.000462619
Allantoate	CmoCh01G013260	-0.955149	0.000798688
Caffeic aldehyde	CmoCh01G013260	0.967096	0.000370565
Caffeyl alcohol	CmoCh01G013260	0.968059	0.000344235
Heme	CmoCh01G013260	-0.957668	0.000692163
Isochorismate	CmoCh01G013260	-0.952594	0.000916031
Methylmalonate	CmoCh01G013260	-0.982852	7.32754e-05
Phenylacetaldehyde	CmoCh01G013260	0.964198	0.000456932
Phenylpyruvate	CmoCh01G013260	0.967096	0.000370565
Succinate	CmoCh01G013260	-0.982852	7.32754e-05
Tyramine	CmoCh01G013260	0.97274	0.000232214
cis-2-Hydroxycinnamate	CmoCh01G013260	0.967096	0.000370565
3,4-Dihydroxyphenylacetaldehyde	CmoCh01G013280	-0.951635	0.000962575
(S)-Malate	CmoCh01G013280	-0.979511	0.000114152
2-Hydroxyphenylacetate	CmoCh01G013280	-0.951635	0.000962575
2-Methylmaleate	CmoCh01G013280	-0.950019	0.00104407
2-Oxoglutarate	CmoCh01G013280	-0.953687	0.000864657
4-Coumarate	CmoCh01G013280	0.962965	0.000496967
4-Hydroxycinnamyl aldehyde	CmoCh01G013280	0.956035	0.000760193
Allantoate	CmoCh01G013280	-0.954073	0.00084694
Caffeic aldehyde	CmoCh01G013280	0.962965	0.000496967
Caffeyl alcohol	CmoCh01G013280	0.959839	0.000607521
Citrate	CmoCh01G013280	-0.952174	0.000936263
Coniferyl aldehyde	CmoCh01G013280	-0.951635	0.000962575
Isochorismate	CmoCh01G013280	-0.958133	0.00067348
Isocitrate	CmoCh01G013280	-0.952174	0.000936263
Methylmalonate	CmoCh01G013280	-0.980771	9.74614e-05
Pantetheine	CmoCh01G013280	-0.950642	0.00101221
Phenylacetaldehyde	CmoCh01G013280	0.955256	0.000793971
Phenylpyruvate	CmoCh01G013280	0.962965	0.000496967
Secologanin	CmoCh01G013280	-0.952152	0.000937321
Sphinganine	CmoCh01G013280	-0.958133	0.000673485
Succinate	CmoCh01G013280	-0.980771	9.74614e-05
Tyramine	CmoCh01G013280	0.951288	0.000979752
cis-2-Hydroxycinnamate	CmoCh01G013280	0.962965	0.000496967
cis-3,4-Leucopelargonidin	CmoCh01G013330	0.995009	3.37126e-06
(-)-Epicatechin	CmoCh01G013330	0.995009	3.37126e-06
2-Succinylbenzoate	CmoCh01G013330	0.97533	0.000181175
[truncated: 44,917 more rows]
