# Supplementary material for: Rootstock–scion exchanging mRNAs participate in the pathways of amino acid and fatty acid metabolism in cucumber under early chilling stress
Source: Hortic Res. 2022 Feb 19;9:uhac031. doi: 10.1093/hr/uhac031 (PMC9039506; doi:10.1093/hr/uhac031)
Supplement: Web_Material_uhac031 [file web_material_uhac031.zip › Table S13.xlsx]

## Sheet: Csa cor filter
Supplementary Table S12. Correlations between DEGs and DIMs in cucumber and pumpkin leaf and root of all graft combinations
Compounds filter		Csa cor filter
(-)-alpha-Terpineol		CsGy0G000360
(-)-Jasmonic acid		CsGy0G000380
(-)-Menthone		CsGy0G000410
(+)-Linalool		CsGy0G000460
(+)-Pinoresinol		CsGy0G000490
(22R,23R)-22,23-Dihydroxy-campest-4-en-3-one		CsGy0G000720
(2R)-2-Hydroxy-2-methylbutanenitrile		CsGy0G001010
(2R,3S)-3-Isopropylmalate		CsGy0G001490
(2S)-2-Isopropyl-3-oxosuccinate		CsGy0G001580
(3Z)-Phytochromobilin		CsGy0G001830
(5Z,8Z,11Z,14Z,17Z)-Icosapentaenoyl-CoA		CsGy0G001840
(6E)-8-Hydroxygeraniol		CsGy0G001850
(6Z,9Z,12Z)-Octadecatrienoic acid		CsGy1G000010
(9Z,12Z,15Z)-Octadecatrienoic acid		CsGy1G000030
(9Z,15Z)-(13S)-12,13-Epoxyoctadeca-9,11,15-trienoic acid		CsGy1G000050
(E)-4-Hydroxyphenylacetaldehyde oxime		CsGy1G000060
(E,E)-4,8,12-Trimethyltrideca-1,3,7,11-tetraene		CsGy1G000080
(R)-2,3-Dihydroxy-3-methylbutanoate		CsGy1G000110
(R)-2,3-Dihydroxy-3-methylpentanoate		CsGy1G000210
(R)-2-Methylmalate		CsGy1G000380
(R)-3-Amino-2-methylpropanoate		CsGy1G000520
(R)-3-Ureidoisobutyrate		CsGy1G000550
(R)-5,6-Dihydrothymine		CsGy1G000600
(R)-Mevalonate		CsGy1G000640
(R)-Pantoate		CsGy1G000710
(R)-S-Lactoylglutathione		CsGy1G000750
(S)-2,3-Epoxysqualene		CsGy1G000830
(S)-2-Aceto-2-hydroxybutanoate		CsGy1G000930
(S)-2-Aminobutanoate		CsGy1G000940
(S)-3-Hydroxydodecanoyl-CoA		CsGy1G000980
(S)-4-Hydroxymandelonitrile		CsGy1G000990
(S)-Dihydroorotate		CsGy1G001070
(S)-Malate		CsGy1G001080
(Z)-3-Hexen-1-ol acetate		CsGy1G001100
1,4-Dihydroxy-2-naphthoate		CsGy1G001250
1,7-Dimethylxanthine		CsGy1G001270
1,8-Cineole		CsGy1G001360
10,16-Dihydroxyhexadecanoic acid		CsGy1G001460
10-Formyltetrahydrofolate		CsGy1G001470
12-Oxo-9(Z)-dodecenoic acid		CsGy1G001520
13(1)-Oxo-magnesium-protoporphyrin IX 13-monomethyl ester		CsGy1G001560
1-Aminocyclopropane-1-carboxylate		CsGy1G001590
1-Deoxy-D-xylulose 5-phosphate		CsGy1G001650
1D-myo-Inositol 3-phosphate		CsGy1G001660
1-Methylpyrrolinium		CsGy1G001700
2-(5'-Methylthio)pentylmalic acid		CsGy1G001720
2-(Formamido)-N1-(5'-phosphoribosyl)acetamidine		CsGy1G001900
2,3,4,5-Tetrahydrodipicolinate		CsGy1G001930
24-Ethylidenelophenol		CsGy1G002000
26-Hydroxycastasterone		CsGy1G002080
2-C-Methyl-D-erythritol 4-phosphate		CsGy1G002210
2-Deoxy-D-ribose 5-phosphate		CsGy1G002290
2-Hydroxyphenylacetate		CsGy1G002380
2-Methylmaleate		CsGy1G002400
2-Oxoglutarate		CsGy1G002430
2-Succinylbenzoate		CsGy1G002440
3-(4-Hydroxyphenyl)pyruvate		CsGy1G002470
3-(5'-Methylthio)pentylmalic acid		CsGy1G002520
3,4-Dihydroxy-L-phenylalanine		CsGy1G002540
3,4-Dihydroxyphenylacetaldehyde		CsGy1G002610
3,6,8-Trimethylallantoin		CsGy1G002720
3-alpha(S)-Strictosidine		CsGy1G002820
3-Aminopropiononitrile		CsGy1G002940
3-Dehydrosphinganine		CsGy1G003010
3-Hexenal		CsGy1G003040
3-Hexenol		CsGy1G003100
3-Ureidopropionate		CsGy1G003130
4-(4-Deoxy-alpha-D-gluc-4-enuronosyl)-D-galacturonate		CsGy1G003240
4-Acetamidobutanoate		CsGy1G003300
4-Aminobenzoate		CsGy1G003340
4-Aminobutanoate		CsGy1G003350
4-Coumaroylshikimate		CsGy1G003370
4-Coumaryl alcohol		CsGy1G003550
4-Hydroxycinnamyl aldehyde		CsGy1G003630
4-Methyl-2-oxopentanoate		CsGy1G003660
4-Phospho-L-aspartate		CsGy1G003670
5,10-Methenyltetrahydrofolate		CsGy1G003710
5-Aminopentanal		CsGy1G003720
5-Hydroxy-2-oxo-4-ureido-2,5-dihydro-1H-imidazole-5-carboxylate		CsGy1G003760
5-Hydroxyconiferaldehyde		CsGy1G003770
5-Hydroxyferulic acid methyl ester		CsGy1G003830
5-Hydroxyisourate		CsGy1G003970
5-Hydroxy-L-tryptophan		CsGy1G004020
5-Methyltetrahydrofolate		CsGy1G004050
5'-Methylthioadenosine		CsGy1G004080
6,7-Dimethyl-8-(D-ribityl)lumazine		CsGy1G004100
6beta,7beta-Dihydroxykaurenoic acid		CsGy1G004310
6-Deoxocastasterone		CsGy1G004360
6-Deoxy-L-galactose		CsGy1G004380
6-Geranylgeranyl-2-methylbenzene-1,4-diol		CsGy1G004570
6-Phospho-D-gluconate		CsGy1G004650
7(1)-Hydroxychlorophyll a		CsGy1G004720
7-Dehydrodesmosterol		CsGy1G004750
7-Methylthioheptyl-desulfoglucosinolate		CsGy1G004770
8'-Hydroxyabscisate		CsGy1G004930
8-Methylthiooctyl-desulfoglucosinolate		CsGy1G004940
9(S)-HPOT		CsGy1G005110
9,10-Epoxy-18-hydroxystearate		CsGy1G005140
9'-cis-Neoxanthin		CsGy1G005180
9-Oxononanoic acid		CsGy1G005220
Abscisate		CsGy1G005240
Acetaldehyde		CsGy1G005340
Adenosine		CsGy1G005370
Adonixanthin		CsGy1G005380
Afzelin		CsGy1G005390
Allantoate		CsGy1G005440
alpha,alpha-Trehalose		CsGy1G005460
alpha,alpha'-Trehalose 6-phosphate		CsGy1G005520
alpha-Aminopropiononitrile		CsGy1G005540
alpha-Amyrin		CsGy1G005560
alpha-Cryptoxanthin		CsGy1G005770
alpha-D-Galactose		CsGy1G005810
alpha-D-Galactose 1-phosphate		CsGy1G005820
alpha-D-Galactosyl-(1-&gt;3)-1D-myo-inositol		CsGy1G005880
alpha-D-Glucose		CsGy1G005900
alpha-D-Glucose 6-phosphate		CsGy1G005970
alpha-D-Ribose 1-phosphate		CsGy1G006050
alpha-Isopropylmalate		CsGy1G006180
alpha-Seco-amyrin		CsGy1G006200
Aminoimidazole ribotide		CsGy1G006350
Aminopropylcadaverine		CsGy1G006360
Amygdalin		CsGy1G006370
Anthranilate		CsGy1G006460
Bacteriochlorophyll a		CsGy1G006510
Bacteriochlorophyllide a		CsGy1G006540
Baruol		CsGy1G006770
beta-Amyrin		CsGy1G006820
beta-Cryptoxanthin		CsGy1G006860
beta-D-Fructose		CsGy1G006880
beta-D-Fructose 6-phosphate		CsGy1G006980
beta-D-Glucose		CsGy1G007220
beta-D-Glucose 6-phosphate		CsGy1G007240
Betaine		CsGy1G007250
beta-L-Arabinose 1-phosphate		CsGy1G007270
beta-L-Galactose 1-phosphate		CsGy1G007300
beta-Seco-amyrin		CsGy1G007330
Brassinolide		CsGy1G007400
Butanoic acid		CsGy1G007410
C18167		CsGy1G007440
C20455		CsGy1G007460
C20456		CsGy1G007470
C21854		CsGy1G007490
Cadaverine		CsGy1G007610
Caffeate		CsGy1G007640
Caffeyl alcohol		CsGy1G007710
Camelliol C		CsGy1G007720
Canthaxanthin		CsGy1G007770
Carlactone		CsGy1G007780
Cellobiose		CsGy1G007790
Choline		CsGy1G007900
Chorismate		CsGy1G007940
Chrysanthemin		CsGy1G008040
cis-Aconitate		CsGy1G008060
cis-beta-D-Glucosyl-2-hydroxycinnamate		CsGy1G008100
Coniferin		CsGy1G008230
Coniferyl alcohol		CsGy1G008280
Coproporphyrinogen I		CsGy1G008430
Coproporphyrinogen III		CsGy1G008460
Cyanin		CsGy1G008540
Cycloartenol		CsGy1G008690
Cycloeucalenol		CsGy1G008710
D-4'-Phosphopantothenate		CsGy1G008740
dAMP		CsGy1G008750
Decanoyl-CoA		CsGy1G008810
Dehydroascorbate		CsGy1G008820
Dehydrodolichol diphosphate		CsGy1G008890
Delphinidin		CsGy1G009050
delta-Tocotrienol		CsGy1G009120
Deoxycytidine		CsGy1G009150
Deoxyguanosine		CsGy1G009240
Deoxyinosine		CsGy1G009260
Deoxyribose		CsGy1G009380
Deoxyuridine		CsGy1G009390
Desulfoglucotropeolin		CsGy1G009440
Dextrin		CsGy1G009460
D-Fructose		CsGy1G009520
D-Fructose 1-phosphate		CsGy1G009850
D-Fructose 6-phosphate		CsGy1G009870
D-Gal alpha 1-&gt;6D-Gal alpha 1-&gt;6D-Glucose		CsGy1G009900
D-Galactose		CsGy1G009930
D-Glucarate		CsGy1G010060
D-Gluconic acid		CsGy1G010090
D-Glucono-1,5-lactone 6-phosphate		CsGy1G010120
D-Glucosamine		CsGy1G010140
D-Glucosamine 6-phosphate		CsGy1G010220
D-Glucose		CsGy1G010260
D-Glucose 1-phosphate		CsGy1G010270
D-Glucose 6-phosphate		CsGy1G010290
D-Glucuronate		CsGy1G010370
D-Glucuronolactone		CsGy1G010380
D-Glycerate		CsGy1G010450
Dihomomethionine		CsGy1G010470
Dihydrokaempferol		CsGy1G010500
Dihydropteroate		CsGy1G010510
Divinyl chlorophyllide a		CsGy1G010560
D-Mannose		CsGy1G010570
D-Mannose 1-phosphate		CsGy1G010620
D-Mannose 6-phosphate		CsGy1G010640
Dolichyl beta-D-glucosyl phosphate		CsGy1G010660
Dolichyl diphosphate		CsGy1G010680
Dolichyl phosphate D-mannose		CsGy1G010800
Dopamine		CsGy1G010850
D-Ribose 5-phosphate		CsGy1G010900
D-Ribulose 5-phosphate		CsGy1G010990
D-Serine		CsGy1G011080
D-Sorbitol		CsGy1G011150
D-Tagatose 6-phosphate		CsGy1G011170
D-Xylulose 5-phosphate		CsGy1G011240
ent-Copalyl diphosphate		CsGy1G011270
Epimelibiose		CsGy1G011560
Eriodictyol		CsGy1G011570
Eriodictyol chalcone		CsGy1G011580
Ethanolamine		CsGy1G011590
Farnesylcysteine		CsGy1G011600
Ferulate		CsGy1G011610
Feruloylagmatine		CsGy1G011640
Folinic acid		CsGy1G011650
Formate		CsGy1G011880
Fumarate		CsGy1G012120
Fustin		CsGy1G012170
G13056		CsGy1G012180
G13073		CsGy1G012350
gamma-Amino-gamma-cyanobutanoate		CsGy1G012360
gamma-Glutamyl-beta-aminopropiononitrile		CsGy1G012380
gamma-L-Glutamyl-L-2-aminobutyrate		CsGy1G012600
Geranylgeranyl diphosphate		CsGy1G012630
Gibberellin A15 open lactone		CsGy1G012650
Gibberellin A19		CsGy1G012700
Gibberellin A20		CsGy1G012710
Gibberellin A24		CsGy1G012720
Gibberellin A4		CsGy1G012830
Gibberellin A51		CsGy1G012960
Gibberellin A53		CsGy1G013070
Gibberellin A9		CsGy1G013300
Glutathione		CsGy1G013310
Glycerol		CsGy1G013320
Hexadecanoic acid		CsGy1G013450
Hydroxypyruvate		CsGy1G013520
Hypoxanthine		CsGy1G013670
Imidazole-4-acetaldehyde		CsGy1G013680
Imidazole-4-acetate		CsGy1G013700
IMP		CsGy1G013770
Indole		CsGy1G013900
Indolylmethylthiohydroximate		CsGy1G013910
Inositol 1-phosphate		CsGy1G013940
Kaempferol 3-O-glucoside		CsGy1G014340
L-2-Aminoadipate 6-semialdehyde		CsGy1G014460
Lactose		CsGy1G014540
L-Allothreonine		CsGy1G014580
Lanosterol		CsGy1G014600
L-Arginine		CsGy1G014740
L-Asparagine		CsGy1G014780
Lauroyl-CoA		CsGy1G015090
L-Citrulline		CsGy1G015250
L-Cystine		CsGy1G015310
L-Fucose 1-phosphate		CsGy1G015340
L-Galactono-1,4-lactone		CsGy1G015360
L-Galactose		CsGy1G015460
L-Glutamine		CsGy1G015480
L-Glutamyl 5-phosphate		CsGy1G015500
L-Gulono-1,4-lactone		CsGy1G015510
L-Histidinol		CsGy1G015600
L-Homoserine		CsGy1G015670
Linoleate		CsGy1G015680
L-Isoleucine		CsGy1G015700
L-Leucine		CsGy1G015770
L-Methionine		CsGy1G015780
L-Pipecolate		CsGy1G016210
L-Serine		CsGy1G016330
L-Threonine		CsGy1G016400
Lupeol		CsGy1G016560
L-Valine		CsGy1G016570
L-xylo-Hexulonolactone		CsGy1G016800
Maltose		CsGy1G016830
Mandelonitrile		CsGy1G016840
Marneral		CsGy1G016970
Melibiitol		CsGy1G017050
Melibiose		CsGy1G017120
Menaquinone		CsGy1G017150
Methyl jasmonate		CsGy1G017250
Methylmalonate		CsGy1G017340
Monodehydroascorbate		CsGy1G017350
myo-Inositol		CsGy1G017380
myo-Inositol 4-phosphate		CsGy1G017410
Myrcene		CsGy1G017460
N-((R)-Pantothenoyl)-L-cysteine		CsGy1G017500
N-(L-Arginino)succinate		CsGy1G017610
N,N-Dihydroxy-L-phenylalanine		CsGy1G017650
N4-Acetylaminobutanal		CsGy1G017660
N6-(Delta2-Isopentenyl)-adenine		CsGy1G017720
N-Acetyl-D-glucosamine		CsGy1G017750
N-Acetyl-L-glutamate		CsGy1G017760
N-Acetyl-L-glutamate 5-semialdehyde		CsGy1G017830
N-Acetylornithine		CsGy1G017860
N-Acetylserotonin		CsGy1G017900
N-Formyl-4-amino-5-aminomethyl-2-methylpyrimidine		CsGy1G017930
Nicotinamide-beta-riboside		CsGy1G018050
Nicotinate		CsGy1G018070
Nicotinate D-ribonucleoside		CsGy1G018140
Nitrite		CsGy1G018180
N-Methylethanolamine phosphate		CsGy1G018250
N-Methylputrescine		CsGy1G018290
O-Phospho-L-homoserine		CsGy1G018370
Orotate		CsGy1G018380
Oxaloacetate		CsGy1G018580
Pantetheine		CsGy1G018670
Pantothenate		CsGy1G018690
p-Coumaroyl quinic acid		CsGy1G018760
p-Coumaroylagmatine		CsGy1G018820
Pectate		CsGy1G018830
Pelargonidin 3-O-glucoside		CsGy1G018870
Pelargonin		CsGy1G018890
Pheophorbide a		CsGy1G018960
Pheophytin a		CsGy1G018990
Phoenicoxanthin		CsGy1G019020
Phosphodimethylethanolamine		CsGy1G019050
p-Hydroxybenzyldesulphoglucosinolate		CsGy1G019100
Phylloquinone		CsGy1G019110
Phytosphingosine		CsGy1G019140
Pinobanksin		CsGy1G019280
Prephenate		CsGy1G019310
Prephytoene diphosphate		CsGy1G019430
Primary fluorescent chlorophyll catabolite		CsGy1G019550
Prostaglandin E2		CsGy1G019570
Prostaglandin H2		CsGy1G019850
Protochlorophyllide		CsGy1G019950
Protoporphyrin		CsGy1G019970
Prunasin		CsGy1G019980
Putrescine		CsGy1G020040
Pyridoxal		CsGy1G020050
Pyridoxamine		CsGy1G020060
Pyropheophorbide a		CsGy1G020130
Quercetin 3-O-rhamnoside 7-O-glucoside		CsGy1G020140
Quercitrin		CsGy1G020160
Quinolinate		CsGy1G020180
Raffinose		CsGy1G020210
Riboflavin		CsGy1G020220
S-(Phenylacetothiohydroximoyl)-L-cysteine		CsGy1G020280
S-Adenosyl-L-homocysteine		CsGy1G020320
S-Adenosylmethioninamine		CsGy1G020360
Shikimate		CsGy1G020420
Sinapate		CsGy1G020460
Sinapine		CsGy1G020470
Sinapoyl aldehyde		CsGy1G020500
S-Methyl-5-thio-D-ribose 1-phosphate		CsGy1G020510
S-Methyl-5-thio-D-ribulose 1-phosphate		CsGy1G020530
sn-Glycero-3-phosphoethanolamine		CsGy1G020800
Spermidine		CsGy1G020880
Sphinganine		CsGy1G020980
Sphinganine 1-phosphate		CsGy1G021080
Sphingosine		CsGy1G021140
Sphingosine 1-phosphate		CsGy1G021300
Stachyose		CsGy1G021320
Succinate		CsGy1G021350
Sucrose		CsGy1G021370
Sucrose 6'-phosphate		CsGy1G021390
Sucrose 6-phosphate		CsGy1G021440
Syringin		CsGy1G021520
Thalianol		CsGy1G021570
Theobromine		CsGy1G021580
THF-L-glutamate		CsGy1G021590
Thiamine		CsGy1G021700
Thiocysteine		CsGy1G021730
Thymine		CsGy1G021800
Tirucalla-7,24-dien-3beta-ol		CsGy1G021810
trans,trans-Farnesyl phosphate		CsGy1G021900
trans-Zeatin-7-beta-D-glucoside		CsGy1G021920
Trihomomethionine		CsGy1G022050
Tropine		CsGy1G022090
Urea		CsGy1G022120
Uridine		CsGy1G022230
Violaxanthin		CsGy1G022360
Xanthine		CsGy1G022380
Xanthosine		CsGy1G022390
Xanthoxin		CsGy1G022530
Xylitol		CsGy1G022540
Zeatin		CsGy1G022620
Zeinoxanthin		CsGy1G022650
		CsGy1G022680
		CsGy1G022700
		CsGy1G022740
		CsGy1G022780
		CsGy1G022870
		CsGy1G022910
		CsGy1G022930
		CsGy1G022960
		CsGy1G022970
		CsGy1G023050
		CsGy1G023110
		CsGy1G023130
		CsGy1G023200
		CsGy1G023210
		CsGy1G023230
		CsGy1G023260
		CsGy1G023310
		CsGy1G023410
		CsGy1G023530
		CsGy1G023540
		CsGy1G023600
		CsGy1G023620
		CsGy1G023660
		CsGy1G023670
		CsGy1G023690
		CsGy1G023710
		CsGy1G023760
		CsGy1G023770
		CsGy1G023870
		CsGy1G023960
		CsGy1G024010
		CsGy1G024040
		CsGy1G024060
		CsGy1G024210
		CsGy1G024350
		CsGy1G024390
		CsGy1G024400
		CsGy1G024460
		CsGy1G024480
		CsGy1G024600
		CsGy1G024640
		CsGy1G024740
		CsGy1G024760
		CsGy1G024780
		CsGy1G024860
		CsGy1G024900
		CsGy1G024920
		CsGy1G025050
		CsGy1G025070
		CsGy1G025140
		CsGy1G025150
		CsGy1G025270
		CsGy1G025330
		CsGy1G025340
		CsGy1G025440
		CsGy1G025600
		CsGy1G025620
		CsGy1G025630
		CsGy1G025640
		CsGy1G025710
		CsGy1G025750
		CsGy1G025800
		CsGy1G025880
		CsGy1G025980
		CsGy1G026110
		CsGy1G026390
		CsGy1G026400
		CsGy1G026450
		CsGy1G026470
		CsGy1G026540
		CsGy1G026570
		CsGy1G026640
		CsGy1G026650
		CsGy1G026790
		CsGy1G026950
		CsGy1G026960
		CsGy1G026970
		CsGy1G027020
		CsGy1G027040
		CsGy1G027050
		CsGy1G027120
		CsGy1G027220
		CsGy1G027230
		CsGy1G027280
		CsGy1G027320
		CsGy1G027330
		CsGy1G027480
		CsGy1G027510
		CsGy1G027520
		CsGy1G027610
		CsGy1G027730
		CsGy1G027850
		CsGy1G027920
		CsGy1G028080
		CsGy1G028100
		CsGy1G028110
		CsGy1G028160
		CsGy1G028180
		CsGy1G028230
		CsGy1G028240
		CsGy1G028270
		CsGy1G028310
		CsGy1G028320
		CsGy1G028370
		CsGy1G028410
		CsGy1G028540
		CsGy1G028620
		CsGy1G028630
		CsGy1G028640
		CsGy1G028670
		CsGy1G028680
		CsGy1G028720
		CsGy1G028750
		CsGy1G028870
		CsGy1G028960
		CsGy1G028980
		CsGy1G028990
		CsGy1G029070
		CsGy1G029120
		CsGy1G029200
		CsGy1G029320
		CsGy1G029360
		CsGy1G029370
		CsGy1G029400
		CsGy1G029410
		CsGy1G029420
		CsGy1G029430
		CsGy1G029440
		CsGy1G029450
		CsGy1G029460
		CsGy1G029470
		CsGy1G029480
		CsGy1G029500
		CsGy1G029510
		CsGy1G029550
		CsGy1G029590
		CsGy1G029640
		CsGy1G029670
		CsGy1G029690
		CsGy1G029710
		CsGy1G029740
		CsGy1G029750
		CsGy1G029770
		CsGy1G029810
		CsGy1G029870
		CsGy1G029990
		CsGy1G030010
		CsGy1G030020
		CsGy1G030290
		CsGy1G030490
		CsGy1G030500
		CsGy1G030510
		CsGy1G030570
		CsGy1G030640
		CsGy1G030670
		CsGy1G030680
		CsGy1G030690
		CsGy1G030710
		CsGy1G030900
		CsGy1G030910
		CsGy1G030970
		CsGy1G030990
		CsGy1G031100
		CsGy1G031140
		CsGy1G031280
		CsGy1G031400
		CsGy1G031590
		CsGy1G031600
		CsGy1G031660
		CsGy1G031820
		CsGy1G031830
		CsGy1G031930
		CsGy1G032130
		CsGy1G032240
		CsGy1G032330
		CsGy1G032410
		CsGy1G032420
		CsGy1G032540
		CsGy1G032550
		CsGy1G032560
		CsGy1G032730
		CsGy1G032780
		CsGy1G032830
		CsGy1G032860
		CsGy1G032870
		CsGy1G032880
		CsGy1G032890
		CsGy1G032990
		CsGy1G033010
		CsGy1G033020
		CsGy1G033060
		CsGy1G033130
		CsGy1G033160
		CsGy1G033230
		CsGy1G033240
		CsGy1G033250
		CsGy1G033260
		CsGy1G033300
		CsGy1G033360
		CsGy2G000150
		CsGy2G000190
		CsGy2G000270
		CsGy2G000350
		CsGy2G000370
		CsGy2G000430
		CsGy2G000470
		CsGy2G000490
		CsGy2G000570
		CsGy2G000800
		CsGy2G000840
		CsGy2G000880
		CsGy2G000910
		CsGy2G000940
		CsGy2G000950
		CsGy2G000990
		CsGy2G001010
		CsGy2G001030
		CsGy2G001180
		CsGy2G001200
		CsGy2G001220
		CsGy2G001270
		CsGy2G001310
		CsGy2G001390
		CsGy2G001490
		CsGy2G001590
		CsGy2G001660
		CsGy2G001700
		CsGy2G001720
		CsGy2G001740
		CsGy2G001750
		CsGy2G001810
		CsGy2G001820
		CsGy2G001830
		CsGy2G001840
		CsGy2G001880
		CsGy2G001960
		CsGy2G001970
		CsGy2G002020
		CsGy2G002160
		CsGy2G002190
		CsGy2G002270
		CsGy2G002340
		CsGy2G002420
		CsGy2G002460
		CsGy2G002520
		CsGy2G002570
		CsGy2G002680
		CsGy2G002710
		CsGy2G002760
		CsGy2G002770
		CsGy2G002810
		CsGy2G002820
		CsGy2G002960
		CsGy2G002970
		CsGy2G002990
		CsGy2G003080
		CsGy2G003090
		CsGy2G003100
		CsGy2G003170
		CsGy2G003210
		CsGy2G003220
		CsGy2G003380
		CsGy2G003400
		CsGy2G003500
		CsGy2G003690
		CsGy2G003780
		CsGy2G003790
		CsGy2G003840
		CsGy2G004070
		CsGy2G004130
		CsGy2G004160
		CsGy2G004180
		CsGy2G004190
		CsGy2G004200
		CsGy2G004210
		CsGy2G004320
		CsGy2G004400
		CsGy2G004450
		CsGy2G004550
		CsGy2G004570
		CsGy2G004660
		CsGy2G004690
		CsGy2G004730
		CsGy2G004740
		CsGy2G004750
		CsGy2G004760
		CsGy2G004840
		CsGy2G004900
		CsGy2G004930
		CsGy2G004980
		CsGy2G005180
		CsGy2G005210
		CsGy2G005240
		CsGy2G005290
		CsGy2G005300
		CsGy2G005320
		CsGy2G005330
		CsGy2G005420
		CsGy2G005450
		CsGy2G005610
		CsGy2G005620
		CsGy2G005630
		CsGy2G005650
		CsGy2G005670
		CsGy2G005740
		CsGy2G005750
		CsGy2G005840
		CsGy2G005860
		CsGy2G005880
		CsGy2G005890
		CsGy2G005900
		CsGy2G005980
		CsGy2G005990
		CsGy2G006010
		CsGy2G006050
		CsGy2G006060
		CsGy2G006080
		CsGy2G006180
		CsGy2G006190
		CsGy2G006320
		CsGy2G006350
		CsGy2G006360
		CsGy2G006550
		CsGy2G006580
		CsGy2G006710
		CsGy2G006730
		CsGy2G006770
		CsGy2G006820
		CsGy2G006830
		CsGy2G006840
		CsGy2G006850
		CsGy2G006920
		CsGy2G007010
		CsGy2G007020
		CsGy2G007180
		CsGy2G007250
		CsGy2G007370
		CsGy2G007380
		CsGy2G007430
		CsGy2G007440
		CsGy2G007500
		CsGy2G007870
		CsGy2G007910
		CsGy2G007920
		CsGy2G007950
		CsGy2G008380
		CsGy2G008430
		CsGy2G008440
		CsGy2G008480
		CsGy2G008560
		CsGy2G008800
		CsGy2G008830
		CsGy2G008840
		CsGy2G008970
		CsGy2G008990
		CsGy2G009040
		CsGy2G009110
		CsGy2G009140
		CsGy2G009150
		CsGy2G009210
		CsGy2G009240
		CsGy2G009260
		CsGy2G009270
		CsGy2G009330
		CsGy2G009360
		CsGy2G009370
		CsGy2G009510
		CsGy2G009600
		CsGy2G009650
		CsGy2G009840
		CsGy2G009860
		CsGy2G009920
		CsGy2G009970
		CsGy2G010000
		CsGy2G010160
		CsGy2G010190
		CsGy2G010220
		CsGy2G010290
		CsGy2G010410
		CsGy2G010420
		CsGy2G010430
		CsGy2G010450
		CsGy2G010460
		CsGy2G010530
		CsGy2G010540
		CsGy2G010570
		CsGy2G010620
		CsGy2G010630
		CsGy2G010640
		CsGy2G010650
		CsGy2G010730
		CsGy2G010750
		CsGy2G010820
		CsGy2G010890
		CsGy2G010950
		CsGy2G011020
		CsGy2G011040
		CsGy2G011050
		CsGy2G011200
		CsGy2G011210
		CsGy2G011280
		CsGy2G011370
		CsGy2G011430
		CsGy2G011450
		CsGy2G011570
		CsGy2G011590
		CsGy2G011650
		CsGy2G011670
		CsGy2G011920
		CsGy2G012000
		CsGy2G012070
		CsGy2G012080
		CsGy2G012090
		CsGy2G012110
		CsGy2G012130
		CsGy2G012290
		CsGy2G012300
		CsGy2G012310
		CsGy2G012320
		CsGy2G012440
		CsGy2G012450
		CsGy2G012460
		CsGy2G012480
		CsGy2G012560
		CsGy2G012610
		CsGy2G012620
		CsGy2G012630
		CsGy2G012640
		CsGy2G012730
		CsGy2G012810
		CsGy2G012840
		CsGy2G012940
		CsGy2G013080
		CsGy2G013110
		CsGy2G013390
		CsGy2G013420
		CsGy2G013470
		CsGy2G013520
		CsGy2G013620
		CsGy2G013630
		CsGy2G013650
		CsGy2G013670
		CsGy2G013700
		CsGy2G013760
		CsGy2G013770
		CsGy2G013850
		CsGy2G013900
		CsGy2G013980
		CsGy2G014000
		CsGy2G014010
		CsGy2G014040
		CsGy2G014060
		CsGy2G014100
		CsGy2G014140
		CsGy2G014270
		CsGy2G014340
		CsGy2G014380
		CsGy2G014540
		CsGy2G014570
		CsGy2G014710
		CsGy2G014760
		CsGy2G014780
		CsGy2G014830
		CsGy2G014870
		CsGy2G014880
		CsGy2G014910
		CsGy2G014950
		CsGy2G015050
		CsGy2G015120
		CsGy2G015130
		CsGy2G015150
		CsGy2G015260
		CsGy2G015290
		CsGy2G015370
		CsGy2G015390
		CsGy2G015400
		CsGy2G015420
		CsGy2G015460
		CsGy2G015480
		CsGy2G015500
		CsGy2G015510
		CsGy2G015570
		CsGy2G015710
		CsGy2G015750
		CsGy2G015840
		CsGy2G015880
		CsGy2G015900
		CsGy2G016060
		CsGy2G016070
		CsGy2G016090
		CsGy2G016100
		CsGy2G016110
		CsGy2G016120
		CsGy2G016160
		CsGy2G016180
		CsGy2G016250
		CsGy2G016320
		CsGy2G016440
		CsGy2G016450
		CsGy2G016480
		CsGy2G016510
		CsGy2G016520
		CsGy2G016710
		CsGy2G016740
		CsGy2G016800
		CsGy2G016820
		CsGy2G016900
		CsGy2G017020
		CsGy2G017040
		CsGy2G017100
		CsGy2G017140
		CsGy2G017150
		CsGy2G017170
		CsGy2G017210
		CsGy2G017310
		CsGy2G017360
		CsGy2G017370
		CsGy2G017480
		CsGy2G017490
		CsGy2G017510
		CsGy2G017550
		CsGy2G017590
		CsGy2G017780
		CsGy2G017790
		CsGy2G017850
		CsGy2G017860
		CsGy2G017870
		CsGy2G017920
		CsGy2G017950
		CsGy2G018090
		CsGy2G018100
		CsGy2G018160
		CsGy2G018250
		CsGy2G018260
		CsGy2G018500
		CsGy2G018790
		CsGy2G018810
		CsGy2G018820
		CsGy2G018850
		CsGy2G018860
		CsGy2G018930
		CsGy2G018960
		CsGy2G018990
		CsGy2G019080
		CsGy2G019090
		CsGy2G019110
		CsGy2G019190
		CsGy2G019290
		CsGy2G019310
		CsGy2G019490
		CsGy2G019500
		CsGy2G019670
		CsGy2G019700
		CsGy2G019810
		CsGy2G019820
		CsGy2G019980
		CsGy2G020000
		CsGy2G020010
		CsGy2G020240
		CsGy2G020260
		CsGy2G020280
		CsGy2G020320
		CsGy2G020390
		CsGy2G020400
		CsGy2G020490
		CsGy2G020510
		CsGy2G020550
		CsGy2G020620
		CsGy2G020670
		CsGy2G020700
		CsGy2G020750
		CsGy2G020870
		CsGy2G020890
		CsGy2G020920
		CsGy2G021010
		CsGy2G021030
		CsGy2G021040
		CsGy2G021060
		CsGy2G021130
		CsGy2G021160
		CsGy2G021220
		CsGy2G021310
		CsGy2G021360
		CsGy2G021380
		CsGy2G021390
		CsGy2G021400
		CsGy2G021520
		CsGy2G021580
		CsGy2G021630
		CsGy2G021680
		CsGy2G021770
		CsGy2G021830
		CsGy2G021880
		CsGy2G022110
		CsGy2G022240
		CsGy2G022290
		CsGy2G022300
		CsGy2G022310
		CsGy2G022350
		CsGy2G022400
		CsGy2G022450
		CsGy2G022510
		CsGy2G022530
		CsGy2G022570
		CsGy2G022640
		CsGy2G022680
		CsGy2G022690
		CsGy2G022770
		CsGy2G022870
		CsGy2G022890
		CsGy2G022930
		CsGy2G022990
		CsGy2G023000
		CsGy2G023180
		CsGy2G023220
		CsGy2G023380
		CsGy2G023420
		CsGy2G023480
		CsGy2G023580
		CsGy2G023620
		CsGy2G023660
		CsGy2G023760
		CsGy2G023770
		CsGy2G023800
		CsGy2G023810
		CsGy2G023880
		CsGy2G024020
		CsGy2G024030
		CsGy2G024040
		CsGy2G024090
		CsGy2G024270
		CsGy2G024380
		CsGy2G024450
		CsGy2G024520
		CsGy2G024570
		CsGy2G024680
		CsGy2G024790
		CsGy2G024860
		CsGy2G024870
		CsGy2G024960
		CsGy2G025040
		CsGy2G025110
		CsGy2G025190
		CsGy2G025330
		CsGy2G025350
		CsGy2G025440
		CsGy2G025500
		CsGy2G025660
		CsGy2G025700
		CsGy2G025710
		CsGy2G025750
		CsGy2G025790
		CsGy2G025820
		CsGy2G025840
		CsGy2G026000
		CsGy2G026040
		CsGy2G026100
		CsGy2G026120
		CsGy2G026150
		CsGy2G026170
		CsGy2G026200
		CsGy2G026370
		CsGy2G026420
		CsGy2G026470
		CsGy2G026600
		CsGy2G026620
		CsGy2G026670
		CsGy2G026710
		CsGy2G026840
		CsGy2G026860
		CsGy2G026970
		CsGy2G026980
		CsGy2G027000
		CsGy2G027020
		CsGy2G027030
		CsGy2G027070
		CsGy2G027100
		CsGy2G027340
		CsGy2G027350
		CsGy3G000030
		CsGy3G000070
		CsGy3G000090
		CsGy3G000110
		CsGy3G000130
		CsGy3G000150
		CsGy3G000160
		CsGy3G000270
		CsGy3G000280
		CsGy3G000290
		CsGy3G000380
		CsGy3G000420
		CsGy3G000590
		CsGy3G000600
		CsGy3G000650
		CsGy3G000660
		CsGy3G000690
		CsGy3G000700
		CsGy3G000770
		CsGy3G000790
		CsGy3G000900
		CsGy3G000950
		CsGy3G001020
		CsGy3G001140
		CsGy3G001150
		CsGy3G001280
		CsGy3G001410
		CsGy3G001440
		CsGy3G001460
		CsGy3G001500
		CsGy3G001540
		CsGy3G001580
		CsGy3G001590
		CsGy3G001600
		CsGy3G001650
		CsGy3G001670
		CsGy3G001720
		CsGy3G001760
		CsGy3G001790
		CsGy3G001820
		CsGy3G001830
		CsGy3G001840
		CsGy3G001850
		CsGy3G001910
		CsGy3G002010
		CsGy3G002030
		CsGy3G002050
		CsGy3G002070
		CsGy3G002080
		CsGy3G002090
		CsGy3G002100
		CsGy3G002170
		CsGy3G002230
		CsGy3G002240
		CsGy3G002270
		CsGy3G002350
		CsGy3G002360
		CsGy3G002380
		CsGy3G002410
		CsGy3G002510
		CsGy3G002600
		CsGy3G002630
		CsGy3G002680
		CsGy3G002720
		CsGy3G002730
		CsGy3G002750
		CsGy3G002830
		CsGy3G002850
		CsGy3G002870
		CsGy3G002900
		CsGy3G002980
		CsGy3G003050
		CsGy3G003140
		CsGy3G003210
		CsGy3G003300
		CsGy3G003340
		CsGy3G003410
		CsGy3G003420
		CsGy3G003510
		CsGy3G003670
		CsGy3G003800
		CsGy3G003810
		CsGy3G003820
		CsGy3G003970
		CsGy3G003980
		CsGy3G004020
		CsGy3G004070
		CsGy3G004110
		CsGy3G004360
		CsGy3G004370
		CsGy3G004380
		CsGy3G004390
		CsGy3G004420
		CsGy3G004480
		CsGy3G004490
		CsGy3G004580
		CsGy3G004600
		CsGy3G004620
		CsGy3G004670
		CsGy3G004710
		CsGy3G004770
		CsGy3G004790
		CsGy3G004810
		CsGy3G004830
		CsGy3G004870
		CsGy3G004890
		CsGy3G004990
		CsGy3G005000
		CsGy3G005010
		CsGy3G005050
		CsGy3G005120
		CsGy3G005140
		CsGy3G005150
		CsGy3G005160
		CsGy3G005170
		CsGy3G005290
		CsGy3G005350
		CsGy3G005360
		CsGy3G005390
		CsGy3G005410
		CsGy3G005480
		CsGy3G005510
		CsGy3G005540
		CsGy3G005570
		CsGy3G005610
		CsGy3G005700
		CsGy3G005730
		CsGy3G005770
		CsGy3G005820
		CsGy3G005860
		CsGy3G005890
		CsGy3G005920
		CsGy3G005950
		CsGy3G005970
		CsGy3G006030
		CsGy3G006070
		CsGy3G006090
		CsGy3G006100
		CsGy3G006200
		CsGy3G006250
		CsGy3G006260
		CsGy3G006280
		CsGy3G006310
		CsGy3G006420
		CsGy3G006450
		CsGy3G006470
		CsGy3G006520
		CsGy3G006530
		CsGy3G006580
		CsGy3G006590
		CsGy3G006660
		CsGy3G006710
		CsGy3G006740
		CsGy3G006770
		CsGy3G006800
		CsGy3G006830
		CsGy3G006900
		CsGy3G006930
		CsGy3G006970
		CsGy3G006980
		CsGy3G007080
		CsGy3G007100
		CsGy3G007140
		CsGy3G007220
		CsGy3G007270
		CsGy3G007280
		CsGy3G007440
		CsGy3G007470
		CsGy3G007520
		CsGy3G007660
		CsGy3G007730
		CsGy3G008080
		CsGy3G008090
		CsGy3G008120
		CsGy3G008150
		CsGy3G008170
		CsGy3G008190
		CsGy3G008200
		CsGy3G008240
		CsGy3G008340
		CsGy3G008570
		CsGy3G008590
		CsGy3G008610
		CsGy3G008640
		CsGy3G008650
		CsGy3G008660
		CsGy3G008700
		CsGy3G008740
		CsGy3G008750
		CsGy3G008870
		CsGy3G008950
		CsGy3G008970
		CsGy3G009180
		CsGy3G009220
		CsGy3G009270
		CsGy3G009350
		CsGy3G009450
		CsGy3G009560
		CsGy3G009680
		CsGy3G009700
		CsGy3G009740
		CsGy3G009750
		CsGy3G009800
		CsGy3G009870
		CsGy3G009940
		CsGy3G009970
		CsGy3G009980
		CsGy3G010020
		CsGy3G010030
		CsGy3G010100
		CsGy3G010110
		CsGy3G010340
		CsGy3G010350
		CsGy3G010380
		CsGy3G010400
		CsGy3G010450
		CsGy3G010500
		CsGy3G010620
		CsGy3G010630
		CsGy3G010710
		CsGy3G010830
		CsGy3G010970
		CsGy3G010980
		CsGy3G011020
		CsGy3G011030
		CsGy3G011040
		CsGy3G011050
		CsGy3G011140
		CsGy3G011180
		CsGy3G011220
		CsGy3G011360
		CsGy3G011420
		CsGy3G011460
		CsGy3G011490
		CsGy3G011510
		CsGy3G011580
		CsGy3G011690
		CsGy3G011790
		CsGy3G011820
		CsGy3G011830
		CsGy3G011840
		CsGy3G011860
		CsGy3G011890
		CsGy3G011910
		CsGy3G011960
		CsGy3G012120
		CsGy3G012140
		CsGy3G012210
		CsGy3G012220
		CsGy3G012230
		CsGy3G012270
		CsGy3G012280
		CsGy3G012300
		CsGy3G012310
		CsGy3G012360
		CsGy3G012380
		CsGy3G012450
		CsGy3G012460
		CsGy3G012480
		CsGy3G012510
		CsGy3G012540
		CsGy3G012550
		CsGy3G012580
		CsGy3G012630
		CsGy3G012650
		CsGy3G012700
		CsGy3G012720
		CsGy3G012750
		CsGy3G012780
		CsGy3G012810
		CsGy3G012890
		CsGy3G012900
		CsGy3G012910
		CsGy3G012920
		CsGy3G012940
		CsGy3G013000
		CsGy3G013130
		CsGy3G013150
		CsGy3G013280
		CsGy3G013290
		CsGy3G013350
		CsGy3G013390
		CsGy3G013420
		CsGy3G013430
		CsGy3G013490
		CsGy3G013510
		CsGy3G013570
		CsGy3G013590
		CsGy3G013660
		CsGy3G013710
		CsGy3G013760
		CsGy3G013850
		CsGy3G013910
		CsGy3G013920
		CsGy3G013980
		CsGy3G014000
		CsGy3G014040
		CsGy3G014060
		CsGy3G014210
		CsGy3G014240
		CsGy3G014380
		CsGy3G014410
		CsGy3G014480
		CsGy3G014530
		CsGy3G014550
		CsGy3G014630
		CsGy3G014660
		CsGy3G014670
		CsGy3G014740
		CsGy3G014800
		CsGy3G014830
		CsGy3G014890
		CsGy3G014900
		CsGy3G015040
		CsGy3G015090
		CsGy3G015240
		CsGy3G015250
		CsGy3G015260
		CsGy3G015280
		CsGy3G015290
		CsGy3G015300
		CsGy3G015410
		CsGy3G015540
		CsGy3G015560
		CsGy3G015710
		CsGy3G015760
		CsGy3G015780
		CsGy3G015820
		CsGy3G015830
		CsGy3G015920
		CsGy3G016050
		CsGy3G016110
		CsGy3G016230
		CsGy3G016260
		CsGy3G016480
		CsGy3G016640
		CsGy3G016870
		CsGy3G016990
		CsGy3G017060
		CsGy3G017160
		CsGy3G017200
		CsGy3G017210
		CsGy3G017230
		CsGy3G017250
		CsGy3G017420
		CsGy3G017470
		CsGy3G017540
		CsGy3G017610
		CsGy3G017630
		CsGy3G017770
		CsGy3G017900
		CsGy3G018030
		CsGy3G018070
		CsGy3G018080
		CsGy3G018090
		CsGy3G018120
		CsGy3G018150
		CsGy3G018210
		CsGy3G018400
		CsGy3G018500
		CsGy3G018560
		CsGy3G018690
		CsGy3G018700
		CsGy3G018720
		CsGy3G018730
		CsGy3G018790
		CsGy3G018830
		CsGy3G018870
		CsGy3G018890
		CsGy3G018940
		CsGy3G018980
		CsGy3G018990
		CsGy3G019020
		CsGy3G019030
		CsGy3G019150
		CsGy3G019280
		CsGy3G019300
		CsGy3G019330
		CsGy3G019340
		CsGy3G019350
		CsGy3G019390
		CsGy3G019430
		CsGy3G019440
		CsGy3G019530
		CsGy3G019540
		CsGy3G019570
		CsGy3G019590
		CsGy3G019600
		CsGy3G019710
		CsGy3G019750
		CsGy3G019770
		CsGy3G019830
		CsGy3G019840
		CsGy3G019870
		CsGy3G019880
		CsGy3G020250
		CsGy3G020290
		CsGy3G020340
		CsGy3G020440
		CsGy3G020560
		CsGy3G020770
		CsGy3G020800
		CsGy3G020820
		CsGy3G020890
		CsGy3G020900
		CsGy3G020930
		CsGy3G021100
		CsGy3G021140
		CsGy3G021170
		CsGy3G021190
		CsGy3G021310
		CsGy3G021560
		CsGy3G021650
		CsGy3G021900
		CsGy3G021940
		CsGy3G021960
		CsGy3G022060
		CsGy3G022180
		CsGy3G022230
		CsGy3G022240
		CsGy3G022250
		CsGy3G022280
		CsGy3G022370
		CsGy3G022500
		CsGy3G022630
		CsGy3G022670
		CsGy3G022730
		CsGy3G022760
		CsGy3G022850
		CsGy3G022880
		CsGy3G022890
		CsGy3G022990
		CsGy3G023010
		CsGy3G023050
		CsGy3G023300
		CsGy3G023400
		CsGy3G023590
		CsGy3G023600
		CsGy3G023710
		CsGy3G023730
		CsGy3G023760
		CsGy3G023860
		CsGy3G023930
		CsGy3G023960
		CsGy3G023970
		CsGy3G024040
		CsGy3G024050
		CsGy3G024060
		CsGy3G024090
		CsGy3G024130
		CsGy3G024420
		CsGy3G024430
		CsGy3G024450
		CsGy3G024540
		CsGy3G024650
		CsGy3G024710
		CsGy3G024750
		CsGy3G024860
		CsGy3G024890
		CsGy3G024950
		CsGy3G024990
		CsGy3G025100
		CsGy3G025220
		CsGy3G025260
		CsGy3G025300
		CsGy3G025360
		CsGy3G025420
		CsGy3G025630
		CsGy3G025720
		CsGy3G025800
		CsGy3G026050
		CsGy3G026060
		CsGy3G026070
		CsGy3G026110
		CsGy3G026120
		CsGy3G026490
		CsGy3G026500
		CsGy3G026550
		CsGy3G026560
		CsGy3G026570
		CsGy3G026590
		CsGy3G026650
		CsGy3G026660
		CsGy3G026710
		CsGy3G026750
		CsGy3G026770
		CsGy3G026780
		CsGy3G026810
		CsGy3G026900
		CsGy3G026910
		CsGy3G026940
		CsGy3G026990
		CsGy3G027010
		CsGy3G027020
		CsGy3G027030
		CsGy3G027100
		CsGy3G027180
		CsGy3G027270
		CsGy3G027290
		CsGy3G027350
		CsGy3G027370
		CsGy3G027400
		CsGy3G027410
		CsGy3G027460
		CsGy3G027470
		CsGy3G027510
		CsGy3G027680
		CsGy3G027700
		CsGy3G027740
		CsGy3G027760
		CsGy3G027890
		CsGy3G027930
		CsGy3G027970
		CsGy3G027980
		CsGy3G028010
		CsGy3G028030
		CsGy3G028090
		CsGy3G028150
		CsGy3G028190
		CsGy3G028200
		CsGy3G028210
		CsGy3G028270
		CsGy3G028290
		CsGy3G028320
		CsGy3G028340
		CsGy3G028390
		CsGy3G028470
		CsGy3G028500
		CsGy3G028680
		CsGy3G028690
		CsGy3G028720
		CsGy3G028740
		CsGy3G028770
		CsGy3G028780
		CsGy3G028820
		CsGy3G028900
		CsGy3G028950
		CsGy3G028960
		CsGy3G028970
		CsGy3G028980
		CsGy3G029050
		CsGy3G029060
		CsGy3G029110
		CsGy3G029120
		CsGy3G029140
		CsGy3G029200
		CsGy3G029370
		CsGy3G029390
		CsGy3G029410
		CsGy3G029480
		CsGy3G029510
		CsGy3G029520
		CsGy3G029540
		CsGy3G029570
		CsGy3G029610
		CsGy3G029620
		CsGy3G029670
		CsGy3G029800
		CsGy3G029810
		CsGy3G029830
		CsGy3G029840
		CsGy3G029920
		CsGy3G029950
		CsGy3G029960
		CsGy3G029970
		CsGy3G030000
		CsGy3G030170
		CsGy3G030260
		CsGy3G030270
		CsGy3G030300
		CsGy3G030320
		CsGy3G030470
		CsGy3G030530
		CsGy3G030580
		CsGy3G030600
		CsGy3G030630
		CsGy3G030640
		CsGy3G030690
		CsGy3G030730
		CsGy3G030790
		CsGy3G030900
		CsGy3G030940
		CsGy3G031000
		CsGy3G031060
		CsGy3G031130
		CsGy3G031140
		CsGy3G031180
		CsGy3G031230
		CsGy3G031240
		CsGy3G031250
		CsGy3G031260
		CsGy3G031270
		CsGy3G031290
		CsGy3G031340
		CsGy3G031420
		CsGy3G031440
		CsGy3G031450
		CsGy3G031460
		CsGy3G031530
		CsGy3G031550
		CsGy3G031650
		CsGy3G031700
		CsGy3G031830
		CsGy3G031840
		CsGy3G031860
		CsGy3G031890
		CsGy3G031930
		CsGy3G031990
		CsGy3G032020
		CsGy3G032080
		CsGy3G032130
		CsGy3G032150
		CsGy3G032160
		CsGy3G032260
		CsGy3G032280
		CsGy3G032350
		CsGy3G032360
		CsGy3G032400
		CsGy3G032420
		CsGy3G032750
		CsGy3G032870
		CsGy3G032880
		CsGy3G032900
		CsGy3G032910
		CsGy3G032960
		CsGy3G033000
		CsGy3G033030
		CsGy3G033040
		CsGy3G033090
		CsGy3G033180
		CsGy3G033230
		CsGy3G033260
		CsGy3G033280
		CsGy3G033350
		CsGy3G033380
		CsGy3G033390
		CsGy3G033490
		CsGy3G033520
		CsGy3G033680
		CsGy3G033710
		CsGy3G033730
		CsGy3G033760
		CsGy3G033800
		CsGy3G033810
		CsGy3G033970
		CsGy3G034120
		CsGy3G034300
		CsGy3G034380
		CsGy3G034390
		CsGy3G034400
		CsGy3G034460
		CsGy3G034480
		CsGy3G034720
		CsGy3G034830
		CsGy3G034860
		CsGy3G034870
		CsGy3G034890
		CsGy3G034930
		CsGy3G035000
		CsGy3G035070
		CsGy3G035100
		CsGy3G035120
		CsGy3G035130
		CsGy3G035250
		CsGy3G035310
		CsGy3G035330
		CsGy3G035340
		CsGy3G035370
		CsGy3G035420
		CsGy3G035520
		CsGy3G035580
		CsGy3G035620
		CsGy3G035630
		CsGy3G035640
		CsGy3G035690
		CsGy3G035970
		CsGy3G036000
		CsGy3G036160
		CsGy3G036230
		CsGy3G036250
		CsGy3G036270
		CsGy3G036390
		CsGy3G036400
		CsGy3G036480
		CsGy3G036500
		CsGy3G036570
		CsGy3G036660
		CsGy3G036690
		CsGy3G036740
		CsGy3G036860
		CsGy3G036890
		CsGy3G036920
		CsGy3G036930
		CsGy3G037020
		CsGy3G037030
		CsGy3G037150
		CsGy3G037220
		CsGy3G037270
		CsGy3G037320
		CsGy3G037350
		CsGy3G037440
		CsGy3G037470
		CsGy3G037500
		CsGy3G037540
		CsGy3G037600
		CsGy3G037630
		CsGy3G037650
		CsGy3G037840
		CsGy3G037960
		CsGy3G038000
		CsGy3G038020
		CsGy3G038060
		CsGy3G038080
		CsGy3G038110
		CsGy3G038250
		CsGy3G038260
		CsGy3G038280
		CsGy3G038300
		CsGy3G038330
		CsGy3G038380
		CsGy3G038510
		CsGy3G038610
		CsGy3G038690
		CsGy3G038710
		CsGy3G038750
		CsGy3G038760
		CsGy3G038880
		CsGy3G038910
		CsGy3G039100
		CsGy3G039130
		CsGy3G039290
		CsGy3G039300
		CsGy3G039310
		CsGy3G039330
		CsGy3G039350
		CsGy3G039480
		CsGy3G039550
		CsGy3G039560
		CsGy3G039590
		CsGy3G039690
		CsGy3G039720
		CsGy3G039730
		CsGy3G039770
		CsGy3G039780
		CsGy3G039820
		CsGy3G039840
		CsGy3G039930
		CsGy3G040100
		CsGy3G040180
		CsGy3G040260
		CsGy3G040380
		CsGy3G040410
		CsGy3G040480
		CsGy3G040600
		CsGy3G040690
		CsGy3G040850
		CsGy3G040860
		CsGy3G041070
		CsGy3G041100
		CsGy3G041110
		CsGy3G041130
		CsGy3G041160
		CsGy3G041200
		CsGy3G041220
		CsGy3G041230
		CsGy3G041280
		CsGy3G041290
		CsGy3G041370
		CsGy3G041380
		CsGy3G041420
		CsGy3G041510
		CsGy3G041630
		CsGy3G041750
		CsGy3G041800
		CsGy3G041860
		CsGy3G041870
		CsGy3G041880
		CsGy3G041920
		CsGy3G041930
		CsGy3G042000
		CsGy3G042010
		CsGy3G042040
		CsGy3G042130
		CsGy3G042390
		CsGy3G042410
		CsGy3G042470
		CsGy3G042560
		CsGy3G042600
		CsGy3G042630
		CsGy3G042640
		CsGy3G042650
		CsGy3G042670
		CsGy3G042690
		CsGy3G042710
		CsGy3G042790
		CsGy3G042890
		CsGy3G042920
		CsGy3G043030
		CsGy3G043150
		CsGy3G043170
		CsGy3G043270
		CsGy3G043290
		CsGy3G043380
		CsGy3G043400
		CsGy3G043420
		CsGy3G043490
		CsGy3G043550
		CsGy3G043600
		CsGy3G043610
		CsGy3G043670
		CsGy3G043700
		CsGy3G043850
		CsGy3G043880
		CsGy3G043990
		CsGy3G044090
		CsGy3G044160
		CsGy3G044250
		CsGy3G044270
		CsGy3G044340
		CsGy3G044350
		CsGy3G044420
		CsGy3G044430
		CsGy3G044460
		CsGy3G044490
		CsGy3G044500
		CsGy3G044690
		CsGy3G044730
		CsGy3G044780
		CsGy3G044810
		CsGy3G044820
		CsGy3G044950
		CsGy3G044960
		CsGy3G044970
		CsGy4G000030
		CsGy4G000050
		CsGy4G000070
		CsGy4G000080
		CsGy4G000100
		CsGy4G000110
		CsGy4G000160
		CsGy4G000270
		CsGy4G000280
		CsGy4G000300
		CsGy4G000310
		CsGy4G000340
		CsGy4G000360
		CsGy4G000510
		CsGy4G000550
		CsGy4G000620
		CsGy4G000640
		CsGy4G000670
		CsGy4G000690
		CsGy4G000740
		CsGy4G000780
		CsGy4G000830
		CsGy4G000840
		CsGy4G000880
		CsGy4G000890
		CsGy4G001080
		CsGy4G001110
		CsGy4G001130
		CsGy4G001190
		CsGy4G001310
		CsGy4G001450
		CsGy4G001480
		CsGy4G001500
		CsGy4G001650
		CsGy4G001680
		CsGy4G001780
		CsGy4G001790
		CsGy4G001800
		CsGy4G001820
		CsGy4G001950
		CsGy4G001970
		CsGy4G002000
		CsGy4G002140
		CsGy4G002160
		CsGy4G002170
		CsGy4G002210
		CsGy4G002260
		CsGy4G002320
		CsGy4G002480
		CsGy4G002590
		CsGy4G002600
		CsGy4G002640
		CsGy4G002700
		CsGy4G002710
		CsGy4G002840
		CsGy4G002850
		CsGy4G002920
		CsGy4G002940
		CsGy4G002950
		CsGy4G002960
		CsGy4G002980
		CsGy4G003010
		CsGy4G003080
		CsGy4G003160
		CsGy4G003180
		CsGy4G003260
		CsGy4G003470
		CsGy4G003490
		CsGy4G003560
		CsGy4G003590
		CsGy4G003600
		CsGy4G003610
		CsGy4G003710
		CsGy4G003740
		CsGy4G003770
		CsGy4G003800
		CsGy4G003950
		CsGy4G004060
		CsGy4G004150
		CsGy4G004170
		CsGy4G004180
		CsGy4G004200
		CsGy4G004260
		CsGy4G004280
		CsGy4G004340
		CsGy4G004350
		CsGy4G004450
		CsGy4G004460
		CsGy4G004630
		CsGy4G004660
		CsGy4G004730
		CsGy4G004830
		CsGy4G004850
		CsGy4G004880
		CsGy4G004970
		CsGy4G005040
		CsGy4G005220
		CsGy4G005230
		CsGy4G005370
		CsGy4G005470
		CsGy4G005480
		CsGy4G005520
		CsGy4G005540
		CsGy4G005560
		CsGy4G005600
		CsGy4G005620
		CsGy4G005640
		CsGy4G005670
[truncated: 1,927 more rows]

## Sheet: Cmo cor filter
Supplementary Table S12. Correlations between DEGs and DIMs in cucumber and pumpkin leaf and root of all graft combinations
Compounds filter		Cmo cor filter
Ethanolamine		CmoCh00G000010
Homomethionine		CmoCh00G000020
N-Acetyl-L-glutamate		CmoCh00G000090
3,4-Dihydroxy-L-phenylalanine		CmoCh00G000330
3,4-Dihydroxyphenylacetaldehyde		CmoCh00G000390
N,N-Dihydroxy-L-phenylalanine		CmoCh00G000400
(E)-Phenylacetaldoxime		CmoCh00G000490
(R)-S-Lactoylglutathione		CmoCh00G000500
(S)-Malate		CmoCh00G000560
1-Methylpyrrolinium		CmoCh00G001020
2-Hydroxyphenylacetate		CmoCh00G001030
2-Methylmaleate		CmoCh00G001040
2-Phenylacetamide		CmoCh00G001050
26-Hydroxybrassinolide		CmoCh00G001060
3-alpha(S)-Strictosidine		CmoCh00G001070
4-Aminobenzoate		CmoCh00G001080
4-Coumarate		CmoCh00G001260
4-Hydroxycinnamyl alcohol 4-D-glucoside		CmoCh00G001270
4-Hydroxycinnamyl aldehyde		CmoCh00G001510
Allantoate		CmoCh00G001520
Anthranilate		CmoCh00G001620
C21854		CmoCh00G001710
Caffeic aldehyde		CmoCh01G000100
Caffeyl alcohol		CmoCh01G000120
Cellulose		CmoCh01G000150
Coniferyl aldehyde		CmoCh01G000350
Dodecanoic acid		CmoCh01G000410
Heme		CmoCh01G000510
Histamine		CmoCh01G000570
Isochorismate		CmoCh01G000620
Methylmalonate		CmoCh01G000750
N-Acetyl-L-glutamate 5-semialdehyde		CmoCh01G000800
Ophthalmate		CmoCh01G001060
Pantetheine		CmoCh01G001120
Phenylacetaldehyde		CmoCh01G001150
Phenylpyruvate		CmoCh01G001310
Secologanin		CmoCh01G001420
Succinate		CmoCh01G001450
Tyramine		CmoCh01G001470
cis-2-Hydroxycinnamate		CmoCh01G001530
(9Z,15Z)-(13S)-12,13-Epoxyoctadeca-9,11,15-trienoic acid		CmoCh01G001590
Carlactone		CmoCh01G001620
Digalacturonate		CmoCh01G001650
Methyl jasmonate		CmoCh01G001900
Pelargonin		CmoCh01G002040
Pheophytin a		CmoCh01G002080
Quercetin 3-O-rhamnoside 7-O-glucoside		CmoCh01G002090
Cyanin		CmoCh01G002120
6,7-Dimethyl-8-(D-ribityl)lumazine		CmoCh01G002230
Chitin		CmoCh01G002390
Dolichyl diphosphate		CmoCh01G002410
Syringin		CmoCh01G002480
2-Succinyl-5-enolpyruvyl-6-hydroxy-3-cyclohexene-1-carboxylate		CmoCh01G002650
Chlorogenate		CmoCh01G002690
Nicotinate		CmoCh01G002710
Nitrite		CmoCh01G002750
Pyropheophorbide a		CmoCh01G002760
Quinolinate		CmoCh01G002950
4-Amino-5-hydroxymethyl-2-methylpyrimidine		CmoCh01G002980
L-Histidinal		CmoCh01G003140
Prostaglandin E2		CmoCh01G003190
Prostaglandin H2		CmoCh01G003210
3-Dehydroquinate		CmoCh01G003310
1-Aminocyclopropane-1-carboxylate		CmoCh01G003450
(S)-2,3,4,5-Tetrahydropyridine-2-carboxylate		CmoCh01G003630
L-3,4-Dihydroxybutan-2-one 4-phosphate		CmoCh01G003780
10-Formyltetrahydrofolate		CmoCh01G003790
2-(2'-Methylthio)ethylmalic acid		CmoCh01G003870
2-Phospho-D-glycerate		CmoCh01G003880
2-Phosphoglycolate		CmoCh01G003940
3-(2'-Methylthio)ethylmalic acid		CmoCh01G004010
3-Methyl-2-oxobutanoic acid		CmoCh01G004080
3-Phospho-D-glycerate		CmoCh01G004130
4-Trimethylammoniobutanal		CmoCh01G004180
5-Hydroxyindoleacetate		CmoCh01G004420
8-Methylthiooctyl-desulfoglucosinolate		CmoCh01G004460
Acetyl phosphate		CmoCh01G004470
C10646		CmoCh01G004710
C20454		CmoCh01G004760
Ethylene		CmoCh01G004790
Folinic acid		CmoCh01G004810
Porphobilinogen		CmoCh01G004860
Riboflavin		CmoCh01G004930
Serotonin		CmoCh01G004940
p-Hydroxybenzyldesulphoglucosinolate		CmoCh01G004980
Betaine		CmoCh01G005100
Dopamine		CmoCh01G005190
L-Valine		CmoCh01G005220
12-Oxo-9(Z)-dodecenoic acid		CmoCh01G005230
L-Isoleucine		CmoCh01G005330
L-Leucine		CmoCh01G005620
Aminoimidazole ribotide		CmoCh01G005740
CO2		CmoCh01G005840
D-Sorbitol		CmoCh01G005910
(2R)-2-Hydroxy-2-methylbutanenitrile		CmoCh01G006080
N-Acetyl-L-citrulline		CmoCh01G006110
(S)-4-Amino-5-oxopentanoate		CmoCh01G006160
5-Aminolevulinate		CmoCh01G006320
Hydroxyproline		CmoCh01G006410
L-Glutamate 5-semialdehyde		CmoCh01G006520
O-Phospho-L-homoserine		CmoCh01G006530
6-(Hydroxymethyl)-7,8-dihydropterin		CmoCh01G006550
(R)-2,3-Dihydroxy-3-methylpentanoate		CmoCh01G006620
(R)-Mevalonate		CmoCh01G006690
(R)-Pantoate		CmoCh01G006860
(2S)-2-Isopropyl-3-oxosuccinate		CmoCh01G006880
(R)-2-Methylmalate		CmoCh01G006890
2-Oxoglutarate		CmoCh01G006950
Citrate		CmoCh01G007020
D-Glucarate		CmoCh01G007040
D-Glucuronolactone		CmoCh01G007050
Isocitrate		CmoCh01G007160
L-xylo-Hexulonolactone		CmoCh01G007250
Monodehydroascorbate		CmoCh01G007290
Oxaloacetate		CmoCh01G007390
Shikimate		CmoCh01G007670
gamma-L-Glutamyl-L-2-aminobutyrate		CmoCh01G007710
FMN		CmoCh01G007890
Nicotinamide		CmoCh01G007910
Sphinganine		CmoCh01G008110
Primary fluorescent chlorophyll catabolite		CmoCh01G008220
cis-3,4-Leucopelargonidin		CmoCh01G008230
(-)-Epicatechin		CmoCh01G008390
2-Succinylbenzoate		CmoCh01G008530
3-(4-Hydroxyphenyl)pyruvate		CmoCh01G008550
Bacteriochlorophyllide a		CmoCh01G008650
Caffeate		CmoCh01G008740
D-Ribose 5-phosphate		CmoCh01G008800
D-Ribulose 5-phosphate		CmoCh01G008880
D-Xylulose 5-phosphate		CmoCh01G009010
Fisetinidol-4beta-ol		CmoCh01G009020
Luteoforol		CmoCh01G009040
alpha-D-Ribose 1-phosphate		CmoCh01G009060
beta-L-Arabinose 1-phosphate		CmoCh01G009160
D-Glucosamine		CmoCh01G009350
(9Z,11E)-(13S)-13-Hydroperoxyoctadeca-9,11-dienoic acid		CmoCh01G009370
1,8-Cineole		CmoCh01G009400
9,10-Epoxy-18-hydroxystearate		CmoCh01G009450
(+)-Linalool		CmoCh01G009460
(-)-Menthone		CmoCh01G009500
(-)-alpha-Terpineol		CmoCh01G009540
(6E)-8-Hydroxygeraniol		CmoCh01G009550
3-beta-D-Galactosyl-sn-glycerol		CmoCh01G009600
9(S)-HPODE		CmoCh01G009670
9(S)-HPOT		CmoCh01G010000
Gibberellin A9		CmoCh01G010040
Indolylmethyl-desulfoglucosinolate		CmoCh01G010050
Stachyose		CmoCh01G010150
Thiocysteine		CmoCh01G010440
13(1)-Hydroxy-magnesium-protoporphyrin IX 13-monomethyl ester		CmoCh01G010500
Acetate		CmoCh01G010590
Chlorophyllide		CmoCh01G010620
Formate		CmoCh01G010740
Glycolaldehyde		CmoCh01G010750
Kaempferol 3-O-glucoside		CmoCh01G010890
L-Ornithine		CmoCh01G010970
Quercitrin		CmoCh01G011040
5,10-Methenyltetrahydrofolate		CmoCh01G011090
meso-2,6-Diaminoheptanedioate		CmoCh01G011400
Sinapoyl malate		CmoCh01G011410
9,10-EOT		CmoCh01G011450
12-OPDA		CmoCh01G011470
D-Glucosamine 6-phosphate		CmoCh01G011560
p-Coumaroylagmatine		CmoCh01G011700
5-Amino-6-(5'-phospho-D-ribitylamino)uracil		CmoCh01G011800
alpha,alpha'-Trehalose 6-phosphate		CmoCh01G011870
Sucrose 6'-phosphate		CmoCh01G011900
Sucrose 6-phosphate		CmoCh01G012010
(S)-4-Hydroxymandelonitrile		CmoCh01G012060
5-Amino-6-(5'-phosphoribosylamino)uracil		CmoCh01G012090
Delphinidin 3-O-glucoside		CmoCh01G012100
Prephytoene diphosphate		CmoCh01G012190
Pyridoxal		CmoCh01G012240
Quercetin 3-O-glucoside		CmoCh01G012250
Sinapoyl aldehyde		CmoCh01G012260
5-Methylthiopentanaldoxime		CmoCh01G012340
IMP		CmoCh01G012350
N-Acetyl-D-glucosamine		CmoCh01G012480
(R)-5,6-Dihydrothymine		CmoCh01G012510
Amygdalin		CmoCh01G012620
G00008		CmoCh01G012630
G00009		CmoCh01G012760
Heme A		CmoCh01G012900
gamma-Amino-gamma-cyanobutanoate		CmoCh01G013120
D-4'-Phosphopantothenate		CmoCh01G013180
Phoenicoxanthin		CmoCh01G013220
Tropine		CmoCh01G013260
L-2-Aminoadipate		CmoCh01G013280
O-Acetyl-L-homoserine		CmoCh01G013330
Indolylmethylthiohydroximate		CmoCh01G013490
(2R,3S)-3-Isopropylmalate		CmoCh01G013500
Butanoic acid		CmoCh01G013630
D-Gal alpha 1-&gt;6D-Gal alpha 1-&gt;6D-Glucose		CmoCh01G013660
Dextrin		CmoCh01G013700
Propanoate		CmoCh01G013720
Raffinose		CmoCh01G013790
Xylitol		CmoCh01G013800
Zeatin		CmoCh01G013970
alpha-Isopropylmalate		CmoCh01G013980
alpha,alpha-Trehalose		CmoCh01G014040
Cellobiose		CmoCh01G014060
Epimelibiose		CmoCh01G014300
Lactose		CmoCh01G014480
Maltose		CmoCh01G014500
Melibiose		CmoCh01G014560
Sucrose		CmoCh01G014600
alpha-D-Galactosyl-(1-&gt;3)-1D-myo-inositol		CmoCh01G014630
Tryptamine		CmoCh01G014960
Spermidine		CmoCh01G015000
Gibberellin A51-catabolite		CmoCh01G015080
Magnesium protoporphyrin		CmoCh01G015160
O-Succinyl-L-homoserine		CmoCh01G015360
D-Glyceraldehyde		CmoCh01G015390
(R)-Lactate		CmoCh01G015590
3-Hydroxypropanoate		CmoCh01G015620
D-Glycerate		CmoCh01G015880
Glycerone		CmoCh01G015900
2-Isopropylmaleate		CmoCh01G016090
4-Methyl-2-oxopentanoate		CmoCh01G016200
omega-Hydroxy fatty acid		CmoCh01G016230
L-Cystine		CmoCh01G016350
N-Acetylserotonin		CmoCh01G016440
Nicotinate D-ribonucleoside		CmoCh01G016450
Glutathione		CmoCh01G016470
Hydroxypyruvate		CmoCh01G016490
Acetaldehyde		CmoCh01G016510
(R)-3-Ureidoisobutyrate		CmoCh01G016650
L-Glutamine		CmoCh01G017150
D-Erythrose 4-phosphate		CmoCh01G017230
Sedoheptulose 7-phosphate		CmoCh01G017270
Decanoyl-CoA		CmoCh01G017390
Dihydrozeatin		CmoCh01G017400
6-Deoxy-L-galactose		CmoCh01G017430
S-Adenosylmethioninamine		CmoCh01G017670
5'-Methylthioadenosine		CmoCh01G017780
D-Glucuronate		CmoCh01G017940
Pectate		CmoCh01G017950
N-Methylethanolamine phosphate		CmoCh01G017970
Sinapate		CmoCh01G018080
Pantothenate		CmoCh01G018190
5-Methyltetrahydrofolate		CmoCh01G018350
Glutamate		CmoCh01G018560
L-4-Hydroxyglutamate semialdehyde		CmoCh01G018570
L-Glutamate		CmoCh01G018620
O-Acetyl-L-serine		CmoCh01G018640
D-Glucono-1,5-lactone 6-phosphate		CmoCh01G018860
6-Phospho-D-gluconate		CmoCh01G019050
5-Oxoproline		CmoCh01G019150
L-1-Pyrroline-3-hydroxy-5-carboxylate		CmoCh01G019260
13(S)-HPOT		CmoCh01G019380
1-O-Sinapoyl-beta-D-glucose		CmoCh01G019480
Coniferin		CmoCh01G019540
D-Gluconic acid		CmoCh01G019690
Fumarate		CmoCh01G019710
(1R,6R)-6-Hydroxy-2-succinylcyclohexa-2,4-diene-1-carboxylate		CmoCh01G019720
Chitobiose		CmoCh01G019800
LL-2,6-Diaminoheptanedioate		CmoCh01G019850
1,7-Dimethylxanthine		CmoCh01G019870
6beta,7beta-Dihydroxykaurenoic acid		CmoCh01G020030
7,8-Diaminononanoate		CmoCh01G020230
1-Deoxy-D-xylulose 5-phosphate		CmoCh01G020240
2-Deoxy-D-ribose 5-phosphate		CmoCh01G020250
9'-cis-Neoxanthin		CmoCh01G020270
Adonixanthin		CmoCh01G020300
Canthaxanthin		CmoCh01G020360
Gibberellin A15 open lactone		CmoCh01G020370
Gibberellin A53		CmoCh01G020450
Lotaustralin		CmoCh01G020560
Myrcene		CmoCh01G020570
N-Acetylornithine		CmoCh01G020590
N6-(Delta2-Isopentenyl)-adenine		CmoCh01G020620
Orotate		CmoCh01G020680
Phosphoenolpyruvate		CmoCh01G020750
Sinapine		CmoCh01G020840
Spermine		CmoCh01G020970
Theobromine		CmoCh01G021100
Violaxanthin		CmoCh02G000060
dCMP		CmoCh02G000080
(Z)-3-Hexen-1-ol acetate		CmoCh02G000330
9-Oxononanoic acid		CmoCh02G000360
Putrescine		CmoCh02G000640
Dehydroascorbate		CmoCh02G000700
Hypoxanthine		CmoCh02G000730
cis-Aconitate		CmoCh02G000820
1,3,7-Trimethyluric acid		CmoCh02G000910
N1,N5-Di(hydroxyferuloyl)-N10-sinapoyl spermidine		CmoCh02G000920
5-Methylthio-D-ribose		CmoCh02G000970
CMP		CmoCh02G000980
L-Homocysteine		CmoCh02G001020
Leucodelphinidin		CmoCh02G001140
4-Phospho-L-aspartate		CmoCh02G001250
(S)-Methylmalonate semialdehyde		CmoCh02G001420
2-Oxobutanoate		CmoCh02G001560
Acetoacetate		CmoCh02G001670
C00349		CmoCh02G001690
Glycerol		CmoCh02G001760
Succinate semialdehyde		CmoCh02G001920
(6Z,9Z,12Z)-Octadecatrienoic acid		CmoCh02G002060
(9Z,12Z,15Z)-Octadecatrienoic acid		CmoCh02G002070
4-Acetamidobutanoate		CmoCh02G002080
L-2-Aminoadipate 6-semialdehyde		CmoCh02G002150
cis-beta-D-Glucosyl-2-hydroxycinnamate		CmoCh02G002160
sn-Glycero-3-phosphocholine		CmoCh02G002350
(S)-2-Aceto-2-hydroxybutanoate		CmoCh02G002390
2-Hydroxyglutarate		CmoCh02G002420
D-erythro-3-Methylmalate		CmoCh02G002430
2-C-Methyl-D-erythritol 4-phosphate		CmoCh02G002510
5-Hydroxyconiferaldehyde		CmoCh02G002540
Ferulate		CmoCh02G002660
L-Methionine		CmoCh02G002680
Choline phosphate		CmoCh02G002720
4-Trimethylammoniobutanoate		CmoCh02G002750
N-(L-Arginino)succinate		CmoCh02G002810
Adenosine		CmoCh02G002840
Deoxyguanosine		CmoCh02G002850
Dethiobiotin		CmoCh02G003040
3-Methyl-2-butenal		CmoCh02G003080
Cinnamaldehyde		CmoCh02G003210
(R)-2,3-Dihydroxy-3-methylbutanoate		CmoCh02G003260
Deoxyribose		CmoCh02G003300
L-Proline		CmoCh02G003600
L-Phenylalanine		CmoCh02G003610
dAMP		CmoCh02G003620
		CmoCh02G003650
		CmoCh02G003720
		CmoCh02G003880
		CmoCh02G003890
		CmoCh02G003940
		CmoCh02G004090
		CmoCh02G004130
		CmoCh02G004170
		CmoCh02G004270
		CmoCh02G004290
		CmoCh02G004350
		CmoCh02G004360
		CmoCh02G004380
		CmoCh02G004460
		CmoCh02G004520
		CmoCh02G004540
		CmoCh02G004720
		CmoCh02G004770
		CmoCh02G004880
		CmoCh02G004890
		CmoCh02G004910
		CmoCh02G004940
		CmoCh02G004960
		CmoCh02G004970
		CmoCh02G004990
		CmoCh02G005000
		CmoCh02G005160
		CmoCh02G005220
		CmoCh02G005240
		CmoCh02G005280
		CmoCh02G005320
		CmoCh02G005390
		CmoCh02G005530
		CmoCh02G005550
		CmoCh02G005580
		CmoCh02G005830
		CmoCh02G005910
		CmoCh02G006030
		CmoCh02G006050
		CmoCh02G006170
		CmoCh02G006180
		CmoCh02G006190
		CmoCh02G006200
		CmoCh02G006300
		CmoCh02G006460
		CmoCh02G006500
		CmoCh02G006530
		CmoCh02G006540
		CmoCh02G006560
		CmoCh02G006610
		CmoCh02G006620
		CmoCh02G006670
		CmoCh02G006720
		CmoCh02G006850
		CmoCh02G006920
		CmoCh02G007430
		CmoCh02G007500
		CmoCh02G007580
		CmoCh02G007610
		CmoCh02G007620
		CmoCh02G007640
		CmoCh02G007760
		CmoCh02G007780
		CmoCh02G007870
		CmoCh02G007990
		CmoCh02G008020
		CmoCh02G008050
		CmoCh02G008160
		CmoCh02G008270
		CmoCh02G008290
		CmoCh02G008320
		CmoCh02G008410
		CmoCh02G008510
		CmoCh02G008690
		CmoCh02G008700
		CmoCh02G008760
		CmoCh02G008790
		CmoCh02G008800
		CmoCh02G008810
		CmoCh02G008930
		CmoCh02G009030
		CmoCh02G009080
		CmoCh02G009100
		CmoCh02G009180
		CmoCh02G009230
		CmoCh02G009270
		CmoCh02G009310
		CmoCh02G009370
		CmoCh02G009500
		CmoCh02G009560
		CmoCh02G009660
		CmoCh02G009670
		CmoCh02G009780
		CmoCh02G009820
		CmoCh02G009970
		CmoCh02G010020
		CmoCh02G010150
		CmoCh02G010200
		CmoCh02G010280
		CmoCh02G010310
		CmoCh02G010320
		CmoCh02G010340
		CmoCh02G010430
		CmoCh02G010500
		CmoCh02G010510
		CmoCh02G010610
		CmoCh02G010620
		CmoCh02G010680
		CmoCh02G010750
		CmoCh02G010770
		CmoCh02G010790
		CmoCh02G010880
		CmoCh02G010900
		CmoCh02G010920
		CmoCh02G011100
		CmoCh02G011120
		CmoCh02G011390
		CmoCh02G011500
		CmoCh02G011700
		CmoCh02G011740
		CmoCh02G011750
		CmoCh02G011780
		CmoCh02G011870
		CmoCh02G011980
		CmoCh02G011990
		CmoCh02G012020
		CmoCh02G012040
		CmoCh02G012110
		CmoCh02G012140
		CmoCh02G012180
		CmoCh02G012230
		CmoCh02G012260
		CmoCh02G012290
		CmoCh02G012400
		CmoCh02G012440
		CmoCh02G012470
		CmoCh02G012490
		CmoCh02G012500
		CmoCh02G012510
		CmoCh02G012660
		CmoCh02G012830
		CmoCh02G012890
		CmoCh02G012940
		CmoCh02G013180
		CmoCh02G013190
		CmoCh02G013240
		CmoCh02G013370
		CmoCh02G013380
		CmoCh02G013440
		CmoCh02G013550
		CmoCh02G013560
		CmoCh02G013620
		CmoCh02G013630
		CmoCh02G013640
		CmoCh02G013750
		CmoCh02G013760
		CmoCh02G013790
		CmoCh02G013820
		CmoCh02G013840
		CmoCh02G013850
		CmoCh02G013890
		CmoCh02G013920
		CmoCh02G013940
		CmoCh02G014020
		CmoCh02G014070
		CmoCh02G014080
		CmoCh02G014100
		CmoCh02G014150
		CmoCh02G014260
		CmoCh02G014330
		CmoCh02G014720
		CmoCh02G014790
		CmoCh02G014900
		CmoCh02G014950
		CmoCh02G015090
		CmoCh02G015120
		CmoCh02G015290
		CmoCh02G015350
		CmoCh02G015360
		CmoCh02G015430
		CmoCh02G015440
		CmoCh02G015590
		CmoCh02G015600
		CmoCh02G015620
		CmoCh02G015630
		CmoCh02G015670
		CmoCh02G015730
		CmoCh02G015760
		CmoCh02G015980
		CmoCh02G016080
		CmoCh02G016110
		CmoCh02G016250
		CmoCh02G016360
		CmoCh02G016390
		CmoCh02G016410
		CmoCh02G016900
		CmoCh02G016910
		CmoCh02G016920
		CmoCh02G016990
		CmoCh02G017380
		CmoCh02G017440
		CmoCh02G017460
		CmoCh02G017550
		CmoCh02G018070
		CmoCh02G018080
		CmoCh02G018130
		CmoCh02G018230
		CmoCh02G018270
		CmoCh02G018460
		CmoCh02G018580
		CmoCh02G018620
		CmoCh03G000120
		CmoCh03G000190
		CmoCh03G000550
		CmoCh03G000620
		CmoCh03G000670
		CmoCh03G000700
		CmoCh03G000710
		CmoCh03G000760
		CmoCh03G000930
		CmoCh03G000980
		CmoCh03G001060
		CmoCh03G001120
		CmoCh03G001270
		CmoCh03G001320
		CmoCh03G001340
		CmoCh03G001590
		CmoCh03G001710
		CmoCh03G001730
		CmoCh03G001820
		CmoCh03G001830
		CmoCh03G001920
		CmoCh03G001950
		CmoCh03G002120
		CmoCh03G002280
		CmoCh03G002310
		CmoCh03G002420
		CmoCh03G002460
		CmoCh03G002670
		CmoCh03G002990
		CmoCh03G003000
		CmoCh03G003110
		CmoCh03G003130
		CmoCh03G003200
		CmoCh03G003210
		CmoCh03G003620
		CmoCh03G003640
		CmoCh03G003740
		CmoCh03G003750
		CmoCh03G003780
		CmoCh03G003860
		CmoCh03G003900
		CmoCh03G003940
		CmoCh03G003990
		CmoCh03G004260
		CmoCh03G004320
		CmoCh03G004350
		CmoCh03G004360
		CmoCh03G004540
		CmoCh03G004690
		CmoCh03G004790
		CmoCh03G004890
		CmoCh03G004920
		CmoCh03G004940
		CmoCh03G005000
		CmoCh03G005010
		CmoCh03G005080
		CmoCh03G005140
		CmoCh03G005210
		CmoCh03G005250
		CmoCh03G005330
		CmoCh03G005370
		CmoCh03G005420
		CmoCh03G005640
		CmoCh03G005730
		CmoCh03G005760
		CmoCh03G005840
		CmoCh03G005860
		CmoCh03G005880
		CmoCh03G005930
		CmoCh03G005960
		CmoCh03G006010
		CmoCh03G006020
		CmoCh03G006160
		CmoCh03G006240
		CmoCh03G006250
		CmoCh03G006700
		CmoCh03G006720
		CmoCh03G006790
		CmoCh03G006800
		CmoCh03G006830
		CmoCh03G007010
		CmoCh03G007070
		CmoCh03G007360
		CmoCh03G007500
		CmoCh03G007580
		CmoCh03G007610
		CmoCh03G007620
		CmoCh03G007850
		CmoCh03G007860
		CmoCh03G007990
		CmoCh03G008020
		CmoCh03G008080
		CmoCh03G008110
		CmoCh03G008120
		CmoCh03G008130
		CmoCh03G008140
		CmoCh03G008240
		CmoCh03G008310
		CmoCh03G008330
		CmoCh03G008360
		CmoCh03G008450
		CmoCh03G008460
		CmoCh03G008470
		CmoCh03G008600
		CmoCh03G008610
		CmoCh03G008670
		CmoCh03G008680
		CmoCh03G008790
		CmoCh03G008820
		CmoCh03G008840
		CmoCh03G008930
		CmoCh03G009110
		CmoCh03G009200
		CmoCh03G009400
		CmoCh03G009470
		CmoCh03G009490
		CmoCh03G009560
		CmoCh03G009610
		CmoCh03G009630
		CmoCh03G009650
		CmoCh03G009700
		CmoCh03G009850
		CmoCh03G009950
		CmoCh03G010210
		CmoCh03G010220
		CmoCh03G010250
		CmoCh03G010340
		CmoCh03G010350
		CmoCh03G010370
		CmoCh03G010410
		CmoCh03G010430
		CmoCh03G010440
		CmoCh03G010460
		CmoCh03G010570
		CmoCh03G010610
		CmoCh03G010830
		CmoCh03G010840
		CmoCh03G010860
		CmoCh03G010910
		CmoCh03G011070
		CmoCh03G011110
		CmoCh03G011150
		CmoCh03G011240
		CmoCh03G011250
		CmoCh03G011290
		CmoCh03G011420
		CmoCh03G011510
		CmoCh03G011530
		CmoCh03G011700
		CmoCh03G011710
		CmoCh03G011800
		CmoCh03G011810
		CmoCh03G011840
		CmoCh03G011850
		CmoCh03G011870
		CmoCh03G012080
		CmoCh03G012090
		CmoCh03G012110
		CmoCh03G012170
		CmoCh03G012270
		CmoCh03G012280
		CmoCh03G012290
		CmoCh03G012390
		CmoCh03G012400
		CmoCh03G012590
		CmoCh03G012600
		CmoCh03G012630
		CmoCh03G012670
		CmoCh03G012710
		CmoCh03G012790
		CmoCh03G012800
		CmoCh03G012860
		CmoCh03G012930
		CmoCh03G012940
		CmoCh03G012950
		CmoCh03G013080
		CmoCh03G013090
		CmoCh03G013460
		CmoCh03G013530
		CmoCh03G013560
		CmoCh03G013580
		CmoCh03G013620
		CmoCh03G013690
		CmoCh03G013710
		CmoCh03G013740
		CmoCh03G013760
		CmoCh03G013790
		CmoCh03G013840
		CmoCh03G013860
		CmoCh03G013970
		CmoCh03G014000
		CmoCh03G014010
		CmoCh03G014100
		CmoCh03G014160
		CmoCh03G014320
		CmoCh03G014440
		CmoCh03G014580
		CmoCh03G014630
		CmoCh03G014800
		CmoCh03G014820
		CmoCh03G014990
		CmoCh03G015070
		CmoCh04G000270
		CmoCh04G000430
		CmoCh04G000440
		CmoCh04G000450
		CmoCh04G000480
		CmoCh04G000560
		CmoCh04G000570
		CmoCh04G000680
		CmoCh04G000700
		CmoCh04G000760
		CmoCh04G000770
		CmoCh04G001000
		CmoCh04G001080
		CmoCh04G001300
		CmoCh04G001360
		CmoCh04G001410
		CmoCh04G001450
		CmoCh04G001460
		CmoCh04G001480
		CmoCh04G001490
		CmoCh04G001510
		CmoCh04G001630
		CmoCh04G001700
		CmoCh04G001800
		CmoCh04G001830
		CmoCh04G001890
		CmoCh04G001940
		CmoCh04G001950
		CmoCh04G002020
		CmoCh04G002040
		CmoCh04G002170
		CmoCh04G002410
		CmoCh04G002440
		CmoCh04G002450
		CmoCh04G002630
		CmoCh04G002670
		CmoCh04G002690
		CmoCh04G002700
		CmoCh04G002840
		CmoCh04G002910
		CmoCh04G002990
		CmoCh04G003030
		CmoCh04G003050
		CmoCh04G003140
		CmoCh04G003180
		CmoCh04G003380
		CmoCh04G003410
		CmoCh04G003530
		CmoCh04G003540
		CmoCh04G003580
		CmoCh04G003630
		CmoCh04G003900
		CmoCh04G003920
		CmoCh04G003960
		CmoCh04G003970
		CmoCh04G003990
		CmoCh04G004170
		CmoCh04G004200
		CmoCh04G004210
		CmoCh04G004240
		CmoCh04G004330
		CmoCh04G004450
		CmoCh04G004480
		CmoCh04G004550
		CmoCh04G004580
		CmoCh04G004720
		CmoCh04G004910
		CmoCh04G005130
		CmoCh04G005150
		CmoCh04G005310
		CmoCh04G005490
		CmoCh04G005700
		CmoCh04G005900
		CmoCh04G006030
		CmoCh04G006040
		CmoCh04G006240
		CmoCh04G006350
		CmoCh04G006500
		CmoCh04G006600
		CmoCh04G006610
		CmoCh04G006620
		CmoCh04G006670
		CmoCh04G006700
		CmoCh04G006730
		CmoCh04G006910
		CmoCh04G007000
		CmoCh04G007010
		CmoCh04G007120
		CmoCh04G007140
		CmoCh04G007150
		CmoCh04G007220
		CmoCh04G007280
		CmoCh04G007310
		CmoCh04G007350
		CmoCh04G007370
		CmoCh04G007380
		CmoCh04G007400
		CmoCh04G007470
		CmoCh04G007680
		CmoCh04G007810
		CmoCh04G007840
		CmoCh04G007930
		CmoCh04G007970
		CmoCh04G007980
		CmoCh04G008000
		CmoCh04G008130
		CmoCh04G008270
		CmoCh04G008490
		CmoCh04G008570
		CmoCh04G008580
		CmoCh04G008650
		CmoCh04G008750
		CmoCh04G008770
		CmoCh04G008800
		CmoCh04G008850
		CmoCh04G008920
		CmoCh04G008930
		CmoCh04G009030
		CmoCh04G009090
		CmoCh04G009100
		CmoCh04G009200
		CmoCh04G009340
		CmoCh04G009390
		CmoCh04G009600
		CmoCh04G009700
		CmoCh04G009790
		CmoCh04G009860
		CmoCh04G009940
		CmoCh04G010000
		CmoCh04G010110
		CmoCh04G010140
		CmoCh04G010310
		CmoCh04G010320
		CmoCh04G010480
		CmoCh04G010500
		CmoCh04G010580
		CmoCh04G010690
		CmoCh04G010740
		CmoCh04G010790
		CmoCh04G010860
		CmoCh04G010930
		CmoCh04G010960
		CmoCh04G011220
		CmoCh04G011230
		CmoCh04G011290
		CmoCh04G011320
		CmoCh04G011340
		CmoCh04G011350
		CmoCh04G011460
		CmoCh04G011480
		CmoCh04G011490
		CmoCh04G011670
		CmoCh04G011780
		CmoCh04G011790
		CmoCh04G011840
		CmoCh04G011890
		CmoCh04G011950
		CmoCh04G011960
		CmoCh04G011970
		CmoCh04G012010
		CmoCh04G012020
		CmoCh04G012040
		CmoCh04G012070
		CmoCh04G012080
		CmoCh04G012110
		CmoCh04G012130
		CmoCh04G012170
		CmoCh04G012180
		CmoCh04G012270
		CmoCh04G012290
		CmoCh04G012320
		CmoCh04G012350
		CmoCh04G012410
		CmoCh04G012420
		CmoCh04G012430
		CmoCh04G012670
		CmoCh04G012700
		CmoCh04G012740
		CmoCh04G012840
		CmoCh04G012850
		CmoCh04G012980
		CmoCh04G012990
		CmoCh04G013030
		CmoCh04G013270
		CmoCh04G013330
		CmoCh04G013490
		CmoCh04G013810
		CmoCh04G013910
		CmoCh04G014140
		CmoCh04G014150
		CmoCh04G014170
		CmoCh04G014180
		CmoCh04G014330
		CmoCh04G014350
		CmoCh04G014550
		CmoCh04G014640
		CmoCh04G014700
		CmoCh04G014750
		CmoCh04G014850
		CmoCh04G015000
		CmoCh04G015080
		CmoCh04G015090
		CmoCh04G015110
		CmoCh04G015140
		CmoCh04G015160
		CmoCh04G015270
		CmoCh04G015330
		CmoCh04G015450
		CmoCh04G015490
		CmoCh04G015580
		CmoCh04G015630
		CmoCh04G015720
		CmoCh04G015730
		CmoCh04G015740
		CmoCh04G015760
		CmoCh04G015780
		CmoCh04G015790
		CmoCh04G015800
		CmoCh04G015850
		CmoCh04G015860
		CmoCh04G015880
		CmoCh04G015950
		CmoCh04G016120
		CmoCh04G016400
		CmoCh04G016590
		CmoCh04G016650
		CmoCh04G016740
		CmoCh04G016880
		CmoCh04G017010
		CmoCh04G017070
		CmoCh04G017110
		CmoCh04G017210
		CmoCh04G017220
		CmoCh04G017250
		CmoCh04G017270
		CmoCh04G017280
		CmoCh04G017500
		CmoCh04G017590
		CmoCh04G017850
		CmoCh04G017860
		CmoCh04G017890
		CmoCh04G018010
		CmoCh04G018040
		CmoCh04G018050
		CmoCh04G018080
		CmoCh04G018090
		CmoCh04G018190
		CmoCh04G018200
		CmoCh04G018360
		CmoCh04G018450
		CmoCh04G018490
		CmoCh04G018520
		CmoCh04G018570
		CmoCh04G018580
		CmoCh04G018670
		CmoCh04G018710
		CmoCh04G018970
		CmoCh04G018980
		CmoCh04G019000
		CmoCh04G019280
		CmoCh04G019300
		CmoCh04G019310
		CmoCh04G019320
		CmoCh04G019330
		CmoCh04G019340
		CmoCh04G019360
		CmoCh04G019370
		CmoCh04G019380
		CmoCh04G019410
		CmoCh04G019440
		CmoCh04G019450
		CmoCh04G019530
		CmoCh04G019630
		CmoCh04G019640
		CmoCh04G019740
		CmoCh04G019770
		CmoCh04G019920
		CmoCh04G020050
		CmoCh04G020080
		CmoCh04G020250
		CmoCh04G020270
		CmoCh04G020280
		CmoCh04G020390
		CmoCh04G020620
		CmoCh04G020720
		CmoCh04G020760
		CmoCh04G021230
		CmoCh04G021480
		CmoCh04G021530
		CmoCh04G021550
		CmoCh04G021590
		CmoCh04G021830
		CmoCh04G022000
		CmoCh04G022030
		CmoCh04G022190
		CmoCh04G022210
		CmoCh04G022230
		CmoCh04G022240
		CmoCh04G022270
		CmoCh04G022530
		CmoCh04G022550
		CmoCh04G022580
		CmoCh04G022610
		CmoCh04G022630
		CmoCh04G022750
		CmoCh04G022780
		CmoCh04G022790
		CmoCh04G022810
		CmoCh04G022830
		CmoCh04G022890
		CmoCh04G022930
		CmoCh04G022940
		CmoCh04G023100
		CmoCh04G023140
		CmoCh04G023290
		CmoCh04G023300
		CmoCh04G023390
		CmoCh04G023710
		CmoCh04G023780
		CmoCh04G024060
		CmoCh04G024160
		CmoCh04G024230
		CmoCh04G024460
		CmoCh04G024510
		CmoCh04G024650
		CmoCh04G024700
		CmoCh04G024720
		CmoCh04G024790
		CmoCh04G024830
		CmoCh04G024840
		CmoCh04G024900
		CmoCh04G025050
		CmoCh04G025290
		CmoCh04G025300
		CmoCh04G025330
		CmoCh04G025340
		CmoCh04G025350
		CmoCh04G025550
		CmoCh04G025560
		CmoCh04G025580
		CmoCh04G025720
		CmoCh04G025980
		CmoCh04G025990
		CmoCh04G026180
		CmoCh04G026270
		CmoCh04G026380
		CmoCh04G026490
		CmoCh04G026530
		CmoCh04G026690
		CmoCh04G026910
		CmoCh04G027040
		CmoCh04G027050
		CmoCh04G027330
		CmoCh04G027340
		CmoCh04G027380
		CmoCh04G027410
		CmoCh04G027440
		CmoCh04G027540
		CmoCh04G027700
		CmoCh04G027740
		CmoCh04G027750
		CmoCh04G027970
		CmoCh04G027990
		CmoCh04G028050
		CmoCh04G028260
		CmoCh04G028310
		CmoCh04G028340
		CmoCh04G028380
		CmoCh04G028390
		CmoCh04G028400
		CmoCh04G028450
		CmoCh04G028470
		CmoCh04G028520
		CmoCh04G028580
		CmoCh04G028610
		CmoCh04G028880
		CmoCh04G028890
		CmoCh04G028900
		CmoCh04G029010
		CmoCh04G029200
		CmoCh04G029210
		CmoCh04G029230
		CmoCh04G029240
		CmoCh04G029250
		CmoCh04G029270
		CmoCh04G029570
		CmoCh04G029740
		CmoCh04G029760
		CmoCh04G029820
		CmoCh04G029960
		CmoCh04G029990
		CmoCh04G030040
		CmoCh04G030100
		CmoCh04G030210
		CmoCh04G030240
		CmoCh04G030340
		CmoCh04G030560
		CmoCh04G030660
		CmoCh04G030680
		CmoCh04G030770
		CmoCh04G030930
		CmoCh04G031130
		CmoCh04G031160
		CmoCh04G031220
		CmoCh04G031280
		CmoCh04G031290
		CmoCh04G031400
		CmoCh04G031570
		CmoCh04G031580
		CmoCh05G000050
		CmoCh05G000110
		CmoCh05G000230
		CmoCh05G000300
		CmoCh05G000310
		CmoCh05G000320
		CmoCh05G000400
		CmoCh05G000610
		CmoCh05G000640
		CmoCh05G000650
		CmoCh05G000710
		CmoCh05G000780
		CmoCh05G000900
		CmoCh05G000980
		CmoCh05G001100
		CmoCh05G001130
		CmoCh05G001190
		CmoCh05G001230
		CmoCh05G001270
		CmoCh05G001480
		CmoCh05G001650
		CmoCh05G001790
		CmoCh05G001860
		CmoCh05G001880
		CmoCh05G001900
		CmoCh05G001960
		CmoCh05G002000
		CmoCh05G002030
		CmoCh05G002040
		CmoCh05G002320
		CmoCh05G002330
		CmoCh05G002340
		CmoCh05G002470
		CmoCh05G002480
		CmoCh05G002640
		CmoCh05G002680
		CmoCh05G002930
		CmoCh05G003070
		CmoCh05G003400
		CmoCh05G003420
		CmoCh05G003640
		CmoCh05G003670
		CmoCh05G003790
		CmoCh05G003820
		CmoCh05G003830
		CmoCh05G003860
		CmoCh05G003890
		CmoCh05G004070
		CmoCh05G004120
		CmoCh05G004150
		CmoCh05G004160
		CmoCh05G004280
		CmoCh05G004500
		CmoCh05G004570
		CmoCh05G004790
		CmoCh05G004980
		CmoCh05G005050
		CmoCh05G005070
		CmoCh05G005100
		CmoCh05G005110
		CmoCh05G005370
		CmoCh05G005480
		CmoCh05G005530
		CmoCh05G005660
		CmoCh05G005670
		CmoCh05G005680
		CmoCh05G005720
		CmoCh05G005750
		CmoCh05G005850
		CmoCh05G005930
		CmoCh05G006020
		CmoCh05G006100
		CmoCh05G006110
		CmoCh05G006380
		CmoCh05G006530
		CmoCh05G006580
		CmoCh05G006670
		CmoCh05G006730
		CmoCh05G006880
		CmoCh05G006980
		CmoCh05G007120
		CmoCh05G007130
		CmoCh05G007140
		CmoCh05G007160
		CmoCh05G007170
		CmoCh05G007210
		CmoCh05G007240
		CmoCh05G007340
		CmoCh05G007540
		CmoCh05G007620
		CmoCh05G007700
		CmoCh05G007710
		CmoCh05G007750
		CmoCh05G007770
		CmoCh05G007790
		CmoCh05G007960
		CmoCh05G007990
		CmoCh05G008160
		CmoCh05G008300
		CmoCh05G008590
		CmoCh05G008670
		CmoCh05G008690
		CmoCh05G008840
		CmoCh05G008850
		CmoCh05G008860
		CmoCh05G009030
		CmoCh05G009320
		CmoCh05G009380
		CmoCh05G009390
		CmoCh05G009440
		CmoCh05G009520
		CmoCh05G009670
		CmoCh05G009780
		CmoCh05G009810
		CmoCh05G009950
		CmoCh05G009960
		CmoCh05G009980
		CmoCh05G009990
		CmoCh05G010040
		CmoCh05G010060
		CmoCh05G010110
		CmoCh05G010190
		CmoCh05G010200
		CmoCh05G010220
		CmoCh05G010280
		CmoCh05G010410
		CmoCh05G010490
		CmoCh05G010530
		CmoCh05G010540
		CmoCh05G010600
		CmoCh05G010610
		CmoCh05G010760
		CmoCh05G010780
		CmoCh05G010820
		CmoCh05G010850
		CmoCh05G010990
		CmoCh05G011070
		CmoCh05G011120
		CmoCh05G011310
		CmoCh05G011340
		CmoCh05G011370
		CmoCh05G011470
		CmoCh05G011550
		CmoCh05G011720
		CmoCh05G012010
		CmoCh05G012020
		CmoCh05G012070
		CmoCh05G012080
		CmoCh05G012160
		CmoCh05G012300
		CmoCh05G012360
		CmoCh05G012370
		CmoCh05G012380
		CmoCh05G012730
		CmoCh05G012770
		CmoCh05G012810
		CmoCh05G012860
		CmoCh05G012900
		CmoCh05G013060
		CmoCh05G013080
		CmoCh05G013130
		CmoCh05G013170
		CmoCh05G013290
		CmoCh05G013430
		CmoCh05G013450
		CmoCh05G013620
		CmoCh05G013770
		CmoCh05G013840
		CmoCh05G013890
		CmoCh05G013900
		CmoCh05G013950
		CmoCh05G013970
		CmoCh05G014020
		CmoCh05G014050
		CmoCh05G014080
		CmoCh05G014120
		CmoCh05G014130
		CmoCh05G014230
		CmoCh06G000030
		CmoCh06G000040
		CmoCh06G000080
		CmoCh06G000110
		CmoCh06G000130
		CmoCh06G000230
		CmoCh06G000240
		CmoCh06G000250
		CmoCh06G000290
		CmoCh06G000430
		CmoCh06G000440
		CmoCh06G000550
		CmoCh06G000840
		CmoCh06G000910
		CmoCh06G001030
		CmoCh06G001190
		CmoCh06G001200
		CmoCh06G001240
		CmoCh06G001260
		CmoCh06G001350
		CmoCh06G001560
		CmoCh06G001570
		CmoCh06G001580
		CmoCh06G001660
		CmoCh06G001680
		CmoCh06G001790
		CmoCh06G001860
		CmoCh06G001890
		CmoCh06G002040
		CmoCh06G002120
		CmoCh06G002190
		CmoCh06G002230
		CmoCh06G002310
		CmoCh06G002370
		CmoCh06G002570
		CmoCh06G002650
		CmoCh06G002670
		CmoCh06G002760
		CmoCh06G002870
		CmoCh06G002920
		CmoCh06G002980
		CmoCh06G003110
		CmoCh06G003160
		CmoCh06G003340
		CmoCh06G003410
		CmoCh06G003430
		CmoCh06G003450
		CmoCh06G003460
		CmoCh06G003500
		CmoCh06G003640
		CmoCh06G003680
		CmoCh06G003690
		CmoCh06G003840
		CmoCh06G003880
		CmoCh06G003920
		CmoCh06G004040
		CmoCh06G004060
		CmoCh06G004110
		CmoCh06G004130
		CmoCh06G004230
		CmoCh06G004270
		CmoCh06G004350
		CmoCh06G004480
		CmoCh06G004500
		CmoCh06G004510
		CmoCh06G004590
		CmoCh06G004610
		CmoCh06G004620
		CmoCh06G004730
		CmoCh06G004770
		CmoCh06G004890
		CmoCh06G004980
		CmoCh06G004990
		CmoCh06G005020
		CmoCh06G005100
		CmoCh06G005110
		CmoCh06G005160
		CmoCh06G005410
		CmoCh06G005540
		CmoCh06G005640
		CmoCh06G005720
		CmoCh06G005780
		CmoCh06G005830
		CmoCh06G005850
		CmoCh06G005860
		CmoCh06G006040
		CmoCh06G006110
		CmoCh06G006220
		CmoCh06G006240
		CmoCh06G006490
		CmoCh06G006570
		CmoCh06G006710
		CmoCh06G006740
		CmoCh06G006750
		CmoCh06G006980
		CmoCh06G006990
		CmoCh06G007170
		CmoCh06G007180
		CmoCh06G007280
		CmoCh06G007390
		CmoCh06G007400
		CmoCh06G007420
		CmoCh06G007490
		CmoCh06G007560
		CmoCh06G007780
		CmoCh06G007810
		CmoCh06G007870
		CmoCh06G007930
		CmoCh06G008040
		CmoCh06G008190
		CmoCh06G008220
		CmoCh06G008240
		CmoCh06G008250
		CmoCh06G008300
		CmoCh06G008320
		CmoCh06G008400
		CmoCh06G008410
		CmoCh06G008550
		CmoCh06G008560
		CmoCh06G008640
		CmoCh06G008780
		CmoCh06G008790
		CmoCh06G008840
		CmoCh06G008920
		CmoCh06G009170
		CmoCh06G009320
		CmoCh06G009330
		CmoCh06G009490
		CmoCh06G009530
		CmoCh06G009570
		CmoCh06G009680
		CmoCh06G009700
		CmoCh06G009830
		CmoCh06G009880
		CmoCh06G009970
		CmoCh06G010130
		CmoCh06G010150
		CmoCh06G010160
		CmoCh06G010180
		CmoCh06G010190
		CmoCh06G010250
		CmoCh06G010310
		CmoCh06G010330
		CmoCh06G010470
		CmoCh06G010530
		CmoCh06G010620
		CmoCh06G010700
		CmoCh06G010730
		CmoCh06G010770
		CmoCh06G010810
		CmoCh06G010960
		CmoCh06G010990
		CmoCh06G011010
		CmoCh06G011100
		CmoCh06G011160
		CmoCh06G011200
		CmoCh06G011290
		CmoCh06G011340
		CmoCh06G011410
		CmoCh06G011590
		CmoCh06G011670
		CmoCh06G011680
		CmoCh06G011830
		CmoCh06G011900
		CmoCh06G011990
		CmoCh06G012150
		CmoCh06G012290
		CmoCh06G012340
		CmoCh06G012370
		CmoCh06G012380
		CmoCh06G012550
		CmoCh06G012560
		CmoCh06G012600
		CmoCh06G012630
		CmoCh06G012640
		CmoCh06G012740
		CmoCh06G012790
		CmoCh06G012900
		CmoCh06G012970
		CmoCh06G013050
		CmoCh06G013120
		CmoCh06G013200
		CmoCh06G013320
		CmoCh06G013410
		CmoCh06G013420
		CmoCh06G013590
		CmoCh06G013630
		CmoCh06G013640
		CmoCh06G013660
		CmoCh06G013800
		CmoCh06G013840
		CmoCh06G013950
		CmoCh06G014000
		CmoCh06G014180
		CmoCh06G014330
		CmoCh06G014390
		CmoCh06G014450
		CmoCh06G014680
		CmoCh06G014700
		CmoCh06G014760
		CmoCh06G014770
		CmoCh06G014830
		CmoCh06G015040
		CmoCh06G015060
		CmoCh06G015070
		CmoCh06G015080
		CmoCh06G015480
		CmoCh06G015540
		CmoCh06G015590
		CmoCh06G015700
		CmoCh06G015870
		CmoCh06G015910
		CmoCh06G015940
		CmoCh06G015950
		CmoCh06G016150
		CmoCh06G016170
		CmoCh06G016180
		CmoCh06G016190
		CmoCh06G016340
		CmoCh06G016570
		CmoCh06G016580
		CmoCh06G016640
		CmoCh06G016650
		CmoCh06G016700
		CmoCh06G016830
		CmoCh06G016860
		CmoCh06G016880
		CmoCh06G016990
		CmoCh06G017000
		CmoCh06G017130
		CmoCh06G017160
		CmoCh06G017180
		CmoCh06G017200
		CmoCh06G017310
		CmoCh06G017440
		CmoCh07G000010
		CmoCh07G000020
		CmoCh07G000060
		CmoCh07G000140
		CmoCh07G000220
		CmoCh07G000310
		CmoCh07G000430
		CmoCh07G000610
		CmoCh07G000630
		CmoCh07G000720
		CmoCh07G000820
		CmoCh07G000940
		CmoCh07G000950
		CmoCh07G000960
		CmoCh07G000990
		CmoCh07G001000
		CmoCh07G001090
		CmoCh07G001130
		CmoCh07G001160
		CmoCh07G001270
		CmoCh07G001290
		CmoCh07G001300
		CmoCh07G001400
		CmoCh07G001450
		CmoCh07G001490
		CmoCh07G001880
		CmoCh07G001900
		CmoCh07G001960
		CmoCh07G002010
		CmoCh07G002020
		CmoCh07G002030
		CmoCh07G002050
		CmoCh07G002070
		CmoCh07G002170
		CmoCh07G002180
		CmoCh07G002190
		CmoCh07G002260
		CmoCh07G002280
		CmoCh07G002330
		CmoCh07G002480
		CmoCh07G002490
		CmoCh07G002540
		CmoCh07G002600
		CmoCh07G002640
		CmoCh07G002690
		CmoCh07G002730
		CmoCh07G002790
		CmoCh07G002800
		CmoCh07G002840
		CmoCh07G002850
		CmoCh07G003010
		CmoCh07G003080
		CmoCh07G003180
		CmoCh07G003190
		CmoCh07G003240
		CmoCh07G003260
		CmoCh07G003270
		CmoCh07G003340
		CmoCh07G003350
		CmoCh07G003440
		CmoCh07G003450
		CmoCh07G003520
		CmoCh07G003850
		CmoCh07G004460
		CmoCh07G004700
		CmoCh07G004760
		CmoCh07G004830
		CmoCh07G004920
		CmoCh07G005080
		CmoCh07G005160
		CmoCh07G005170
		CmoCh07G005230
		CmoCh07G005270
		CmoCh07G005300
		CmoCh07G005310
		CmoCh07G005400
		CmoCh07G005460
		CmoCh07G005520
		CmoCh07G005550
		CmoCh07G005600
		CmoCh07G005610
		CmoCh07G005640
		CmoCh07G005750
		CmoCh07G005780
		CmoCh07G005810
		CmoCh07G005850
		CmoCh07G005910
		CmoCh07G005950
		CmoCh07G006000
		CmoCh07G006080
		CmoCh07G006170
		CmoCh07G006180
		CmoCh07G006420
		CmoCh07G006690
		CmoCh07G006770
		CmoCh07G006890
		CmoCh07G007210
		CmoCh07G007230
		CmoCh07G007370
		CmoCh07G007590
		CmoCh07G007660
		CmoCh07G007670
		CmoCh07G008050
		CmoCh07G008260
		CmoCh07G008310
		CmoCh07G008390
		CmoCh07G008570
		CmoCh07G008760
		CmoCh07G008800
		CmoCh07G008840
		CmoCh07G008950
		CmoCh07G008980
		CmoCh07G009040
		CmoCh07G009050
		CmoCh07G009080
		CmoCh07G009150
		CmoCh07G009170
		CmoCh07G009210
		CmoCh07G009300
		CmoCh07G009480
		CmoCh07G009490
		CmoCh07G009510
		CmoCh07G009520
		CmoCh07G009540
		CmoCh07G009550
		CmoCh07G009560
		CmoCh07G009570
		CmoCh07G009580
		CmoCh07G009590
		CmoCh07G009610
		CmoCh07G009650
		CmoCh07G009700
		CmoCh07G009730
		CmoCh07G010170
		CmoCh07G010250
		CmoCh07G010290
		CmoCh07G010450
		CmoCh07G010480
		CmoCh07G010570
		CmoCh07G010750
		CmoCh07G010760
		CmoCh07G010770
		CmoCh07G010810
		CmoCh07G010820
		CmoCh07G010830
		CmoCh07G010930
		CmoCh07G010980
		CmoCh07G011010
		CmoCh07G011050
		CmoCh07G011200
		CmoCh07G011590
		CmoCh07G011610
		CmoCh07G011760
		CmoCh07G011970
		CmoCh07G012040
		CmoCh07G012080
		CmoCh07G012100
		CmoCh07G012120
		CmoCh07G012140
		CmoCh07G012190
		CmoCh07G012210
		CmoCh07G012300
		CmoCh07G012310
		CmoCh07G012530
		CmoCh07G012690
		CmoCh07G012900
		CmoCh07G013040
		CmoCh07G013080
		CmoCh07G013100
		CmoCh07G013180
		CmoCh07G013240
		CmoCh07G013390
		CmoCh07G013400
		CmoCh07G013510
		CmoCh07G013530
		CmoCh07G013640
		CmoCh07G013660
		CmoCh07G013710
		CmoCh07G013820
		CmoCh07G014060
		CmoCh07G014080
		CmoCh07G014100
		CmoCh07G014130
		CmoCh07G014180
		CmoCh07G014190
		CmoCh07G014210
		CmoCh08G000280
		CmoCh08G000290
		CmoCh08G000330
		CmoCh08G000340
		CmoCh08G000390
		CmoCh08G000440
		CmoCh08G000480
		CmoCh08G000490
		CmoCh08G000590
		CmoCh08G000740
		CmoCh08G000900
		CmoCh08G001130
		CmoCh08G001140
		CmoCh08G001270
		CmoCh08G001350
		CmoCh08G001540
		CmoCh08G001640
		CmoCh08G001650
		CmoCh08G001660
		CmoCh08G001810
		CmoCh08G001820
		CmoCh08G001830
		CmoCh08G001840
		CmoCh08G001850
		CmoCh08G001930
		CmoCh08G002020
		CmoCh08G002080
		CmoCh08G002280
		CmoCh08G002360
		CmoCh08G002430
		CmoCh08G003010
		CmoCh08G003030
		CmoCh08G003070
		CmoCh08G003120
		CmoCh08G003140
		CmoCh08G003220
		CmoCh08G003230
		CmoCh08G003450
		CmoCh08G003640
		CmoCh08G003740
		CmoCh08G003750
		CmoCh08G003800
		CmoCh08G003880
		CmoCh08G003950
		CmoCh08G004070
		CmoCh08G004200
		CmoCh08G004230
		CmoCh08G004260
		CmoCh08G004330
		CmoCh08G004540
		CmoCh08G004600
		CmoCh08G004680
		CmoCh08G004820
		CmoCh08G004920
		CmoCh08G004940
		CmoCh08G004950
		CmoCh08G004970
		CmoCh08G005010
		CmoCh08G005030
		CmoCh08G005060
		CmoCh08G005120
		CmoCh08G005180
		CmoCh08G005240
		CmoCh08G005260
		CmoCh08G005290
		CmoCh08G005400
		CmoCh08G005420
		CmoCh08G005430
		CmoCh08G005540
		CmoCh08G005620
		CmoCh08G005670
		CmoCh08G005740
		CmoCh08G005780
		CmoCh08G006050
		CmoCh08G006150
		CmoCh08G006390
		CmoCh08G006630
		CmoCh08G006720
		CmoCh08G006730
		CmoCh08G006740
		CmoCh08G006760
		CmoCh08G006810
		CmoCh08G006870
		CmoCh08G006930
		CmoCh08G007110
		CmoCh08G007340
		CmoCh08G007470
		CmoCh08G007490
		CmoCh08G007500
		CmoCh08G007630
		CmoCh08G007640
		CmoCh08G007660
		CmoCh08G007730
		CmoCh08G007760
		CmoCh08G007770
		CmoCh08G007800
		CmoCh08G007970
		CmoCh08G007990
		CmoCh08G008060
		CmoCh08G008220
		CmoCh08G008260
		CmoCh08G008310
		CmoCh08G008390
		CmoCh08G008410
		CmoCh08G008420
		CmoCh08G008510
		CmoCh08G008610
		CmoCh08G008640
		CmoCh08G008770
		CmoCh08G008840
		CmoCh08G008930
		CmoCh08G008990
		CmoCh08G009150
		CmoCh08G009160
		CmoCh08G009170
		CmoCh08G009220
		CmoCh08G009350
		CmoCh08G009360
		CmoCh08G009430
		CmoCh08G009560
		CmoCh08G009570
		CmoCh08G009580
		CmoCh08G009610
		CmoCh08G009620
		CmoCh08G009670
		CmoCh08G009680
		CmoCh08G009800
		CmoCh08G009820
		CmoCh08G009870
		CmoCh08G010030
		CmoCh08G010040
		CmoCh08G010270
		CmoCh08G010320
		CmoCh08G010340
		CmoCh08G010600
		CmoCh08G010610
		CmoCh08G010770
		CmoCh08G010860
		CmoCh08G010870
		CmoCh08G010900
		CmoCh08G010940
		CmoCh08G011020
		CmoCh08G011170
		CmoCh08G011240
		CmoCh08G011360
		CmoCh08G011380
		CmoCh08G011610
		CmoCh08G011810
		CmoCh08G011830
		CmoCh08G011840
		CmoCh08G011920
		CmoCh08G011990
		CmoCh08G012000
		CmoCh08G012120
		CmoCh08G012150
		CmoCh08G012260
		CmoCh08G012340
		CmoCh08G012350
		CmoCh08G012510
		CmoCh08G012600
		CmoCh09G000050
		CmoCh09G000130
		CmoCh09G000150
		CmoCh09G000170
		CmoCh09G000240
		CmoCh09G000300
		CmoCh09G000330
		CmoCh09G000370
		CmoCh09G000510
		CmoCh09G000520
		CmoCh09G000550
		CmoCh09G000580
		CmoCh09G000640
		CmoCh09G000660
		CmoCh09G000690
		CmoCh09G000710
		CmoCh09G000730
		CmoCh09G000810
		CmoCh09G000860
		CmoCh09G000870
		CmoCh09G000950
		CmoCh09G000960
		CmoCh09G001080
		CmoCh09G001290
		CmoCh09G001350
		CmoCh09G001400
		CmoCh09G001410
		CmoCh09G001420
		CmoCh09G001430
		CmoCh09G001590
		CmoCh09G001670
		CmoCh09G001820
		CmoCh09G001850
		CmoCh09G001880
		CmoCh09G001990
		CmoCh09G002130
		CmoCh09G002150
		CmoCh09G002190
		CmoCh09G002210
		CmoCh09G002290
		CmoCh09G002580
		CmoCh09G002820
		CmoCh09G002850
		CmoCh09G002910
		CmoCh09G002980
		CmoCh09G003080
		CmoCh09G003240
		CmoCh09G003260
		CmoCh09G003340
		CmoCh09G003370
		CmoCh09G003500
		CmoCh09G003510
		CmoCh09G003650
		CmoCh09G003830
		CmoCh09G003900
		CmoCh09G003930
		CmoCh09G003950
		CmoCh09G003980
		CmoCh09G004030
		CmoCh09G004290
		CmoCh09G004340
		CmoCh09G004430
		CmoCh09G004570
		CmoCh09G004580
		CmoCh09G004620
		CmoCh09G004980
		CmoCh09G005060
		CmoCh09G005140
		CmoCh09G005300
		CmoCh09G005340
		CmoCh09G005360
		CmoCh09G005380
		CmoCh09G005420
		CmoCh09G005530
		CmoCh09G005570
		CmoCh09G005620
		CmoCh09G005640
		CmoCh09G005840
		CmoCh09G005860
		CmoCh09G005920
		CmoCh09G005960
		CmoCh09G006040
		CmoCh09G006140
		CmoCh09G006280
		CmoCh09G006360
		CmoCh09G006390
		CmoCh09G006560
		CmoCh09G006570
		CmoCh09G006670
		CmoCh09G006810
		CmoCh09G007020
		CmoCh09G007040
		CmoCh09G007310
		CmoCh09G007450
[truncated: 2,041 more rows]
