# Supplementary material for: Rootstock–scion exchanging mRNAs participate in the pathways of amino acid and fatty acid metabolism in cucumber under early chilling stress
Source: Hortic Res. 2022 Feb 19;9:uhac031. doi: 10.1093/hr/uhac031 (PMC9039506; doi:10.1093/hr/uhac031)
Supplement: Web_Material_uhac031 [file web_material_uhac031.zip › Table S14.xlsx]

## Sheet: 3925 Csa cor DEG
Supplementary Table S14. Kyoto Encyclopedia of Genes and Genomes (KEGG) Pathway analysis of correlated DEGs and DIMs filtered duplications in cucumber and pumpkin leaf and root of all graft combinations
KEGG_A_class	KEGG_B_class	Pathway	out (1129)	All (4424)	Pvalue	Qvalue	Pathway ID	Genes	K_IDs
Metabolism	Energy metabolism	Photosynthesis	39	59	4.88052e-11	6.10065e-09	ko00195	CsGy1G010570;CsGy1G011170;CsGy1G014780;CsGy1G016800;CsGy1G033300;CsGy2G002990;CsGy2G005620;CsGy2G007440;CsGy2G007920;CsGy2G017490;CsGy2G023380;CsGy3G000700;CsGy3G004370;CsGy3G008150;CsGy3G013290;CsGy3G013350;CsGy3G018990;CsGy3G022990;CsGy3G041220;CsGy3G044270;CsGy4G000070;CsGy4G007170;CsGy4G007250;CsGy4G015310;CsGy5G016920;CsGy5G020980;CsGy5G021330;CsGy5G023560;CsGy6G002600;CsGy6G006990;CsGy6G019…	K02115+K08901+K14332+K02703+K02694+K02721+K02705+K02699+K02693+K02723+K02109+K02641+K08905+K08901+K02639+K02692+K02639+K02695+K02638+K02639+K02704+K02717+K03541+K02706+K02717+K02704+K02723+K02112+K02113+K08903+K03542+K02701+K02716+K02698+K02641+K02636+K08902+K02705+K02721
Metabolism	Energy metabolism	Carbon fixation in photosynthetic organisms	35	60	5.92933e-08	3.2042e-06	ko00710	CsGy1G005520;CsGy2G003210;CsGy2G012810;CsGy2G013080;CsGy2G021830;CsGy2G025330;CsGy3G009750;CsGy3G010340;CsGy3G013850;CsGy3G019880;CsGy3G022760;CsGy3G026060;CsGy3G026560;CsGy3G043290;CsGy4G008010;CsGy4G014890;CsGy4G014900;CsGy4G015720;CsGy4G025420;CsGy5G007750;CsGy5G019160;CsGy5G019370;CsGy5G021810;CsGy5G021830;CsGy5G024760;CsGy5G026130;CsGy6G001150;CsGy6G005940;CsGy6G011220;CsGy6G024670;CsGy6G028…	K01783+K01807+K01623+K01803+K00029+K01783+K00615+K00028+K01006+K05298+K00029+K00855+K00814+K01610+K00026+K03841+K03841+K14455+K05298+K01100+K01807+K01623+K14272+K14272+K01602+K00051+K00134+K00615+K00927+K01623+K00026+K01595+K00134+K00814+K00814
Metabolism	Global and overview maps	Biosynthesis of secondary metabolites	357	1133	7.69009e-08	3.2042e-06	ko01110	CsGy0G001010;CsGy1G000060;CsGy1G000520;CsGy1G001470;CsGy1G001560;CsGy1G001590;CsGy1G002820;CsGy1G003040;CsGy1G004310;CsGy1G005520;CsGy1G007410;CsGy1G007610;CsGy1G009260;CsGy1G009440;CsGy1G009460;CsGy1G010120;CsGy1G010470;CsGy1G010560;CsGy1G010800;CsGy1G011880;CsGy1G012650;CsGy1G013450;CsGy1G013940;CsGy1G016210;CsGy1G018820;CsGy1G018870;CsGy1G020800;CsGy1G020880;CsGy1G021350;CsGy1G023620;CsGy1G023…	K09840+K03428+K01652+K00099+K00128+K16055+K05280+K01689+K01785+K01783+K01899+K00001+K00940+K00939+K01638+K00602+K00605+K00703+K01696+K00422+K03526+K00993+K13071+K00487+K21480+K00430+K09840+K04125+K16055+K15892+K00430+K00844+K05894+K00695+K14157+K00167+K00919+K01188+K01188+K01188+K01188+K01188+K01188+K00106+K01653+K01653+K00514+K02437+K01733+K05933+K01620+K00128+K01807+K01115+K01904+K08248+K08248+…
Metabolism	Energy metabolism	Photosynthesis - antenna proteins	17	21	1.52248e-07	4.75774e-06	ko00196	CsGy1G002400;CsGy1G005440;CsGy1G020980;CsGy1G028080;CsGy1G030510;CsGy3G005970;CsGy3G027030;CsGy4G015070;CsGy5G016500;CsGy5G020930;CsGy5G029630;CsGy6G004920;CsGy6G011500;CsGy6G011510;CsGy6G035480;CsGy6G035500;CsGy7G002410	K08910+K08910+K08912+K08908+K08909+K08914+K08912+K08915+K08907+K08908+K08916+K08917+K08912+K08912+K08912+K08912+K08913
Metabolism	Global and overview maps	Carbon metabolism	91	223	2.09524e-07	5.23811e-06	ko01200	CsGy1G003040;CsGy1G005520;CsGy1G007410;CsGy1G009460;CsGy1G010470;CsGy1G026790;CsGy1G032860;CsGy2G002570;CsGy2G003210;CsGy2G009510;CsGy2G009600;CsGy2G012810;CsGy2G013080;CsGy2G016510;CsGy2G017920;CsGy2G020920;CsGy2G021830;CsGy2G025330;CsGy2G026100;CsGy3G001830;CsGy3G009750;CsGy3G010340;CsGy3G013850;CsGy3G018070;CsGy3G019880;CsGy3G021140;CsGy3G022760;CsGy3G026060;CsGy3G026560;CsGy3G028980;CsGy3G043…	K01689+K01783+K01899+K01638+K00605+K00844+K02437+K00131+K01807+K00600+K00297+K01623+K01803+K01834+K00281+K00121+K00029+K01783+K01637+K00948+K00615+K00028+K01006+K00058+K05298+K00873+K00029+K00855+K00814+K00232+K01610+K02437+K00948+K00616+K00261+K00033+K00600+K00026+K00850+K00261+K00873+K03841+K03841+K14455+K00036+K03781+K05298+K00616+K00232+K00164+K01100+K00031+K01807+K01623+K00873+K01738+K14272+…
Genetic Information Processing	Translation	Ribosome	105	279	2.63985e-06	5.49969e-05	ko03010	CsGy1G003830;CsGy1G008710;CsGy1G013070;CsGy1G014580;CsGy1G018050;CsGy1G021140;CsGy1G022050;CsGy1G026390;CsGy1G026970;CsGy1G027040;CsGy2G006180;CsGy2G008380;CsGy2G008970;CsGy2G010640;CsGy2G012940;CsGy2G014100;CsGy2G015880;CsGy2G016160;CsGy2G023800;CsGy2G025710;CsGy3G002230;CsGy3G003050;CsGy3G005820;CsGy3G006660;CsGy3G008660;CsGy3G011860;CsGy3G011960;CsGy3G013000;CsGy3G014530;CsGy3G015300;CsGy3G015…	K02993+K02900+K02939+K02865+K02916+K02955+K02957+K02975+K02983+K02910+K02995+K02923+K02921+K02958+K02951+K02898+K02866+K02915+K02965+K02907+K02884+K02953+K02895+K02877+K02931+K02902+K02875+K02984+K02971+K02945+K02881+K02894+K02998+K02863+K02934+K02879+K02930+K02889+K02981+K02935+K02996+K02909+K02873+K02866+K02934+K02981+K02867+K02930+K02917+K02957+K02901+K02871+K02968+K02867+K02953+K02877+K02920+…
Metabolism	Global and overview maps	Biosynthesis of amino acids	77	210	0.000164324	0.00293435	ko01230	CsGy1G000520;CsGy1G003040;CsGy1G005520;CsGy1G010800;CsGy1G030970;CsGy1G030990;CsGy2G000270;CsGy2G002680;CsGy2G003210;CsGy2G009510;CsGy2G012810;CsGy2G013080;CsGy2G015120;CsGy2G016510;CsGy2G018100;CsGy2G022690;CsGy2G025330;CsGy3G000590;CsGy3G001830;CsGy3G009740;CsGy3G009750;CsGy3G013760;CsGy3G018070;CsGy3G021140;CsGy3G024710;CsGy3G026560;CsGy3G036270;CsGy3G038000;CsGy3G044250;CsGy3G044430;CsGy4G000…	K01652+K01689+K01783+K01696+K01653+K01653+K01733+K01620+K01807+K00600+K01623+K01803+K00891+K01834+K00826+K00930+K01783+K01735+K00948+K00800+K00615+K01915+K00058+K00873+K00264+K00814+K01739+K00549+K01438+K00948+K15849+K00616+K00600+K00850+K00873+K01778+K14455+K00616+K01704+K01653+K01653+K01658+K00031+K01807+K01623+K00873+K01738+K14272+K14272+K01850+K06001+K06001+K00134+K12657+K00615+K00927+K05359+…
Metabolism	Metabolism of cofactors and vitamins	Porphyrin and chlorophyll metabolism	22	45	0.000586829	0.0091692	ko00860	CsGy1G000060;CsGy1G013940;CsGy1G018820;CsGy2G011020;CsGy2G011200;CsGy2G014060;CsGy2G021630;CsGy3G011420;CsGy3G014040;CsGy4G007710;CsGy4G010260;CsGy4G019950;CsGy4G021970;CsGy5G003280;CsGy5G008620;CsGy5G015910;CsGy6G011110;CsGy6G017800;CsGy6G034680;CsGy7G002000;CsGy7G005920;CsGy7G017870	K03428+K13071+K21480+K08099+K08099+K13545+K02492+K18010+K19073+K01599+K03403+K04035+K00218+K22013+K01599+K08099+K01772+K22013+K03405+K01885+K01845+K02303
Metabolism	Carbohydrate metabolism	Pentose phosphate pathway	22	46	0.000857926	0.0119156	ko00030	CsGy1G005520;CsGy2G002570;CsGy2G003210;CsGy2G012810;CsGy2G025330;CsGy3G001830;CsGy3G009750;CsGy3G044430;CsGy4G002210;CsGy4G006060;CsGy4G008570;CsGy4G014890;CsGy4G014900;CsGy4G019390;CsGy4G025610;CsGy5G003910;CsGy5G005560;CsGy5G019160;CsGy5G019370;CsGy5G029140;CsGy6G005940;CsGy6G024670	K01783+K00131+K01807+K01623+K01783+K00948+K00615+K00948+K00616+K00033+K00850+K03841+K03841+K00036+K00895+K00616+K01835+K01807+K01623+K00033+K00615+K01623
Genetic Information Processing	Folding, sorting and degradation	Protein processing in endoplasmic reticulum	61	168	0.00103609	0.0129512	ko04141	CsGy1G001270;CsGy1G007400;CsGy1G010680;CsGy1G012630;CsGy1G018370;CsGy1G024920;CsGy1G029690;CsGy1G032730;CsGy2G000150;CsGy2G003500;CsGy2G004730;CsGy2G004750;CsGy2G006920;CsGy2G009110;CsGy2G010000;CsGy2G011920;CsGy2G013110;CsGy2G016120;CsGy2G020670;CsGy2G024040;CsGy3G000280;CsGy3G000290;CsGy3G002680;CsGy3G015040;CsGy3G015710;CsGy3G022880;CsGy3G023010;CsGy3G024450;CsGy3G027290;CsGy3G028030;CsGy3G029…	K13525+K07151+K13993+K09580+K10956+K14007+K12275+K14012+K03868+K10601+K07953+K08057+K03283+K03283+K14007+K12670+K13249+K05546+K09487+K14003+K04523+K04523+K13993+K10578+K14006+K14004+K09580+K13250+K14005+K10839+K13993+K13525+K10956+K10956+K08288+K09486+K13993+K14015+K09490+K13993+K13993+K13993+K09487+K13993+K10839+K12666+K10666+K09584+K09584+K12666+K10666+K13989+K12669+K10666+K23741+K10950+K14016+…
Metabolism	Carbohydrate metabolism	Glyoxylate and dicarboxylate metabolism	27	64	0.00249094	0.0283061	ko00630	CsGy1G009460;CsGy1G010470;CsGy1G032860;CsGy2G009510;CsGy2G017920;CsGy2G026100;CsGy3G013760;CsGy3G035330;CsGy3G044350;CsGy4G007100;CsGy4G008010;CsGy4G025230;CsGy5G002790;CsGy5G021810;CsGy5G021830;CsGy5G024760;CsGy6G023300;CsGy6G024310;CsGy6G028870;CsGy6G029090;CsGy6G032320;CsGy6G035720;CsGy7G000840;CsGy7G002280;CsGy7G003360;CsGy7G017980;CsGy7G019370	K01638+K00605+K02437+K00600+K00281+K01637+K01915+K00284+K02437+K00600+K00026+K03781+K22133+K14272+K14272+K01602+K00830+K01915+K00026+K00600+K19269+K11517+K15893+K00626+K01681+K01647+K15918
Metabolism	Lipid metabolism	Linoleic acid metabolism	14	27	0.00293093	0.0305305	ko00591	CsGy2G004130;CsGy2G004160;CsGy2G004180;CsGy2G004190;CsGy2G004200;CsGy2G004210;CsGy4G013020;CsGy4G013030;CsGy4G013040;CsGy4G013050;CsGy4G013140;CsGy4G013180;CsGy4G016610;CsGy7G020750	K15718+K15718+K15718+K15718+K15718+K15718+K00454+K00454+K00454+K00454+K00454+K00454+K14674+K00454
Metabolism	Lipid metabolism	alpha-Linolenic acid metabolism	25	59	0.0033099	0.0318259	ko00592	CsGy1G004100;CsGy1G027730;CsGy2G019490;CsGy2G024270;CsGy3G000600;CsGy3G028980;CsGy3G037220;CsGy4G013020;CsGy4G013030;CsGy4G013040;CsGy4G013050;CsGy4G013140;CsGy4G013180;CsGy4G016610;CsGy5G004430;CsGy6G016980;CsGy7G003180;CsGy7G007620;CsGy7G012060;CsGy7G012070;CsGy7G012080;CsGy7G012090;CsGy7G013070;CsGy7G013080;CsGy7G020750	K10529+K05894+K01723+K05894+K08241+K00232+K10529+K00454+K00454+K00454+K00454+K00454+K00454+K14674+K00232+K10527+K10528+K01723+K18857+K18857+K18857+K18857+K00224+K00224+K00454
Metabolism	Global and overview maps	Metabolic pathways	592	2176	0.00627568	0.0544711	ko01100	CsGy0G000380;CsGy0G001010;CsGy0G001850;CsGy1G000060;CsGy1G000210;CsGy1G000520;CsGy1G001470;CsGy1G001560;CsGy1G001590;CsGy1G001930;CsGy1G002400;CsGy1G002820;CsGy1G003040;CsGy1G004050;CsGy1G004310;CsGy1G004930;CsGy1G005440;CsGy1G005520;CsGy1G005810;CsGy1G007270;CsGy1G007400;CsGy1G007410;CsGy1G007610;CsGy1G007720;CsGy1G008820;CsGy1G009260;CsGy1G009440;CsGy1G009460;CsGy1G010090;CsGy1G010120;CsGy1G010…	K01051+K09840+K05573+K03428+K00654+K01652+K00099+K00128+K16055+K01934+K08910+K05280+K01689+K00799+K01785+K05396+K08910+K01783+K02136+K01054+K07151+K01899+K00001+K00294+K03517+K00940+K00939+K01638+K02083+K00602+K01054+K00605+K05907+K01759+K00703+K02115+K01696+K14175+K14175+K00422+K03526+K00993+K01674+K00387+K18819+K00857+K00487+K02703+K21480+K00430+K01535+K01535+K09840+K08912+K16055+K12349+K03147+…
Metabolism	Biosynthesis of other secondary metabolites	Phenylpropanoid biosynthesis	61	180	0.00653653	0.0544711	ko00940	CsGy1G016210;CsGy1G018870;CsGy1G023870;CsGy1G029370;CsGy1G029410;CsGy1G029430;CsGy1G029440;CsGy1G029470;CsGy1G029480;CsGy2G005740;CsGy2G006820;CsGy2G006830;CsGy2G006840;CsGy2G011670;CsGy2G013700;CsGy2G026120;CsGy3G003970;CsGy3G003980;CsGy3G004020;CsGy3G021960;CsGy3G023600;CsGy3G027980;CsGy3G028190;CsGy3G028200;CsGy3G028210;CsGy3G035130;CsGy3G035630;CsGy3G037150;CsGy3G039590;CsGy3G041110;CsGy4G000…	K00487+K00430+K00430+K01188+K01188+K01188+K01188+K01188+K01188+K01904+K00487+K00487+K00487+K00430+K00430+K00430+K13066+K13066+K13066+K01188+K18368+K01904+K09753+K09753+K09753+K09754+K01188+K00430+K05350+K00083+K01188+K00430+K00430+K00430+K00430+K00430+K00430+K00430+K00430+K00430+K13065+K00430+K00430+K00430+K00487+K00430+K10775+K10775+K00430+K10775+K10775+K10775+K00430+K00430+K23260+K00588+K00430+…
Metabolism	Amino acid metabolism	Valine, leucine and isoleucine biosynthesis	10	19	0.0102187	0.0798334	ko00290	CsGy1G000520;CsGy1G030970;CsGy1G030990;CsGy2G018100;CsGy5G004400;CsGy5G010740;CsGy5G010750;CsGy6G024420;CsGy6G024430;CsGy6G024460	K01652+K01653+K01653+K00826+K01704+K01653+K01653+K01754+K01754+K01754
Metabolism	Lipid metabolism	Glycerolipid metabolism	25	64	0.0113589	0.0835212	ko00561	CsGy1G001560;CsGy1G007270;CsGy1G010260;CsGy2G002160;CsGy2G003080;CsGy2G006050;CsGy2G021880;CsGy2G023810;CsGy2G025040;CsGy3G005890;CsGy3G029390;CsGy4G005040;CsGy4G016610;CsGy4G016870;CsGy4G023620;CsGy5G006590;CsGy5G025040;CsGy6G000580;CsGy6G017200;CsGy6G025470;CsGy6G036250;CsGy7G016740;CsGy7G018660;CsGy7G019370;CsGy7G020720	K00128+K01054+K01054+K03715+K00128+K00901+K01054+K03715+K18693+K00901+K06119+K00128+K14674+K00128+K06118+K01054+K18693+K13508+K21362+K09480+K01054+K13508+K00864+K15918+K14085
Genetic Information Processing	Folding, sorting and degradation	Proteasome	19	46	0.0134883	0.0908526	ko03050	CsGy1G009240;CsGy1G025620;CsGy1G032880;CsGy1G032890;CsGy2G009330;CsGy2G015260;CsGy2G020000;CsGy2G022350;CsGy3G001140;CsGy3G025300;CsGy3G029370;CsGy4G006550;CsGy4G019940;CsGy4G022220;CsGy5G029370;CsGy6G005920;CsGy7G000900;CsGy7G002860;CsGy7G018310	K03037+K03065+K02726+K02729+K03032+K03035+K02725+K02738+K03039+K03062+K03038+K03031+K02727+K03030+K11599+K03033+K03033+K03028+K03061
Metabolism	Metabolism of terpenoids and polyketides	Carotenoid biosynthesis	15	34	0.0138096	0.0908526	ko00906	CsGy0G001010;CsGy1G020800;CsGy1G022780;CsGy1G032330;CsGy2G014000;CsGy2G018960;CsGy3G007100;CsGy3G033380;CsGy4G002600;CsGy4G006910;CsGy4G007460;CsGy5G013410;CsGy6G024390;CsGy6G035690;CsGy7G007210	K09840+K09840+K09843+K00514+K09838+K09843+K15747+K09835+K02293+K09840+K09840+K02291+K09837+K09840+K09843
Metabolism	Amino acid metabolism	Glycine, serine and threonine metabolism	25	66	0.0173512	0.108445	ko00260	CsGy1G010470;CsGy1G010800;CsGy1G032860;CsGy2G000270;CsGy2G002680;CsGy2G009510;CsGy2G016510;CsGy2G017920;CsGy3G018070;CsGy3G044350;CsGy4G007100;CsGy5G003680;CsGy5G021810;CsGy5G021830;CsGy5G029240;CsGy5G029250;CsGy6G022250;CsGy6G023300;CsGy6G024420;CsGy6G024430;CsGy6G024460;CsGy6G029090;CsGy7G000840;CsGy7G019370;CsGy7G020720	K00605+K01696+K02437+K01733+K01620+K00600+K01834+K00281+K00058+K02437+K00600+K00276+K14272+K14272+K06001+K06001+K00276+K00830+K01754+K01754+K01754+K00600+K15893+K15918+K14085
Metabolism	Energy metabolism	Nitrogen metabolism	16	40	0.0308797	0.174118	ko00910	CsGy1G013300;CsGy1G013310;CsGy1G013670;CsGy2G021400;CsGy3G011820;CsGy3G013760;CsGy3G024710;CsGy3G031340;CsGy3G032420;CsGy3G035330;CsGy3G037440;CsGy4G004200;CsGy4G010800;CsGy5G014290;CsGy5G021970;CsGy6G024310	K02575+K02575+K01674+K01673+K01725+K01915+K00264+K01674+K01674+K00284+K01673+K00261+K00261+K10534+K02575+K01915
Metabolism	Carbohydrate metabolism	Glycolysis / Gluconeogenesis	38	113	0.0316879	0.174118	ko00010	CsGy1G001560;CsGy1G003040;CsGy1G004310;CsGy1G007610;CsGy1G026790;CsGy2G002570;CsGy2G003080;CsGy2G012810;CsGy2G013080;CsGy2G016510;CsGy2G020920;CsGy3G021140;CsGy3G028900;CsGy3G043290;CsGy4G005040;CsGy4G005480;CsGy4G008570;CsGy4G011780;CsGy4G014890;CsGy4G014900;CsGy4G016870;CsGy4G025610;CsGy5G005560;CsGy5G019370;CsGy5G019930;CsGy6G001150;CsGy6G007980;CsGy6G011220;CsGy6G024560;CsGy6G024630;CsGy6G024…	K00128+K01689+K01785+K00001+K00844+K00131+K00128+K01623+K01803+K01834+K00121+K00873+K01568+K01610+K00128+K01792+K00850+K00873+K03841+K03841+K00128+K00895+K01835+K01623+K00873+K00134+K00161+K00927+K00873+K01689+K01623+K01568+K00134+K18857+K18857+K18857+K18857+K14085
Metabolism	Lipid metabolism	Fatty acid degradation	20	53	0.0327009	0.174118	ko00071	CsGy1G001560;CsGy1G007610;CsGy2G003080;CsGy2G020920;CsGy3G012300;CsGy3G012310;CsGy3G013420;CsGy3G028980;CsGy4G005040;CsGy4G006280;CsGy4G016870;CsGy5G001940;CsGy5G004430;CsGy6G016980;CsGy7G002280;CsGy7G012060;CsGy7G012070;CsGy7G012080;CsGy7G012090;CsGy7G020720	K00128+K00001+K00128+K00121+K07517+K07517+K01897+K00232+K00128+K01897+K00128+K01897+K00232+K10527+K00626+K18857+K18857+K18857+K18857+K14085
Metabolism	Biosynthesis of other secondary metabolites	Stilbenoid, diarylheptanoid and gingerol biosynthesis	10	22	0.0334307	0.174118	ko00945	CsGy1G016210;CsGy2G006820;CsGy2G006830;CsGy2G006840;CsGy3G035130;CsGy5G021240;CsGy6G010830;CsGy7G002950;CsGy7G007200;CsGy7G018330	K00487+K00487+K00487+K00487+K09754+K13065+K00487+K16040+K00588+K13065
Metabolism	Carbohydrate metabolism	C5-Branched dibasic acid metabolism	6	11	0.037594	0.18797	ko00660	CsGy1G000520;CsGy1G030970;CsGy1G030990;CsGy5G004400;CsGy5G010740;CsGy5G010750	K01652+K01653+K01653+K01704+K01653+K01653
Metabolism	Global and overview maps	2-Oxocarboxylic acid metabolism	20	54	0.0398781	0.191721	ko01210	CsGy1G000520;CsGy1G030970;CsGy1G030990;CsGy2G018100;CsGy2G022690;CsGy3G026560;CsGy3G044250;CsGy4G015720;CsGy5G004400;CsGy5G010740;CsGy5G010750;CsGy5G013590;CsGy5G021810;CsGy5G021830;CsGy6G023940;CsGy6G032020;CsGy7G003360;CsGy7G017980;CsGy7G020350;CsGy7G020360	K01652+K01653+K01653+K00826+K00930+K00814+K01438+K14455+K01704+K01653+K01653+K00031+K14272+K14272+K00030+K00030+K01681+K01647+K00814+K00814
Metabolism	Carbohydrate metabolism	Butanoate metabolism	11	26	0.0455228	0.210754	ko00650	CsGy1G000520;CsGy1G030970;CsGy1G030990;CsGy3G003420;CsGy4G007050;CsGy5G010740;CsGy5G010750;CsGy5G012170;CsGy5G013610;CsGy6G023030;CsGy7G002280	K01652+K01653+K01653+K01641+K16871+K01653+K01653+K01580+K01580+K01640+K00626
Metabolism	Amino acid metabolism	Alanine, aspartate and glutamate metabolism	19	53	0.0609635	0.272158	ko00250	CsGy1G007720;CsGy2G008440;CsGy3G013760;CsGy3G024710;CsGy3G026560;CsGy4G004200;CsGy4G007050;CsGy4G010800;CsGy4G015720;CsGy4G022750;CsGy5G012170;CsGy5G013610;CsGy5G018150;CsGy5G021810;CsGy5G021830;CsGy6G023300;CsGy6G024310;CsGy7G020350;CsGy7G020360	K00294+K00820+K01915+K00264+K00814+K00261+K16871+K00261+K14455+K13051+K01580+K01580+K00278+K14272+K14272+K00830+K01915+K00814+K00814
Metabolism	Glycan biosynthesis and metabolism	Mannose type O-glycan biosyntheis	2	2	0.0650835	0.280532	ko00515	CsGy3G005000;CsGy4G010920	K18207+K18207
Metabolism	Metabolism of cofactors and vitamins	Ubiquinone and other terpenoid-quinone biosynthesis	16	44	0.0724093	0.301706	ko00130	CsGy1G016210;CsGy2G005740;CsGy2G006820;CsGy2G006830;CsGy2G006840;CsGy2G011370;CsGy2G026840;CsGy3G005610;CsGy3G015540;CsGy3G027980;CsGy3G033520;CsGy4G020190;CsGy6G010830;CsGy6G033620;CsGy7G018090;CsGy7G018100	K00487+K01904+K00487+K00487+K00487+K12502+K05928+K03809+K19222+K01904+K12501+K00457+K00487+K03809+K01904+K01904
Metabolism	Biosynthesis of other secondary metabolites	Flavonoid biosynthesis	11	28	0.0764501	0.308267	ko00941	CsGy1G002820;CsGy1G016210;CsGy2G006820;CsGy2G006830;CsGy2G006840;CsGy3G024650;CsGy3G035130;CsGy5G021240;CsGy6G010830;CsGy7G007200;CsGy7G018330	K05280+K00487+K00487+K00487+K00487+K00660+K09754+K13065+K00487+K00588+K13065
Metabolism	Metabolism of cofactors and vitamins	One carbon pool by folate	7	16	0.0870446	0.340018	ko00670	CsGy1G001930;CsGy1G010120;CsGy1G010470;CsGy2G009510;CsGy2G009600;CsGy4G007100;CsGy6G029090	K01934+K00602+K00605+K00600+K00297+K00600+K00600
Metabolism	Lipid metabolism	Synthesis and degradation of ketone bodies	3	5	0.108955	0.381225	ko00072	CsGy3G003420;CsGy6G023030;CsGy7G002280	K01641+K01640+K00626
Metabolism	Carbohydrate metabolism	Citrate cycle (TCA cycle)	15	43	0.109717	0.381225	ko00020	CsGy1G007410;CsGy2G017150;CsGy3G043290;CsGy4G008010;CsGy5G006890;CsGy5G013590;CsGy6G007100;CsGy6G007980;CsGy6G017420;CsGy6G023940;CsGy6G028870;CsGy6G032020;CsGy7G003360;CsGy7G009400;CsGy7G017980	K01899+K01648+K01610+K00026+K00164+K00031+K01900+K00161+K01648+K00030+K00026+K00030+K01681+K00658+K01647
Metabolism	Amino acid metabolism	Tyrosine metabolism	15	43	0.109717	0.381225	ko00350	CsGy1G007610;CsGy1G011880;CsGy2G015900;CsGy2G020920;CsGy4G000360;CsGy4G008080;CsGy4G015540;CsGy4G015720;CsGy4G020190;CsGy5G003680;CsGy6G022250;CsGy7G012060;CsGy7G012070;CsGy7G012080;CsGy7G012090	K00001+K00422+K01800+K00121+K15849+K00451+K07253+K14455+K00457+K00276+K00276+K18857+K18857+K18857+K18857
Environmental Information Processing	Signal transduction	MAPK signaling pathway - plant	40	131	0.109793	0.381225	ko04016	CsGy1G007240;CsGy1G009260;CsGy1G022870;CsGy1G025750;CsGy2G010460;CsGy2G014270;CsGy2G015570;CsGy3G001590;CsGy3G002090;CsGy3G008590;CsGy3G012140;CsGy3G012380;CsGy3G021650;CsGy3G024750;CsGy3G028680;CsGy3G028770;CsGy3G044160;CsGy4G005790;CsGy4G005820;CsGy4G008910;CsGy4G010520;CsGy4G015470;CsGy4G016430;CsGy4G018570;CsGy4G023540;CsGy4G025230;CsGy5G014330;CsGy6G004330;CsGy6G018910;CsGy6G023850;CsGy6G029…	K20604+K00940+K14497+K13447+K14516+K14498+K20725+K14496+K14498+K13425+K14516+K14509+K14516+K14497+K13424+K14496+K14496+K20772+K13425+K13416+K17686+K14496+K02183+K14498+K14496+K03781+K13414+K20729+K14512+K14513+K14498+K20547+K20547+K20547+K20716+K17686+K20716+K20729+K20716+K14496
Metabolism	Metabolism of terpenoids and polyketides	Limonene and pinene degradation	4	8	0.12094	0.40858	ko00903	CsGy1G001560;CsGy2G003080;CsGy4G005040;CsGy4G016870	K00128+K00128+K00128+K00128
Metabolism	Nucleotide metabolism	Purine metabolism	25	79	0.130176	0.42821	ko00230	CsGy1G009260;CsGy1G009440;CsGy1G010090;CsGy1G010120;CsGy1G029670;CsGy2G008560;CsGy2G010950;CsGy3G001830;CsGy3G002870;CsGy3G004830;CsGy3G006530;CsGy3G021140;CsGy3G026810;CsGy3G040860;CsGy3G044430;CsGy4G010150;CsGy4G011780;CsGy4G013630;CsGy4G015260;CsGy5G001580;CsGy5G005560;CsGy5G019930;CsGy6G024560;CsGy7G010400;CsGy7G020780	K00940+K00939+K02083+K00602+K00106+K01510+K13811+K00948+K00759+K14977+K01945+K00873+K00951+K13811+K00948+K00942+K00873+K00939+K01490+K01933+K01835+K00873+K00873+K00088+K00951
Cellular Processes	Transport and catabolism	Peroxisome	24	76	0.138601	0.444236	ko04146	CsGy1G021900;CsGy1G026400;CsGy1G029670;CsGy1G033360;CsGy2G010290;CsGy2G018500;CsGy3G003510;CsGy3G006070;CsGy3G013420;CsGy3G028980;CsGy4G006280;CsGy4G025230;CsGy5G001940;CsGy5G004430;CsGy5G007800;CsGy5G013590;CsGy6G012030;CsGy6G012520;CsGy6G021960;CsGy6G023030;CsGy6G023300;CsGy6G032950;CsGy6G035720;CsGy7G004060	K17879+K04565+K00106+K13338+K13347+K13348+K13342+K13348+K01897+K00232+K01897+K03781+K01897+K00232+K13354+K00031+K04565+K13356+K13348+K01640+K00830+K13347+K11517+K13348
Metabolism	Amino acid metabolism	Arginine and proline metabolism	18	56	0.160797	0.487584	ko00330	CsGy1G001560;CsGy1G007720;CsGy2G000430;CsGy2G002760;CsGy2G003080;CsGy3G013910;CsGy4G005040;CsGy4G007150;CsGy4G015720;CsGy4G016870;CsGy4G020290;CsGy5G022310;CsGy5G027990;CsGy5G029220;CsGy6G001330;CsGy6G031730;CsGy7G017420;CsGy7G020720	K00128+K00294+K12259+K00472+K00128+K00472+K00128+K17839+K14455+K00128+K17839+K00797+K00472+K00318+K12657+K00472+K13366+K14085
Metabolism	Metabolism of other amino acids	beta-Alanine metabolism	16	49	0.161431	0.487584	ko00410	CsGy1G001560;CsGy2G000430;CsGy2G003080;CsGy3G028980;CsGy4G005040;CsGy4G007150;CsGy4G016870;CsGy4G020290;CsGy5G003680;CsGy5G004430;CsGy5G012170;CsGy5G013610;CsGy6G022250;CsGy7G005790;CsGy7G017420;CsGy7G020720	K00128+K12259+K00128+K00232+K00128+K17839+K00128+K17839+K00276+K00232+K01580+K01580+K00276+K00140+K13366+K14085
Metabolism	Metabolism of cofactors and vitamins	Folate biosynthesis	9	25	0.163828	0.487584	ko00790	CsGy1G028100;CsGy4G004350;CsGy4G009180;CsGy4G009190;CsGy4G021250;CsGy4G021260;CsGy5G004950;CsGy5G020830;CsGy6G035420	K01495+K01633+K14652+K14652+K01307+K01307+K01724+K00079+K01724
Cellular Processes	Transport and catabolism	Endocytosis	45	155	0.176328	0.512583	ko04144	CsGy1G006540;CsGy1G007330;CsGy1G021580;CsGy1G033060;CsGy2G004570;CsGy2G006920;CsGy2G009110;CsGy2G013390;CsGy2G017020;CsGy2G018090;CsGy3G001540;CsGy3G003410;CsGy3G004810;CsGy3G004890;CsGy3G006470;CsGy3G009560;CsGy3G020290;CsGy3G030260;CsGy3G031450;CsGy3G037540;CsGy3G039350;CsGy4G003590;CsGy4G019360;CsGy5G006950;CsGy5G007030;CsGy5G018000;CsGy5G019300;CsGy5G022130;CsGy5G024600;CsGy5G025610;CsGy5G029…	K11866+K12486+K07904+K07889+K01115+K03283+K03283+K19366+K07937+K12471+K12493+K01115+K12199+K12483+K07904+K18442+K19476+K12492+K00889+K07937+K12486+K12471+K18466+K12471+K07901+K07937+K12200+K07937+K19476+K12198+K01528+K07904+K04646+K12471+K19476+K12471+K12196+K07904+K01115+K07937+K12486+K12472+K18442+K07904+K07897
Metabolism	Carbohydrate metabolism	Galactose metabolism	16	50	0.184183	0.523247	ko00052	CsGy1G004310;CsGy1G015310;CsGy1G026790;CsGy3G037650;CsGy4G006360;CsGy4G008570;CsGy4G010340;CsGy4G021700;CsGy5G001720;CsGy5G003040;CsGy5G005560;CsGy5G005890;CsGy6G000060;CsGy6G019470;CsGy7G016710;CsGy7G021030	K01785+K18819+K00844+K06617+K01784+K00850+K06617+K06617+K01784+K01784+K01835+K01193+K18819+K12447+K06611+K01193
Metabolism	Metabolism of other amino acids	Selenocompound metabolism	7	19	0.188896	0.524711	ko00450	CsGy2G010950;CsGy3G000090;CsGy3G036270;CsGy3G038000;CsGy3G040860;CsGy5G001530;CsGy6G022880	K13811+K00384+K01739+K00549+K13811+K01761+K11717
Metabolism	Amino acid metabolism	Valine, leucine and isoleucine degradation	15	47	0.197439	0.53652	ko00280	CsGy1G001560;CsGy1G028370;CsGy2G003080;CsGy2G018100;CsGy3G003420;CsGy3G014740;CsGy4G005040;CsGy4G016870;CsGy6G015840;CsGy6G023030;CsGy7G002280;CsGy7G005790;CsGy7G007140;CsGy7G014560;CsGy7G020720	K00128+K00167+K00128+K00826+K01641+K09699+K00128+K00128+K00253+K01640+K00626+K00140+K01969+K01968+K14085
Metabolism	Metabolism of cofactors and vitamins	Riboflavin metabolism	6	16	0.203264	0.540595	ko00740	CsGy4G005670;CsGy4G005680;CsGy4G009180;CsGy4G009190;CsGy5G018440;CsGy7G004280	K22912+K22912+K14652+K14652+K14379+K20884
Metabolism	Amino acid metabolism	Phenylalanine, tyrosine and tryptophan biosynthesis	14	44	0.211916	0.549103	ko00400	CsGy1G010800;CsGy2G015120;CsGy3G000590;CsGy3G009740;CsGy4G000360;CsGy4G015720;CsGy5G011540;CsGy5G028630;CsGy5G029240;CsGy5G029250;CsGy6G012350;CsGy6G020560;CsGy6G029580;CsGy7G002260	K01696+K00891+K01735+K00800+K15849+K14455+K01658+K01850+K06001+K06001+K05359+K01736+K01626+K01609
Metabolism	Energy metabolism	Sulfur metabolism	10	30	0.215248	0.549103	ko00920	CsGy1G010500;CsGy1G013680;CsGy1G029750;CsGy2G010950;CsGy3G036270;CsGy3G040860;CsGy4G020790;CsGy5G020820;CsGy6G033030;CsGy7G008320	K05907+K00387+K00392+K13811+K01739+K13811+K17725+K01738+K05907+K00640
Metabolism	Carbohydrate metabolism	Pyruvate metabolism	24	81	0.230552	0.576379	ko00620	CsGy1G001560;CsGy1G009460;CsGy1G010510;CsGy2G000990;CsGy2G003080;CsGy2G021830;CsGy3G010340;CsGy3G013850;CsGy3G021140;CsGy3G022760;CsGy3G043290;CsGy4G000550;CsGy4G005040;CsGy4G008010;CsGy4G011780;CsGy4G016870;CsGy5G019930;CsGy5G026130;CsGy6G007980;CsGy6G024560;CsGy6G028870;CsGy7G002280;CsGy7G004290;CsGy7G020720	K00128+K01638+K01759+K01759+K00128+K00029+K00028+K01006+K00873+K00029+K01610+K18881+K00128+K00026+K00873+K00128+K00873+K00051+K00161+K00873+K00026+K00626+K01595+K14085
Metabolism	Amino acid metabolism	Arginine biosynthesis	12	38	0.245234	0.601065	ko00220	CsGy2G022690;CsGy3G013760;CsGy3G026560;CsGy3G044250;CsGy4G004200;CsGy4G010800;CsGy4G015720;CsGy5G021810;CsGy5G021830;CsGy6G024310;CsGy7G020350;CsGy7G020360	K00930+K01915+K00814+K01438+K00261+K00261+K14455+K14272+K14272+K01915+K00814+K00814
Metabolism	Metabolism of terpenoids and polyketides	Terpenoid backbone biosynthesis	16	53	0.260816	0.626961	ko00900	CsGy1G001470;CsGy1G012650;CsGy1G023620;CsGy1G028750;CsGy2G015050;CsGy3G003420;CsGy3G006710;CsGy4G005800;CsGy5G025880;CsGy6G009650;CsGy6G013770;CsGy6G015100;CsGy6G020270;CsGy7G001100;CsGy7G002280;CsGy7G007690	K00099+K03526+K15892+K00919+K13789+K01641+K00991+K01770+K01597+K00021+K11778+K15889+K00021+K13789+K00626+K03527
Metabolism	Metabolism of other amino acids	Taurine and hypotaurine metabolism	2	4	0.270477	0.637916	ko00430	CsGy5G012170;CsGy5G013610	K01580+K01580
Genetic Information Processing	Folding, sorting and degradation	Protein export	13	43	0.289088	0.656257	ko03060	CsGy1G016830;CsGy1G018370;CsGy1G022390;CsGy1G026470;CsGy1G029690;CsGy3G034300;CsGy4G006290;CsGy4G007880;CsGy5G001850;CsGy5G007790;CsGy5G020400;CsGy5G025120;CsGy6G024980	K03100+K10956+K03217+K03116+K12275+K10956+K03217+K10956+K09490+K12947+K03070+K03118+K03106
Metabolism	Lipid metabolism	Steroid biosynthesis	8	25	0.294003	0.656257	ko00100	CsGy2G018160;CsGy3G027400;CsGy3G027410;CsGy4G002260;CsGy4G016610;CsGy4G023370;CsGy6G035600;CsGy7G017150	K00511+K00559+K00559+K05917+K14674+K00511+K09832+K09828
Metabolism	Amino acid metabolism	Lysine degradation	8	25	0.294003	0.656257	ko00310	CsGy1G001560;CsGy1G028270;CsGy2G003080;CsGy4G005040;CsGy4G016870;CsGy7G002280;CsGy7G009400;CsGy7G020720	K00128+K14157+K00128+K00128+K00128+K00626+K00658+K14085
Metabolism	Metabolism of other amino acids	Cyanoamino acid metabolism	16	58	0.407258	0.89311	ko00460	CsGy1G029370;CsGy1G029410;CsGy1G029430;CsGy1G029440;CsGy1G029470;CsGy1G029480;CsGy2G005900;CsGy2G005980;CsGy2G009510;CsGy3G021960;CsGy3G035630;CsGy3G039590;CsGy4G000670;CsGy4G007100;CsGy4G022750;CsGy6G029090	K01188+K01188+K01188+K01188+K01188+K01188+K08248+K08248+K00600+K01188+K01188+K05350+K01188+K00600+K13051+K00600
Metabolism	Lipid metabolism	Arachidonic acid metabolism	4	13	0.43321	0.912819	ko00590	CsGy4G003080;CsGy4G016610;CsGy4G024440;CsGy5G020830	K00432+K14674+K00432+K00079
Metabolism	Metabolism of cofactors and vitamins	Vitamin B6 metabolism	4	13	0.43321	0.912819	ko00750	CsGy2G000270;CsGy3G029120;CsGy6G011550;CsGy7G021240	K01733+K06215+K08681+K13248
Metabolism	Biosynthesis of other secondary metabolites	Betalain biosynthesis	1	2	0.445314	0.912819	ko00965	CsGy4G018480	K15777
Metabolism	Carbohydrate metabolism	Starch and sucrose metabolism	42	160	0.445456	0.912819	ko00500	CsGy1G001590;CsGy1G010560;CsGy1G021350;CsGy1G026790;CsGy1G028230;CsGy1G029370;CsGy1G029410;CsGy1G029430;CsGy1G029440;CsGy1G029470;CsGy1G029480;CsGy2G009040;CsGy2G016440;CsGy2G024520;CsGy3G002010;CsGy3G011460;CsGy3G013490;CsGy3G021960;CsGy3G035630;CsGy3G036400;CsGy3G039590;CsGy4G000670;CsGy4G017900;CsGy4G021010;CsGy5G001410;CsGy5G001910;CsGy5G001950;CsGy5G005560;CsGy5G005890;CsGy5G013480;CsGy5G022…	K16055+K00703+K16055+K00844+K00695+K01188+K01188+K01188+K01188+K01188+K01188+K00696+K01087+K00696+K01177+K01177+K00975+K01188+K01188+K00703+K05350+K01188+K00705+K16055+K13679+K01194+K01179+K01835+K01193+K00695+K16055+K01176+K01179+K01177+K00847+K00975+K00688+K01087+K00975+K16055+K01214+K01193
Metabolism	Carbohydrate metabolism	Ascorbate and aldarate metabolism	13	48	0.456253	0.919865	ko00053	CsGy1G001560;CsGy1G026960;CsGy2G003080;CsGy3G007280;CsGy3G032160;CsGy3G042710;CsGy4G005040;CsGy4G016870;CsGy5G017770;CsGy5G018020;CsGy6G019470;CsGy6G031490;CsGy7G020720	K00128+K00469+K00128+K00103+K08232+K00434+K00128+K00128+K16190+K08232+K12447+K00434+K14085
Metabolism	Lipid metabolism	Fatty acid elongation	8	29	0.469207	0.930966	ko00062	CsGy3G002380;CsGy3G012780;CsGy3G038110;CsGy4G024220;CsGy4G024230;CsGy5G024720;CsGy6G016210;CsGy6G016300	K01074+K15397+K15397+K15397+K15397+K15397+K15397+K10703
Genetic Information Processing	Translation	Aminoacyl-tRNA biosynthesis	14	53	0.493039	0.962967	ko00970	CsGy1G026540;CsGy2G006320;CsGy3G001850;CsGy3G041860;CsGy4G000050;CsGy5G005880;CsGy5G010470;CsGy5G010890;CsGy5G011800;CsGy5G013770;CsGy6G010330;CsGy6G036720;CsGy7G002000;CsGy7G002530	K01893+K04567+K01889+K22503+K01876+K01873+K01875+K01867+K01868+K01883+K01872+K01889+K01885+K01868
Metabolism	Amino acid metabolism	Histidine metabolism	5	18	0.502071	0.965522	ko00340	CsGy1G001560;CsGy2G003080;CsGy4G005040;CsGy4G016870;CsGy7G020720	K00128+K00128+K00128+K00128+K14085
Environmental Information Processing	Signal transduction	Plant hormone signal transduction	56	220	0.536057	1	ko04075	CsGy1G014540;CsGy1G016970;CsGy1G019950;CsGy1G019970;CsGy1G022870;CsGy1G028110;CsGy2G003090;CsGy2G003100;CsGy2G005180;CsGy2G010460;CsGy2G010820;CsGy2G011280;CsGy2G014270;CsGy2G019190;CsGy3G001590;CsGy3G002090;CsGy3G007730;CsGy3G012140;CsGy3G012380;CsGy3G012700;CsGy3G013920;CsGy3G021650;CsGy3G022730;CsGy3G023300;CsGy3G024750;CsGy3G028770;CsGy3G034120;CsGy3G035420;CsGy3G044160;CsGy4G004730;CsGy4G006…	K14431+K14484+K14504+K14504+K14497+K13464+K14484+K14484+K12126+K14516+K14484+K14484+K14498+K14499+K14496+K14498+K14488+K14516+K14509+K14484+K14490+K14516+K14484+K14484+K14497+K14496+K14431+K14492+K14496+K14431+K14486+K13416+K14496+K14498+K16189+K14496+K14491+K13463+K14486+K14494+K14492+K14492+K13464+K14488+K14489+K14487+K14512+K14513+K14488+K14487+K14498+K14485+K14432+K14496+K14484+K14484
Metabolism	Amino acid metabolism	Phenylalanine metabolism	11	43	0.554979	1	ko00360	CsGy4G000360;CsGy4G015540;CsGy4G015720;CsGy4G020190;CsGy5G003680;CsGy6G020730;CsGy6G020740;CsGy6G022250;CsGy6G023870;CsGy6G023880;CsGy6G023890	K15849+K07253+K14455+K00457+K00276+K10775+K10775+K00276+K10775+K10775+K10775
Metabolism	Metabolism of other amino acids	Glutathione metabolism	20	79	0.560311	1	ko00480	CsGy1G004050;CsGy2G005290;CsGy2G005300;CsGy3G009940;CsGy3G011040;CsGy3G030530;CsGy3G042710;CsGy4G003080;CsGy4G006060;CsGy4G007380;CsGy4G007400;CsGy4G007420;CsGy4G014760;CsGy4G019390;CsGy4G024440;CsGy5G013590;CsGy5G022310;CsGy5G029140;CsGy6G031490;CsGy7G015680	K00799+K01255+K01255+K00799+K00383+K00799+K00434+K00432+K00033+K00799+K00799+K00799+K00799+K00036+K00432+K00031+K00797+K00033+K00434+K00799
Metabolism	Amino acid metabolism	Cysteine and methionine metabolism	25	100	0.586749	1	ko00270	CsGy1G004930;CsGy2G000490;CsGy2G018100;CsGy3G012940;CsGy3G018070;CsGy3G019330;CsGy3G019340;CsGy3G019350;CsGy3G036270;CsGy3G038000;CsGy4G005790;CsGy4G008010;CsGy4G015720;CsGy4G016760;CsGy4G017120;CsGy5G001530;CsGy5G020820;CsGy5G022310;CsGy6G013010;CsGy6G021870;CsGy6G028690;CsGy6G028870;CsGy7G000580;CsGy7G008320;CsGy7G017070	K05396+K05933+K00826+K08967+K00058+K16054+K16054+K16054+K01739+K00549+K20772+K00026+K14455+K05933+K23977+K01761+K01738+K00797+K05933+K05933+K01762+K00026+K01244+K00640+K00789
Metabolism	Biosynthesis of other secondary metabolites	Caffeine metabolism	1	3	0.586933	1	ko00232	CsGy1G029670	K00106
Metabolism	Glycan biosynthesis and metabolism	N-Glycan biosynthesis	10	40	0.590757	1	ko00510	CsGy1G007400;CsGy2G011920;CsGy2G016120;CsGy4G012570;CsGy5G006940;CsGy5G017790;CsGy5G026520;CsGy6G017990;CsGy6G033280;CsGy6G035630	K07151+K12670+K05546+K07252+K00729+K00737+K12666+K12666+K12669+K23741
Metabolism	Biosynthesis of other secondary metabolites	Isoquinoline alkaloid biosynthesis	5	20	0.606352	1	ko00950	CsGy1G011880;CsGy4G000360;CsGy4G015720;CsGy5G003680;CsGy6G022250	K00422+K15849+K14455+K00276+K00276
Metabolism	Metabolism of terpenoids and polyketides	Brassinosteroid biosynthesis	4	16	0.613877	1	ko00905	CsGy4G004880;CsGy5G017700;CsGy5G028960;CsGy7G021200	K09587+K12639+K09590+K12638
Metabolism	Metabolism of cofactors and vitamins	Pantothenate and CoA biosynthesis	7	29	0.63814	1	ko00770	CsGy1G000520;CsGy1G030970;CsGy1G030990;CsGy2G018100;CsGy3G014410;CsGy5G010740;CsGy5G010750	K01652+K01653+K01653+K00826+K02201+K01653+K01653
Metabolism	Biosynthesis of other secondary metabolites	Monobactam biosynthesis	2	8	0.645955	1	ko00261	CsGy2G010950;CsGy3G040860	K13811+K13811
Metabolism	Metabolism of other amino acids	Phosphonate and phosphinate metabolism	2	8	0.645955	1	ko00440	CsGy1G013450;CsGy3G028270	K00993+K00967
Metabolism	Carbohydrate metabolism	Fructose and mannose metabolism	12	50	0.651102	1	ko00051	CsGy1G026790;CsGy2G005880;CsGy2G012810;CsGy2G013080;CsGy4G008570;CsGy4G014890;CsGy4G014900;CsGy4G025610;CsGy5G005000;CsGy5G019370;CsGy6G006380;CsGy6G024670	K00844+K01805+K01623+K01803+K00850+K03841+K03841+K00895+K01809+K01623+K00847+K01623
Cellular Processes	Transport and catabolism	Phagosome	15	63	0.670062	1	ko04145	CsGy1G018370;CsGy1G029420;CsGy1G033060;CsGy2G004750;CsGy2G016710;CsGy2G020400;CsGy2G020620;CsGy2G022890;CsGy3G023710;CsGy3G029540;CsGy3G034300;CsGy4G000100;CsGy4G007880;CsGy5G002690;CsGy7G019780	K10956+K02151+K07889+K08057+K04392+K02155+K07375+K03661+K02150+K07375+K10956+K07374+K10956+K07375+K07897
Metabolism	Lipid metabolism	Ether lipid metabolism	6	26	0.68535	1	ko00565	CsGy1G013450;CsGy2G004570;CsGy3G003410;CsGy3G009350;CsGy4G016610;CsGy6G016830	K00993+K01115+K01115+K13510+K14674+K01115
Metabolism	Metabolism of terpenoids and polyketides	Sesquiterpenoid and triterpenoid biosynthesis	6	26	0.68535	1	ko00909	CsGy1G011240;CsGy1G011270;CsGy2G018160;CsGy3G002730;CsGy3G005770;CsGy4G023370	K14175+K14175+K00511+K15803+K15803+K00511
Metabolism	Lipid metabolism	Biosynthesis of unsaturated fatty acids	5	22	0.696837	1	ko01040	CsGy2G017790;CsGy3G028980;CsGy5G004430;CsGy6G016300;CsGy6G017580	K03921+K00232+K00232+K10703+K03921
Metabolism	Carbohydrate metabolism	Amino sugar and nucleotide sugar metabolism	28	118	0.708014	1	ko00520	CsGy1G023960;CsGy1G026790;CsGy2G008440;CsGy3G013490;CsGy3G034830;CsGy4G000740;CsGy4G006360;CsGy4G017730;CsGy4G023620;CsGy5G001720;CsGy5G003040;CsGy5G005000;CsGy5G005560;CsGy5G017140;CsGy5G017770;CsGy5G023280;CsGy6G006380;CsGy6G012720;CsGy6G017020;CsGy6G019270;CsGy6G019470;CsGy6G031920;CsGy6G031990;CsGy6G032000;CsGy6G032240;CsGy6G036540;CsGy7G002150;CsGy7G013100	K01183+K00844+K00820+K00975+K00326+K08678+K01784+K00326+K06118+K01784+K01784+K01809+K01835+K08678+K16190+K13379+K00847+K00975+K08678+K13379+K12447+K20547+K20547+K20547+K13648+K12448+K00975+K13648
Metabolism	Amino acid metabolism	Tryptophan metabolism	12	52	0.708178	1	ko00380	CsGy1G001560;CsGy2G003080;CsGy2G027070;CsGy2G027100;CsGy4G005040;CsGy4G011650;CsGy4G016870;CsGy4G025230;CsGy5G024130;CsGy7G002280;CsGy7G009400;CsGy7G020720	K00128+K00128+K07408+K07408+K00128+K11817+K00128+K03781+K22450+K00626+K00658+K14085
Metabolism	Energy metabolism	Oxidative phosphorylation	30	128	0.739506	1	ko00190	CsGy0G001850;CsGy1G005810;CsGy1G010570;CsGy1G020210;CsGy1G020220;CsGy1G029420;CsGy2G020400;CsGy2G022510;CsGy2G022890;CsGy2G023380;CsGy2G026860;CsGy3G006970;CsGy3G007080;CsGy3G010380;CsGy3G018560;CsGy3G023590;CsGy3G023710;CsGy3G032360;CsGy4G013910;CsGy5G015620;CsGy5G023560;CsGy5G025180;CsGy5G026760;CsGy6G002600;CsGy6G008060;CsGy6G024960;CsGy6G028450;CsGy7G005910;CsGy7G010880;CsGy7G017640	K05573+K02136+K02115+K01535+K01535+K02151+K02155+K01535+K03661+K02109+K03939+K00413+K02266+K03955+K00416+K02265+K02150+K00419+K01507+K00411+K02112+K02133+K02138+K02113+K01507+K00419+K03937+K01507+K03941+K02137
Metabolism	Biosynthesis of other secondary metabolites	Tropane, piperidine and pyridine alkaloid biosynthesis	4	19	0.753947	1	ko00960	CsGy4G000360;CsGy4G015720;CsGy5G003680;CsGy6G022250	K15849+K14455+K00276+K00276
Metabolism	Biosynthesis of other secondary metabolites	Flavone and flavonol biosynthesis	1	5	0.770984	1	ko00944	CsGy1G002820	K05280
Organismal Systems	Environmental adaptation	Plant-pathogen interaction	36	155	0.77473	1	ko04626	CsGy1G001070;CsGy1G025750;CsGy1G029740;CsGy2G005320;CsGy2G012610;CsGy2G020280;CsGy2G020670;CsGy2G025350;CsGy3G004390;CsGy3G005160;CsGy3G008590;CsGy3G012780;CsGy3G024090;CsGy3G027010;CsGy3G028680;CsGy3G038110;CsGy4G003470;CsGy4G005820;CsGy4G008910;CsGy4G016430;CsGy4G016450;CsGy4G024220;CsGy4G024230;CsGy5G012630;CsGy5G014330;CsGy5G024720;CsGy5G025510;CsGy5G028640;CsGy6G003440;CsGy6G007610;CsGy6G010…	K02358+K13447+K13412+K05391+K01373+K01373+K09487+K13448+K13448+K13412+K13425+K15397+K13448+K13436+K13424+K15397+K13436+K13425+K13416+K02183+K13448+K15397+K15397+K09487+K13414+K15397+K13412+K05391+K13436+K13430+K13434+K15397+K14512+K13412+K02358+K00864
Metabolism	Lipid metabolism	Cutin, suberine and wax biosynthesis	5	25	0.803643	1	ko00073	CsGy1G000380;CsGy3G038880;CsGy5G002570;CsGy5G027320;CsGy6G012520	K15400+K15403+K15398+K17991+K13356
Metabolism	Glycan biosynthesis and metabolism	Other types of O-glycan biosynthesis	2	11	0.813763	1	ko00514	CsGy2G023480;CsGy4G016620	K20782+K20784
Metabolism	Glycan biosynthesis and metabolism	Various types of N-glycan biosynthesis	6	30	0.815878	1	ko00513	CsGy1G007400;CsGy2G011920;CsGy5G026520;CsGy6G017990;CsGy6G033280;CsGy6G035630	K07151+K12670+K12666+K12666+K12669+K23741
Metabolism	Metabolism of cofactors and vitamins	Thiamine metabolism	4	21	0.823167	1	ko00730	CsGy1G009440;CsGy1G023210;CsGy3G005410;CsGy4G013630	K00939+K03147+K03146+K00939
Metabolism	Global and overview maps	Fatty acid metabolism	13	64	0.867276	1	ko01212	CsGy1G028180;CsGy2G001390;CsGy2G017790;CsGy3G002380;CsGy3G013420;CsGy3G028980;CsGy4G006280;CsGy5G001940;CsGy5G004430;CsGy6G016300;CsGy6G016980;CsGy6G017580;CsGy7G002280	K09458+K10781+K03921+K01074+K01897+K00232+K01897+K01897+K00232+K10703+K10527+K03921+K00626
Metabolism	Lipid metabolism	Fatty acid biosynthesis	7	38	0.887226	1	ko00061	CsGy1G028180;CsGy2G001390;CsGy2G017790;CsGy3G013420;CsGy4G006280;CsGy5G001940;CsGy6G017580	K09458+K10781+K03921+K01897+K01897+K01897+K03921
Metabolism	Carbohydrate metabolism	Propanoate metabolism	8	43	0.892308	1	ko00640	CsGy1G007410;CsGy1G028370;CsGy3G014740;CsGy3G028980;CsGy5G004430;CsGy6G007100;CsGy7G002280;CsGy7G005790	K01899+K00167+K09699+K00232+K00232+K01900+K00626+K00140
Metabolism	Nucleotide metabolism	Pyrimidine metabolism	8	44	0.90662	1	ko00240	CsGy1G009260;CsGy1G015460;CsGy1G027280;CsGy2G008560;CsGy3G020250;CsGy4G014490;CsGy6G037090;CsGy7G009010	K00940+K00857+K01489+K01510+K00876+K00761+K01937+K00876
Metabolism	Lipid metabolism	Sphingolipid metabolism	4	25	0.913774	1	ko00600	CsGy1G000210;CsGy1G023050;CsGy2G018790;CsGy5G010570	K00654+K12349+K00654+K17108
Cellular Processes	Transport and catabolism	Autophagy - other eukaryotes	5	31	0.927213	1	ko04136	CsGy3G029800;CsGy5G022650;CsGy5G027900;CsGy6G008980;CsGy6G020310	K08269+K04382+K17606+K08341+K04382
Organismal Systems	Environmental adaptation	Circadian rhythm - plant	5	31	0.927213	1	ko04712	CsGy1G005540;CsGy2G005180;CsGy3G024650;CsGy3G044730;CsGy6G008030	K12127+K12126+K00660+K03115+K12133
Metabolism	Metabolism of terpenoids and polyketides	Diterpenoid biosynthesis	6	36	0.927407	1	ko00904	CsGy1G020880;CsGy3G001760;CsGy3G001790;CsGy3G044340;CsGy6G035650;CsGy7G019280	K04125+K04123+K04123+K04123+K04125+K04124
Metabolism	Glycan biosynthesis and metabolism	Other glycan degradation	2	16	0.942191	1	ko00511	CsGy5G001300;CsGy5G010570	K01206+K17108
Metabolism	Metabolism of cofactors and vitamins	Nicotinate and nicotinamide metabolism	3	22	0.945842	1	ko00760	CsGy1G008820;CsGy1G029810;CsGy5G018150	K03517+K00858+K00278
Metabolism	Biosynthesis of other secondary metabolites	Glucosinolate biosynthesis	1	10	0.947654	1	ko00966	CsGy2G018100	K00826
Genetic Information Processing	Translation	Ribosome biogenesis in eukaryotes	12	69	0.960169	1	ko03008	CsGy1G005770;CsGy1G006180;CsGy2G003400;CsGy2G023000;CsGy3G006580;CsGy3G017230;CsGy3G044730;CsGy4G009500;CsGy5G002830;CsGy6G016770;CsGy6G020000;CsGy7G015950	K11131+K11129+K14565+K07936+K14538+K14563+K03115+K14560+K11883+K14546+K14574+K14567
Metabolism	Amino acid metabolism	Lysine biosynthesis	1	11	0.961043	1	ko00300	CsGy4G013840	K01778
Metabolism	Metabolism of terpenoids and polyketides	Zeatin biosynthesis	3	24	0.965009	1	ko00908	CsGy3G031550;CsGy4G017670;CsGy5G006140	K13496+K13495+K00279
Metabolism	Lipid metabolism	Glycerophospholipid metabolism	19	104	0.97	1	ko00564	CsGy1G013450;CsGy1G018580;CsGy2G004570;CsGy2G006050;CsGy2G025040;CsGy3G003410;CsGy3G005890;CsGy3G009350;CsGy3G028270;CsGy4G016610;CsGy5G025040;CsGy6G000580;CsGy6G016830;CsGy6G032660;CsGy6G032700;CsGy7G011580;CsGy7G011590;CsGy7G011600;CsGy7G016740	K00993+K06130+K01115+K00901+K18693+K01115+K00901+K13510+K00967+K14674+K18693+K13508+K01115+K00981+K06130+K14156+K14156+K14156+K13508
Genetic Information Processing	Folding, sorting and degradation	SNARE interactions in vesicular transport	5	36	0.971125	1	ko04130	CsGy0G000360;CsGy3G038080;CsGy5G007220;CsGy6G025500;CsGy7G008670	K08493+K08486+K08493+K08486+K08503
Genetic Information Processing	Transcription	Spliceosome	27	141	0.971643	1	ko03040	CsGy2G002460;CsGy2G005420;CsGy2G006580;CsGy2G006920;CsGy2G009110;CsGy2G014380;CsGy3G004580;CsGy3G007270;CsGy3G015290;CsGy3G015760;CsGy3G026940;CsGy3G031440;CsGy3G039480;CsGy4G007960;CsGy4G025200;CsGy5G006900;CsGy5G022250;CsGy6G002960;CsGy6G008290;CsGy6G017000;CsGy6G024640;CsGy6G024720;CsGy6G025000;CsGy6G036560;CsGy7G004820;CsGy7G005150;CsGy7G011740	K12852+K12872+K06063+K03283+K03283+K12859+K12893+K12877+K12854+K12831+K13025+K12826+K11087+K12741+K11088+K12900+K12822+K12837+K12855+K12862+K12836+K12873+K11099+K11086+K12885+K12891+K12623
Metabolism	Glycan biosynthesis and metabolism	Glycosaminoglycan degradation	2	19	0.972413	1	ko00531	CsGy3G031250;CsGy3G031260	K10532+K10532
Environmental Information Processing	Membrane transport	ABC transporters	4	33	0.982715	1	ko02010	CsGy2G015840;CsGy5G016970;CsGy5G020430;CsGy5G021770	K05681+K05658+K05658+K05656
Metabolism	Metabolism of cofactors and vitamins	Biotin metabolism	1	14	0.983949	1	ko00780	CsGy1G028180	K09458
Genetic Information Processing	Translation	mRNA surveillance pathway	15	90	0.984149	1	ko03015	CsGy1G001360;CsGy1G015480;CsGy1G030290;CsGy3G004480;CsGy3G007270;CsGy3G024950;CsGy3G026940;CsGy4G013880;CsGy4G020080;CsGy5G022650;CsGy6G001160;CsGy6G007230;CsGy6G016560;CsGy6G020310;CsGy7G021250	K04354+K14411+K14409+K14411+K12877+K14411+K13025+K03265+K14325+K04382+K11584+K03265+K14404+K04382+K04354
Genetic Information Processing	Folding, sorting and degradation	RNA degradation	13	89	0.995914	1	ko03018	CsGy1G003040;CsGy1G015340;CsGy2G014010;CsGy3G008970;CsGy3G035690;CsGy3G038300;CsGy4G008570;CsGy4G011160;CsGy5G024090;CsGy6G022600;CsGy6G024630;CsGy6G025210;CsGy7G011740	K01689+K12608+K12605+K12614+K00962+K12580+K00850+K04043+K04077+K12581+K01689+K12611+K12623
Genetic Information Processing	Replication and repair	Nucleotide excision repair	6	52	0.996367	1	ko03420	CsGy2G000150;CsGy3G005570;CsGy3G028030;CsGy5G007690;CsGy5G024650;CsGy6G030630	K03868+K10840+K10839+K04802+K10839+K10756
Environmental Information Processing	Signal transduction	Phosphatidylinositol signaling system	7	59	0.9972	1	ko04070	CsGy2G006050;CsGy2G027340;CsGy3G005890;CsGy3G028960;CsGy3G031450;CsGy4G016430;CsGy6G032660	K00901+K00913+K00901+K21797+K00889+K02183+K00981
Genetic Information Processing	Translation	RNA transport	23	146	0.998576	1	ko03013	CsGy1G016330;CsGy1G021300;CsGy1G024350;CsGy2G008840;CsGy2G023000;CsGy2G026970;CsGy3G005170;CsGy3G007270;CsGy3G019020;CsGy3G022880;CsGy3G026940;CsGy3G036230;CsGy3G038710;CsGy4G003260;CsGy4G020080;CsGy4G024450;CsGy5G015040;CsGy5G016620;CsGy5G016630;CsGy6G036470;CsGy7G008810;CsGy7G009790;CsGy7G012220	K03260+K03259+K03254+K03260+K07936+K14297+K03113+K12877+K03252+K14004+K13025+K03246+K03257+K03247+K14325+K03260+K03245+K03231+K03231+K03251+K03253+K03237+K03243
Genetic Information Processing	Transcription	Basal transcription factors	3	39	0.999002	1	ko03022	CsGy2G024570;CsGy4G017660;CsGy7G020820	K03123+K03124+K03126
Genetic Information Processing	Replication and repair	Mismatch repair	2	32	0.999066	1	ko03430	CsGy5G007690;CsGy6G030630	K04802+K10756
Genetic Information Processing	Replication and repair	DNA replication	3	40	0.999222	1	ko03030	CsGy5G007690;CsGy6G030630;CsGy6G035570	K04802+K10756+K02541
Genetic Information Processing	Folding, sorting and degradation	Ubiquitin mediated proteolysis	10	83	0.999301	1	ko04120	CsGy2G000150;CsGy2G003500;CsGy2G013420;CsGy3G015040;CsGy4G021870;CsGy5G023020;CsGy6G013530;CsGy6G017710;CsGy6G023340;CsGy7G015460	K03868+K10601+K10590+K10578+K10581+K10573+K03178+K03875+K06688+K10144
Genetic Information Processing	Transcription	RNA polymerase	3	43	0.999635	1	ko03020	CsGy2G017100;CsGy2G024020;CsGy7G013850	K03007+K03007+K03013
Metabolism	Carbohydrate metabolism	Inositol phosphate metabolism	7	69	0.999643	1	ko00562	CsGy1G026960;CsGy2G013080;CsGy2G027340;CsGy3G028960;CsGy3G031450;CsGy4G004660;CsGy7G005790	K00469+K01803+K00913+K21797+K00889+K01858+K00140
Genetic Information Processing	Replication and repair	Base excision repair	1	38	0.999987	1	ko03410	CsGy5G007690	K04802
Metabolism	Carbohydrate metabolism	Pentose and glucuronate interconversions	14	151	1	1	ko00040	CsGy0G000380;CsGy1G005520;CsGy2G005880;CsGy2G025330;CsGy3G000030;CsGy3G016050;CsGy3G025360;CsGy3G026590;CsGy3G027470;CsGy5G017770;CsGy6G019470;CsGy7G013030;CsGy7G016250;CsGy7G020340	K01051+K01783+K01805+K01783+K01051+K01051+K01728+K01051+K01184+K16190+K12447+K01051+K01051+K01051
Genetic Information Processing	Replication and repair	Homologous recombination	1	66	1	1	ko03440	CsGy4G011960	K03553

## Sheet: 4039 Cmo cor DEG
Supplementary Table S14. Kyoto Encyclopedia of Genes and Genomes (KEGG) Pathway analysis of correlated DEGs and DIMs filtered duplications in cucumber and pumpkin leaf and root of all graft combinations
KEGG_A_class	KEGG_B_class	Pathway	out (1263)	All (6536)	Pvalue	Qvalue	Pathway ID	Genes	K_IDs
Genetic Information Processing	Translation	Ribosome	180	446	1.12377e-26	1.35976e-24	ko03010	CmoCh07G009080;CmoCh07G009700;CmoCh07G009650;CmoCh02G009270;CmoCh02G010340;CmoCh02G010880;CmoCh02G011740;CmoCh02G013750;CmoCh02G015730;CmoCh04G024160;CmoCh04G026530;CmoCh04G027330;CmoCh04G026270;CmoCh04G028310;CmoCh04G029960;CmoCh04G029820;CmoCh11G016860;CmoCh01G019480;CmoCh01G019870;CmoCh01G019850;CmoCh01G015360;CmoCh01G013220;CmoCh01G012760;CmoCh01G011410;CmoCh16G007730;CmoCh05G013900;CmoCh05G0…	K02896+K02870+K02878+K02990+K02936+K02920+K02927+K02943+K02877+K02908+K02954+K02893+K02962+K02935+K02976+K02866+K02935+K02996+K02909+K02909+K02924+K02871+K02968+K02946+K02904+K02910+K02983+K02974+K02883+K02950+K02967+K02876+K02997+K02900+K02932+K02863+K02885+K02929+K02953+K02920+K02949+K02906+K02894+K02921+K02985+K02961+K02948+K02975+K02979+K02917+K02950+K02998+K02984+K02881+K02922+K02976+K02966+…
Metabolism	Energy metabolism	Photosynthesis	67	113	3.63385e-21	2.19848e-19	ko00195	CmoCh07G008310;CmoCh07G007590;CmoCh07G005950;CmoCh04G024700;CmoCh04G026380;CmoCh04G027340;CmoCh01G012060;CmoCh05G012300;CmoCh05G008690;CmoCh04G018980;CmoCh08G000440;CmoCh08G003070;CmoCh19G010120;CmoCh19G009850;CmoCh19G004770;CmoCh01G009540;CmoCh14G017480;CmoCh14G017410;CmoCh14G013400;CmoCh15G004280;CmoCh15G006930;CmoCh17G013240;CmoCh17G011960;CmoCh17G009900;CmoCh09G000810;CmoCh03G014440;CmoCh03G0…	K02701+K02716+K02112+K03542+K02639+K02717+K08901+K02721+K08901+K02723+K08903+K02721+K08902+K02636+K02639+K02113+K02639+K02692+K02695+K02717+K03542+K08903+K02721+K02704+K02638+K02641+K02698+K08901+K02694+K02639+K02639+K02723+K02723+K02115+K02635+K02693+K02699+K02716+K02112+K14332+K08901+K02703+K02639+K02717+K08905+K02112+K02689+K02108+K02639+K02703+K02721+K02693+K02699+K02111+K02113+K02114+K02717+…
Metabolism	Energy metabolism	Photosynthesis - antenna proteins	25	31	2.56814e-13	1.03582e-11	ko00196	CmoCh04G027050;CmoCh04G019320;CmoCh19G008800;CmoCh07G010930;CmoCh15G004580;CmoCh10G002130;CmoCh01G002760;CmoCh09G000130;CmoCh03G013760;CmoCh02G000360;CmoCh20G002870;CmoCh11G001720;CmoCh11G007560;CmoCh11G009160;CmoCh03G003740;CmoCh03G003750;CmoCh13G005730;CmoCh07G001300;CmoCh07G001290;CmoCh04G009860;CmoCh01G009350;CmoCh18G006280;CmoCh11G014910;CmoCh12G004950;CmoCh14G009780	K08907+K08908+K08913+K08915+K08907+K08910+K08912+K14172+K08912+K08912+K08912+K08910+K08908+K08909+K08915+K08915+K08912+K08912+K08912+K08914+K08916+K08908+K08917+K08911+K08912
Metabolism	Global and overview maps	Biosynthesis of secondary metabolites	398	1591	6.11395e-11	1.84947e-09	ko01110	CmoCh07G009560;CmoCh07G009550;CmoCh07G009540;CmoCh07G009150;CmoCh07G009520;CmoCh07G009510;CmoCh07G009490;CmoCh07G009480;CmoCh07G009170;CmoCh07G009040;CmoCh07G008760;CmoCh07G006180;CmoCh07G005460;CmoCh07G005910;CmoCh07G005550;CmoCh02G009180;CmoCh02G010200;CmoCh02G009560;CmoCh02G012660;CmoCh02G013850;CmoCh02G012110;CmoCh02G012490;CmoCh02G012500;CmoCh02G012510;CmoCh02G012830;CmoCh02G015350;CmoCh02G0…	K10775+K10775+K10775+K01754+K10775+K10775+K10775+K10775+K09837+K01689+K01703+K00026+K01953+K00600+K01626+K01194+K00851+K13679+K00454+K05359+K09842+K00430+K00430+K00430+K00128+K22013+K22013+K00276+K01580+K01580+K00231+K00031+K13600+K01590+K01698+K00939+K01736+K00033+K00134+K01850+K10525+K13789+K00235+K15893+K00975+K13811+K00511+K15397+K01850+K14454+K00658+K00640+K01623+K00218+K01188+K00901+K00991+…
Metabolism	Energy metabolism	Carbon fixation in photosynthetic organisms	51	114	3.97467e-10	9.6187e-09	ko00710	CmoCh07G006180;CmoCh04G030770;CmoCh11G015540;CmoCh01G020840;CmoCh01G016490;CmoCh01G010970;CmoCh05G012160;CmoCh04G012010;CmoCh04G012020;CmoCh04G015760;CmoCh04G018450;CmoCh04G018490;CmoCh19G010590;CmoCh07G010810;CmoCh07G010820;CmoCh14G017040;CmoCh15G009920;CmoCh15G009720;CmoCh01G008390;CmoCh17G006320;CmoCh09G010870;CmoCh09G010370;CmoCh09G000370;CmoCh18G001950;CmoCh02G006620;CmoCh02G006610;CmoCh02G0…	K00026+K00134+K05298+K05298+K14454+K01623+K01807+K01100+K01100+K01602+K14272+K14272+K01595+K03841+K03841+K01006+K01807+K01623+K01783+K00814+K03841+K01623+K05298+K00134+K00134+K00927+K01623+K01803+K00134+K00134+K01783+K01595+K01623+K01803+K00927+K00026+K03841+K01100+K14272+K00051+K01602+K01807+K00855+K00615+K03841+K00029+K00615+K01623+K00855+K01595+K05298
Metabolism	Global and overview maps	Carbon metabolism	121	379	1.17068e-09	2.36087e-08	ko01200	CmoCh07G009150;CmoCh07G009040;CmoCh07G006180;CmoCh07G005910;CmoCh02G010200;CmoCh04G023780;CmoCh04G029570;CmoCh04G030770;CmoCh11G015540;CmoCh11G016480;CmoCh11G017440;CmoCh01G020840;CmoCh01G016490;CmoCh01G011700;CmoCh01G011400;CmoCh01G010970;CmoCh03G000120;CmoCh05G012160;CmoCh05G010190;CmoCh05G009960;CmoCh04G012700;CmoCh04G012010;CmoCh04G012020;CmoCh04G015760;CmoCh04G018450;CmoCh04G018490;CmoCh04G0…	K01754+K01689+K00026+K00600+K00851+K00031+K00033+K00134+K05298+K00235+K15893+K05298+K14454+K00658+K00640+K01623+K00036+K01807+K00121+K03781+K00164+K01100+K01100+K01602+K14272+K14272+K01738+K01900+K00121+K15918+K01057+K01595+K00626+K15893+K02437+K00873+K00600+K00036+K03841+K03841+K01006+K18121+K00033+K00164+K00031+K01807+K01623+K18121+K01783+K01647+K15918+K00814+K03841+K01623+K05298+K11517+K01754+…
Metabolism	Metabolism of cofactors and vitamins	Porphyrin and chlorophyll metabolism	32	70	4.13033e-07	7.13958e-06	ko00860	CmoCh02G015350;CmoCh02G015360;CmoCh04G022790;CmoCh04G024720;CmoCh04G024790;CmoCh01G012510;CmoCh19G008350;CmoCh19G005210;CmoCh03G000620;CmoCh15G006510;CmoCh15G006900;CmoCh10G000100;CmoCh17G009060;CmoCh09G008690;CmoCh03G013080;CmoCh02G006720;CmoCh02G005530;CmoCh05G002040;CmoCh05G001100;CmoCh05G005930;CmoCh20G001040;CmoCh20G002080;CmoCh11G001680;CmoCh11G006170;CmoCh11G012130;CmoCh03G002120;CmoCh07G0…	K22013+K22013+K00231+K13600+K01698+K00218+K01885+K01845+K03403+K22013+K13600+K03428+K02303+K00218+K03405+K01772+K13545+K01719+K01772+K02492+K03404+K00218+K10960+K13606+K01885+K04035+K04035+K21480+K13606+K01845+K00228+K01599
Metabolism	Global and overview maps	Biosynthesis of amino acids	99	328	8.57198e-07	1.29651e-05	ko01230	CmoCh07G009150;CmoCh07G009040;CmoCh07G008760;CmoCh07G005460;CmoCh07G005910;CmoCh07G005550;CmoCh02G013850;CmoCh04G023780;CmoCh04G027040;CmoCh04G030770;CmoCh04G029210;CmoCh01G017150;CmoCh01G016490;CmoCh01G011400;CmoCh01G010970;CmoCh05G012160;CmoCh04G018450;CmoCh04G018490;CmoCh04G019410;CmoCh08G004920;CmoCh19G008610;CmoCh19G004600;CmoCh08G009670;CmoCh14G017140;CmoCh15G002130;CmoCh15G007920;CmoCh15G0…	K01754+K01689+K01703+K01953+K00600+K01626+K05359+K00031+K01736+K00134+K01850+K01850+K14454+K00640+K01623+K01807+K14272+K14272+K01738+K01915+K01609+K00873+K00600+K01915+K06001+K00031+K01807+K01623+K01652+K01783+K01647+K00814+K01623+K01754+K01754+K01689+K00134+K01696+K01696+K01657+K01953+K00134+K00927+K00145+K01623+K01803+K00815+K00815+K00264+K10206+K00826+K00811+K01755+K00134+K00134+K01783+K01623+…
Metabolism	Global and overview maps	Metabolic pathways	663	3084	1.49829e-05	0.000195431	ko01100	CmoCh07G009560;CmoCh07G009550;CmoCh07G009540;CmoCh07G009150;CmoCh07G009520;CmoCh07G009510;CmoCh07G009490;CmoCh07G009480;CmoCh07G009170;CmoCh07G009040;CmoCh07G008950;CmoCh07G008760;CmoCh07G006180;CmoCh07G005460;CmoCh07G005950;CmoCh07G005910;CmoCh07G005550;CmoCh02G008790;CmoCh02G009180;CmoCh02G009370;CmoCh02G010200;CmoCh02G009560;CmoCh02G009970;CmoCh02G012660;CmoCh02G013850;CmoCh02G012110;CmoCh02G0…	K10775+K10775+K10775+K01754+K10775+K10775+K10775+K10775+K09837+K01689+K08232+K01703+K00026+K01953+K02112+K00600+K01626+K00253+K01194+K01784+K00851+K13679+K01724+K00454+K05359+K09842+K00430+K00430+K00430+K00128+K00276+K00432+K01580+K01580+K00231+K05577+K00031+K13421+K22596+K13600+K01590+K01942+K01698+K00434+K00858+K00939+K01736+K08907+K08678+K00278+K00033+K00134+K01850+K10525+K13789+K05298+K00235+…
Metabolism	Carbohydrate metabolism	Pentose phosphate pathway	31	77	1.61514e-05	0.000195431	ko00030	CmoCh02G010200;CmoCh04G029570;CmoCh01G010970;CmoCh03G000120;CmoCh05G012160;CmoCh15G010700;CmoCh03G001270;CmoCh07G010810;CmoCh07G010820;CmoCh15G002200;CmoCh15G009920;CmoCh15G009720;CmoCh01G008390;CmoCh09G010870;CmoCh09G010370;CmoCh09G000150;CmoCh02G003650;CmoCh13G012000;CmoCh15G014600;CmoCh20G008150;CmoCh11G006760;CmoCh03G005840;CmoCh03G003900;CmoCh10G007110;CmoCh12G011750;CmoCh12G011320;CmoCh16G0…	K00851+K00033+K01623+K00036+K01807+K01057+K00036+K03841+K03841+K00033+K01807+K01623+K01783+K03841+K01623+K00895+K01623+K01783+K01835+K01623+K00850+K00895+K03841+K00850+K00131+K01807+K00948+K00615+K03841+K00615+K01623
Metabolism	Carbohydrate metabolism	Glyoxylate and dicarboxylate metabolism	40	114	4.84187e-05	0.000532605	ko00630	CmoCh07G006180;CmoCh07G005910;CmoCh11G017440;CmoCh05G009960;CmoCh04G015760;CmoCh04G018450;CmoCh04G018490;CmoCh08G004920;CmoCh08G006150;CmoCh19G008640;CmoCh19G007520;CmoCh19G004700;CmoCh08G009670;CmoCh14G017140;CmoCh14G012940;CmoCh01G000620;CmoCh17G008970;CmoCh17G007970;CmoCh03G014010;CmoCh18G002630;CmoCh13G007800;CmoCh20G006140;CmoCh20G001070;CmoCh11G008790;CmoCh11G009510;CmoCh03G009630;CmoCh03G0…	K00026+K00600+K15893+K03781+K01602+K14272+K14272+K01915+K15918+K00626+K15893+K02437+K00600+K01915+K18121+K18121+K01647+K15918+K11517+K00605+K00605+K01637+K00830+K00830+K19269+K01455+K01455+K00026+K00600+K01681+K11517+K14272+K01602+K00830+K00281+K01913+K01915+K15919+K00284+K02437
Metabolism	Amino acid metabolism	Glycine, serine and threonine metabolism	34	93	6.88684e-05	0.000694423	ko00260	CmoCh07G009150;CmoCh07G005910;CmoCh02G015430;CmoCh11G017440;CmoCh04G018450;CmoCh04G018490;CmoCh08G006150;CmoCh19G007520;CmoCh19G004700;CmoCh08G009670;CmoCh15G002130;CmoCh10G001620;CmoCh17G007970;CmoCh03G011870;CmoCh03G011850;CmoCh18G002630;CmoCh18G002860;CmoCh18G002880;CmoCh13G007800;CmoCh20G001070;CmoCh11G008790;CmoCh11G009910;CmoCh03G008930;CmoCh03G003210;CmoCh07G012310;CmoCh04G008490;CmoCh18G0…	K01754+K00600+K00276+K15893+K14272+K14272+K15918+K15893+K02437+K00600+K06001+K00130+K15918+K01754+K01754+K00605+K01696+K01696+K00605+K00830+K00830+K01620+K00600+K00827+K15633+K00827+K14272+K00830+K01620+K12524+K01834+K00281+K15919+K02437
Metabolism	Metabolism of other amino acids	Glutathione metabolism	37	106	0.000104293	0.000970723	ko00480	CmoCh02G014950;CmoCh04G023780;CmoCh04G024650;CmoCh04G024840;CmoCh04G029570;CmoCh01G016650;CmoCh01G016350;CmoCh03G000120;CmoCh05G013840;CmoCh05G010610;CmoCh05G010530;CmoCh05G010600;CmoCh04G013030;CmoCh04G012850;CmoCh04G018040;CmoCh19G007420;CmoCh03G001270;CmoCh07G010750;CmoCh15G002200;CmoCh15G007920;CmoCh09G005570;CmoCh09G004030;CmoCh06G016570;CmoCh15G012900;CmoCh15G012860;CmoCh03G003940;CmoCh13G0…	K00432+K00031+K22596+K00434+K00033+K00434+K22596+K00036+K18592+K01255+K01255+K01255+K00799+K21888+K00797+K00434+K00036+K00799+K00033+K00031+K00434+K00432+K00432+K01919+K00432+K00799+K00434+K00799+K21888+K21888+K00797+K00799+K00799+K00799+K00383+K00383+K21888
Metabolism	Amino acid metabolism	Alanine, aspartate and glutamate metabolism	33	93	0.000170326	0.00147211	ko00250	CmoCh07G005460;CmoCh04G022580;CmoCh04G022550;CmoCh04G028400;CmoCh01G016490;CmoCh04G013810;CmoCh04G018450;CmoCh04G018490;CmoCh08G004920;CmoCh14G017140;CmoCh15G003450;CmoCh15G007900;CmoCh17G006320;CmoCh09G007020;CmoCh02G007430;CmoCh02G006670;CmoCh02G006180;CmoCh02G003600;CmoCh16G000650;CmoCh05G003640;CmoCh05G005680;CmoCh13G009610;CmoCh20G001070;CmoCh11G000440;CmoCh11G008790;CmoCh03G008450;CmoCh03G0…	K01953+K01580+K01580+K00278+K14454+K01956+K14272+K14272+K01915+K01915+K00278+K01580+K00814+K16871+K01953+K17761+K01956+K00764+K00264+K00811+K01755+K00294+K00830+K01940+K00830+K01953+K00827+K00261+K00261+K00827+K14272+K00830+K01915
Metabolism	Amino acid metabolism	Phenylalanine metabolism	22	56	0.000407508	0.00328723	ko00360	CmoCh07G009560;CmoCh07G009550;CmoCh07G009540;CmoCh07G009520;CmoCh07G009510;CmoCh07G009490;CmoCh07G009480;CmoCh02G015430;CmoCh01G016490;CmoCh01G013720;CmoCh17G007640;CmoCh03G012290;CmoCh03G012280;CmoCh03G012270;CmoCh02G000920;CmoCh02G000910;CmoCh05G003640;CmoCh20G005320;CmoCh11G003630;CmoCh04G008570;CmoCh18G009000;CmoCh17G003610	K10775+K10775+K10775+K10775+K10775+K10775+K10775+K00276+K14454+K00457+K18606+K10775+K10775+K10775+K00815+K00815+K00811+K10775+K07253+K15849+K10775+K01692
Metabolism	Amino acid metabolism	Phenylalanine, tyrosine and tryptophan biosynthesis	22	65	0.00391472	0.0296051	ko00400	CmoCh07G005550;CmoCh02G013850;CmoCh04G027040;CmoCh04G029210;CmoCh01G017150;CmoCh01G016490;CmoCh19G008610;CmoCh15G002130;CmoCh18G002860;CmoCh18G002880;CmoCh02G007580;CmoCh02G000920;CmoCh02G000910;CmoCh05G003640;CmoCh03G008600;CmoCh13G002930;CmoCh04G008570;CmoCh16G012930;CmoCh14G020320;CmoCh12G001270;CmoCh06G011670;CmoCh06G008400	K01626+K05359+K01736+K01850+K01850+K14454+K01609+K06001+K01696+K01696+K01657+K00815+K00815+K00811+K01626+K05359+K15849+K01735+K00800+K01626+K00800+K01626
Metabolism	Metabolism of cofactors and vitamins	Riboflavin metabolism	9	21	0.0113997	0.0801396	ko00740	CmoCh15G009210;CmoCh15G009520;CmoCh01G006110;CmoCh05G004570;CmoCh20G002190;CmoCh04G007810;CmoCh10G008660;CmoCh16G006410;CmoCh12G000710	K14379+K14652+K14652+K00794+K00793+K22912+K11752+K22912+K00794
Metabolism	Carbohydrate metabolism	Ascorbate and aldarate metabolism	21	67	0.0125198	0.0801396	ko00053	CmoCh07G008950;CmoCh02G012830;CmoCh04G024840;CmoCh01G016650;CmoCh04G012850;CmoCh19G007420;CmoCh15G003550;CmoCh09G005570;CmoCh05G000050;CmoCh13G012100;CmoCh11G001050;CmoCh11G008210;CmoCh13G001670;CmoCh13G004040;CmoCh14G011320;CmoCh04G002440;CmoCh04G002450;CmoCh10G007130;CmoCh10G010210;CmoCh14G008340;CmoCh14G002840	K08232+K00128+K00434+K00434+K21888+K00434+K08232+K00434+K00128+K00423+K00128+K00423+K00434+K10047+K00012+K21888+K21888+K00469+K00423+K21888+K08232
Metabolism	Metabolism of terpenoids and polyketides	Carotenoid biosynthesis	18	55	0.0125839	0.0801396	ko00906	CmoCh07G009170;CmoCh02G012110;CmoCh05G014020;CmoCh15G007980;CmoCh03G001820;CmoCh03G013970;CmoCh02G005580;CmoCh06G016860;CmoCh11G010280;CmoCh04G006500;CmoCh04G006730;CmoCh04G006910;CmoCh18G012980;CmoCh12G013540;CmoCh12G009970;CmoCh11G013610;CmoCh16G005450;CmoCh16G005460	K09837+K09842+K06444+K02291+K06443+K09840+K09838+K02293+K00514+K09840+K02291+K09840+K15746+K06444+K09839+K09843+K09840+K09840
Metabolism	Carbohydrate metabolism	Galactose metabolism	21	70	0.0207525	0.125553	ko00052	CmoCh02G009370;CmoCh11G016730;CmoCh01G010890;CmoCh01G003880;CmoCh17G010020;CmoCh17G009990;CmoCh09G010460;CmoCh15G014600;CmoCh08G012600;CmoCh11G005230;CmoCh11G006760;CmoCh04G007280;CmoCh04G011350;CmoCh18G007990;CmoCh17G003790;CmoCh10G005630;CmoCh10G007110;CmoCh10G012500;CmoCh06G004890;CmoCh14G009700;CmoCh14G006790	K01784+K06617+K06617+K00963+K06611+K06611+K06617+K01835+K18819+K06617+K00850+K01784+K07407+K18819+K18819+K06617+K00850+K18819+K01193+K18819+K06617
Metabolism	Carbohydrate metabolism	Glycolysis / Gluconeogenesis	43	167	0.0238822	0.137607	ko00010	CmoCh07G009040;CmoCh02G012830;CmoCh04G030770;CmoCh01G010970;CmoCh05G010190;CmoCh08G000480;CmoCh19G004600;CmoCh07G010570;CmoCh07G010810;CmoCh07G010820;CmoCh15G009720;CmoCh09G010870;CmoCh09G010370;CmoCh09G000150;CmoCh03G011710;CmoCh18G001950;CmoCh02G006620;CmoCh02G006610;CmoCh02G003650;CmoCh02G003260;CmoCh05G000050;CmoCh13G008180;CmoCh13G008190;CmoCh15G014600;CmoCh20G008150;CmoCh20G007700;CmoCh20G0…	K01689+K00128+K00134+K01623+K00121+K00121+K00873+K00002+K03841+K03841+K01623+K03841+K01623+K00895+K01689+K00134+K00134+K00927+K01623+K01803+K00128+K00134+K00134+K01835+K01623+K01803+K00927+K00128+K01689+K00850+K00895+K03841+K15633+K01792+K00873+K00850+K00131+K01792+K03841+K01834+K01913+K01623+K00873
Genetic Information Processing	Folding, sorting and degradation	Protein export	18	60	0.0308354	0.169595	ko03060	CmoCh02G009230;CmoCh04G015490;CmoCh15G006660;CmoCh01G001650;CmoCh01G006160;CmoCh03G011420;CmoCh11G004210;CmoCh11G006210;CmoCh11G010070;CmoCh04G007140;CmoCh18G006580;CmoCh18G006940;CmoCh12G008590;CmoCh19G000590;CmoCh16G004660;CmoCh14G022260;CmoCh06G009830;CmoCh14G007370	K09490+K03118+K03100+K03106+K03217+K03106+K10956+K03100+K03116+K10956+K03070+K12946+K13431+K03109+K10956+K09481+K09481+K07342
Metabolism	Metabolism of cofactors and vitamins	Ubiquinone and other terpenoid-quinone biosynthesis	18	61	0.0361103	0.188299	ko00130	CmoCh01G013720;CmoCh17G008870;CmoCh17G007640;CmoCh02G006920;CmoCh02G000920;CmoCh02G000910;CmoCh13G008250;CmoCh20G003310;CmoCh05G007700;CmoCh03G007990;CmoCh07G002800;CmoCh04G010000;CmoCh12G008970;CmoCh19G000160;CmoCh16G009220;CmoCh12G002110;CmoCh02G018230;CmoCh14G002160	K00457+K01904+K18606+K00487+K00815+K00815+K01904+K00487+K00487+K03809+K03809+K03809+K09833+K12502+K03809+K09834+K12502+K01904
Metabolism	Amino acid metabolism	Valine, leucine and isoleucine biosynthesis	9	25	0.0381118	0.188299	ko00290	CmoCh07G009150;CmoCh07G008760;CmoCh10G000540;CmoCh03G011870;CmoCh03G011850;CmoCh05G001190;CmoCh11G009460;CmoCh11G019640;CmoCh14G008690	K01754+K01703+K01652+K01754+K01754+K00826+K01653+K00053+K01649
Metabolism	Biosynthesis of other secondary metabolites	Flavonoid biosynthesis	11	33	0.0403668	0.188299	ko00941	CmoCh08G005780;CmoCh19G006220;CmoCh17G008740;CmoCh02G006920;CmoCh20G003310;CmoCh05G007700;CmoCh07G012040;CmoCh04G011290;CmoCh18G006920;CmoCh06G005830;CmoCh14G007870	K13065+K00588+K13065+K00487+K00487+K00487+K13065+K01859+K00588+K00475+K00660
Metabolism	Carbohydrate metabolism	Butanoate metabolism	12	37	0.0405545	0.188299	ko00650	CmoCh04G022580;CmoCh04G022550;CmoCh19G008640;CmoCh14G012940;CmoCh15G007900;CmoCh10G000540;CmoCh01G000620;CmoCh09G007020;CmoCh02G006670;CmoCh11G009460;CmoCh17G003610;CmoCh06G015540	K01580+K01580+K00626+K18121+K01580+K01652+K18121+K16871+K17761+K01653+K01692+K01913
Metabolism	Lipid metabolism	alpha-Linolenic acid metabolism	18	62	0.0420171	0.188299	ko00592	CmoCh02G012660;CmoCh04G029760;CmoCh03G001730;CmoCh19G009340;CmoCh19G006540;CmoCh08G007730;CmoCh15G002030;CmoCh10G003450;CmoCh17G006610;CmoCh09G000690;CmoCh09G000510;CmoCh20G000670;CmoCh20G000660;CmoCh20G000640;CmoCh11G007390;CmoCh17G001170;CmoCh02G017380;CmoCh14G006450	K00454+K10525+K14674+K10528+K01723+K00454+K10525+K10529+K00454+K10526+K05894+K00454+K00454+K00454+K05894+K07513+K07513+K10529
Metabolism	Lipid metabolism	Glycerolipid metabolism	25	93	0.0460946	0.199195	ko00561	CmoCh02G012830;CmoCh01G017780;CmoCh16G008670;CmoCh08G006150;CmoCh03G001730;CmoCh19G011030;CmoCh07G010570;CmoCh15G000640;CmoCh15G010350;CmoCh10G004530;CmoCh17G007970;CmoCh03G011070;CmoCh18G002550;CmoCh05G000050;CmoCh05G006110;CmoCh13G010070;CmoCh11G001050;CmoCh05G007160;CmoCh07G000610;CmoCh04G011350;CmoCh17G003750;CmoCh17G004140;CmoCh12G001990;CmoCh12G003230;CmoCh06G002310	K00128+K06118+K00901+K15918+K14674+K13508+K00002+K18693+K01054+K00901+K15918+K09480+K01054+K00128+K01054+K01054+K00128+K00901+K01054+K07407+K21362+K13508+K01054+K03715+K13508
Metabolism	Lipid metabolism	Linoleic acid metabolism	10	31	0.0608728	0.253986	ko00591	CmoCh02G012660;CmoCh05G011470;CmoCh03G001730;CmoCh08G007730;CmoCh17G006610;CmoCh20G000670;CmoCh20G000660;CmoCh20G000640;CmoCh08G011240;CmoCh13G001100	K00454+K15718+K14674+K00454+K00454+K00454+K00454+K00454+K15718+K15718
Cellular Processes	Transport and catabolism	Peroxisome	28	110	0.067582	0.272581	ko04146	CmoCh02G014100;CmoCh04G023780;CmoCh16G008550;CmoCh05G009960;CmoCh04G011970;CmoCh04G019740;CmoCh14G014560;CmoCh15G007920;CmoCh10G003420;CmoCh03G014010;CmoCh15G013480;CmoCh20G001930;CmoCh20G001070;CmoCh11G008790;CmoCh13G000060;CmoCh07G012080;CmoCh07G001000;CmoCh07G003080;CmoCh07G002010;CmoCh04G003970;CmoCh04G007350;CmoCh17G004450;CmoCh17G001170;CmoCh10G009480;CmoCh10G009790;CmoCh16G010550;CmoCh02G0…	K04565+K00031+K13348+K03781+K13354+K00477+K13344+K00031+K13336+K11517+K01897+K13356+K00830+K00830+K04564+K04565+K11517+K13347+K17879+K04564+K01897+K01897+K07513+K00830+K00106+K13342+K07513+K13348
Metabolism	Biosynthesis of other secondary metabolites	Phenylpropanoid biosynthesis	51	218	0.0743214	0.290093	ko00940	CmoCh07G009560;CmoCh07G009550;CmoCh07G009540;CmoCh07G009520;CmoCh07G009510;CmoCh07G009490;CmoCh07G009480;CmoCh02G012490;CmoCh02G012500;CmoCh02G012510;CmoCh01G012190;CmoCh16G007330;CmoCh08G005780;CmoCh19G006130;CmoCh19G006220;CmoCh15G001690;CmoCh01G001900;CmoCh01G001310;CmoCh17G008870;CmoCh17G008740;CmoCh17G008650;CmoCh03G012290;CmoCh03G012280;CmoCh03G012270;CmoCh02G006920;CmoCh00G001510;CmoCh00G0…	K10775+K10775+K10775+K10775+K10775+K10775+K10775+K00430+K00430+K00430+K01188+K05350+K13065+K23260+K00588+K00430+K09753+K18368+K01904+K13065+K09753+K10775+K10775+K10775+K00487+K00430+K00430+K00430+K01904+K05350+K00430+K10775+K00430+K00430+K00430+K00487+K00487+K13065+K05349+K00430+K00588+K00430+K10775+K12355+K00430+K13066+K13066+K00430+K09753+K00430+K01904
Metabolism	Carbohydrate metabolism	Fructose and mannose metabolism	20	76	0.083246	0.314774	ko00051	CmoCh01G010970;CmoCh07G010810;CmoCh07G010820;CmoCh15G009720;CmoCh09G010870;CmoCh09G010370;CmoCh09G000150;CmoCh02G003650;CmoCh02G003260;CmoCh16G001590;CmoCh20G008150;CmoCh20G007700;CmoCh20G003630;CmoCh11G006760;CmoCh03G005840;CmoCh03G003900;CmoCh04G008000;CmoCh10G007110;CmoCh01G010500;CmoCh06G004510	K01623+K03841+K03841+K01623+K03841+K01623+K00895+K01623+K01803+K00008+K01623+K01803+K01103+K00850+K00895+K03841+K01711+K00850+K03841+K01623
Metabolism	Biosynthesis of other secondary metabolites	Stilbenoid, diarylheptanoid and gingerol biosynthesis	8	25	0.0926328	0.333001	ko00945	CmoCh08G005780;CmoCh19G006220;CmoCh17G008740;CmoCh02G006920;CmoCh20G003310;CmoCh05G007700;CmoCh07G012040;CmoCh18G006920	K13065+K00588+K13065+K00487+K00487+K00487+K13065+K00588
Metabolism	Amino acid metabolism	Cysteine and methionine metabolism	35	146	0.0935704	0.333001	ko00270	CmoCh07G006180;CmoCh11G017210;CmoCh01G016490;CmoCh01G011400;CmoCh04G015790;CmoCh04G018040;CmoCh04G019410;CmoCh01G007910;CmoCh09G007990;CmoCh02G000920;CmoCh02G000910;CmoCh02G000640;CmoCh16G004330;CmoCh05G001190;CmoCh05G003640;CmoCh15G012900;CmoCh11G010200;CmoCh11G010210;CmoCh03G009110;CmoCh03G005880;CmoCh03G003210;CmoCh07G003260;CmoCh04G008490;CmoCh04G009030;CmoCh18G006420;CmoCh18G008100;CmoCh17G0…	K00026+K01244+K14454+K00640+K00547+K00797+K01738+K05396+K23977+K00815+K00815+K05933+K16054+K00826+K00811+K01919+K01738+K01738+K00026+K05933+K00827+K05933+K00827+K01762+K01738+K00797+K08967+K01251+K01738+K01611+K12524+K01739+K00789+K01611+K01739
Metabolism	Biosynthesis of other secondary metabolites	Caffeine metabolism	2	3	0.097547	0.337234	ko00232	CmoCh04G015160;CmoCh10G009790	K00365+K00106
Metabolism	Metabolism of other amino acids	Taurine and hypotaurine metabolism	4	10	0.109104	0.366711	ko00430	CmoCh04G022580;CmoCh04G022550;CmoCh05G013840;CmoCh15G007900	K01580+K01580+K18592+K01580
Metabolism	Energy metabolism	Nitrogen metabolism	14	53	0.128998	0.411042	ko00910	CmoCh04G018360;CmoCh08G004920;CmoCh14G017140;CmoCh01G005330;CmoCh16G000650;CmoCh03G009630;CmoCh03G009610;CmoCh07G012140;CmoCh04G003920;CmoCh14G018720;CmoCh12G001500;CmoCh06G014450;CmoCh06G000250;CmoCh14G003070	K02575+K01915+K01915+K01674+K00264+K01455+K01455+K00261+K00261+K01725+K01673+K01915+K00284+K01674
Metabolism	Amino acid metabolism	Arginine biosynthesis	16	62	0.129087	0.411042	ko00220	CmoCh01G016490;CmoCh04G018450;CmoCh04G018490;CmoCh08G004920;CmoCh14G017140;CmoCh17G006320;CmoCh02G004380;CmoCh05G003640;CmoCh05G005680;CmoCh15G014350;CmoCh11G000440;CmoCh03G009490;CmoCh07G012140;CmoCh04G003920;CmoCh18G007800;CmoCh06G014450	K14454+K14272+K14272+K01915+K01915+K00814+K00145+K00811+K01755+K13427+K01940+K14682+K00261+K00261+K14272+K01915
Metabolism	Amino acid metabolism	Valine, leucine and isoleucine degradation	18	72	0.141474	0.427959	ko00280	CmoCh02G008790;CmoCh02G012830;CmoCh08G003230;CmoCh19G008640;CmoCh09G010800;CmoCh05G000050;CmoCh05G001190;CmoCh11G001050;CmoCh03G010860;CmoCh03G003210;CmoCh04G008490;CmoCh17G003610;CmoCh17G001170;CmoCh10G008330;CmoCh11G013680;CmoCh11G014520;CmoCh01G010590;CmoCh02G017380	K00253+K00128+K01968+K00626+K00166+K00128+K00826+K00128+K00166+K00827+K00827+K01692+K07513+K00167+K01969+K00140+K00166+K07513
Genetic Information Processing	Translation	Aminoacyl-tRNA biosynthesis	18	72	0.141474	0.427959	ko00970	CmoCh02G010620;CmoCh02G011990;CmoCh04G022780;CmoCh11G018460;CmoCh01G015000;CmoCh01G014960;CmoCh19G008350;CmoCh08G010270;CmoCh14G016560;CmoCh15G009550;CmoCh09G004980;CmoCh02G002750;CmoCh04G019920;CmoCh11G012130;CmoCh05G007790;CmoCh07G000310;CmoCh04G004580;CmoCh06G008040	K01873+K04567+K01881+K01868+K02435+K01867+K01885+K02434+K01870+K01886+K22503+K01872+K01868+K01885+K01880+K01889+K01876+K01893
Metabolism	Metabolism of terpenoids and polyketides	Limonene and pinene degradation	4	11	0.146311	0.431797	ko00903	CmoCh02G012830;CmoCh05G000050;CmoCh11G001050;CmoCh17G003610	K00128+K00128+K00128+K01692
Metabolism	Lipid metabolism	Cutin, suberine and wax biosynthesis	10	37	0.162243	0.458825	ko00073	CmoCh08G009430;CmoCh17G006980;CmoCh15G012990;CmoCh20G001930;CmoCh11G000210;CmoCh04G000680;CmoCh04G010960;CmoCh17G004150;CmoCh14G019990;CmoCh02G018080	K15404+K15403+K15398+K13356+K15400+K17991+K17991+K15398+K15404+K20769
Metabolism	Energy metabolism	Sulfur metabolism	12	46	0.163053	0.458825	ko00920	CmoCh01G020230;CmoCh01G011400;CmoCh04G019410;CmoCh15G000800;CmoCh11G010200;CmoCh11G010210;CmoCh18G006420;CmoCh17G001970;CmoCh10G009690;CmoCh12G011220;CmoCh11G012350;CmoCh14G005800	K13811+K00640+K01738+K00387+K01738+K01738+K01738+K13811+K00392+K01738+K01739+K01739
Metabolism	Biosynthesis of other secondary metabolites	Tropane, piperidine and pyridine alkaloid biosynthesis	8	30	0.209647	0.576529	ko00960	CmoCh02G015430;CmoCh01G016490;CmoCh04G012350;CmoCh17G007640;CmoCh02G000920;CmoCh02G000910;CmoCh05G003640;CmoCh04G008570	K00276+K14454+K08081+K18606+K00815+K00815+K00811+K15849
Metabolism	Global and overview maps	2-Oxocarboxylic acid metabolism	19	82	0.223745	0.601625	ko01210	CmoCh07G008760;CmoCh04G023780;CmoCh01G016490;CmoCh04G018450;CmoCh04G018490;CmoCh15G007920;CmoCh10G000540;CmoCh17G008970;CmoCh17G006320;CmoCh02G004380;CmoCh05G001190;CmoCh05G003640;CmoCh11G009460;CmoCh03G009490;CmoCh03G006800;CmoCh18G007800;CmoCh10G009460;CmoCh11G019640;CmoCh14G008690	K01703+K00031+K14454+K14272+K14272+K00031+K01652+K01647+K00814+K00145+K00826+K00811+K01653+K14682+K01681+K14272+K12153+K00053+K01649
Metabolism	Metabolism of other amino acids	Cyanoamino acid metabolism	14	59	0.238117	0.614622	ko00460	CmoCh07G005910;CmoCh01G012190;CmoCh16G007330;CmoCh05G013840;CmoCh08G009670;CmoCh13G010350;CmoCh05G007130;CmoCh05G007120;CmoCh03G009630;CmoCh03G009610;CmoCh03G008930;CmoCh13G003800;CmoCh14G011070;CmoCh10G009460	K00600+K01188+K05350+K18592+K00600+K05350+K08248+K08248+K01455+K01455+K00600+K13035+K05349+K12153
Metabolism	Lipid metabolism	Arachidonic acid metabolism	6	22	0.240299	0.614622	ko00590	CmoCh02G014950;CmoCh05G013840;CmoCh03G001730;CmoCh09G004030;CmoCh06G016570;CmoCh15G012860	K00432+K18592+K14674+K00432+K00432+K00432
Metabolism	Carbohydrate metabolism	C5-Branched dibasic acid metabolism	3	9	0.244001	0.614622	ko00660	CmoCh07G008760;CmoCh10G000540;CmoCh11G009460	K01703+K01652+K01653
Metabolism	Metabolism of cofactors and vitamins	Lipoic acid metabolism	2	5	0.248897	0.614622	ko00785	CmoCh18G008230;CmoCh11G019390	K03644+K03644
Metabolism	Lipid metabolism	Fatty acid elongation	9	38	0.305577	0.739495	ko00062	CmoCh01G017430;CmoCh04G015800;CmoCh04G019000;CmoCh09G003830;CmoCh02G008410;CmoCh18G010320;CmoCh14G018050;CmoCh06G013640;CmoCh06G008220	K15397+K15397+K10251+K15397+K15397+K15397+K15397+K15397+K01074
Metabolism	Carbohydrate metabolism	Starch and sucrose metabolism	41	198	0.33589	0.796917	ko00500	CmoCh02G009180;CmoCh02G009560;CmoCh11G018220;CmoCh01G012190;CmoCh16G007330;CmoCh05G009980;CmoCh04G017110;CmoCh19G008490;CmoCh14G017310;CmoCh15G007970;CmoCh10G001410;CmoCh01G003880;CmoCh01G004860;CmoCh01G004930;CmoCh17G011340;CmoCh09G005620;CmoCh09G002190;CmoCh09G001420;CmoCh09G001430;CmoCh18G002720;CmoCh02G003940;CmoCh16G002050;CmoCh13G007720;CmoCh13G010350;CmoCh15G014600;CmoCh15G013900;CmoCh20G0…	K01194+K13679+K00975+K01188+K05350+K00700+K01176+K00975+K00975+K00695+K16055+K00963+K01176+K00688+K01214+K01214+K01176+K00975+K00975+K00703+K00975+K01087+K00703+K05350+K01835+K13679+K00688+K19893+K05349+K01087+K01179+K01087+K00688+K00975+K00975+K16055+K01177+K01177+K01177+K00700+K01193
Metabolism	Metabolism of other amino acids	Selenocompound metabolism	7	30	0.356666	0.829934	ko00450	CmoCh01G020230;CmoCh03G000550;CmoCh20G001500;CmoCh07G013710;CmoCh17G001970;CmoCh11G012350;CmoCh14G005800	K13811+K00384+K11717+K00384+K13811+K01739+K01739
Metabolism	Metabolism of terpenoids and polyketides	Terpenoid backbone biosynthesis	15	70	0.373049	0.837177	ko00900	CmoCh20G011480;CmoCh16G008160;CmoCh19G008640;CmoCh19G006580;CmoCh10G001300;CmoCh09G009550;CmoCh11G001680;CmoCh13G001780;CmoCh13G003490;CmoCh04G007010;CmoCh17G002850;CmoCh10G010460;CmoCh16G004830;CmoCh14G021210;CmoCh14G006640	K13789+K00991+K00626+K03527+K00099+K13789+K10960+K03526+K00787+K05356+K01662+K00919+K05356+K06013+K05954
Metabolism	Amino acid metabolism	Arginine and proline metabolism	17	80	0.373616	0.837177	ko00330	CmoCh02G012830;CmoCh01G016490;CmoCh01G013800;CmoCh04G018040;CmoCh08G005030;CmoCh15G003050;CmoCh02G003620;CmoCh05G000050;CmoCh05G003640;CmoCh13G009610;CmoCh15G014350;CmoCh11G001050;CmoCh03G006790;CmoCh13G005520;CmoCh18G008100;CmoCh12G008420;CmoCh14G008210	K00128+K14454+K17839+K00797+K13366+K00472+K01583+K00128+K00811+K00294+K13427+K00128+K00472+K00819+K00797+K01611+K01611
Environmental Information Processing	Membrane transport	ABC transporters	9	41	0.394772	0.868498	ko02010	CmoCh02G010430;CmoCh04G028900;CmoCh17G013230;CmoCh03G013580;CmoCh05G007960;CmoCh07G001450;CmoCh18G007760;CmoCh12G009560;CmoCh19G002370	K05657+K05658+K05665+K05658+K05658+K05658+K05656+K05658+K05658
Cellular Processes	Transport and catabolism	Phagosome	21	102	0.411548	0.889238	ko04145	CmoCh02G014900;CmoCh20G011360;CmoCh08G008220;CmoCh17G006500;CmoCh17G006140;CmoCh02G002540;CmoCh16G003240;CmoCh06G017440;CmoCh05G002930;CmoCh13G008620;CmoCh11G004210;CmoCh11G011110;CmoCh04G007140;CmoCh12G010450;CmoCh16G004660;CmoCh14G022260;CmoCh12G003740;CmoCh06G009830;CmoCh06G002570;CmoCh14G007370;CmoCh14G001990	K07375+K07897+K02145+K08517+K02145+K04392+K07374+K07374+K02155+K08054+K10956+K02154+K10956+K08057+K10956+K09481+K02155+K09481+K07375+K07342+K02152
Metabolism	Metabolism of cofactors and vitamins	Thiamine metabolism	7	33	0.460274	0.936537	ko00730	CmoCh04G025980;CmoCh15G005610;CmoCh01G006860;CmoCh04G010110;CmoCh17G002850;CmoCh12G011900;CmoCh16G009100	K00939+K00939+K03147+K03146+K01662+K00939+K03146
Metabolism	Metabolism of cofactors and vitamins	One carbon pool by folate	6	28	0.463201	0.936537	ko00670	CmoCh07G005910;CmoCh08G009670;CmoCh15G005940;CmoCh18G002630;CmoCh13G007800;CmoCh03G008930	K00600+K00600+K01934+K00605+K00605+K00600
Metabolism	Metabolism of cofactors and vitamins	Nicotinate and nicotinamide metabolism	6	28	0.463201	0.936537	ko00760	CmoCh04G025050;CmoCh04G028400;CmoCh15G003450;CmoCh18G001600;CmoCh13G007920;CmoCh04G010790	K00858+K00278+K00278+K03517+K03517+K00767
Metabolism	Biosynthesis of other secondary metabolites	Monobactam biosynthesis	3	13	0.47332	0.936537	ko00261	CmoCh01G020230;CmoCh17G001970;CmoCh09G012700	K13811+K13811+K12524
Metabolism	Amino acid metabolism	Tyrosine metabolism	12	59	0.473556	0.936537	ko00350	CmoCh02G015430;CmoCh01G016490;CmoCh01G013720;CmoCh05G010190;CmoCh08G000480;CmoCh14G016500;CmoCh17G007640;CmoCh02G000920;CmoCh02G000910;CmoCh05G003640;CmoCh11G003630;CmoCh04G008570	K00276+K14454+K00457+K00121+K00121+K01557+K18606+K00815+K00815+K00811+K07253+K15849
Metabolism	Carbohydrate metabolism	Pyruvate metabolism	24	121	0.479878	0.936537	ko00620	CmoCh07G006180;CmoCh02G012830;CmoCh05G013620;CmoCh19G010590;CmoCh19G008640;CmoCh19G004600;CmoCh14G017040;CmoCh14G014470;CmoCh03G012090;CmoCh06G017000;CmoCh05G000050;CmoCh15G014980;CmoCh11G001050;CmoCh03G009110;CmoCh03G005640;CmoCh18G008240;CmoCh18G009210;CmoCh00G001030;CmoCh12G001960;CmoCh06G015540;CmoCh06G011160;CmoCh02G016390;CmoCh11G019680;CmoCh14G008690	K00026+K00128+K01759+K01595+K00626+K00873+K01006+K01069+K01512+K01069+K00128+K01595+K00128+K00026+K01759+K00873+K00051+K01963+K00029+K01913+K01962+K00873+K01595+K01649
Metabolism	Metabolism of other amino acids	beta-Alanine metabolism	12	60	0.499017	0.945203	ko00410	CmoCh02G012830;CmoCh02G015430;CmoCh04G022580;CmoCh04G022550;CmoCh01G013800;CmoCh08G005030;CmoCh19G004960;CmoCh15G007900;CmoCh05G000050;CmoCh11G001050;CmoCh17G003610;CmoCh11G014520	K00128+K00276+K01580+K01580+K17839+K13366+K01431+K01580+K00128+K00128+K01692+K00140
Metabolism	Biosynthesis of other secondary metabolites	Isoquinoline alkaloid biosynthesis	6	29	0.499942	0.945203	ko00950	CmoCh02G015430;CmoCh01G016490;CmoCh02G000920;CmoCh02G000910;CmoCh05G003640;CmoCh04G008570	K00276+K14454+K00815+K00815+K00811+K15849
Metabolism	Biosynthesis of other secondary metabolites	Glucosinolate biosynthesis	3	14	0.526415	0.979942	ko00966	CmoCh07G008760;CmoCh05G001190;CmoCh10G009460	K01703+K00826+K12153
Metabolism	Metabolism of cofactors and vitamins	Biotin metabolism	5	25	0.545902	1	ko00780	CmoCh04G024460;CmoCh05G000780;CmoCh11G007660;CmoCh07G012190;CmoCh10G008150	K01942+K00059+K09458+K00059+K09458
Genetic Information Processing	Folding, sorting and degradation	Proteasome	17	90	0.584659	1	ko03050	CmoCh04G024900;CmoCh11G016530;CmoCh01G019150;CmoCh08G007770;CmoCh15G006720;CmoCh05G002000;CmoCh05G004500;CmoCh13G009240;CmoCh03G007010;CmoCh12G010650;CmoCh19G001540;CmoCh14G020390;CmoCh06G011590;CmoCh06G006240;CmoCh02G017460;CmoCh11G018710;CmoCh14G006990	K02735+K02739+K03030+K02730+K02735+K03030+K02737+K10881+K03029+K03065+K03062+K02732+K02732+K03039+K03062+K03028+K02739
Metabolism	Energy metabolism	Oxidative phosphorylation	42	226	0.639849	1	ko00190	CmoCh07G005950;CmoCh04G021830;CmoCh11G016480;CmoCh19G005220;CmoCh08G008220;CmoCh01G009540;CmoCh17G012700;CmoCh17G006140;CmoCh05G002930;CmoCh13G007710;CmoCh11G011110;CmoCh18G006050;CmoCh18G006020;CmoCh04G009100;CmoCh04G009200;CmoCh14G011430;CmoCh04G020620;CmoCh04G020760;CmoCh00G001260;CmoCh18G009930;CmoCh17G000710;CmoCh10G008830;CmoCh10G007270;CmoCh12G013390;CmoCh05G008300;CmoCh09G012380;CmoCh09G0…	K02112+K05577+K00235+K01507+K02145+K02113+K05575+K02145+K02155+K02115+K02154+K05578+K02112+K02266+K00413+K02112+K03963+K02108+K05573+K02133+K05577+K03955+K02140+K02140+K02111+K02113+K02114+K01507+K05578+K02111+K02109+K02111+K02111+K02267+K02109+K02155+K02113+K05582+K02152+K02111+K05577+K01507
Metabolism	Carbohydrate metabolism	Propanoate metabolism	10	58	0.707677	1	ko00640	CmoCh08G000390;CmoCh19G008640;CmoCh09G010800;CmoCh03G010860;CmoCh17G003610;CmoCh10G008330;CmoCh11G014520;CmoCh00G001030;CmoCh01G010590;CmoCh06G011160	K01900+K00626+K00166+K00166+K01692+K00167+K00140+K01963+K00166+K01962
Metabolism	Amino acid metabolism	Lysine degradation	6	36	0.721682	1	ko00310	CmoCh02G012830;CmoCh01G011700;CmoCh19G008640;CmoCh05G000050;CmoCh11G001050;CmoCh17G003610	K00128+K00658+K00626+K00128+K00128+K01692
Metabolism	Amino acid metabolism	Histidine metabolism	4	25	0.740299	1	ko00340	CmoCh02G012830;CmoCh04G025580;CmoCh05G000050;CmoCh11G001050	K00128+K01590+K00128+K00128
Metabolism	Lipid metabolism	Fatty acid degradation	12	71	0.743286	1	ko00071	CmoCh02G012830;CmoCh05G010190;CmoCh08G000480;CmoCh19G008640;CmoCh05G000050;CmoCh15G013480;CmoCh11G001050;CmoCh04G007350;CmoCh17G004450;CmoCh17G003610;CmoCh17G001170;CmoCh02G017380	K00128+K00121+K00121+K00626+K00128+K01897+K00128+K01897+K01897+K01692+K07513+K07513
Metabolism	Carbohydrate metabolism	Citrate cycle (TCA cycle)	13	79	0.782908	1	ko00020	CmoCh07G006180;CmoCh04G023780;CmoCh11G016480;CmoCh01G011700;CmoCh04G012700;CmoCh08G000390;CmoCh15G004230;CmoCh15G007920;CmoCh17G008970;CmoCh05G000320;CmoCh03G009110;CmoCh03G006800;CmoCh17G003580	K00026+K00031+K00235+K00658+K00164+K01900+K00164+K00031+K01647+K01648+K00026+K01681+K01648
Metabolism	Amino acid metabolism	Lysine biosynthesis	2	14	0.784903	1	ko00300	CmoCh16G003120;CmoCh09G012700	K10206+K12524
Metabolism	Lipid metabolism	Fatty acid biosynthesis	11	68	0.789466	1	ko00061	CmoCh05G000780;CmoCh15G013480;CmoCh11G007660;CmoCh07G012190;CmoCh04G007350;CmoCh17G004450;CmoCh10G006340;CmoCh10G008150;CmoCh00G001030;CmoCh12G000650;CmoCh06G011160	K00059+K01897+K09458+K00059+K01897+K01897+K10781+K09458+K01963+K03921+K01962
Metabolism	Lipid metabolism	Sphingolipid metabolism	5	33	0.792443	1	ko00600	CmoCh15G008720;CmoCh01G009010;CmoCh18G003410;CmoCh07G003350;CmoCh04G011350	K23727+K17108+K04712+K04711+K07407
Metabolism	Metabolism of cofactors and vitamins	Pantothenate and CoA biosynthesis	5	34	0.814241	1	ko00770	CmoCh19G004960;CmoCh10G000540;CmoCh05G001190;CmoCh11G009460;CmoCh11G019640	K01431+K01652+K00826+K01653+K00053
Metabolism	Lipid metabolism	Biosynthesis of unsaturated fatty acids	4	28	0.818395	1	ko01040	CmoCh04G019000;CmoCh17G001170;CmoCh12G000650;CmoCh02G017380	K10251+K07513+K03921+K07513
Metabolism	Lipid metabolism	Synthesis and degradation of ketone bodies	1	8	0.820725	1	ko00072	CmoCh19G008640	K00626
Metabolism	Metabolism of other amino acids	Phosphonate and phosphinate metabolism	1	8	0.820725	1	ko00440	CmoCh01G013500	K00968
Metabolism	Lipid metabolism	Steroid biosynthesis	5	35	0.834165	1	ko00100	CmoCh01G018190;CmoCh03G001730;CmoCh14G014230;CmoCh05G001230;CmoCh14G010120	K00511+K14674+K01824+K00511+K00559
Metabolism	Global and overview maps	Fatty acid metabolism	17	106	0.838437	1	ko01212	CmoCh04G019000;CmoCh19G008640;CmoCh05G000780;CmoCh15G013480;CmoCh11G007660;CmoCh07G012190;CmoCh04G007350;CmoCh17G004450;CmoCh17G003610;CmoCh17G001170;CmoCh10G006340;CmoCh10G008150;CmoCh00G001030;CmoCh12G000650;CmoCh06G011160;CmoCh06G008220;CmoCh02G017380	K10251+K00626+K00059+K01897+K09458+K00059+K01897+K01897+K01692+K07513+K10781+K09458+K01963+K03921+K01962+K01074+K07513
Metabolism	Metabolism of cofactors and vitamins	Vitamin B6 metabolism	2	17	0.868557	1	ko00750	CmoCh17G007070;CmoCh06G002230	K13248+K06215
Organismal Systems	Environmental adaptation	Circadian rhythm - plant	8	56	0.873231	1	ko04712	CmoCh01G016510;CmoCh05G009670;CmoCh08G001640;CmoCh05G003890;CmoCh04G000760;CmoCh12G005650;CmoCh14G007870;CmoCh17G005320	K12118+K12120+K12133+K16241+K12116+K12125+K00660+K12133
Metabolism	Metabolism of terpenoids and polyketides	Sesquiterpenoid and triterpenoid biosynthesis	4	31	0.87605	1	ko00909	CmoCh01G018190;CmoCh18G003130;CmoCh05G001230;CmoCh13G007200	K00511+K14175+K00511+K14175
Metabolism	Carbohydrate metabolism	Amino sugar and nucleotide sugar metabolism	27	172	0.909014	1	ko00520	CmoCh02G009370;CmoCh04G027540;CmoCh11G018220;CmoCh01G017780;CmoCh16G007940;CmoCh05G012810;CmoCh05G010280;CmoCh19G008490;CmoCh08G009680;CmoCh14G017310;CmoCh01G003210;CmoCh01G003880;CmoCh09G001420;CmoCh09G001430;CmoCh02G003940;CmoCh13G011060;CmoCh15G014600;CmoCh20G005720;CmoCh11G004790;CmoCh07G000430;CmoCh07G003850;CmoCh14G011320;CmoCh04G002170;CmoCh04G007280;CmoCh04G008000;CmoCh17G002500;CmoCh17G0…	K01784+K08678+K00975+K06118+K13379+K01183+K08679+K00975+K08679+K00975+K08678+K00963+K00975+K00975+K00975+K13379+K01835+K12449+K01183+K12448+K20547+K00012+K08678+K01784+K01711+K00975+K00975
Metabolism	Metabolism of cofactors and vitamins	Folate biosynthesis	4	34	0.91714	1	ko00790	CmoCh02G009970;CmoCh15G009520;CmoCh01G006110;CmoCh09G008340	K01724+K14652+K14652+K18482
Metabolism	Nucleotide metabolism	Purine metabolism	18	122	0.92404	1	ko00230	CmoCh04G025980;CmoCh01G020230;CmoCh04G015160;CmoCh19G011470;CmoCh19G004600;CmoCh03G000760;CmoCh15G005610;CmoCh01G000350;CmoCh18G001930;CmoCh02G003600;CmoCh13G008730;CmoCh15G014600;CmoCh18G008240;CmoCh17G001970;CmoCh10G009790;CmoCh12G011900;CmoCh16G011280;CmoCh02G016390	K00939+K13811+K00365+K00088+K00873+K00942+K00939+K00951+K00940+K00764+K02083+K01835+K00873+K13811+K00106+K00939+K00948+K00873
Metabolism	Glycan biosynthesis and metabolism	Glycosphingolipid biosynthesis - globo and isoglobo series	1	12	0.92416	1	ko00603	CmoCh04G011350	K07407
Cellular Processes	Transport and catabolism	Autophagy - other eukaryotes	5	44	0.945804	1	ko04136	CmoCh04G016880;CmoCh20G000350;CmoCh11G000600;CmoCh07G003010;CmoCh17G004510	K04382+K04382+K17890+K08341+K08341
Genetic Information Processing	Folding, sorting and degradation	Protein processing in endoplasmic reticulum	40	255	0.94603	1	ko04141	CmoCh02G009230;CmoCh02G011870;CmoCh04G022830;CmoCh04G024830;CmoCh11G017250;CmoCh11G015820;CmoCh01G017970;CmoCh13G007610;CmoCh04G012110;CmoCh04G012170;CmoCh04G012130;CmoCh04G021230;CmoCh01G009670;CmoCh07G010480;CmoCh14G013730;CmoCh14G012500;CmoCh15G007840;CmoCh09G007790;CmoCh13G008620;CmoCh15G015240;CmoCh20G008790;CmoCh20G006330;CmoCh11G004210;CmoCh03G003990;CmoCh04G007140;CmoCh10G007980;CmoCh10G0…	K09490+K14015+K09487+K09580+K13249+K13250+K13993+K13993+K13993+K13993+K13993+K03283+K06689+K09562+K13993+K04554+K13993+K09580+K08054+K03283+K12670+K14009+K10956+K13993+K10956+K03868+K09503+K08057+K10956+K04523+K12668+K09481+K09487+K09481+K13993+K07953+K07342+K13250+K10839+K13993
Organismal Systems	Environmental adaptation	Plant-pathogen interaction	40	255	0.94603	1	ko04626	CmoCh04G022830;CmoCh04G029240;CmoCh01G017430;CmoCh04G015800;CmoCh19G005480;CmoCh19G005490;CmoCh19G005450;CmoCh19G005430;CmoCh14G015260;CmoCh14G015150;CmoCh01G003790;CmoCh01G002710;CmoCh01G005840;CmoCh17G012410;CmoCh09G003830;CmoCh02G008410;CmoCh16G002810;CmoCh06G016340;CmoCh13G009500;CmoCh15G014350;CmoCh20G008280;CmoCh11G000670;CmoCh11G003140;CmoCh07G013820;CmoCh07G002070;CmoCh04G007680;CmoCh04G0…	K09487+K05391+K15397+K15397+K13449+K13449+K13449+K13449+K13436+K13448+K13448+K13436+K20536+K13456+K15397+K15397+K13416+K13436+K13412+K13427+K01373+K02358+K13448+K13448+K13433+K13425+K13412+K13448+K15397+K05391+K20600+K02183+K13412+K13448+K15397+K09487+K15397+K13448+K13448+K13448
Genetic Information Processing	Translation	mRNA surveillance pathway	22	152	0.95318	1	ko03015	CmoCh01G013630;CmoCh04G016880;CmoCh08G000330;CmoCh08G005400;CmoCh01G006530;CmoCh17G013430;CmoCh17G009110;CmoCh02G002080;CmoCh05G003860;CmoCh20G000350;CmoCh11G010020;CmoCh04G004330;CmoCh04G003960;CmoCh18G010470;CmoCh10G009550;CmoCh12G013520;CmoCh12G002850;CmoCh06G014760;CmoCh06G009680;CmoCh06G008790;CmoCh14G009890;CmoCh14G008390	K14325+K04382+K03265+K13126+K13171+K03265+K13126+K12883+K12812+K04382+K06269+K14396+K14396+K03456+K12876+K14397+K12812+K11583+K12877+K14411+K13025+K12881
Environmental Information Processing	Signal transduction	MAPK signaling pathway - plant	35	230	0.957754	1	ko04016	CmoCh07G009570;CmoCh07G005610;CmoCh07G005600;CmoCh20G011830;CmoCh05G009960;CmoCh08G002360;CmoCh19G005480;CmoCh19G005490;CmoCh19G005450;CmoCh19G005430;CmoCh14G012890;CmoCh01G005840;CmoCh01G006550;CmoCh09G003340;CmoCh09G003650;CmoCh03G011700;CmoCh18G001930;CmoCh16G000680;CmoCh16G001720;CmoCh16G002810;CmoCh05G003830;CmoCh13G010110;CmoCh07G014060;CmoCh07G003850;CmoCh04G007680;CmoCh18G012220;CmoCh18G0…	K14513+K14498+K14498+K14498+K03781+K20714+K13449+K13449+K13449+K13449+K14497+K20536+K14497+K20726+K17686+K14510+K00940+K14497+K14497+K13416+K14515+K20604+K14498+K20547+K13425+K14497+K14497+K20600+K20603+K14514+K02183+K14515+K14496+K14496+K13422
Metabolism	Amino acid metabolism	Tryptophan metabolism	8	68	0.965937	1	ko00380	CmoCh02G012830;CmoCh01G011700;CmoCh05G009960;CmoCh19G008640;CmoCh05G000050;CmoCh20G009360;CmoCh11G001050;CmoCh17G003610	K00128+K00658+K03781+K00626+K00128+K07408+K00128+K01692
Metabolism	Glycan biosynthesis and metabolism	Other types of O-glycan biosynthesis	1	16	0.967936	1	ko00514	CmoCh12G000980	K20782
Metabolism	Glycan biosynthesis and metabolism	Other glycan degradation	2	27	0.977533	1	ko00511	CmoCh10G000110;CmoCh01G009010	K01191+K17108
Genetic Information Processing	Transcription	Spliceosome	37	252	0.979155	1	ko03040	CmoCh07G008800;CmoCh02G013240;CmoCh04G026690;CmoCh01G020680;CmoCh01G016230;CmoCh05G013170;CmoCh04G012980;CmoCh04G018050;CmoCh08G000340;CmoCh16G009620;CmoCh04G021230;CmoCh14G016940;CmoCh01G007040;CmoCh01G007390;CmoCh09G003080;CmoCh02G002080;CmoCh05G002640;CmoCh05G003860;CmoCh13G010370;CmoCh15G015240;CmoCh11G009120;CmoCh05G007540;CmoCh03G007850;CmoCh13G000800;CmoCh04G010500;CmoCh18G006430;CmoCh10G0…	K11099+K12833+K12885+K11088+K12896+K12845+K12896+K12844+K11092+K12893+K03283+K12900+K12834+K11094+K12821+K12883+K11098+K12812+K12861+K03283+K12900+K06063+K11093+K12872+K12625+K12857+K12876+K11087+K12893+K12812+K11098+K10599+K12877+K12880+K12621+K13025+K12881
Genetic Information Processing	Transcription	RNA polymerase	6	59	0.981492	1	ko03020	CmoCh17G005940;CmoCh02G004890;CmoCh02G004880;CmoCh10G011200;CmoCh04G020720;CmoCh00G001080	K03043+K03043+K03043+K03046+K03046+K03043
Metabolism	Carbohydrate metabolism	Inositol phosphate metabolism	12	100	0.981858	1	ko00562	CmoCh04G011840;CmoCh15G007210;CmoCh01G006950;CmoCh17G006410;CmoCh02G003260;CmoCh20G007700;CmoCh03G008330;CmoCh13G004040;CmoCh04G008580;CmoCh10G007130;CmoCh11G014520;CmoCh06G000080	K05857+K00889+K19517+K22913+K01803+K01803+K01858+K10047+K01858+K00469+K00140+K22913
Metabolism	Nucleotide metabolism	Pyrimidine metabolism	7	69	0.987406	1	ko00240	CmoCh04G023140;CmoCh04G013810;CmoCh19G004960;CmoCh18G001930;CmoCh02G006180;CmoCh07G000010;CmoCh07G000020	K13421+K01956+K01431+K00940+K01956+K01937+K01937
Environmental Information Processing	Signal transduction	Plant hormone signal transduction	68	442	0.988818	1	ko04075	CmoCh07G009570;CmoCh07G005610;CmoCh07G005600;CmoCh02G011750;CmoCh20G011830;CmoCh01G018640;CmoCh01G013790;CmoCh08G003010;CmoCh08G003030;CmoCh08G001830;CmoCh19G010520;CmoCh19G005480;CmoCh19G005490;CmoCh19G005450;CmoCh19G005430;CmoCh03G001120;CmoCh14G012890;CmoCh10G004370;CmoCh10G004390;CmoCh01G000120;CmoCh01G003940;CmoCh01G006550;CmoCh17G013690;CmoCh17G011940;CmoCh17G011930;CmoCh09G004620;CmoCh09G0…	K14513+K14498+K14498+K14488+K14498+K14495+K16189+K14484+K14484+K14489+K14502+K13449+K13449+K13449+K13449+K14488+K14497+K14504+K14504+K13464+K14494+K14497+K14488+K14484+K14484+K14484+K14495+K14486+K14510+K14497+K14497+K13416+K14432+K14499+K14503+K14515+K14488+K14488+K14502+K14488+K14484+K14504+K14498+K14485+K14492+K13464+K14497+K14497+K14484+K14484+K13464+K14514+K14515+K14484+K14432+K14496+K14493+…
Metabolism	Metabolism of terpenoids and polyketides	Brassinosteroid biosynthesis	1	21	0.989078	1	ko00905	CmoCh04G011890	K09588
Genetic Information Processing	Translation	RNA transport	27	204	0.992239	1	ko03013	CmoCh02G009670;CmoCh02G010280;CmoCh01G013630;CmoCh01G011800;CmoCh08G005400;CmoCh08G007500;CmoCh01G000570;CmoCh01G006530;CmoCh17G009110;CmoCh17G006860;CmoCh18G004220;CmoCh02G008760;CmoCh02G002080;CmoCh16G004210;CmoCh05G003860;CmoCh05G004150;CmoCh05G005050;CmoCh20G009260;CmoCh11G005540;CmoCh14G011180;CmoCh10G006160;CmoCh10G009550;CmoCh12G002850;CmoCh06G009680;CmoCh06G006710;CmoCh14G009890;CmoCh14G0…	K14297+K05019+K14325+K03113+K13126+K03257+K03257+K13171+K13126+K03257+K03259+K03231+K12883+K03252+K12812+K07936+K03262+K13176+K07936+K03259+K07936+K12876+K12812+K12877+K12880+K13025+K12881
Genetic Information Processing	Translation	Ribosome biogenesis in eukaryotes	9	87	0.992368	1	ko03008	CmoCh05G013170;CmoCh14G011760;CmoCh15G003270;CmoCh02G006540;CmoCh05G004150;CmoCh11G005540;CmoCh10G006160;CmoCh16G010800;CmoCh14G019940	K12845+K14560+K14537+K03264+K07936+K07936+K07936+K07179+K06943
Metabolism	Lipid metabolism	Glycerophospholipid metabolism	16	139	0.995416	1	ko00564	CmoCh01G013500;CmoCh16G008670;CmoCh03G001730;CmoCh19G011030;CmoCh15G000640;CmoCh10G004530;CmoCh09G002910;CmoCh11G003170;CmoCh05G007160;CmoCh03G005960;CmoCh04G002630;CmoCh17G004140;CmoCh01G010050;CmoCh06G007490;CmoCh06G002310;CmoCh14G007570	K00968+K00901+K14674+K13508+K18693+K00901+K06129+K05929+K00901+K00981+K00995+K13508+K14156+K01115+K13508+K18696
Metabolism	Lipid metabolism	Ether lipid metabolism	2	36	0.995844	1	ko00565	CmoCh03G001730;CmoCh06G007490	K14674+K01115
Environmental Information Processing	Signal transduction	Phosphatidylinositol signaling system	8	85	0.996153	1	ko04070	CmoCh16G008670;CmoCh04G011840;CmoCh15G007210;CmoCh10G004530;CmoCh05G007160;CmoCh03G005960;CmoCh13G004040;CmoCh10G010490	K00901+K05857+K00889+K00901+K00901+K00981+K10047+K02183
Metabolism	Glycan biosynthesis and metabolism	Glycosaminoglycan degradation	1	26	0.996283	1	ko00531	CmoCh01G008550	K07964
Genetic Information Processing	Folding, sorting and degradation	SNARE interactions in vesicular transport	4	55	0.99668	1	ko04130	CmoCh02G013550;CmoCh01G011560;CmoCh15G002620;CmoCh17G006500	K08515+K08503+K08493+K08517
Metabolism	Glycan biosynthesis and metabolism	N-Glycan biosynthesis	4	59	0.998298	1	ko00510	CmoCh15G003730;CmoCh20G008790;CmoCh03G007620;CmoCh16G012380	K00737+K12670+K07252+K12668
Metabolism	Metabolism of terpenoids and polyketides	Zeatin biosynthesis	2	44	0.999115	1	ko00908	CmoCh06G004060;CmoCh06G004040	K13496+K13496
Cellular Processes	Transport and catabolism	Endocytosis	29	240	0.999134	1	ko04144	CmoCh07G010170;CmoCh02G013640;CmoCh04G021550;CmoCh04G030210;CmoCh20G011360;CmoCh04G018200;CmoCh04G021230;CmoCh03G001320;CmoCh15G001520;CmoCh15G003570;CmoCh15G005720;CmoCh15G007210;CmoCh02G007760;CmoCh02G002510;CmoCh06G016180;CmoCh15G015240;CmoCh11G006780;CmoCh03G004540;CmoCh13G004070;CmoCh07G000630;CmoCh04G009600;CmoCh18G007980;CmoCh10G007150;CmoCh16G004690;CmoCh16G012950;CmoCh12G000090;CmoCh06G0…	K07901+K12196+K19476+K04646+K07897+K07937+K03283+K18466+K04646+K07937+K10365+K00889+K07904+K19366+K07904+K03283+K12194+K07901+K07904+K12486+K07904+K07937+K12194+K07904+K18468+K07937+K01115+K07904+K19476
Metabolism	Glycan biosynthesis and metabolism	Various types of N-glycan biosynthesis	2	45	0.999272	1	ko00513	CmoCh20G008790;CmoCh16G012380	K12670+K12668
Genetic Information Processing	Transcription	Basal transcription factors	3	55	0.999288	1	ko03022	CmoCh09G005840;CmoCh11G007780;CmoCh16G010700	K03123+K03120+K03127
Genetic Information Processing	Folding, sorting and degradation	RNA degradation	12	127	0.999312	1	ko03018	CmoCh07G009040;CmoCh08G005400;CmoCh17G009110;CmoCh03G011710;CmoCh20G004920;CmoCh11G002460;CmoCh11G005220;CmoCh11G006760;CmoCh07G011970;CmoCh04G010500;CmoCh10G007110;CmoCh02G018580	K01689+K13126+K13126+K01689+K10643+K01689+K12607+K00850+K12591+K12625+K00850+K12621
Genetic Information Processing	Folding, sorting and degradation	Ubiquitin mediated proteolysis	15	150	0.999436	1	ko04120	CmoCh04G025290;CmoCh01G009670;CmoCh14G016780;CmoCh14G012500;CmoCh03G012590;CmoCh18G001210;CmoCh15G013020;CmoCh20G003570;CmoCh03G010340;CmoCh10G007980;CmoCh16G004770;CmoCh06G014700;CmoCh06G013050;CmoCh06G010990;CmoCh06G003690	K03875+K06689+K10144+K04554+K10581+K10576+K10576+K03178+K10579+K03868+K10580+K10144+K10599+K10576+K10604
Genetic Information Processing	Replication and repair	Nucleotide excision repair	2	64	0.999984	1	ko03420	CmoCh10G007980;CmoCh14G006290	K03868+K10839
Metabolism	Metabolism of terpenoids and polyketides	Diterpenoid biosynthesis	1	54	0.999991	1	ko00904	CmoCh13G005660	K04125
Genetic Information Processing	Replication and repair	Homologous recombination	1	60	0.999998	1	ko03440	CmoCh13G009240	K10881
Metabolism	Carbohydrate metabolism	Pentose and glucuronate interconversions	12	206	1	1	ko00040	CmoCh07G010570;CmoCh14G012490;CmoCh01G003880;CmoCh01G008390;CmoCh16G001590;CmoCh13G007990;CmoCh13G012000;CmoCh14G011320;CmoCh19G001550;CmoCh14G020280;CmoCh14G019180;CmoCh06G012740	K00002+K01051+K00963+K01783+K00008+K01728+K01783+K00012+K01728+K01051+K01728+K01728
