# Supplementary material for: Rootstock–scion exchanging mRNAs participate in the pathways of amino acid and fatty acid metabolism in cucumber under early chilling stress
Source: Hortic Res. 2022 Feb 19;9:uhac031. doi: 10.1093/hr/uhac031 (PMC9039506; doi:10.1093/hr/uhac031)
Supplement: Web_Material_uhac031 [file web_material_uhac031.zip › Table S15.xlsx]

## Sheet: 1
Table S15 The correlation analysis of CsaDIMS,CsaDEGs and mobile Cmo RNAs in cucumber tissues of heterografts in responding to chilling
Tissues	Compounds	Gene_ID	cor	p_value	Compound_id	Classfication	Pathway
Cucumber leaf in Csa/Cmo comparing with Csa/Csa	D-Glycerate	CsGy3G012310	-0.961343	0.000140267	C00258	NA	00030:Pentose phosphate pathway;00260:Glycine, serine and threonine metabolism;00561:Glycerolipid metabolism;00630:Glyoxylate and dicarboxylate metabolism;01100:Metabolic pathways;01110:Biosynthesis of secondary metabolites;01200:Carbon metabolism;
		CsGy4G006280	0.983131	1.18492e-05	C00258
	(S)-3-Hydroxydodecanoyl-CoA	CsGy1G001560	0.97329	4.66906e-05	C05262	A:FA Fatty acyls;B:FA07 Fatty esters;C:FA0705 Fatty acyl CoAs;D:(S)-3-Hydroxydodecanoyl-CoA	00062:Fatty acid elongation;00071:Fatty acid degradation;01100:Metabolic pathways;01212:Fatty acid metabolism;
		CsGy2G003080	-0.975564	3.58137e-05	C05262
		CsGy4G005040	0.99271	9.63117e-07	C05262
		CsGy5G029240	0.950347	0.000294752	C05262
		CsGy6G016980	-0.956981	0.00019267	C05262
		CsGy6G022250	0.983751	1.05946e-05	C05262
	Decanoyl-CoA	CsGy2G017920	0.967149	8.64644e-05	C05274	A:FA Fatty acyls;B:FA07 Fatty esters;C:FA0705 Fatty acyl CoAs;D:Decanoyl-CoA	00062:Fatty acid elongation;00071:Fatty acid degradation;01100:Metabolic pathways;01212:Fatty acid metabolism;
		CsGy5G003680	0.953014	0.00025027	C05274
	Lauroyl-CoA	CsGy2G016510	-0.960115	0.00015392	C01832	A:FA Fatty acyls;B:FA07 Fatty esters;C:FA0705 Fatty acyl CoAs;D:Dodecanoyl-CoA	00062:Fatty acid elongation;00071:Fatty acid degradation;01100:Metabolic pathways;01212:Fatty acid metabolism;
		CsGy6G016980	-0.964083	0.000112738	C01832
Cucumber root in Cmo/Csa comparing with Csa/Csa	Hydroxypyruvate	CsGy2G002680	0.953099	C00168	NA	NA	00260:Glycine, serine and threonine metabolism;00630:Glyoxylate and dicarboxylate metabolism;01100:Metabolic pathways;01110:Biosynthesis of secondary metabolites;01200:Carbon metabolism;
		CsGy3G028980	0.959407	C00168	NA
		CsGy4G007100	0.968348	C00168	NA
		CsGy5G001940	0.983429	C00168	NA
		CsGy7G020720	0.975707	C00168	NA
