# Supplementary material for: Rootstock–scion exchanging mRNAs participate in the pathways of amino acid and fatty acid metabolism in cucumber under early chilling stress
Source: Hortic Res. 2022 Feb 19;9:uhac031. doi: 10.1093/hr/uhac031 (PMC9039506; doi:10.1093/hr/uhac031)
Supplement: Web_Material_uhac031 [file web_material_uhac031.zip › Table S16.xlsx]

## Sheet: Sheet1
Supplementary Table S16 Key enzymes and corresponding genes in the KEGG pathway of amino acid biosynthesis and fatty acid metabolism
Pathway	Enzyme	Definition	Related gene ID	Leaf FPAM	Root FPKM	Leaf fold change	Root fold change
map00071	ACSL, fadD	long-chain acyl-CoA synthetase [EC:6.2.1.3]	CmoCh04G007350	-11.3027	-22.6614	-3.4986	-4.50217
	HADH	3-hydroxyacyl-CoA dehydrogenase [EC:1.1.1.35]	CmoCh08G012070	22.6117	1.80269	4.49899	0.850148
	paaF，echA	enoyl-CoA hydratase [EC:4.2.1.17]	CmoCh08G012070	22.6117	1.80269	4.49899	0.850148
	HADHA	enoyl-CoA hydratase / long-chain 3-hydroxyacyl-CoA dehydrogenase [EC:4.2.1.17 1.1.1.211]	CmoCh08G012070	22.6117	1.80269	4.49899	0.850148
	ACSL, fadD	long-chain acyl-CoA synthetase [EC:6.2.1.3]	CsGy3G013420	10.2152	-7.7117	3.35264	-2.94705
			CsGy4G006280	15.2778	5.89798	3.93336	2.56022
			CsGy5G001940	-7.32825	-13.3891	-2.87347	-3.74299
	ACOX1, ACOX3	acyl-CoA oxidase [EC:1.3.3.6]	CsGy3G028980	21.1375	-10.8713	4.40173	-3.44245
			CsGy5G004430	18.7889	-23.7205	4.23181	-4.56806
	paaF，echA	enoyl-CoA hydratase [EC:4.2.1.17]	CsGy6G016980	10.0989	12.3748	3.33613	3.62934
	HADH	3-hydroxyacyl-CoA dehydrogenase [EC:1.1.1.35]	CsGy6G016980	10.0989	12.3748	3.33613	3.62934
	HADHA	enoyl-CoA hydratase / long-chain 3-hydroxyacyl-CoA dehydrogenase [EC:4.2.1.17 1.1.1.211]	CsGy6G016980	10.0989	12.3748	3.33613	3.62934
	ACAT, atoB	acetyl-CoA C-acetyltransferase [EC:2.3.1.9]	CsGy7G002280	10.3686	66.1882	3.37414	6.0485
	fadB	3-hydroxyacyl-CoA dehydrogenase / enoyl-CoA hydratase / 3-hydroxybutyryl-CoA epimerase / enoyl-CoA isomerase [EC:1.1.1.35 4.2.1.17 5.1.2.3 5.3.3.8]	CsGy3G012300	-6.07775	0.11417	-2.60354	0.15597
			CsGy3G012310	-8.86698	-3.14571	-3.14844	-1.65339
	fadA, fadI	acetyl-CoA acyltransferase [EC:2.3.1.16]
	fadJ	3-hydroxyacyl-CoA dehydrogenase / enoyl-CoA hydratase / 3-hydroxybutyryl-CoA epimerase [EC:1.1.1.35 4.2.1.17 5.1.2.3]
map00062	HADH	3-hydroxyacyl-CoA dehydrogenase [EC:1.1.1.35]	CmoCh08G012070	22.6117	1.80269	4.49899	0.850148
	HADH	3-hydroxyacyl-CoA dehydrogenase [EC:1.1.1.35]	CsGy6G016980	10.0989	12.3748	3.33613	3.62934
	PPT	palmitoyl-protein thioesterase [EC:3.1.2.22]	CsGy3G002380	16.8474	-2.02582	4.07445	-1.0185
	HACD, PHS1, PAS2	very-long-chain (3R)-3-hydroxyacyl-CoA dehydratase [EC:4.2.1.134]	CsGy6G016300	4.59206	0.78404	2.19914	0.835148
	KCS	3-ketoacyl-CoA synthase [EC:2.3.1.199]	CsGy3G012780	-5.12927	3.39229	-2.35875	1.76226
			CsGy3G038110	4.42485	0.0617763	2.14563	0.0864799
			CsGy4G024220	-8.16624	0.609511	-3.02967	0.686623
			CsGy4G024230	25.3471	0.326257	4.66375	0.40736
			CsGy5G024720	58.0367	1.90993	5.85889	0.933517
			CsGy6G016210	-6.0153	-0.259832	-2.58864	-0.333231
	ACAA2	acetyl-CoA acyltransferase 2[EC:2.3.1.16]
	ECSH	enoyl-CoA hydratase[EC:4.2.1.17]
	MECR, NRBF1	mitochondrial enoyl-[acyl-carrier protein] reductase / trans-2-enoyl-CoA reductase [EC:1.3.1.- 1.3.1.38]
map00061	fabF, OXSM, CEM1	3-oxoacyl-[acyl-carrier-protein] synthase II [EC:2.3.1.179]	CsGy1G028180	13.8381	-1.05214	3.79057	-0.0733262
	MCH	medium-chain acyl-[acyl-carrier-protein] hydrolase [EC:3.1.2.21]	CsGy2G001390	5.0076	-1.98376	2.32412	-0.98824
	FATB	fatty acyl-ACP thioesterase B [EC:3.1.2.14 3.1.2.21]	CsGy2G001390	5.0076	-1.98376	2.32412	-0.98824
	FAB2, SSI2, desA1	acyl-[acyl-carrier-protein] desaturase [EC:1.14.19.2 1.14.19.11 1.14.19.26]	CsGy2G017790	-37.0882	-11.8112	-5.21289	-3.56208
			CsGy6G017580	-1.17937	-82.2009	-0.238017	-6.36108
	ACSL, fadD	long-chain acyl-CoA synthetase [EC:6.2.1.3]	CsGy3G013420	10.2152	-7.7117	3.35264	-2.94705
			CsGy4G006280	15.2778	5.89798	3.93336	2.56022
			CsGy5G001940	-7.32825	-13.3891	-2.87347	-3.74299
MAP00260	glyA, SHMT	glycine hydroxymethyltransferase [EC:2.1.2.1]	CmoCh03G008930	-120.935	-0.395871	-6.91808	-0.481166
	AOC3, AOC2, tynA	primary-amine oxidase [EC:1.4.3.21]	CmoCh02G015430	52.8449	-8.27955	5.72369	-3.04955
MAP00260	hprA	glycerate dehydrogenase [EC:1.1.1.29]	CsGy7G000840	235.5	1.87081	7.87958	0.90366
	PGAM, gpmA	2,3-bisphosphoglycerate-dependent phosphoglycerate mutase [EC:5.4.2.11]	CsGy2G016510	1.57048	4.80402	0.651203	2.26424
	GLYK	D-glycerate 3-kinase [EC:2.7.1.31]	CsGy7G019370	8.56723	-50.2011	3.09883	-5.64965
	AGXT	alanine-glyoxylate transaminase / serine-glyoxylate transaminase / serine-pyruvate transaminase [EC:2.6.1.44 2.6.1.45 2.6.1.51]	CsGy6G023300	203.341	0.825885	7.66776	0.868596
	serA, PHGDH	D-3-phosphoglycerate dehydrogenase / 2-oxoglutarate reductase[EC:1.1.1.95 1.1.1.399]	CsGy3G018070	-10.9304	-5.76579	-3.45028	-2.52752
	glyA, SHMT	glycine hydroxymethyltransferase [EC:2.1.2.1]	CsGy2G009510	-1.00606	77.597	-0.00871826	6.27793
			CsGy4G007100	-7.30862	-43.2912	-2.8696	-5.436
			CsGy6G029090	-85.2663	-0.12289	-6.4139	-0.167216
	ltaE	threonine aldolase [EC:4.1.2.48]	CsGy2G002680	15.3115	-5.26222	3.93654	-2.39567
	AOC3, AOC2, tynA	primary-amine oxidase [EC:1.4.3.21]	CsGy5G003680	-65.8222	-2.20665	-6.0405	-1.14186
			CsGy6G022250	-18.7005	0.103669	-4.225	0.142307
	SDS, SDH, CHA1	L-serine/L-threonine ammonia-lyase [EC:4.3.1.17 4.3.1.19]	CsGy6G024420	749.313	-0.0458633	9.54942	-0.0646943
			CsGy6G024430	28.4123	120.439	4.82844	6.91216
			CsGy6G024460	-85.6188	-0.009008	-6.41986	-0.0129376
	HPR2_3	glyoxylate/hydroxypyruvate reductase [EC:1.1.1.79 1.1.1.81]
	3-PGA phosphatase	3-phosphoglycerate phosphatase EC 3.1.3.38
	serC, PSAT1	phosphoserine aminotransferase [EC:2.6.1.52]
	serB, PSPH	phosphoserine phosphatase [EC:3.1.3.3]
	THA	L-threonine aldolase/L-threonine acetaldehyde-lyase EC 4.1.2.5
	TDH	threonine 3-dehydrogenase [EC:1.1.1.103]
	aldA	lactaldehyde dehydrogenase / glycolaldehyde dehydrogenase [EC:1.2.1.22 1.2.1.21]
	leuC, IPMI-L	3-isopropylmalate/(R)-2-methylmalate dehydratase large subunit [EC:4.2.1.33 4.2.1.35]
	leuB, IMDH	3-isopropylmalate dehydrogenase [EC:1.1.1.85]
	ilvB, ilvG, ilvI	acetolactate synthase I/II/III large subunit [EC:2.2.1.6]
	ilvC	ketol-acid reductoisomerase [EC:1.1.1.86]
	ilvD	dihydroxy-acid dehydratase [EC:4.2.1.9]
	ilvE	branched-chain amino acid aminotransferase [EC:2.6.1.42]
	avtA	valine--pyruvate aminotransferase [EC:2.6.1.66]
	korA, oorA, oforA	2-oxoglutarate/2-oxoacid ferredoxin oxidoreductase subunit alpha [EC:1.2.7.3 1.2.7.11]
	fas	fatty acid synthase, bacteria type [EC:2.3.1.-]
	SDC1	serine decarboxylase [EC:4.1.1.-]
	CEK,CKI1	choline kinase [EC:2.7.1.32]
	PECT	CTP:phosphorylethanolamine cytidylyltransferase
	AAPT	aminoalcohol aminophosphotransferase
	CCT	CTP:phosphorylcholine cytidylyltransferase
	PCYT2	ethanolamine-phosphate cytidylyltransferase [EC:2.7.7.14]
	EPT1	ethanolaminephosphotransferase [EC:2.7.8.1]
	CHPT1, CPT1	diacylglycerol cholinephosphotransferase [EC:2.7.8.2]
	PCYT1	choline-phosphate cytidylyltransferase [EC:2.7.7.15]
	PAP	phosphatidate phosphatase/phosphatic acid phosphatase EC 3.1.3.4
	LPAAT	lysophosphatidic acid acyltransferase / lysophosphatidylinositol acyltransferase [EC:2.3.1.51 2.3.1.-]
	GPAT	glycerol-3-phosphate acyltransferase [EC:2.3.1.15 2.3.1.198]
	DGAT	Acyl-CoA:diacylglycerol acyltransferase (DGAT)
