# Supplementary material for: Rootstock–scion exchanging mRNAs participate in the pathways of amino acid and fatty acid metabolism in cucumber under early chilling stress
Source: Hortic Res. 2022 Feb 19;9:uhac031. doi: 10.1093/hr/uhac031 (PMC9039506; doi:10.1093/hr/uhac031)
Supplement: Web_Material_uhac031 [file web_material_uhac031.zip › Table S17.xlsx]

## Sheet: Sheet1
Table S17 Oligonucleotides used in the study
Gene ID			Name and sequence(5'-3')	Size of RT-PCR fragment	Purpose
CmoCh02G006200/ CsGy2G015500	Cmo/CsaACTIN7	F	ATGAGCTTCGTGTTGCACCT	576bp	common primer for RT-PCR
		R	TCACACTTCATGATTGAGTTGTAGG
CsGy2G015500	CsaACTIN7	F	CTGGTATCGCTGACCGTATG	196bp	Internal reference for qRT-PCR
		R	CTGTGGACGATGGATGGG
CmoCh14G016000	MCAMTA1-1	F	CGCCAGCTTAAATATGCTGATGT	150bp	primer for qRT-PCR
		R	TTCATTTGAGCCACTGGGTTCT
CmoCh16G007710	MCAMTA1.2-1	F	GGAAGTGCAGAGCAATAGAGC	186bp	primer for qRT-PCR
		R	TGCGCACTGTTCAGGCTAAT
CmoCh11G014840	MCAMTA2.1-1	F	CCTTGCTTCTGTAAGGGGAC	144bp	primer for qRT-PCR
		R	GCGGTATACACAGCTTTCCC
CmoCh19G002740	MCAMTA2.2-1	F	CGCTGCAGGAGTGAGCATAA	182bp	primer for qRT-PCR
		R	TCGACGCAAGTTCAGATGGC
CmoCh17G013840	MCAMTA3.2-2	F	ACACGGTAAATTCTGAAGTAAGGA	189bp	primer for qRT-PCR
		R	CCGGATCATGTCTATCTTTCGG
CmoCh17G003490	MCAMTA4.1-2	F	GAGGTCAATTTTAGCCCAATGC	101bp	primer for qRT-PCR
		R	AGGCAAGGAGTTGATGGGTC
CmoCh08G012360	MCAMTA4.2-2	F	TGCCTATATGCCACTAACAAGT	110bp	primer for qRT-PCR
		R	GGCTTTGCAGCAATCCATCAT
CmoCh02G010610	MCBF2-2	F	CGGCGGAGGATATGTTTTGT	126bp	primer for qRT-PCR
		R	AATTCGGCCCATAGTCGTCG
CmoCh16G001580	MCBF3-2	F	GGCCGAATCAGATGGGTCTT	115bp	primer for qRT-PCR
		R	CGGCAGCCCAAAAATTGCAT
CmoCh15G012610	MCBF4.2-1	F	CCTGACCAGCCGGTTTATGT	140bp	primer for qRT-PCR
		R	CTCATGGCCACATCATCCCA
CmoCh11G015740	MICE1-2	F	GCGCCGATACTGCTTTGTTT	115bp	primer for qRT-PCR
		R	CTAAGCGCCTGGTTACCGAT
CmoCh14G007770	MICE2.1-2	F	TTCGATTTGGGCGGTGAGAA	101bp	primer for qRT-PCR
		R	GGAAGAGACGAAATGCCGTTG
CmoCh18G002380	MICE2.2-2	F	GGGCAGAGGTTGGGTTTCTT	161bp	primer for qRT-PCR
		R	GGGCAGGTTAGGTGTTGTCA
CmoCh15G011640	MHOS1-2	F	TTGCCCACGGTCGATGTTAG	170bp	primer for qRT-PCR
		R	GGAGTTTCGAAAACTGGGGG
CmoCh12G005330	MZAT10.1-2	F	CCTCTCCCTCTCCACCCAAG	166bp	primer for qRT-PCR
		R	GACGTGGCACCGGACAC
CmoCh01G005940	MZAT12.1-1	F	TGTTGCTATCCAAAATGGAGGAG	171bp	primer for qRT-PCR
		R	CGTTAGCGTTGAAATTGGGCT
CsGy7G005170	SCAMATA2	F	CGTTGGAACCCTTATAACACTGG	153bp	primer for qRT-PCR
		R	TAGCTGGTCAATGCTGCCTC
CsGy6G007910	SCAMATA3	F	CATTGATGCAGAAATCTGACAGG	136bp	primer for qRT-PCR
		R	AGCCAATCGGTGGTACTAGAAG
CsGy6G016580	SCAMATA4	F	GCCAACGGCAATATCAGTTTCA	166bp	primer for qRT-PCR
		R	TAACTTCATTTATCCATCGCCCAA
CsGy3G032060	SCBF1	F	CAGAGACATTTACGTCAGGCGATA	108bp	primer for qRT-PCR
		R	AATTTGGTCCTACTACCTTCTCCT
CsGy5G005870	SCBF2	F	CTTAGGGGAAGGTCGGCTTG	181bp	primer for qRT-PCR
		R	CCTCATCCAAATAAAACCCCTCC
CsGy3G016670	SCBF3	F	GCCATCGCCCTTAGAGGTT	142bp	primer for qRT-PCR
		R	CTGACTCTGACGGCCTGAAA
CsGy5G003150	SCBF4	F	CGGTCAATTTTCTGATCCTCTTCC	99bp	primer for qRT-PCR
		R	GTTTGAGGAGGAGGTGTTCC
CsGy3G024530	SICE1	F	CACCACTCCCTCCCCGTTC	150bp	primer for qRT-PCR
		R	AAGGTCAGGAATGTGGGGATG
CsGy1G009870	SICE2	F	AACCACCACACCGACATCAAT	171bp	primer for qRT-PCR
		R	AGTGCGAGTTGGAGGTAAGA
CsGy5G004450	SHOSI	F	GAGTCCTGAACAGTCCGCTA	99bp	primer for qRT-PCR
		R	ACGGAGGGGTATTCCGAACT
CsGy2G018510	SZAT10.1	F	GAGGCAGCATCCGTTCTTTG	132bp	primer for qRT-PCR
		R	TGGTGGGTTTCCGGTGACTA
CsGy7G006450	SZAT10.2	F	GCCTCCCCCTCTTTTGAAACT	136bp	primer for qRT-PCR
		R	AACCACAGGTGAGACGTTGTT
CsGy5G006840	SZAT12.1	F	CCAAAATTTATGAAGAGGGAAAGGG	170bp	primer for qRT-PCR
		R	AGAGCTTGAAACGATGAAAATTCCC
CsGy1G022060	SZAT12.2	F	CACTGCGCCAGATCATCATTTC	172bp	primer for qRT-PCR
		R	TCCATCAGAGTTTCCACCATCTC
CmoCh08G012070	paaF,HADH	F	GTGGTGAATGAAGCATGCCG	313bp	primer for RT-PCR
		R	ACAACAGTACCTTCTTGTACCTTCA
CmoCh04G007350	MASCL	F	CTTTTCTTTTCTCTGTAACGGAGGC	335bp	primer for RT-PCR
		R	CTGCAAAACCTCTACTGCGCAAA
CmoCh02G015430	MAOC3	F	ACCGGAATATTGGAGATGAAGC	388bp	primer for RT-PCR
		R	TCACCACCAGAAAATCTATCCCT
CsGy4G006280	SASCL	F	CCGGATTTTTACTATCTATCGGTGT	335bp	primer for RT-PCR
		R	CTCAAAACCACGAGTACGCA
CmoCh15G006080	MSDC	F	GCTGCCTGTACGATGACGAT	434bp	primer for RT-PCR
		R	GCGTGCACAGCGTAATTGTTT
CmoCh11G003380	PECT1	F	TGGATATGGGATGAAAAGAAAGAGC	401bp	primer for RT-PCR
		R	GCTTGATCTGCTTGAACCGTC
CmoCh04G016310	AAPT1	F	GAGTAGTGCTGTGATGTTAGTAATG	407bp	primer for RT-PCR
		R	CAAGCAGAACCAATCTCTCCC
CmoCh04G022950	AAPT1	F	TCACATGCGTTCCTGGATGA	422bp	primer for RT-PCR
		R	AGACCCTCCGTAGGTCCATT
CmoCh15G006080	SDC2	F	GCTGCCTGTACGATGACGAT	434bp	primer for RT-PCR
		R	GCGTGCACAGCGTAATTGTTT
CmoCh06G001670	PECT2	F	TAGTTCGCCTTGAACGTACTCT	429bp	primer for RT-PCR
		R	AGACGCGAGTTCCACTTCTA
CmoCh01G013500	CCT1	F	GGCGTTATCTCATTGGGTCAC	447bp	primer for RT-PCR
		R	CGCACTCATCAGTTGCGACA
CsGy3G028280	PECT1	F	GAACAGGAACAACAGGAAGCG	400bp	primer for RT-PCR
		R	TACGGCGCGTTTGGAATAAC
CsGy5G024180	AAPT1	F	TGACAGCTTTTGGTGTTATTCCC	400bp	primer for RT-PCR
		R	GTGTAGATGACGTAACCAATCAGC
CsGy5G015170	AAPT2	F	TGACTTTCCTTCAGAGACGCC	414bp	primer for RT-PCR
		R	GGTTTCAAACGCACATGCAA
CsGy5G015180	AAPT3	F	TCACCACTGCCTTGGGAATC	454bp	primer for RT-PCR
		R	AGTAAAAATTCACGTCCCATTACCT
CsGy5G024180	AAPT5	F	TGACAGCTTTTGGTGTTATTCCC	400bp	primer for RT-PCR
		R	GTGTAGATGACGTAACCAATCAGC
CsGy5G003680	AOC3	F	TAATAACTGGACATGGACTCCACC	300bp	primer for RT-PCR
		R	GTTGATTTCTTGGACAGTGAGTGG

## Sheet: Sheet2
Gene ID			Name and sequence(5'-3')	Size of RT-PCR fragment	Purpose
CmoCh02G006200/ CsGy2G015500	Cmo/CsaACTIN7	F	ATGAGCTTCGTGTTGCACCT	576bp	common primer for RT-PCR
		R	TCACACTTCATGATTGAGTTGTAGG
CmoCh02G006200	CmoACTIN7	F	GATTAAAATCGTGCAGCTTACAGT	226bp	CmoACTIN primer for pollution identification
		R	TGTGCTATGCACATTGAACGG
CsGy2G015500	CsaACTIN7	F	TTCTTTGATTACAATCGTGTTGCTT	204bp	CsaACTIN primer for pollution identification
		R	ACACTTGCCAAACAATCACACTAA
CmoCh02G006200	CmoACTIN7	F	TGCCAATCTACGAGGGTTATG	159bp	Internal reference for qRT-PCR
		R	GCTTTTCTTTCATGTCACGGA
CsGy2G015500	CsaACTIN7	F	CTGGTATCGCTGACCGTATG	196bp	Internal reference for qRT-PCR
		R	CTGTGGACGATGGATGGG
CmoCh14G016000	MCAMTA1-1	F	CGCCAGCTTAAATATGCTGATGT	150bp	primer for qRT-PCR
		R	TTCATTTGAGCCACTGGGTTCT
CmoCh16G007710	MCAMTA1.2-1	F	GGAAGTGCAGAGCAATAGAGC	186bp	primer for qRT-PCR
		R	TGCGCACTGTTCAGGCTAAT
CmoCh11G014840	MCAMTA2.1-1	F	CCTTGCTTCTGTAAGGGGAC	144bp	primer for qRT-PCR
		R	GCGGTATACACAGCTTTCCC
CmoCh19G002740	MCAMTA2.2-1	F	CGCTGCAGGAGTGAGCATAA	182bp	primer for qRT-PCR
		R	TCGACGCAAGTTCAGATGGC
CmoCh17G013840	MCAMTA3.2-2	F	ACACGGTAAATTCTGAAGTAAGGA	189bp	primer for qRT-PCR
		R	CCGGATCATGTCTATCTTTCGG
CmoCh17G003490	MCAMTA4.1-2	F	GAGGTCAATTTTAGCCCAATGC	101bp	primer for qRT-PCR
		R	AGGCAAGGAGTTGATGGGTC
CmoCh08G012360	MCAMTA4.2-2	F	TGCCTATATGCCACTAACAAGT	110bp	primer for qRT-PCR
		R	GGCTTTGCAGCAATCCATCAT
CmoCh02G010610	MCBF2-2	F	CGGCGGAGGATATGTTTTGT	126bp	primer for qRT-PCR
		R	AATTCGGCCCATAGTCGTCG
CmoCh16G001580	MCBF3-2	F	GGCCGAATCAGATGGGTCTT	115bp	primer for qRT-PCR
		R	CGGCAGCCCAAAAATTGCAT
CmoCh15G012610	MCBF4.2-1	F	CCTGACCAGCCGGTTTATGT	140bp	primer for qRT-PCR
		R	CTCATGGCCACATCATCCCA
CmoCh11G015740	MICE1-2	F	GCGCCGATACTGCTTTGTTT	115bp	primer for qRT-PCR
		R	CTAAGCGCCTGGTTACCGAT
CmoCh14G007770	MICE2.1-2	F	TTCGATTTGGGCGGTGAGAA	101bp	primer for qRT-PCR
		R	GGAAGAGACGAAATGCCGTTG
CmoCh18G002380	MICE2.2-2	F	GGGCAGAGGTTGGGTTTCTT	161bp	primer for qRT-PCR
		R	GGGCAGGTTAGGTGTTGTCA
CmoCh15G011640	MHOS1-2	F	TTGCCCACGGTCGATGTTAG	170bp	primer for qRT-PCR
		R	GGAGTTTCGAAAACTGGGGG
CmoCh12G005330	MZAT10.1-2	F	CCTCTCCCTCTCCACCCAAG	166bp	primer for qRT-PCR
		R	GACGTGGCACCGGACAC
CmoCh01G005940	MZAT12.1-1	F	TGTTGCTATCCAAAATGGAGGAG	171bp	primer for qRT-PCR
		R	CGTTAGCGTTGAAATTGGGCT
CsGy7G005170	SCAMATA2-1	F	CGTTGGAACCCTTATAACACTGG	153	primer for qRT-PCR
		R	TAGCTGGTCAATGCTGCCTC
CsGy6G007910	SCAMATA3-1	F	CATTGATGCAGAAATCTGACAGG	136	primer for qRT-PCR
		R	AGCCAATCGGTGGTACTAGAAG
CsGy6G016580	SCAMATA4-2	F	GCCAACGGCAATATCAGTTTCA	166	primer for qRT-PCR
		R	TAACTTCATTTATCCATCGCCCAA
CsGy3G032060	SCBF1-2	F	CAGAGACATTTACGTCAGGCGATA	108	primer for qRT-PCR
		R	AATTTGGTCCTACTACCTTCTCCT
CsGy5G005870	SCBF2-1	F	CTTAGGGGAAGGTCGGCTTG	181	primer for qRT-PCR
		R	CCTCATCCAAATAAAACCCCTCC
CsGy3G016670	SCBF3-1	F	GCCATCGCCCTTAGAGGTT	142	primer for qRT-PCR
		R	CTGACTCTGACGGCCTGAAA
CsGy5G003150	SCBF4-1	F	CGGTCAATTTTCTGATCCTCTTCC	99	primer for qRT-PCR
		R	GTTTGAGGAGGAGGTGTTCC
CsGy3G024530	SICE1-1	F	CACCACTCCCTCCCCGTTC	150	primer for qRT-PCR
		R	AAGGTCAGGAATGTGGGGATG
CsGy1G009870	SICE2-1	F	AACCACCACACCGACATCAAT	171	primer for qRT-PCR
		R	AGTGCGAGTTGGAGGTAAGA
CsGy5G004450	SHOSI-1	F	GAGTCCTGAACAGTCCGCTA	99	primer for qRT-PCR
		R	ACGGAGGGGTATTCCGAACT
CsGy2G018510	SZAT10.1-1	F	GAGGCAGCATCCGTTCTTTG	132	primer for qRT-PCR
		R	TGGTGGGTTTCCGGTGACTA
CsGy7G006450	SZAT10.2-2	F	GCCTCCCCCTCTTTTGAAACT	136	primer for qRT-PCR
		R	AACCACAGGTGAGACGTTGTT
CsGy5G006840	SZAT12.1-1	F	CCAAAATTTATGAAGAGGGAAAGGG	170	primer for qRT-PCR
		R	AGAGCTTGAAACGATGAAAATTCCC
CsGy1G022060	SZAT12.2-1	F	CACTGCGCCAGATCATCATTTC	172	primer for qRT-PCR
		R	TCCATCAGAGTTTCCACCATCTC
CmoCh03G002680	CmoNACP	F	GATCAGTGGTGGATTCAATGGTG	510 bp	primer for RT-PCR
		R	TCAACAAACCAAACCCATGAAAGT
CsGy4G010940	CsaNACP	F	CTATGGCAGCTACCACACCCAT	440 bp	primer for RT-PCR
		R	CGACGATGCATCTTGGGTCA
